# Supplementary material for: Acute depletion of CTCF rewires genome-wide chromatin accessibility
Source: Genome Biol. 2021 Aug 24;22:244. doi: 10.1186/s13059-021-02466-0 (PMC8386078; doi:10.1186/s13059-021-02466-0)
Supplement: Supplementary file 2 — Additional file 2: Supplementary Tables-Tables S1. ATAC-seq peak data. [file 13059_2021_2466_MOESM2_ESM.xlsx]

## Sheet: Sum
Compare	Regulation	Threshold	#Region	#Gene_Promoter	#Gene_Enhancer
ATAC.SEM.CTCF-AID.IAAvsNo	Up	>2fold,passed_FDR_0.05	8042	4150	4490
ATAC.SEM.CTCF-AID.IAAvsNo	Down	>2fold,passed_FDR_0.05	8876	480	4864
ATAC.SEM.CTCF-AID.IAAvsNo	Control	|log2fc|<0.05, p> 0.5	8840	1203	4206

## Sheet: CTCF_AID_IAAvsNo
Region(hg19)	log2FC	log2AveFPKM	t.value	p.value	q.value	FPKM.ATAC-SEM-CTCF-AID_no_IAA Replicate 27	FPKM.ATAC-SEM-CTCF-AID_no_IAA Replicate 35	FPKM.ATAC-SEM-CTCF-AID_no_IAA Replicate 42	FPKM.ATAC-SEM-CTCF-AID_with_IAA Replicate 27	FPKM.ATAC-SEM-CTCF-AID_with_IAA Replicate 35	FPKM.ATAC-SEM-CTCF-AID_with_IAA Replicate 42	Averlog2FPKMGrp1	Averlog2FPKMGrp2	RegionSize	Regulation	Gene_2kb	Gencode_ids	Gene_2-50kb	Gencode_ids	Closest_Gene	Gencode_id	Distance
chr9:15104942-15105202	-4.21159	-0.744816	-5.17812	3.88117e-05	0.000780407	11.8621	6.4617	12.2337	0	0.51825	0.52268	3.60588	1.39954	260	Down2	.	.	CLCN3P1	ENSG00000232000.2	CLCN3P1	ENSG00000232000.2	41197
chr12:99119795-99120039	-4.07703	-0.744452	-4.71887	0.000115289	0.00172244	14.3031	7.91823	8.14741	0	2.76114	0	3.59755	1.5825	244	Down2	.	.	ANKS1B,APAF1	ENSG00000120868.13,ENSG00000185046.18	APAF1	ENSG00000120868.13	2748
chr3:149207011-149207238	-4.06674	-1.34752	-5.29866	2.92404e-05	0.000638936	7.86588	5.18074	8.17373	0	0	0.59866	3.213	1.31469	227	Down2	.	.	TM4SF4	ENSG00000169903.6	TM4SF4	ENSG00000169903.6	13440
chr5:14947085-14947355	-3.94194	-1.43628	-4.99254	6.01573e-05	0.00106687	7.51496	4.04454	4.41771	0	0	0.50332	2.90343	1.29863	270	Down2	.	.	SEPHS2P1	ENSG00000250247.1	SEPHS2P1	ENSG00000250247.1	12987
chr2:210937772-210937998	-3.90351	-2.01585	-5.05235	5.22196e-05	0.000964101	4.66859	5.20367	2.34569	0	0	0	2.64218	1.20358	226	Down2	.	.	KANSL1L	ENSG00000144445.16	KANSL1L	ENSG00000144445.16	30921
chr1:106151478-106151702	-3.83973	-1.23278	-5.04405	5.32545e-05	0.000978428	7.6089	6.75017	6.50823	0	1.20307	0	3.20899	1.40568	224	Down2	.	.	.	.	SEPT2P1	ENSG00000227850.1	88960
chr14:30474473-30474710	-3.77964	-0.611493	-4.65064	0.000135673	0.00194714	13.6982	9.9243	6.71044	0	0.56854	1.72021	3.59475	1.57794	237	Down2	.	.	.	.	PRKD1	ENSG00000184304.14	77526
chr3:73557665-73557873	-3.74725	-0.72633	-4.59855	0.000153652	0.00213631	7.0236	12.5195	13.3805	0.60319	1.29561	0	3.6941	1.53008	208	Down2	.	.	PDZRN3	ENSG00000121440.14	PDZRN3	ENSG00000121440.14	33883
chr7:143875638-143875854	-3.73998	-0.231814	-5.2608	3.19563e-05	0.000680325	16.1572	14.7781	11.6578	1.16171	0	2.5166	4.03467	1.7551	216	Down2	OR2AO1P	ENSG00000240621.1	.	.	OR2AO1P	ENSG00000240621.1	1805
chr9:76924738-76925001	-3.71647	-0.402864	-5.05113	5.23703e-05	0.00096643	10.4924	10.2208	9.5745	0	2.56167	0.51672	3.63145	1.66052	263	Down2	.	.	.	.	RORB	ENSG00000198963.10	187281
chr4:80497680-80497942	-3.69362	0.293294	-6.50788	1.85462e-06	0.000102382	14.8693	18.9165	16.6929	1.91549	1.02858	0.51869	4.25232	1.76987	262	Down2	.	.	OR7E94P	ENSG00000249646.2	OR7E94P	ENSG00000249646.2	11303
chr18:14979130-14979330	-3.68679	-1.52454	-4.82038	9.05282e-05	0.00144053	4.8697	5.88015	7.95187	0	0.67372	0	3.07782	1.32697	200	Down2	.	.	LINC01443,LINC01444	ENSG00000264301.1,ENSG00000266554.1	LINC01443	ENSG00000266554.1	7634
chr4:23616289-23616516	-3.67506	-1.28894	-4.68581	0.000124751	0.00182715	6.43572	4.81069	8.17373	1.10541	0	0	3.11573	1.3921	227	Down2	.	.	.	.	RFPL4AP3	ENSG00000251220.2	99383
chr2:204090338-204090538	-3.64898	-1.54172	-4.7951	9.61414e-05	0.00150951	5.2755	5.04012	7.95187	0.62732	0	0	3.0522	1.31942	200	Down2	.	.	CYP20A1,NBEAL1,RPL12P16	ENSG00000119004.14,ENSG00000144426.18,ENSG00000204196.5	CYP20A1	ENSG00000119004.14	12635
chr2:180801537-180801752	-3.63846	-1.04781	-4.94049	6.80555e-05	0.00116946	7.17242	8.59556	7.39709	0.58355	0.62672	0	3.32277	1.42793	215	Down2	.	.	.	.	CWC22	ENSG00000163510.13	70028
chrX:121317179-121317389	-3.63065	-2.09009	-4.79494	9.61783e-05	0.00150977	4.25132	2.80007	4.41771	0	0	0	2.60417	1.20358	210	Down2	.	.	.	.	TPT1P13	ENSG00000213498.3	319131
chrX:36885320-36885577	-3.61881	-0.281297	-4.96373	6.44068e-05	0.00112406	14.2112	9.15198	10.3137	0.97638	2.09718	0	3.74028	1.68488	257	Down2	.	.	.	.	FAM47C	ENSG00000198173.4	140894
chr11:30218266-30218519	-3.61738	0.355488	-6.50724	1.85726e-06	0.000102382	18.927	15.9372	18.3344	2.47953	1.06517	0.53714	4.32143	1.83861	253	Down2	.	.	FSHB	ENSG00000131808.10	FSHB	ENSG00000131808.10	34045
chr13:105854870-105855123	-3.60616	-0.677794	-4.77005	0.000102052	0.00157594	8.34072	9.29667	7.33374	0	1.59775	0.53714	3.40551	1.55779	253	Down2	.	.	.	.	DAOA	ENSG00000182346.17	263094
chr21:26733055-26733263	-3.60322	-1.05229	-4.75137	0.000106696	0.00162508	6.2432	8.88483	8.92037	0	0.64781	0.65335	3.35587	1.44287	208	Down2	RPL13AP7	ENSG00000213885.3	.	.	RPL13AP7	ENSG00000213885.3	873
chr10:53149242-53149482	-3.59423	-0.312325	-5.06908	5.01949e-05	0.000937905	10.4834	11.9003	11.5965	0	1.12287	2.26494	3.76723	1.72389	240	Down2	.	.	.	.	RSU1P3	ENSG00000213659.4	69656
chr6:63955997-63956220	-3.58773	-0.6601	-4.59098	0.000156455	0.00216302	7.64302	9.41727	12.4805	0	0.60423	1.8282	3.58367	1.59662	223	Down2	.	.	FKBP1C,SPTLC1P3	ENSG00000198225.5,ENSG00000219940.2	SPTLC1P3	ENSG00000219940.2	18607
chr7:80057905-80058183	-3.5777	-0.123231	-5.06638	5.05163e-05	0.000941886	13.4296	9.6693	10.9648	0.90262	2.90814	0	3.7624	1.75528	278	Down2	.	.	.	.	SNRPBP1	ENSG00000223550.1	50755
chr7:126540225-126540425	-3.57659	-1.23188	-4.28766	0.00032345	0.00371186	10.551	6.72017	4.63859	1.88196	0	0	3.2177	1.4908	200	Down2	.	.	.	.	GRM8	ENSG00000179603.17	190547
chr5:121751316-121751610	-3.57359	0.572015	-5.38738	2.37581e-05	0.000548311	18.22	20.0005	14.4252	4.26749	2.74987	0	4.30086	2.08558	294	Down2	.	.	SNCAIP	ENSG00000064692.18	SNCAIP	ENSG00000064692.18	24486
chr6:111333005-111333261	-3.5354	-1.58364	-4.47946	0.000204287	0.00263507	3.17037	3.9376	6.7301	0.4901	0	0	2.75647	1.29636	256	Down2	.	.	GSTM2P1,RPF2,snoU13	ENSG00000197498.12,ENSG00000218803.1,ENSG00000238775.1	RPF2	ENSG00000197498.12	29486
chr2:103136613-103136883	-3.5351	-0.889678	-4.31861	0.000300324	0.00350874	9.01795	7.46685	3.92685	0.92937	0.49905	0	3.14284	1.46092	270	Down2	.	.	SLC9A4	ENSG00000180251.4	SLC9A4	ENSG00000180251.4	16712
chr18:51312331-51312576	-3.53461	-2.23142	-4.26554	0.00034106	0.00386104	3.64399	4.11439	1.08189	0	0	0	2.33778	1.20358	245	Down2	.	.	.	.	RPL29P32	ENSG00000242945.2	180237
chr4:111507515-111507777	-3.53231	-0.313609	-4.83578	8.72713e-05	0.00140016	11.4618	10.5804	9.1052	3.3521	0	0.51869	3.66079	1.73325	262	Down2	.	.	ENPEP,PITX2	ENSG00000138792.9,ENSG00000164093.15	ENPEP	ENSG00000138792.9	27251
chr8:64174660-64174860	-3.53174	-1.0852	-4.39658	0.000249137	0.00305282	7.30454	7.14018	9.27718	0	0	2.71792	3.34569	1.57838	200	Down2	.	.	.	.	YTHDF3	ENSG00000185728.16	74572
chr16:7075754-7075964	-3.49542	-0.899718	-4.40833	0.000242223	0.00298423	10.8215	8.80022	5.67991	0	0.64164	1.29425	3.39469	1.53622	210	Down2	.	.	.	.	RBFOX1	ENSG00000078328.19	251944
chr9:108663877-108664111	-3.47711	-0.872161	-4.65471	0.000134363	0.00193273	7.28373	7.17966	8.49559	1.07234	0	0.58075	3.31305	1.49555	234	Down2	.	.	.	.	SLC25A6P5	ENSG00000228948.2	51571
chr8:109902735-109902935	-3.47623	-0.340903	-4.93576	6.88245e-05	0.00117885	13.3917	13.4403	11.2652	0	2.02116	2.03844	3.90368	1.81141	200	Down2	.	.	.	.	TMEM74	ENSG00000164841.4	102892
chr6:67636169-67636369	-3.47112	-0.902397	-4.5267	0.000182454	0.00242413	8.92777	10.5003	6.62656	0.62732	1.34744	0	3.44215	1.54093	200	Down2	.	.	.	.	Y_RNA	ENSG00000206672.1	698881
chr5:167541585-167541825	-3.47091	-0.891999	-4.37748	0.000260808	0.00315809	10.1452	5.60014	6.62656	1.04554	0.56143	0	3.25964	1.48848	240	Down2	.	.	TENM2	ENSG00000145934.15	TENM2	ENSG00000145934.15	47875
chr3:141899745-141899945	-3.467	-1.6545	-4.63766	0.000139945	0.0019918	5.2755	4.62011	5.30125	0.62732	0	0	2.88007	1.31942	200	Down2	GK5	ENSG00000175066.15	.	.	GK5	ENSG00000175066.15	367
chr6:95033732-95033933	-3.46328	-1.14083	-4.63076	0.000142271	0.0020158	8.47957	6.68673	6.59359	0	0.67037	0.6761	3.25074	1.45022	201	Down2	.	.	.	.	EPHA7	ENSG00000135333.13	904468
chr3:77397503-77397794	-3.45319	0.031273	-5.81245	8.88061e-06	0.0002792	13.9453	10.9693	9.56411	0.8623	1.38911	0.467	3.77383	1.67227	291	Down2	.	.	VDAC1P7	ENSG00000213450.4	VDAC1P7	ENSG00000213450.4	30755
chr5:102568252-102568500	-3.43867	-0.110005	-5.06561	5.06076e-05	0.000942896	13.4178	11.8551	11.2224	1.51771	2.71661	0	3.85193	1.82169	248	Down2	.	.	C5orf30,PPIP5K2	ENSG00000145725.19,ENSG00000181751.9	C5orf30	ENSG00000181751.9	25904
chr11:102665266-102665597	-3.43579	-0.54844	-4.4943	0.00019716	0.00256808	8.09164	7.10592	4.80476	0.37905	0	2.05281	3.14708	1.58331	331	Down2	.	.	MMP1,MMP10,MMP3,WTAPP1	ENSG00000149968.11,ENSG00000166670.9,ENSG00000196611.4,ENSG00000255282.6	MMP1	ENSG00000196611.4	3294
chr12:44170458-44170698	-3.42574	-0.146507	-4.90323	7.43469e-05	0.00124522	13.8651	10.5003	11.5965	0	1.6843	2.83117	3.83017	1.85306	240	Down2	.	.	IRAK4,PUS7L,TWF1	ENSG00000129317.14,ENSG00000151239.13,ENSG00000198001.13	IRAK4	ENSG00000198001.13	2860
chr4:128990243-128990457	-3.41977	-0.901949	-4.52499	0.000183201	0.00243211	6.82668	8.63573	8.67027	0.58628	0	1.27006	3.36597	1.52385	214	Down2	.	.	LARP1B	ENSG00000138709.17	LARP1B	ENSG00000138709.17	7740
chr10:38654994-38655200	-3.41791	-0.899274	-4.51275	0.000188645	0.00248488	8.66774	6.93221	9.65033	1.2181	0.6541	0	3.41404	1.52796	206	Down2	.	.	HSD17B7P2,SEPT7P9	ENSG00000099251.14,ENSG00000120555.13	HSD17B7P2	ENSG00000099251.14	9611
chr5:118806691-118806966	-3.40352	-0.75023	-4.5258	0.000182845	0.00242812	7.37833	6.10924	7.22898	0.45623	1.46993	0	3.20017	1.52787	275	Down2	snoU13	ENSG00000239084.1	.	.	snoU13	ENSG00000239084.1	1942
chr5:29698043-29698320	-3.39687	-0.607856	-4.4402	0.000224422	0.00282294	5.86004	8.49118	9.09059	1.81176	0.48644	0	3.32383	1.57482	277	Down2	.	.	.	.	UBL5P1	ENSG00000248418.2	97260
chr7:145545943-145546160	-3.3842	-0.514865	-4.71447	0.000116506	0.00173669	9.72443	12.0003	9.16114	1.73453	1.24188	0	3.64854	1.68095	217	Down2	.	.	.	.	CNTNAP2	ENSG00000174469.17	266935
chr3:65422450-65422650	-3.3695	-1.304	-4.32693	0.000294391	0.00346143	6.08712	6.72017	5.9639	1.88196	0	0	3.09657	1.4908	200	Down2	.	.	MAGI1	ENSG00000151276.23	MAGI1	ENSG00000151276.23	11262
chr3:149070434-149070699	-3.35922	-0.670548	-4.47909	0.000204471	0.00263668	7.96302	8.24171	6.00141	0.47345	2.03387	0	3.27073	1.59785	265	Down2	.	.	TM4SF1,TM4SF1-AS1,TM4SF18	ENSG00000163762.6,ENSG00000169908.10,ENSG00000240541.2	TM4SF18	ENSG00000163762.6	18234
chr11:8114295-8114507	-3.35382	-0.956445	-4.40086	0.0002466	0.00302846	8.80527	7.52849	6.25147	0	1.27117	0.64102	3.28923	1.53302	212	Down2	.	.	RIC3,TUB,TUB-AS1	ENSG00000166402.8,ENSG00000166405.14,ENSG00000248332.6	TUB	ENSG00000166402.8	11386
chr10:107949160-107949375	-3.3513	-0.455905	-4.62016	0.000145919	0.0020534	12.8349	13.6748	6.16424	0.58355	0.62672	1.26415	3.66667	1.63834	215	Down2	.	.	.	.	RPL23AP59	ENSG00000215002.2	360490
chr6:53158990-53159332	-3.35047	-0.432822	-5.02242	5.60501e-05	0.0010136	6.40749	8.5967	5.42525	0.36685	0.78798	0.39736	3.17305	1.49271	342	Down2	.	.	RPS16P5	ENSG00000217527.1	RPS16P5	ENSG00000217527.1	42812
chr1:192475932-192476190	-3.34734	-0.19809	-4.60928	0.000149762	0.00209212	12.8978	8.46533	10.2737	0	1.04453	3.68711	3.66917	1.84311	258	Down2	.	.	.	.	RGS1	ENSG00000090104.11	68668
chr13:86390702-86390902	-3.34135	-1.19537	-4.48128	0.000203403	0.00262701	7.71035	5.88015	6.62656	0.62732	0.67372	0	3.17172	1.44282	200	Down2	.	.	SLITRK6	ENSG00000184564.8	SLITRK6	ENSG00000184564.8	17080
chr3:192520908-192521108	-3.33142	-0.808131	-4.35444	0.00027561	0.00329627	10.1452	7.56019	8.61453	0	2.02116	0.67948	3.46284	1.63086	200	Down2	.	.	FGF12	ENSG00000114279.13	FGF12	ENSG00000114279.13	35356
chr4:163969785-163970017	-3.32411	-0.960883	-4.17669	0.000422019	0.00453035	5.24752	9.41403	6.28381	0	0.58079	1.17152	3.18976	1.50948	232	Down2	.	.	.	.	NAF1	ENSG00000145414.8	84777
chr13:61201353-61201661	-3.32205	1.02193	-6.65023	1.35589e-06	8.51552e-05	19.2364	22.9097	20.6542	4.48087	0.43748	2.64733	4.53529	2.17472	308	Down2	.	.	EIF4A1P6	ENSG00000236608.1	EIF4A1P6	ENSG00000236608.1	10570
chr4:86048906-86049171	-3.32159	0.080035	-4.85056	8.4259e-05	0.00136291	12.2508	10.7776	14.0033	0	3.55927	2.05126	3.86669	1.95917	265	Down2	.	.	.	.	WDFY3-AS2	ENSG00000180769.8	160748
chr16:62224500-62224749	-3.31249	-1.20803	-4.12134	0.000481896	0.00498109	5.8671	4.72301	5.32254	0	2.16456	0	2.92465	1.52222	249	Down2	.	.	.	.	CDH8	ENSG00000150394.13	153562
chr8:116422251-116422455	-3.30955	-1.3023	-4.0836	0.000527515	0.00531878	5.56991	4.9413	8.44562	0	1.98153	0	3.08662	1.50211	204	Down2	.	.	.	.	TRPS1	ENSG00000104447.11	81993
chr12:103134554-103134829	-3.30628	-0.965146	-4.37229	0.000264071	0.00319029	6.49293	4.88739	5.78318	0.91247	0	0.49417	2.99947	1.45756	275	Down2	.	.	.	.	LINC00485	ENSG00000258169.1	83348
chr10:53764204-53764446	-3.30584	0.179012	-5.66851	1.23668e-05	0.000350107	15.7628	17.3558	10.953	2.59224	1.11359	0.56155	4.06696	1.86079	242	Down2	.	.	PRKG1	ENSG00000185532.15	PRKG1	ENSG00000185532.15	42092
chr4:90871099-90871351	-3.30451	-0.797894	-4.31356	0.000303978	0.00354391	7.72967	5.66681	7.88876	0.49787	0	1.61781	3.22352	1.55356	252	Down2	MMRN1	ENSG00000138722.9	.	.	MMRN1	ENSG00000138722.9	1246
chr2:198033467-198033725	-3.29958	-0.6691	-4.45594	0.000216123	0.0027436	8.17907	6.83738	7.7053	1.94518	0.52226	0	3.30176	1.5963	258	Down2	.	.	ANKRD44	ENSG00000065413.16	ANKRD44	ENSG00000065413.16	29037
chr1:196324482-196324689	-3.28864	-0.808386	-4.35805	0.000273234	0.00327437	7.44961	8.92776	8.96346	0.60611	0	1.96951	3.42306	1.61311	207	Down2	.	.	.	.	KCNT2	ENSG00000162687.16	72648
chr3:180364108-180364337	-3.28794	-1.49358	-4.18196	0.000416728	0.00448483	5.31626	3.66821	5.20865	0	1.1768	0	2.80562	1.40207	229	Down2	.	.	CCDC39,CCDC39-AS1,TTC14	ENSG00000145075.11,ENSG00000163728.10,ENSG00000243187.1	CCDC39	ENSG00000145075.11	29669
chr13:104535558-104535852	-3.2792	-0.0331942	-5.50918	1.78874e-05	0.000450386	11.5945	8.28592	11.2697	1.28025	0.45831	0.92446	3.65463	1.66572	294	Down2	.	.	.	.	LINC01309	ENSG00000234551.1	458008
chrX:94574055-94574296	-3.27622	-0.0658388	-5.48042	1.91251e-05	0.000472555	11.7869	14.6394	9.8986	0.5206	1.67731	1.12777	3.83606	1.75636	241	Down2	.	.	.	.	CALM1P1	ENSG00000223467.2	180308
chr6:86901939-86902192	-3.26938	-0.480373	-4.87861	7.88249e-05	0.00129731	9.30311	10.2927	6.28607	0.49591	1.06517	0.53714	3.43141	1.58098	253	Down2	.	.	NDUFA5P9	ENSG00000220831.4	NDUFA5P9	ENSG00000220831.4	22102
chr3:115641662-115641883	-3.26817	-1.0019	-4.29567	0.000317296	0.00366046	6.97769	7.9821	5.3972	1.13542	0	0.61492	3.17389	1.51012	221	Down2	.	.	.	.	LSAMP	ENSG00000185565.11	70238
chr3:81715811-81716045	-3.26765	-1.15272	-3.95596	0.000716128	0.00669876	5.89635	6.82068	4.53098	0	0	2.90377	2.9993	1.59586	234	Down2	.	.	GBE1	ENSG00000114480.12	GBE1	ENSG00000114480.12	4088
chr1:74934822-74935049	-3.26384	-0.313173	-4.68083	0.000126242	0.00184258	10.3687	9.99144	11.6768	0	1.78076	2.39465	3.69626	1.82183	227	Down2	.	.	LRRC53,TNNI3K	ENSG00000116783.14,ENSG00000162621.6	TNNI3K	ENSG00000116783.14	30073
chrX:108601016-108601336	-3.263	-1.25708	-4.29189	0.000320184	0.00368574	4.31171	4.46261	2.89912	0	0.42107	0.42468	2.62102	1.36571	320	Down2	.	.	.	.	GUCY2F	ENSG00000101890.4	123965
chr4:44585540-44585800	-3.26048	-1.02557	-3.97224	0.000688764	0.00650978	8.42832	5.49244	3.56815	0	0.51825	1.04536	2.98003	1.48115	260	Down2	.	.	.	.	YIPF7	ENSG00000177752.14	67845
chr6:100353511-100353761	-3.25887	-0.314169	-5.12218	4.42813e-05	0.000857834	11.6873	9.07222	8.482	0.50186	1.61693	0.54358	3.58172	1.65604	250	Down2	.	.	.	.	MCHR2-AS1	ENSG00000229315.6	88060
chr11:134230270-134230528	-3.24746	-0.763169	-4.13269	0.000468962	0.00488255	5.97702	10.0933	5.13687	0.97259	0	1.05346	3.19226	1.55412	258	Down2	.	.	B3GAT1,GLB1L2	ENSG00000109956.12,ENSG00000149328.14	GLB1L2	ENSG00000149328.14	4361
chr4:107250312-107250548	-3.2339	-0.0515923	-4.76829	0.00010248	0.0015806	13.7562	11.3901	12.3546	3.7214	0	1.72749	3.88477	1.93514	236	Down2	.	.	AIMP1,GIMD1,TBCK	ENSG00000145348.16,ENSG00000164022.16,ENSG00000250298.1	TBCK	ENSG00000145348.16	7661
chr14:27200595-27200822	-3.23126	-0.728761	-4.3441	0.000282525	0.00335533	8.58096	8.14117	7.00606	0.55271	2.37434	0	3.34914	1.64773	227	Down2	.	.	NOVA1-AS1	ENSG00000257842.5	NOVA1-AS1	ENSG00000257842.5	3739
chr11:29454413-29454693	-3.22855	-1.23909	-3.8009	0.00103737	0.00878665	5.79726	3.00007	5.20658	0	1.92491	0	2.77786	1.49571	280	Down2	.	.	.	.	HNRNPRP2	ENSG00000255047.1	236482
chr14:37026162-37026377	-3.22782	-0.348523	-4.59611	0.000154549	0.0021436	12.0799	10.9398	9.24636	0	1.88015	2.5283	3.70106	1.84688	215	Down2	.	.	NKX2-1,NKX2-1-AS1,NKX2-8,PHKBP2,RPL29P3,SFTA3	ENSG00000136327.6,ENSG00000136352.17,ENSG00000229415.9,ENSG00000243730.2,ENSG00000253563.2,ENSG00000258467.1	RPL29P3	ENSG00000243730.2	20833
chr4:125255356-125255630	-3.22713	0.715186	-6.5799	1.5823e-06	9.3723e-05	21.6233	15.0223	18.8639	3.20529	1.4753	0.99194	4.36637	2.03323	274	Down2	.	.	.	.	TECRP2	ENSG00000248565.2	129315
chr14:37809754-37810024	-3.22692	-0.469684	-4.96692	6.39225e-05	0.00111761	7.81556	7.15573	9.32627	0.46468	0.9981	0.50332	3.37344	1.56015	270	Down2	.	.	MIPOL1	ENSG00000151338.18	MIPOL1	ENSG00000151338.18	32091
chr10:128192821-128193021	-3.2096	-1.25111	-4.12258	0.000480471	0.00497179	4.46389	7.9802	6.62656	0.62732	0	0.67948	3.09312	1.44375	200	Down2	C10orf90	ENSG00000154493.17	.	.	C10orf90	ENSG00000154493.17	135
chr12:55153700-55153948	-3.20932	-1.57394	-3.94394	0.000737019	0.00683891	3.59991	5.75821	2.672	0	1.08664	0	2.62906	1.38944	248	Down2	.	.	VDAC1P5	ENSG00000270858.1	VDAC1P5	ENSG00000270858.1	43425
chr1:193224075-193224294	-3.20856	-1.80511	-4.12935	0.000472741	0.00491295	3.33541	4.98642	3.02583	0	0	0.62053	2.59166	1.3183	219	Down2	.	.	CDC73,LINC01031	ENSG00000134371.9,ENSG00000232077.1	CDC73	ENSG00000134371.9	21919
chr6:52264695-52264911	-3.20544	-1.05001	-4.03886	0.000587204	0.00577012	8.64221	7.00017	4.29499	0.58085	0	1.2583	3.13068	1.52136	216	Down2	.	.	EFHC1,PAQR8	ENSG00000096093.14,ENSG00000170915.8	EFHC1	ENSG00000096093.14	20196
chr12:33580169-33580422	-3.19721	-0.732276	-4.27141	0.000336296	0.00382363	8.34072	6.64048	6.28607	1.98363	0	0.53714	3.2251	1.60315	253	Down2	SYT10	ENSG00000110975.8	.	.	SYT10	ENSG00000110975.8	1075
chr14:67091197-67091468	-3.19706	-0.358643	-4.46614	0.000210908	0.00269761	10.4821	7.12933	7.82472	0	1.98884	1.50439	3.4181	1.74468	271	Down2	.	.	.	.	GPHN	ENSG00000171723.15	115420
chr5:56946282-56946536	-3.19408	-0.605242	-4.40563	0.000243795	0.00299986	6.71021	9.26007	7.30487	1.48186	1.06097	0	3.32258	1.62469	254	Down2	.	.	.	.	ACTBL2	ENSG00000169067.3	167647
chr5:161103262-161103501	-3.19243	-0.407149	-4.29102	0.000320857	0.00368995	13.2439	7.73241	7.76333	1.04991	2.81891	0	3.53903	1.76858	239	Down2	.	.	GABRA6	ENSG00000145863.10	GABRA6	ENSG00000145863.10	9063
chr6:116433234-116433447	-3.19133	-0.742909	-4.17478	0.000423965	0.00454533	8.38289	6.70439	9.9554	0	2.5304	0.63801	3.40149	1.67767	213	Down2	NT5DC1	ENSG00000178425.13	.	.	NT5DC1	ENSG00000178425.13	1219
chr3:165770389-165770658	-3.19098	-0.839869	-3.89123	0.000836039	0.00751163	4.82745	4.99641	9.85362	0	1.50272	0.50519	3.10183	1.54049	269	Down2	.	.	.	.	MTND4P17	ENSG00000242178.1	107500
chr12:78118303-78118571	-3.19087	0.462954	-5.81748	8.77887e-06	0.000277055	19.079	14.4183	12.363	0.46815	3.01665	2.0283	4.11879	1.99891	268	Down2	.	.	.	.	NAV3	ENSG00000067798.13	106115
chr18:65378047-65378247	-3.18674	-1.03937	-4.18165	0.000417039	0.00448744	8.11616	7.14018	5.9639	0	0.67372	1.35896	3.22261	1.55	200	Down2	.	.	.	.	DSEL	ENSG00000171451.13	193831
chr11:81369884-81370176	-3.18579	-0.283274	-4.49745	0.000195678	0.00255518	8.89442	8.34267	7.26198	0	3.23016	0.9308	3.38503	1.78833	292	Down2	.	.	.	.	MTND6P25	ENSG00000255316.1	102418
chr7:113338806-113339019	-3.18302	-0.0574325	-4.60851	0.000150037	0.00209553	12.1933	14.1975	13.0665	0	5.0608	1.91403	3.94802	2.05344	213	Down2	.	.	.	.	PPP1R3A	ENSG00000154415.7	220032
chr18:63234732-63234997	-3.17897	-0.177287	-4.45736	0.000215389	0.00273743	10.4132	12.6796	7.00165	1.42035	3.0508	0	3.59726	1.84027	265	Down2	.	.	.	.	CDH7	ENSG00000081138.13	182492
chr10:61968572-61968818	-3.17465	-0.393918	-4.51698	0.000186747	0.00246817	9.2379	8.19532	10.2362	1.02004	2.7387	0	3.52306	1.75669	246	Down2	.	.	ANK3	ENSG00000151150.20	ANK3	ENSG00000151150.20	41919
chr13:95327338-95327559	-3.1743	-0.00696181	-5.29261	2.9658e-05	0.000645406	15.0571	15.204	9.59502	0.56771	1.2194	2.45966	3.94008	1.86329	221	Down2	.	.	LINC00391,SOX21,SOX21-AS1	ENSG00000125285.5,ENSG00000227640.2,ENSG00000238230.1	LINC00391	ENSG00000238230.1	27557
chr3:166555508-166555745	-3.17239	-0.246853	-4.57034	0.000164369	0.00224497	9.24626	11.6965	10.0657	0	2.27416	2.29361	3.65523	1.86622	237	Down2	.	.	CBX1P5	ENSG00000231516.3	CBX1P5	ENSG00000231516.3	26711
chr2:123208743-123208996	-3.17103	-0.375557	-4.29381	0.000318716	0.00367267	12.1903	6.9725	7.85758	0	1.59775	2.14856	3.4719	1.7739	253	Down2	.	.	.	.	TSN	ENSG00000211460.11	694996
chr7:117390824-117391026	-3.16746	-1.00874	-4.00239	0.000640801	0.00616045	5.22327	7.48533	9.84143	0.62111	1.3341	0	3.26842	1.53815	202	Down2	.	.	CFTR,CTTNBP2	ENSG00000001626.14,ENSG00000077063.10	CTTNBP2	ENSG00000077063.10	7140
chr2:53650207-53650456	-3.16395	-0.504953	-4.89653	7.55399e-05	0.00125994	7.49685	8.43394	9.04832	0.50387	1.08228	0.54577	3.40737	1.58624	249	Down2	.	.	SCARNA16	ENSG00000251942.1	SCARNA16	ENSG00000251942.1	47311
chr6:99915531-99915731	-3.16231	-1.17079	-3.64536	0.00150244	0.0115414	8.11616	4.2001	7.95187	0	3.3686	0	3.14686	1.63698	200	Down2	.	.	PNISR,USP45	ENSG00000123552.17,ENSG00000132424.14	USP45	ENSG00000123552.17	2754
chrX:110811750-110811950	-3.1595	-1.52343	-3.86374	0.000892817	0.00789045	3.65227	4.62011	7.95187	0	0	1.35896	2.90796	1.4266	200	Down2	.	.	.	.	EIF4BP7	ENSG00000225031.1	52767
chr9:7234286-7234557	-3.15947	-1.01626	-3.81007	0.00101492	0.00865096	3.29438	6.81936	6.84663	0.46297	0	1.00292	2.95598	1.4655	271	Down2	.	.	.	.	KDM4C	ENSG00000107077.17	106379
chr3:192140874-192141117	-3.1592	-0.878179	-4.1356	0.000465703	0.00485921	8.01596	6.22238	5.45396	1.54894	0.5545	0	3.13818	1.55467	243	Down2	.	.	FGF12	ENSG00000114279.13	FGF12	ENSG00000114279.13	14037
chr21:31567149-31567386	-3.15859	0.0728738	-4.29197	0.000320125	0.00368538	17.8076	13.1143	8.38805	0	5.11685	2.29361	3.89824	2.09853	237	Down2	.	.	CLDN17,CLDN8,LINC00307	ENSG00000156282.4,ENSG00000156284.5,ENSG00000227342.1	LINC00307	ENSG00000227342.1	16715
chr10:63504382-63504585	-3.15813	-1.05139	-4.14617	0.000454052	0.00476855	6.79678	7.86226	5.87577	0	0.66376	1.33888	3.18778	1.54575	203	Down2	.	.	.	.	C10orf107	ENSG00000183346.6	81627
chr9:119835956-119836227	-3.15797	-0.5515	-4.25828	0.000347046	0.00391355	6.28927	8.05924	8.31377	2.77781	0.49721	0	3.29487	1.67808	271	Down2	.	.	.	.	RPL10P3	ENSG00000230734.1	107147
chr12:82777838-82778068	-3.14689	-0.909586	-4.11205	0.000492749	0.00505731	6.35178	7.66975	5.76223	0	0.58584	1.77256	3.14775	1.58705	230	Down2	.	.	CCDC59,METTL25	ENSG00000127720.7,ENSG00000133773.11	METTL25	ENSG00000127720.7	10032
chr14:29223588-29223796	-3.14661	0.0509394	-5.5538	1.61269e-05	0.000419144	12.8766	14.5388	16.5664	0.60319	1.94342	1.96004	4.07868	1.90579	208	Down2	.	.	FOXG1,FOXG1-AS1,LINC01551	ENSG00000176165.9,ENSG00000186960.10,ENSG00000257126.5	FOXG1-AS1	ENSG00000257126.5	10673
chr4:122405839-122406097	-3.1407	0.806287	-7.0023	6.31952e-07	5.65911e-05	20.7623	20.5121	18.4927	2.43148	1.04453	3.16038	4.4726	2.1454	258	Down2	.	.	TUBB4BP5	ENSG00000224062.4	TUBB4BP5	ENSG00000224062.4	33143
chrX:107244828-107245028	-3.1396	-1.40756	-3.83441	0.000957611	0.00830275	6.89873	3.78009	5.9639	1.88196	0	0	2.95137	1.4908	200	Down2	.	.	NLRP3P,TEX13B,VSIG1	ENSG00000101842.13,ENSG00000170925.3,ENSG00000277883.1	TEX13B	ENSG00000170925.3	19229
chr11:40328628-40328900	-3.13582	0.0472586	-5.43472	2.12734e-05	0.000509733	13.7259	9.26493	10.7194	1.3838	1.48614	0.49962	3.74587	1.76371	272	Down2	.	.	LRRC4C,Y_RNA	ENSG00000148948.7,ENSG00000206806.1	LRRC4C	ENSG00000148948.7	12380
chr4:87819858-87820058	-3.13553	-1.04061	-4.14604	0.000454194	0.00476929	6.89873	6.30016	7.95187	0.62732	0	1.35896	3.22169	1.54245	200	Down2	.	.	AFF1,C4orf36,SLC10A6	ENSG00000145283.7,ENSG00000163633.10,ENSG00000172493.20	C4orf36	ENSG00000163633.10	6284
chr9:107257253-107257477	-3.13332	-0.524601	-4.24218	0.000360704	0.00402943	8.69588	11.6253	6.50823	0	1.8046	1.82004	3.4662	1.76188	224	Down2	.	.	OR13C3,OR13C4,OR13F1	ENSG00000148136.5,ENSG00000186881.3,ENSG00000204246.2	OR13F1	ENSG00000186881.3	9068
chr2:209331190-209331522	-3.12899	0.963606	-7.33023	3.14978e-07	4.07164e-05	14.9122	18.2173	18.7619	1.13371	2.02927	2.45596	4.28713	2.04897	332	Down2	.	.	PTH2R	ENSG00000144407.9	PTH2R	ENSG00000144407.9	22290
chr13:76591087-76591293	-3.12615	-0.910062	-4.06815	0.000547417	0.00547479	7.48578	8.9711	5.7902	0.60905	1.96229	0	3.26761	1.61278	206	Down2	.	.	LINC01034	ENSG00000224933.2	LINC01034	ENSG00000224933.2	2451
chr4:127326649-127326915	-3.12522	0.783301	-6.66254	1.31981e-06	8.36941e-05	22.5788	17.053	16.9401	0.94334	3.03933	2.55444	4.39267	2.13219	266	Down2	.	.	.	.	RBM48P1	ENSG00000223620.3	157750
chrX:109685985-109686293	-3.12176	0.100211	-5.43036	2.14908e-05	0.000512727	11.858	12.0003	6.88474	1.22206	0.87496	0.88244	3.62062	1.71912	308	Down2	.	.	AMMECR1,RGAG1	ENSG00000101935.9,ENSG00000243978.8	AMMECR1	ENSG00000101935.9	2525
chr4:159331603-159331833	-3.1188	-0.915605	-3.98996	0.000660155	0.00630163	5.9989	8.76543	5.186	0.5455	0	1.77256	3.14221	1.58029	230	Down2	.	.	.	.	RXFP1	ENSG00000171509.15	95140
chrX:127652597-127652868	-3.10428	0.125428	-5.51458	1.76645e-05	0.000446133	11.9796	13.3287	9.29186	0.46297	1.49163	2.00585	3.77934	1.83306	271	Down2	.	.	.	.	KRT18P44	ENSG00000218728.3	195617
chrX:37079197-37079506	-3.10146	0.512609	-6.48268	1.96089e-06	0.00010551	13.3956	12.5052	14.1538	0.81207	1.74426	1.75917	3.96718	1.89286	309	Down2	.	.	FTH1P18	ENSG00000243048.3	FTH1P18	ENSG00000243048.3	17554
chr8:37033206-37033406	-3.09744	-1.58717	-3.88661	0.000845329	0.00757195	5.68131	3.36008	5.30125	1.25464	0	0	2.80854	1.41271	200	Down2	.	.	.	.	SMARCE1P4	ENSG00000253650.1	80538
chr2:212719725-212719925	-3.09599	-1.11193	-3.79953	0.00104077	0.00880724	9.33358	6.72017	3.97594	0	1.34744	0.67948	3.1216	1.54942	200	Down2	.	.	.	.	MTND2P23	ENSG00000232631.1	77794
chr7:123916177-123916435	-3.09371	-0.552004	-4.01106	0.000627628	0.00606556	11.3249	5.53502	6.67793	0.97259	0	2.10692	3.30196	1.68539	258	Down2	.	.	.	.	SSU72P8	ENSG00000230268.3	199991
chr4:156325157-156325389	-3.09327	-0.551377	-4.7926	9.67149e-05	0.00151455	9.0957	7.96571	7.99757	0.54079	0.58079	1.17152	3.41189	1.61091	232	Down2	.	.	MAP9,MTCYBP17,MTND6P17,YWHAEP4	ENSG00000164114.18,ENSG00000249247.1,ENSG00000249770.1,ENSG00000250205.1	YWHAEP4	ENSG00000250205.1	22767
chr4:81287208-81287497	-3.09241	0.394146	-6.31565	2.84272e-06	0.000133392	13.1993	12.4986	13.7576	1.3024	1.86497	0.94046	3.94919	1.86905	289	Down2	.	.	C4orf22	ENSG00000197826.11	C4orf22	ENSG00000197826.11	30273
chr3:179468688-179468900	-3.09008	-0.829157	-3.98873	0.000662105	0.00631614	7.27392	9.50967	5.62633	0	0.63558	2.56408	3.26969	1.68061	212	Down2	.	.	USP13	ENSG00000058056.8	USP13	ENSG00000058056.8	29336
chr14:60155259-60155561	-3.08793	1.1497	-7.70094	1.4587e-07	2.99641e-05	23.1122	20.8614	19.748	2.49267	1.33851	3.5999	4.55475	2.22926	302	Down2	.	.	RTN1	ENSG00000139970.16	RTN1	ENSG00000139970.16	38870
chr7:64090933-64091180	-3.08445	-0.0513367	-4.422	0.000234421	0.00291818	11.8292	9.5225	11.8044	0	1.63656	4.95168	3.73439	2.01353	247	Down2	.	.	ZNF107	ENSG00000196247.11	ZNF107	ENSG00000196247.11	35282
chr12:18312283-18312492	-3.08176	-1.35086	-4.02601	0.000605558	0.00590316	6.21333	5.62693	3.80472	0	0.64471	0.65022	2.89608	1.44185	209	Down2	.	.	RERGL	ENSG00000111404.6	RERGL	ENSG00000111404.6	42512
chr11:90981506-90981706	-3.08116	-1.60123	-3.81358	0.00100644	0.00859819	3.24646	6.30016	4.63859	1.25464	0	0	2.79085	1.41271	200	Down2	.	.	.	.	OSBPL9P3	ENSG00000255070.1	132377
chr7:16735377-16735608	-3.06592	-0.834257	-4.23065	0.000370816	0.0041146	8.78372	7.27291	4.58983	0.54314	0.58331	0.5883	3.17177	1.52336	231	Down2	.	.	ANKMY2,BZW2	ENSG00000106524.8,ENSG00000136261.14	BZW2	ENSG00000136261.14	7227
chr18:59102424-59102699	-3.06332	0.353771	-5.77741	9.62417e-06	0.000295072	15.0518	11.6076	13.4941	1.82494	2.44989	0.49417	3.96566	1.9261	275	Down2	.	.	RPL30P14	ENSG00000243256.1	RPL30P14	ENSG00000243256.1	29987
chr9:25261605-25261852	-3.06193	-0.962826	-3.89574	0.000827082	0.00745089	5.58602	7.48197	4.29251	0	1.63656	0.55019	2.99732	1.56476	247	Down2	.	.	.	.	RMRPP5	ENSG00000223088.1	356138
chr7:12428854-12429148	-3.05936	0.821578	-6.84042	8.95868e-07	6.79426e-05	20.7045	15.1432	15.7775	1.28025	1.83325	2.77339	4.27509	2.07783	294	Down2	.	.	VWDE	ENSG00000146530.11	VWDE	ENSG00000146530.11	14202
chrX:21401009-21401244	-3.05456	-0.286904	-4.27269	0.000335262	0.00381712	7.59811	10.0088	12.4072	0	2.29351	2.31313	3.60278	1.87029	235	Down2	.	.	CNKSR2,RARRES2P3	ENSG00000149970.14,ENSG00000231913.1	CNKSR2	ENSG00000149970.14	8029
chr1:197893784-197894058	-3.05121	0.461838	-6.22733	3.46429e-06	0.00015028	12.737	15.6354	14.5107	0.9158	2.45883	1.48791	4.0491	1.95357	274	Down2	.	.	C1orf53,LHX9	ENSG00000143355.15,ENSG00000203724.10	LHX9	ENSG00000143355.15	7255
chr6:79519976-79520245	-3.04985	-0.332433	-4.10456	0.000501673	0.00512535	9.65491	10.6174	5.41949	3.26487	0	1.01038	3.40686	1.80303	269	Down2	.	.	.	.	IRAK1BP1	ENSG00000146243.13	56945
chr12:45205980-45206279	-3.04895	-0.499462	-4.27332	0.000334756	0.00381398	6.78609	7.02358	5.76223	0	2.25324	0.909	3.13908	1.69166	299	Down2	.	.	NELL2	ENSG00000184613.10	NELL2	ENSG00000184613.10	35076
chr7:109119606-109119819	-3.04805	-0.57739	-3.91632	0.000787352	0.00718151	10.6691	6.31002	9.9554	0	4.4282	0.63801	3.4732	1.83694	213	Down2	.	.	.	.	EIF3IP1	ENSG00000237064.1	480422
chr5:60435056-60435273	-3.04433	-0.946878	-3.84612	0.000931201	0.00814262	9.35041	6.1937	4.88594	1.73453	0.62094	0	3.15847	1.58835	217	Down2	.	.	SMIM15	ENSG00000188725.7	SMIM15	ENSG00000188725.7	23022
chr3:168759592-168759809	-3.04433	-0.741106	-3.92092	0.000778748	0.0071212	7.48033	10.4519	5.49669	0.57818	3.1047	0	3.30892	1.72177	217	Down2	.	.	.	.	MECOM	ENSG00000085276.17	80651
chr5:84345054-84345315	-3.04422	0.206856	-5.4964	1.84269e-05	0.000460637	12.4386	15.1268	10.1556	1.44212	2.5813	0.52068	3.88147	1.89695	261	Down2	.	.	.	.	RBBP4P6	ENSG00000248674.1	141333
chr4:128508203-128508511	-3.04258	1.21141	-7.87129	1.03045e-07	2.63688e-05	25.5606	19.0914	19.7936	2.03676	2.62488	2.64733	4.56175	2.24207	308	Down2	.	.	INTU	ENSG00000164066.12	INTU	ENSG00000164066.12	35916
chr2:41627355-41627576	-3.03621	-0.915178	-3.81273	0.00100847	0.00861286	4.77421	7.2219	8.99533	0.56771	0	1.84475	3.19099	1.59247	221	Down2	.	.	.	.	HNRNPA1P57	ENSG00000237442.3	243617
chr12:40730520-40730783	-3.03399	-0.23105	-4.38675	0.000255077	0.00310804	9.25798	9.90139	7.55881	0	2.56167	2.06686	3.4808	1.87119	263	Down2	.	.	LRRK2	ENSG00000188906.13	LRRK2	ENSG00000188906.13	24004
chr1:220050181-220050383	-3.02962	-1.65485	-3.87072	0.000878055	0.00779226	4.82148	4.57437	3.28048	1.24222	0	0	2.69862	1.41102	202	Down2	.	.	SLC30A10	ENSG00000196660.10	SLC30A10	ENSG00000196660.10	41989
chr1:159976211-159976462	-3.0291	-0.605933	-4.21524	0.000384769	0.00422859	7.76047	7.36273	6.33615	0	1.07366	2.16568	3.23829	1.70636	251	Down2	.	.	KCNJ10,LINC01133,PIGM	ENSG00000143315.6,ENSG00000177807.6,ENSG00000224259.6	PIGM	ENSG00000143315.6	25319
chr3:146837989-146838211	-3.02264	-0.556172	-3.99882	0.000646302	0.00620072	9.13982	9.45969	6.56686	0	4.85563	0.61215	3.40716	1.8623	222	Down2	.	.	.	.	RPL21P71	ENSG00000239412.1	156345
chr14:62327137-62327406	-3.02232	0.398505	-5.71273	1.1168e-05	0.000326045	12.3704	14.0524	14.7804	0.46641	3.00544	2.02076	4.00046	1.99675	269	Down2	.	.	COX4I1P1	ENSG00000258956.2	COX4I1P1	ENSG00000258956.2	28051
chr7:55501048-55501318	-3.01889	-1.15933	-3.65531	0.00146733	0.0113342	5.11017	6.53349	2.45428	0.92937	0	0.50332	2.76126	1.46165	270	Down2	.	.	LANCL2	ENSG00000132434.9	LANCL2	ENSG00000132434.9	5299
chr21:24389096-24389299	-3.01477	-1.13504	-3.88445	0.00084971	0.00760398	6.39697	7.44846	4.57004	0	1.32753	0.66944	3.06254	1.54516	203	Down2	.	.	.	.	ZNF299P	ENSG00000219368.3	74854
chr10:62900684-62900907	-3.00879	-0.601011	-4.03268	0.000595956	0.00583062	9.82674	6.02705	8.91466	0	1.20846	2.4376	3.38218	1.7536	223	Down2	.	.	.	.	LINC00845	ENSG00000227244.2	124651
chrX:146631879-146632089	-3.00733	-0.830712	-4.38937	0.000253482	0.00309373	6.95671	7.60019	7.57321	0.59745	0.64164	0.64712	3.27429	1.55176	210	Down2	.	.	.	.	L29074.3	ENSG00000227083.1	350888
chr3:22727251-22727464	-3.00543	-0.900145	-3.48725	0.00218509	0.0152569	11.8123	6.31002	3.73327	0	0.6326	2.55204	3.17314	1.67893	213	Down2	.	.	.	.	RANP7	ENSG00000226183.1	218163
chr2:229183094-229183315	-3.00489	-0.946425	-3.98313	0.000671034	0.00638153	6.2432	7.2219	5.99689	1.70314	0.6097	0	3.13338	1.58274	221	Down2	.	.	.	.	SPHKAP	ENSG00000153820.12	136734
chr4:104986302-104986577	-3.00228	1.53902	-8.42749	3.40334e-08	2.05569e-05	31.2841	33.9063	24.5785	5.01857	3.42984	2.47084	4.99889	2.54888	275	Down2	.	.	.	.	TACR3	ENSG00000169836.4	345330
chr8:110294506-110294751	-3.00223	0.218162	-5.60121	1.44486e-05	0.000389964	16.5636	10.6288	12.9826	1.0242	1.64992	1.66404	3.95492	1.9018	245	Down2	.	.	NUDCD1	ENSG00000120526.10	NUDCD1	ENSG00000120526.10	47370
chr10:106823694-106823931	-3.00181	-0.348615	-4.96935	6.35555e-05	0.00111178	10.2736	8.86098	8.38805	1.05877	1.13708	0.5734	3.51727	1.68535	237	Down2	.	.	.	.	SORCS3	ENSG00000156395.12	94756
chr1:240618676-240618956	-3.00164	-0.567888	-4.36955	0.000265809	0.00320718	6.37698	5.10013	9.46652	0.44809	0.96246	0.48534	3.18762	1.54895	280	Down2	FMN2	ENSG00000155816.19	.	.	FMN2	ENSG00000155816.19	1827
chr10:32059375-32059589	-3.0005	-0.837763	-3.63966	0.00152292	0.0116595	8.72297	4.31786	10.5282	1.17256	1.25929	0	3.29049	1.61124	214	Down2	.	.	ARHGAP12,Y_RNA	ENSG00000165322.17,ENSG00000222412.1	Y_RNA	ENSG00000222412.1	14312
chr13:88259658-88259861	-2.99839	-0.983148	-3.92337	0.000774201	0.00708698	6.79678	7.44846	5.87577	0	1.99129	0.66944	3.16779	1.62591	203	Down2	.	.	.	.	SLITRK5	ENSG00000165300.7	65010
chr6:122505830-122506040	-2.99788	-1.13245	-3.95249	0.000722096	0.00673678	6.18374	6.40016	5.04881	0.59745	0	1.29425	3.0283	1.52895	210	Down2	.	.	.	.	HSF2	ENSG00000025156.12	214652
chr20:10028179-10028429	-2.99503	-1.13334	-3.91578	0.000788369	0.00718781	4.8697	5.71214	4.241	0	0.53898	1.08717	2.85183	1.49064	250	Down2	.	.	ANKEF1,SNAP25-AS1	ENSG00000132623.15,ENSG00000227906.7	SNAP25-AS1	ENSG00000227906.7	12208
chr18:41176181-41176462	-2.99302	0.655601	-6.03534	5.34223e-06	0.000198658	16.4634	12.5555	18.8656	1.33948	3.83612	0.96723	4.17572	2.06415	281	Down2	.	.	.	.	SYT4	ENSG00000132872.11	318567
chr4:164113308-164113517	-2.98606	-0.75435	-4.02783	0.000602928	0.00588513	8.15499	8.03848	6.97533	0.60031	3.22354	0	3.3236	1.73591	209	Down2	.	.	NAF1	ENSG00000145414.8	NAF1	ENSG00000145414.8	25236
chr4:42752200-42752452	-2.98597	0.210508	-4.41536	0.00023818	0.00295137	11.9166	12.0003	13.6739	0	3.74288	4.31417	3.88867	2.17526	252	Down2	.	.	.	.	GRXCR1	ENSG00000215203.2	142833
chr10:54711709-54712024	-2.98549	0.689237	-5.99159	5.90001e-06	0.000211662	15.9747	18.4004	9.25615	1.5932	2.13879	1.29425	4.0316	1.98674	315	Down2	.	.	.	.	SNRPEP8	ENSG00000231399.1	86022
chr7:34360672-34360872	-2.98215	-0.953196	-3.76636	0.00112645	0.00933518	5.68131	6.30016	9.93984	0	0.67372	2.03844	3.23865	1.63185	200	Down2	.	.	.	.	BMPER	ENSG00000164619.8	253828
chr4:73192628-73192836	-2.98021	-0.420306	-4.74102	0.00010936	0.00165687	8.9746	9.69255	11.469	1.80958	0.64781	0.65335	3.62117	1.7217	208	Down2	.	.	ADAMTS3	ENSG00000156140.8	ADAMTS3	ENSG00000156140.8	14657
chr2:79088823-79089024	-2.97668	-0.915205	-3.98134	0.000673911	0.00640475	7.67199	7.52257	5.93423	0	1.34073	1.3522	3.21902	1.64634	201	Down2	.	.	.	.	REG3G	ENSG00000143954.12	163789
chr11:39746081-39746306	-2.97243	-1.40096	-3.79398	0.00105463	0.00888702	6.49293	3.73343	3.53417	0.55762	0.59886	0	2.75862	1.41899	225	Down2	.	.	.	.	LRRC4C	ENSG00000148948.7	517127
chr4:95049025-95049269	-2.96569	0.170269	-5.445	2.07694e-05	0.000500923	12.6399	11.7052	13.579	0.5142	1.65669	2.78476	3.89965	1.94226	244	Down2	.	.	.	.	HMGB3P15	ENSG00000250897.2	68395
chr3:168338759-168339032	-2.96535	0.605699	-6.01189	5.6342e-06	0.000205469	17.2431	18.1543	11.1656	1.83831	2.9614	0.99558	4.13164	2.0561	273	Down2	.	.	RPSAP33	ENSG00000226765.1	RPSAP33	ENSG00000226765.1	45316
chr6:69023940-69024159	-2.96224	-1.13981	-3.90812	0.00080295	0.0072906	6.30021	4.98642	5.44649	1.14579	0.61527	0	2.97495	1.51162	219	Down2	.	.	.	.	ADGRB3	ENSG00000135298.13	321101
chr9:105393987-105394279	-2.96129	0.247334	-5.56477	1.57218e-05	0.000411933	13.8975	9.78106	9.98523	0.85934	2.30726	0.9308	3.74408	1.85306	292	Down2	.	.	ZYG11AP1	ENSG00000232242.2	ZYG11AP1	ENSG00000232242.2	19551
chr8:71859203-71859405	-2.96044	-0.722433	-4.00071	0.000643374	0.00617801	6.42864	9.98044	8.52924	1.24222	0	2.01826	3.39407	1.71366	202	Down2	.	.	.	.	Y_RNA	ENSG00000223220.1	165961
chr3:155074575-155074796	-2.9598	-1.15861	-3.75201	0.00116564	0.00957242	4.77421	7.602	4.19782	0.56771	1.2194	0	2.94401	1.51388	221	Down2	.	.	PABPC1P10	ENSG00000239443.1	PABPC1P10	ENSG00000239443.1	46980
chr3:191848475-191848720	-2.95347	-0.117479	-5.19957	3.69017e-05	0.000754258	11.2632	8.57164	11.3598	1.0242	1.09995	1.10936	3.65902	1.75733	245	Down2	.	.	.	.	FGF12-AS1	ENSG00000231383.2	107107
chrX:29250061-29250288	-2.95256	-0.964719	-3.92079	0.00077899	0.00712275	6.07818	5.92085	6.42222	1.65812	0	0.59866	3.0774	1.57548	227	Down2	.	.	.	.	IL1RAPL1	ENSG00000169306.9	644545
chr10:107710261-107710487	-2.95214	0.457514	-5.22313	3.49128e-05	0.000724579	24.0612	15.2393	12.3148	3.33091	2.98106	0.60131	4.24099	2.14469	226	Down2	.	.	.	.	YWHAZP5	ENSG00000213260.3	264181
chr3:99251212-99251447	-2.95176	-0.339973	-4.78471	9.85502e-05	0.00153567	8.63421	9.6513	9.0234	0.53389	0.57338	2.31313	3.51076	1.74513	235	Down2	.	.	.	.	COL8A1	ENSG00000144810.15	105873
chr19:23466874-23467115	-2.94922	-0.669523	-3.82058	0.000989767	0.00849485	7.40894	5.22834	9.34867	0.5206	0	3.38331	3.24506	1.73623	241	Down2	.	.	BNIP3P38,IPO5P1,VN1R90P,VN1R91P,ZNF724P,ZNF91	ENSG00000167232.13,ENSG00000196081.9,ENSG00000268148.1,ENSG00000268469.1,ENSG00000268794.1,ENSG00000269837.1	VN1R90P	ENSG00000268794.1	4308
chr11:29470229-29470443	-2.94795	-1.16611	-3.83237	0.000962291	0.00833022	6.82668	5.49546	4.33513	1.17256	0	0.63503	2.96153	1.51859	214	Down2	.	.	.	.	HNRNPRP2	ENSG00000255047.1	220732
chr13:74614442-74614727	-2.94743	0.318169	-5.07759	4.91953e-05	0.000922823	11.6759	8.84232	17.6708	1.7609	0.47279	2.38414	3.86787	1.9082	285	Down2	.	.	KLF12	ENSG00000118922.16	KLF12	ENSG00000118922.16	45250
chr3:21212617-21212855	-2.94508	-0.863419	-3.95314	0.000720976	0.00672971	6.13827	6.3531	6.12539	0.52716	2.2646	0	3.08883	1.63199	238	Down2	.	.	.	.	VENTXP7	ENSG00000236380.5	234375
chr12:127232203-127232418	-2.94353	-0.853559	-3.74016	0.00119902	0.00976516	4.90744	8.59556	8.01352	0.58355	0	2.5283	3.22103	1.66847	215	Down2	.	.	LINC00943,LINC00944	ENSG00000189238.5,ENSG00000256128.5	LINC00943	ENSG00000189238.5	2831
chr1:216923507-216923783	-2.94313	0.641456	-6.14092	4.20769e-06	0.000170662	19.4082	16.1308	11.5244	2.72749	1.46461	1.47713	4.14471	2.0543	276	Down2	.	.	ESRRG	ENSG00000196482.16	ESRRG	ENSG00000196482.16	26694
chr1:197326147-197326439	-2.94312	0.62739	-6.28676	3.03236e-06	0.000138254	13.3416	17.2607	13.1623	2.14836	0.9229	2.32699	4.06957	2.01836	292	Down2	.	.	CRB1,MRPS21P3	ENSG00000134376.14,ENSG00000221879.3	CRB1	ENSG00000134376.14	3041
chr4:164933898-164934218	-2.94239	0.894748	-7.08634	5.27952e-07	5.15728e-05	17.2468	14.1753	16.5664	1.5683	1.6843	2.54805	4.18986	2.07554	320	Down2	.	.	MARCH1	ENSG00000145416.13	MARCH1	ENSG00000145416.13	23826
chr11:58281320-58281599	-2.94172	-0.343696	-4.05521	0.000564646	0.00560305	5.52713	8.43032	9.50045	0	1.93181	1.94833	3.31808	1.79129	279	Down2	.	.	OR5B21	ENSG00000198283.2	OR5B21	ENSG00000198283.2	5743
chrX:103196299-103196525	-2.94171	-1.12653	-3.7438	0.00118869	0.00970562	5.74595	4.0886	7.03706	0	1.19242	0.60131	2.96949	1.51578	226	Down2	GHc-362H12.3	ENSG00000260831.1	.	.	GHc-362H12.3	ENSG00000260831.1	1105
chr12:16009430-16009653	-2.94145	-0.881279	-3.87483	0.000869466	0.00773629	7.27907	5.65036	6.53741	0	2.41693	0.6094	3.13202	1.66154	223	Down2	.	.	EPS8,STRAP	ENSG00000023734.10,ENSG00000151491.12	EPS8	ENSG00000151491.12	25610
chr1:187969263-187969463	-2.94111	-1.19547	-3.61723	0.00160624	0.0121116	7.30454	7.14018	3.31328	0	1.34744	0.67948	2.9977	1.54942	200	Down2	.	.	.	.	SLC4A1APP2	ENSG00000236401.1	293571
chr2:180205554-180205812	-2.9409	-0.719967	-4.09299	0.000515785	0.00523282	5.97702	6.1862	7.19162	1.45889	1.04453	0	3.12747	1.6194	258	Down2	.	.	.	.	SESTD1	ENSG00000187231.13	76038
chr2:226147714-226147974	-2.93981	-0.331671	-4.58726	0.000157855	0.00217873	8.74048	6.4617	10.1947	0.48256	0.51825	2.09071	3.41349	1.70329	260	Down2	.	.	.	.	NYAP2	ENSG00000144460.11	117391
chr8:34748800-34749053	-2.93949	-0.0520518	-5.26584	3.15803e-05	0.000675139	11.2279	9.96072	9.95294	1.48772	0.53258	1.61142	3.66332	1.79835	253	Down2	.	.	.	.	LINC01288	ENSG00000254344.1	107230
chr6:94157755-94157973	-2.93591	-0.65401	-4.16442	0.000434624	0.00462646	10.7967	8.47727	4.86353	1.15105	0.61809	0.62338	3.3277	1.62802	218	Down2	.	.	EPHA7	ENSG00000135333.13	EPHA7	ENSG00000135333.13	28491
chr3:79546793-79547001	-2.93549	-0.0967967	-4.78596	9.82573e-05	0.00153233	12.8766	10.5003	13.3805	0.60319	4.53465	0.65335	3.8579	1.95886	208	Down2	.	.	.	.	ROBO1	ENSG00000169855.19	92091
chr12:75300175-75300426	-2.9341	-0.215028	-5.04978	5.2537e-05	0.000968615	8.73053	9.70542	9.50423	0.99972	0.53683	1.62426	3.53714	1.73437	251	Down2	.	.	.	.	KCNC2	ENSG00000166006.12	144281
chr2:153938963-153939167	-2.93392	-1.58836	-3.33907	0.00309668	0.0195725	7.16132	4.52952	1.94899	1.84506	0	0	2.70104	1.48654	204	Down2	.	.	.	.	UBQLN4P2	ENSG00000226213.1	205629
chr3:99508325-99508597	-2.93342	1.37881	-7.84866	1.07888e-07	2.67846e-05	23.8711	25.0153	30.2093	1.84506	4.45843	3.99695	4.83493	2.4884	272	Down2	.	.	CMSS1	ENSG00000184220.10	CMSS1	ENSG00000184220.10	28082
chr6:50623705-50623932	-2.9295	-0.410396	-4.52789	0.000181935	0.00241943	12.1564	8.51122	6.42222	0.55271	1.18717	1.19732	3.47134	1.70826	227	Down2	.	.	.	.	TFAP2D	ENSG00000008197.4	57610
chr1:66424744-66424960	-2.92924	-0.437396	-4.10789	0.000497693	0.00509697	7.13921	10.5003	11.0443	2.32341	1.87144	0	3.55202	1.82504	216	Down2	.	.	PDE4B	ENSG00000184588.17	PDE4B	ENSG00000184588.17	33146
chr11:43589071-43589300	-2.92846	-0.360461	-4.43217	0.000228782	0.00286525	10.6325	6.23596	12.1535	1.09576	1.1768	0.59343	3.547	1.69947	229	Down2	.	.	CTBP2P6,HSD17B12	ENSG00000149084.11,ENSG00000213697.3	HSD17B12	ENSG00000149084.11	11085
chr1:218512754-218512998	-2.9284	-0.365725	-4.79895	9.52644e-05	0.00149859	7.98311	7.91823	10.3201	1.0284	1.10446	0.55695	3.45805	1.67365	244	Down2	.	.	TGFB2,TGFB2-AS1	ENSG00000092969.11,ENSG00000232480.1	TGFB2-AS1	ENSG00000232480.1	6022
chr7:114045648-114045889	-2.92719	-0.474745	-4.2039	0.000395372	0.00431041	11.7869	5.5769	7.69891	0.5206	1.67731	0.56388	3.37234	1.67001	241	Down2	.	.	FOXP2	ENSG00000128573.23	FOXP2	ENSG00000128573.23	8441
chr12:45366760-45367006	-2.92718	0.810993	-6.17371	3.90801e-06	0.000163058	21.1152	21.1713	15.6236	1.02004	5.47739	2.20969	4.42221	2.28881	246	Down2	.	.	.	.	NELL2	ENSG00000184613.10	51130
chr8:92265659-92265859	-2.92712	-0.114856	-5.02225	5.60724e-05	0.00101385	11.3626	14.7004	11.2652	0.62732	1.34744	2.71792	3.87414	1.91573	200	Down2	.	.	SLC26A7	ENSG00000147606.8	SLC26A7	ENSG00000147606.8	4124
chr2:138644120-138644366	-2.92305	-0.880769	-4.12761	0.000474708	0.00492797	4.94888	7.51238	5.38745	0.51002	0.54774	0.55242	3.03217	1.50577	246	Down2	.	.	.	.	HNMT	ENSG00000150540.13	77225
chr12:78575480-78575753	-2.92208	-0.609811	-4.12088	0.000482429	0.00498582	6.54049	6.154	6.31101	0	1.4807	1.49337	3.1105	1.68269	273	Down2	NAV3	ENSG00000067798.13	.	.	NAV3	ENSG00000067798.13	823
chr4:20775120-20775441	-2.9216	-0.271647	-4.05987	0.000558378	0.00555836	8.59655	7.0656	4.95444	0	1.25929	2.96347	3.17785	1.81109	321	Down2	.	.	.	.	PACRGL	ENSG00000163138.18	60421
chrX:150657361-150657566	-2.92159	-0.764753	-3.97779	0.000679675	0.00644933	9.10593	8.19532	5.81844	1.22404	1.97186	0	3.30865	1.706	205	Down2	.	.	WI2-80269A6.1,XX-FW80269A6.1	ENSG00000214915.3,ENSG00000270052.1	WI2-80269A6.1	ENSG00000270052.1	8633
chr11:83435095-83435310	-2.92035	-0.538813	-4.10585	0.000500128	0.00511399	8.30491	10.1584	7.39709	1.16711	3.13358	0	3.4415	1.81377	215	Down2	DLG2	ENSG00000150672.16	.	.	DLG2	ENSG00000150672.16	655
chr18:35024859-35025074	-2.91881	-1.77768	-3.24997	0.00381392	0.0227577	6.03993	4.29778	1.23285	0	0	1.26415	2.53511	1.41399	215	Down2	.	.	CELF4	ENSG00000101489.19	CELF4	ENSG00000101489.19	40465
chrX:113952468-113952750	-2.91725	1.15303	-7.51908	2.12307e-07	3.42867e-05	21.0099	22.9367	20.2087	1.77964	4.30033	2.40951	4.56443	2.32976	282	Down2	.	.	.	.	HSPA8P7	ENSG00000224773.2	58584
chr2:189234207-189234467	-2.9161	0.517339	-6.16232	4.00951e-06	0.00016594	14.0472	17.1235	13.7629	1.93022	2.59123	1.04536	4.10571	2.0388	260	Down2	.	.	LINC01090	ENSG00000231689.2	LINC01090	ENSG00000231689.2	14573
chr2:127117279-127117479	-2.91417	-0.454144	-4.64214	0.000138457	0.00197572	9.33358	9.24023	11.2652	1.88196	0.67372	0.67948	3.61059	1.73853	200	Down2	.	.	.	.	YWHAZP2	ENSG00000213236.3	198260
chr6:69282609-69282853	-2.91394	1.10422	-7.06403	5.53715e-07	5.29553e-05	25.6125	28.5745	17.9243	2.05679	3.8656	3.34171	4.69657	2.41539	244	Down2	.	.	.	.	ADGRB3	ENSG00000135298.13	62407
chr3:155713504-155713768	-2.90686	-0.911809	-3.93015	0.000761734	0.00700545	5.84117	4.77285	5.52213	0.95049	0	1.02952	2.93895	1.54742	264	Down2	.	.	ALG1L15P,KCNAB1,SETP14,VN2R1P	ENSG00000169282.17,ENSG00000174930.4,ENSG00000240489.1,ENSG00000242017.1	SETP14	ENSG00000240489.1	8411
chr12:100205155-100205430	-2.90623	-0.909434	-3.95519	0.000717443	0.00670773	5.31239	4.88739	5.30125	0.91247	0.97995	0	2.90062	1.53456	275	Down2	.	.	ANKS1B	ENSG00000185046.18	ANKS1B	ENSG00000185046.18	13739
chr21:22343750-22344015	-2.90486	0.572557	-6.39188	2.3985e-06	0.000118727	17.4574	14.5815	13.5032	1.8938	2.03387	1.53845	4.12154	2.04257	265	Down2	.	.	NCAM2	ENSG00000154654.14	NCAM2	ENSG00000154654.14	26619
chr15:54375184-54375494	-2.90475	-0.109288	-5.10384	4.62385e-05	0.000881523	7.59254	8.40021	8.12288	0.80945	1.73863	0.43837	3.36963	1.70267	310	Down2	.	.	.	.	UNC13C	ENSG00000137766.16	70083
chrX:107315380-107315604	-2.9046	-0.379696	-4.54427	0.000174942	0.00234915	6.88424	9.75024	11.8331	0.56011	1.20307	1.21336	3.53745	1.71388	224	Down2	VSIG1	ENSG00000101842.13	.	.	VSIG1	ENSG00000101842.13	423
chr13:20193223-20193432	-2.9037	-1.19784	-3.72536	0.00124205	0.0100208	6.60166	6.02886	3.80472	0.60031	1.28941	0	2.9413	1.52877	209	Down2	.	.	LINC00350,MPHOSPH8,MRPS31P2	ENSG00000196199.13,ENSG00000225316.1,ENSG00000232894.1	MPHOSPH8	ENSG00000196199.13	14390
chr2:17652235-17652531	-2.9037	0.00016219	-5.36253	2.51792e-05	0.000571731	9.32261	10.2165	7.61159	0.84773	1.36565	0.91822	3.49831	1.73956	296	Down2	.	.	RAD51AP2	ENSG00000214842.5	RAD51AP2	ENSG00000214842.5	47175
chr13:33243333-33243533	-2.90255	-1.02569	-3.7927	0.00105787	0.00890465	6.08712	7.14018	5.9639	0	2.02116	0.67948	3.11845	1.63086	200	Down2	.	.	PDS5B	ENSG00000083642.18	PDS5B	ENSG00000083642.18	31589
chr7:20212470-20212719	-2.90255	0.0141244	-5.22863	3.44638e-05	0.000717511	8.80065	13.157	11.1773	1.00775	1.62342	1.09154	3.72541	1.82124	249	Down2	.	.	MACC1,MACC1-AS1	ENSG00000183742.12,ENSG00000228598.1	MACC1	ENSG00000183742.12	11982
chr14:60655035-60655280	-2.90185	-0.69605	-3.82954	0.00096881	0.00836693	8.94434	8.91451	3.24566	0.5121	1.09995	0.55468	3.15046	1.59165	245	Down2	.	.	DHRS7,PCNXL4,PSMA3P,RPL17P2,SCOCP1	ENSG00000100612.13,ENSG00000126773.12,ENSG00000242135.2,ENSG00000258563.2,ENSG00000258896.1	PSMA3P	ENSG00000258563.2	8935
chr18:32724053-32724291	-2.89987	-1.03616	-3.64378	0.00150806	0.0115725	4.4332	7.41195	4.45483	0	0.56615	1.71298	2.92959	1.57668	238	Down2	.	.	MAPRE2	ENSG00000166974.12	MAPRE2	ENSG00000166974.12	12171
chr4:20546411-20546626	-2.89935	-0.356158	-4.08633	0.000524075	0.0052954	9.43739	9.37698	9.86279	0	5.01372	1.26415	3.56806	1.96987	215	Down2	.	.	SLIT2	ENSG00000145147.19	SLIT2	ENSG00000145147.19	2169
chr16:32934027-32934229	-2.89898	-0.65418	-4.32164	0.00029815	0.00349262	7.23222	10.8122	7.21705	0.62111	0.66705	1.34551	3.40581	1.66198	202	Down2	.	.	SLC6A10P	ENSG00000214617.9	SLC6A10P	ENSG00000214617.9	37206
chr12:39315019-39315296	-2.89847	0.452109	-5.70305	1.142e-05	0.000331751	13.7711	13.04	13.3967	2.71764	2.4322	0.4906	3.97296	2.01784	277	Down2	.	.	CPNE8	ENSG00000139117.13	CPNE8	ENSG00000139117.13	13788
chr11:15841352-15841650	-2.8971	0.528773	-6.04609	5.21367e-06	0.000195297	13.8901	13.5305	11.5631	1.26306	3.16512	0.91206	3.93191	1.99011	298	Down2	.	.	.	.	SOX6	ENSG00000110693.15	195223
chr2:187506583-187506836	-2.89612	0.734384	-6.3081	2.89107e-06	0.000134881	19.2478	18.2613	15.1913	0.99181	3.72809	2.6857	4.30686	2.21046	253	Down2	.	.	ITGAV	ENSG00000138448.11	ITGAV	ENSG00000138448.11	23018
chr7:16117832-16118071	-2.89362	-0.985406	-3.70749	0.00129604	0.0103415	6.45218	4.21768	6.65429	1.57487	0	0.5686	2.99942	1.56026	239	Down2	.	.	.	.	RPL36AP29	ENSG00000224683.1	130500
chr14:63641521-63641784	-2.89359	-0.230773	-4.93247	6.93632e-05	0.00118531	7.71498	9.90139	8.56666	1.43115	1.02467	0.51672	3.45871	1.71032	263	Down2	.	.	RHOJ	ENSG00000126785.12	RHOJ	ENSG00000126785.12	29049
chr3:117074570-117074901	-2.8932	-0.679797	-4.15831	0.000441036	0.00467269	5.39443	6.59835	3.20317	0.37905	0.40708	0.82113	2.85317	1.50176	331	Down2	.	.	.	.	LSAMP	ENSG00000185565.11	216335
chr6:57445671-57445937	-2.89264	0.959165	-7.23663	3.83671e-07	4.43278e-05	20.7481	20.8426	17.4383	2.35835	2.02622	3.06533	4.4542	2.25314	266	Down2	.	.	.	.	PRIM2	ENSG00000146143.17	52559
chr15:56066655-56066924	-2.89229	-0.779151	-3.81683	0.000998669	0.0085535	8.14633	4.99641	4.43413	0.93282	1.50272	0	3.00177	1.60865	269	Down2	.	.	PRTG	ENSG00000166450.12	PRTG	ENSG00000166450.12	31368
chr3:173022133-173022335	-2.89148	-0.763678	-4.03058	0.000598957	0.00585444	8.0358	7.90119	7.21705	1.24222	2.00115	0	3.32403	1.71175	202	Down2	.	.	.	.	NLGN1	ENSG00000169760.17	91740
chr5:25006966-25007214	-2.88853	0.12908	-5.57795	1.52484e-05	0.00040466	12.7633	11.5164	11.2224	2.02362	1.08664	1.09594	3.81984	1.87986	248	Down2	.	.	.	.	Y_RNA	ENSG00000199911.1	96263
chr2:81234446-81234646	-2.88824	-1.88972	-3.32834	0.00317559	0.019932	4.05808	1.68004	6.62656	0	0.67372	0	2.60727	1.32697	200	Down2	.	.	.	.	CTNNA2	ENSG00000066032.18	417982
chr5:92398382-92398612	-2.88749	-0.940503	-3.85197	0.00091828	0.00805573	6.35178	5.11317	6.33845	0	1.17169	1.18171	3.0385	1.60053	230	Down2	.	.	.	.	CCT7P2	ENSG00000249958.1	171836
chr14:60099239-60099489	-2.88727	-1.32204	-3.51425	0.00205003	0.0145364	4.2204	4.0321	4.241	0	2.69488	0	2.69308	1.57617	250	Down2	RTN1	ENSG00000139970.16	.	.	RTN1	ENSG00000139970.16	1708
chr13:85491540-85491742	-2.8843	-1.17247	-3.76196	0.00113833	0.0094083	4.82148	6.65363	5.90486	0.62111	1.3341	0	3.01093	1.53815	202	Down2	.	.	.	.	LINC00375	ENSG00000226370.1	161313
chr4:156282047-156282247	-2.88383	-2.4346	-3.25177	0.00379794	0.0226937	3.65227	0.84002	3.97594	0	0	0	2.29231	1.20358	200	Down2	.	.	MAP9,YWHAEP4	ENSG00000164114.18,ENSG00000250205.1	MAP9	ENSG00000164114.18	8210
chr6:114302261-114302518	-2.88342	0.880708	-6.88306	8.16918e-07	6.4623e-05	19.8956	19.6114	18.5647	3.9055	2.09718	1.58634	4.43647	2.24381	257	Down2	.	.	HDAC2,NUDT19P3	ENSG00000196591.11,ENSG00000216723.1	HDAC2	ENSG00000196591.11	9813
chr10:17451348-17451551	-2.88184	-1.18506	-3.76679	0.00112528	0.00932846	6.79678	4.96564	5.2229	1.2361	0.66376	0	2.98648	1.53198	203	Down2	ST8SIA6-AS1	ENSG00000204832.9	.	.	ST8SIA6-AS1	ENSG00000204832.9	1322
chrX:124780341-124780572	-2.881	-0.500611	-4.08165	0.000529992	0.0053357	7.37833	7.63655	9.17965	0	1.74992	2.35318	3.36994	1.81392	231	Down2	.	.	.	.	DCAF12L2	ENSG00000198354.5	519362
chr6:153314706-153314945	-2.88094	-0.885293	-3.86861	0.00088249	0.00782323	6.11259	6.32652	5.54524	2.09982	0.56378	0	3.05159	1.62051	239	Down2	MTRF1L	ENSG00000112031.15	.	.	MTRF1L	ENSG00000112031.15	832
chr18:50906594-50906801	-2.88061	-0.0564269	-4.25627	0.000348725	0.0039278	11.3705	14.6091	11.5244	2.42443	5.20749	0	3.88093	2.11786	207	Down2	.	.	DCC	ENSG00000187323.11	DCC	ENSG00000187323.11	11354
chr4:30382174-30382447	-2.88025	0.0320369	-5.19712	3.71147e-05	0.000756715	10.9999	10.7695	8.25286	1.83831	0.49357	1.49337	3.61405	1.81949	273	Down2	.	.	.	.	PCDH7	ENSG00000169851.15	339591
chr1:218472856-218473102	-2.8785	-0.366852	-4.57349	0.000163138	0.0022335	6.92843	9.21974	9.15866	0.51002	2.19096	0.55242	3.41725	1.72465	246	Down2	.	.	RRP15,TGFB2,TGFB2-AS1	ENSG00000067533.5,ENSG00000092969.11,ENSG00000232480.1	RRP15	ENSG00000067533.5	14172
chr7:117633597-117633858	-2.87813	0.00647794	-5.41452	2.22998e-05	0.000525624	10.5728	9.65541	10.6634	1.44212	1.03252	1.04135	3.65443	1.79492	261	Down2	.	.	.	.	CTTNBP2	ENSG00000077063.10	119405
chr5:160214401-160214647	-2.87718	-0.399505	-4.69634	0.000121656	0.00179485	6.92843	9.21974	8.61992	1.02004	1.09548	0.55242	3.3941	1.67041	246	Down2	.	.	.	.	PTTG1	ENSG00000164611.12	365187
chr2:190152747-190153012	-2.87622	-0.394008	-4.14542	0.00045487	0.00477374	7.96302	6.97376	7.50177	0	2.03387	2.05126	3.28898	1.81424	265	Down2	.	.	KRT18P19	ENSG00000213601.3	KRT18P19	ENSG00000213601.3	23681
chr21:22604787-22604989	-2.87295	-0.7741	-3.97312	0.000687317	0.00649946	7.63401	8.73289	6.56095	1.86333	1.3341	0	3.30831	1.70841	202	Down2	.	.	NCAM2	ENSG00000154654.14	NCAM2	ENSG00000154654.14	6674
chr7:80310707-80311018	-2.87265	0.190353	-5.02567	5.56203e-05	0.00100859	10.6998	12.1546	6.81833	1.21027	2.59956	0.43697	3.58126	1.85354	311	Down2	.	.	CD36	ENSG00000135218.17	CD36	ENSG00000135218.17	8015
chr11:83592643-83592850	-2.87261	-1.74602	-3.28315	0.0035297	0.0215151	7.05753	2.43484	2.56099	0	1.30187	0	2.58435	1.41905	207	Down2	.	.	.	.	LDHAL6DP	ENSG00000250257.1	66338
chr7:78927624-78927857	-2.86931	0.494647	-6.04249	5.25637e-06	0.000196616	14.63	16.2236	17.6329	1.07695	2.8915	2.33298	4.20354	2.11565	233	Down2	.	.	.	.	MAGI2-AS3	ENSG00000234456.7	154337
chr8:88707563-88707797	-2.86913	0.782975	-6.83512	9.06221e-07	6.8414e-05	18.3828	19.3851	21.5222	2.14469	2.30331	2.90377	4.46128	2.24572	234	Down2	.	.	AF121898.3	ENSG00000253500.5	AF121898.3	ENSG00000253500.5	38274
chr12:33100322-33100566	-2.86831	-0.248457	-4.8478	8.48122e-05	0.00136935	9.31362	7.91823	10.3201	0.5142	1.65669	1.1139	3.51655	1.75082	244	Down2	.	.	.	.	PKP2	ENSG00000057294.13	50549
chrX:137108480-137108741	-2.86616	-0.171051	-4.54411	0.000175011	0.00234956	11.5057	10.2991	5.58561	0.48071	2.06504	1.04135	3.4743	1.78195	261	Down2	.	.	.	.	ZFYVE9P1	ENSG00000229562.1	365802
chr3:143670349-143670561	-2.86597	-0.911273	-3.79623	0.00104898	0.00885693	5.74257	5.94354	8.75206	1.18363	0	1.28204	3.17289	1.61583	212	Down2	.	.	C3orf58	ENSG00000181744.8	C3orf58	ENSG00000181744.8	20080
chrX:79834128-79834394	-2.86511	0.734047	-6.6416	1.3818e-06	8.62499e-05	16.4764	16.1057	17.4383	1.41501	3.03933	2.04355	4.24552	2.14399	266	Down2	.	.	HK2P1,HNRNPH3P1	ENSG00000228612.2,ENSG00000230247.2	HK2P1	ENSG00000228612.2	4023
chr3:101355140-101355408	-2.86386	-0.170694	-5.11824	4.46947e-05	0.00086325	8.17673	9.71666	8.40683	0.9363	1.00555	1.01415	3.46592	1.71732	268	Down2	.	.	PCNP,RPL24,Y_RNA,ZBTB11,ZBTB11-AS1	ENSG00000066422.4,ENSG00000081154.11,ENSG00000114391.12,ENSG00000201121.1,ENSG00000201511.1,ENSG00000212319.1,ENSG00000256628.3	Y_RNA	ENSG00000212319.1	7891
chr11:26156616-26156932	-2.86372	-0.00133182	-4.47198	0.000207983	0.00266908	13.0989	8.24071	5.03283	1.19112	1.70562	0.43005	3.40612	1.75289	316	Down2	.	.	.	.	ANO3	ENSG00000134343.12	174215
chr9:113102781-113102981	-2.86326	-1.50852	-3.43435	0.00247545	0.0166935	3.65227	3.78009	7.28922	0	0	2.03844	2.81363	1.50845	200	Down2	.	.	SVEP1,TXNDC8	ENSG00000165124.17,ENSG00000204193.10	TXNDC8	ENSG00000204193.10	2618
chr12:18377807-18378042	-2.86315	0.395667	-5.31134	2.83844e-05	0.000625381	15.887	12.8684	16.3549	1.60167	5.1604	0.57828	4.11003	2.13062	235	Down2	.	.	PIK3C2G,RERGL	ENSG00000111404.6,ENSG00000139144.9	PIK3C2G	ENSG00000139144.9	22507
chr2:179885022-179885255	-2.8576	0.378484	-5.71619	1.10795e-05	0.000324299	17.765	15.5025	11.3761	2.15389	1.1566	2.33298	4.085	2.05321	233	Down2	.	.	ACA59,CCDC141,RPS6P2	ENSG00000163492.13,ENSG00000231541.1,ENSG00000252000.1	ACA59	ENSG00000252000.1	2850
chr15:37497076-37497339	-2.85644	-0.82668	-3.68973	0.00135201	0.0106602	4.32039	7.02679	5.54313	0	2.56167	0.51672	2.97382	1.66052	263	Down2	.	.	.	.	MEIS2	ENSG00000134138.19	103577
chr5:107817184-107817455	-2.85454	0.273483	-5.56241	1.58078e-05	0.000413696	14.076	9.60909	12.2261	1.3889	1.98884	1.00292	3.82301	1.90371	271	Down2	.	.	.	.	FBXL17	ENSG00000145743.15	99386
chr4:134241856-134242145	-2.85323	1.4564	-8.09807	6.52682e-08	2.33316e-05	27.5219	24.7065	23.3879	2.17066	5.12866	3.2916	4.77901	2.51308	289	Down2	.	.	.	.	PCDH10	ENSG00000138650.8	165808
chr8:79623522-79623759	-2.85297	-0.511773	-3.97003	0.000692411	0.00653595	6.84908	8.86098	7.26964	0	3.41124	1.1468	3.31128	1.83491	237	Down2	.	.	IL7,ZC2HC1A	ENSG00000104427.11,ENSG00000104432.12	ZC2HC1A	ENSG00000104427.11	13881
chr1:74969953-74970176	-2.85207	0.983082	-7.07788	5.37575e-07	5.21356e-05	23.657	22.6015	24.961	3.93834	1.8127	3.6564	4.70183	2.41941	223	Down2	.	.	LRRC53,TNNI3K	ENSG00000116783.14,ENSG00000162621.6	LRRC53	ENSG00000162621.6	8122
chr5:156559130-156559364	-2.85109	-0.957572	-3.64092	0.00151837	0.0116308	7.28373	5.74373	3.96461	0	0.57583	2.32301	2.97247	1.6463	234	Down2	.	.	FAM71B,HAVCR2,ITK,MED7	ENSG00000113263.12,ENSG00000135077.8,ENSG00000155868.7,ENSG00000170613.4	MED7	ENSG00000155868.7	10422
chrX:67366054-67366255	-2.84343	-0.254177	-4.91235	7.27552e-05	0.00122695	10.9023	10.8659	11.2091	1.8726	1.34073	0.6761	3.73278	1.83413	201	Down2	.	.	AKIRIN1P2,OPHN1	ENSG00000079482.12,ENSG00000228125.2	AKIRIN1P2	ENSG00000228125.2	13344
chr6:112658499-112658786	-2.84282	-1.0762	-3.37934	0.00281746	0.0183292	6.78703	4.39035	2.30891	1.31147	0	0.47351	2.71082	1.51024	287	Down2	.	.	FEM1AP3,KRT18P65,RFPL4B,RPSAP45	ENSG00000215807.4,ENSG00000217770.1,ENSG00000219773.1,ENSG00000251258.1	RFPL4B	ENSG00000251258.1	9747
chr7:127154702-127154952	-2.84133	0.57211	-5.83146	8.50201e-06	0.000271295	13.3105	17.8084	16.4339	1.50557	4.3118	1.08717	4.17417	2.1388	250	Down2	.	.	.	.	GCC1	ENSG00000179562.2	70709
chr4:171510908-171511190	-2.84119	0.561043	-5.74648	1.03333e-05	0.000309635	17.2684	14.894	9.86935	2.22454	2.38907	0.9638	4.00011	2.03898	282	Down2	.	.	HSP90AA6P	ENSG00000181359.5	HSP90AA6P	ENSG00000181359.5	14945
chr18:41151203-41151465	-2.84116	-0.289803	-4.57957	0.000160784	0.00220808	7.74443	10.901	6.07013	0.47887	1.54287	1.03738	3.37249	1.71984	262	Down2	.	.	.	.	SYT4	ENSG00000132872.11	293589
chr4:128522343-128522546	-2.8378	-1.19062	-3.29491	0.00343403	0.0211001	3.19849	9.10367	5.87577	1.2361	0	0.66944	3.00119	1.5329	203	Down2	.	.	INTU	ENSG00000164066.12	INTU	ENSG00000164066.12	21881
chr6:54132727-54132961	-2.83716	-0.657876	-3.96125	0.000707121	0.00663503	7.97742	6.10271	7.36285	2.14469	0	1.16151	3.23538	1.71645	234	Down2	.	.	TINAG	ENSG00000137251.15	TINAG	ENSG00000137251.15	39697
chr10:84694328-84694543	-2.83609	-0.66039	-3.97221	0.000688802	0.00650978	8.30491	7.42344	6.78067	0	1.88015	1.89623	3.29077	1.77945	215	Down2	.	.	.	.	NRG3	ENSG00000185737.12	134830
chr11:4560995-4561212	-2.8313	-0.837568	-3.79407	0.0010544	0.00888563	7.85435	6.96791	4.88594	0	1.86282	1.2525	3.13433	1.69743	217	Down2	.	.	C11orf40,OR52I2,OR52M1,OR52M2P	ENSG00000171987.1,ENSG00000197790.1,ENSG00000226288.1,ENSG00000226616.1	OR52M1	ENSG00000197790.1	5210
chr1:77366985-77367287	-2.83101	0.498389	-5.93309	6.74014e-06	0.000231494	14.7811	12.5169	9.65459	1.24633	1.33851	2.24994	3.85464	1.95967	302	Down2	.	.	ST6GALNAC5	ENSG00000117069.14	ST6GALNAC5	ENSG00000117069.14	33818
chr4:92034413-92034623	-2.83048	-0.532201	-4.01979	0.000614642	0.0059684	7.72967	8.80022	8.83541	0	1.92491	2.5885	3.42568	1.85795	210	Down2	.	.	.	.	TMSB4XP8	ENSG00000187653.11	274226
chr4:156708346-156708629	-2.83038	1.13338	-6.87336	8.34234e-07	6.51358e-05	24.3772	18.9969	17.7957	1.33001	3.80901	3.84159	4.49317	2.36407	283	Down2	.	.	GUCY1B3	ENSG00000061918.12	GUCY1B3	ENSG00000061918.12	27735
chrX:114885373-114885607	-2.82837	-0.512857	-3.89908	0.000820495	0.00740416	6.2432	8.6156	8.49559	0	3.45497	1.16151	3.3256	1.84062	234	Down2	.	.	ASS1P5,PLS3	ENSG00000102024.17,ENSG00000227881.1	PLS3	ENSG00000102024.17	10757
chrX:77347858-77348256	-2.82828	-0.517539	-3.73024	0.0012277	0.00993813	5.30201	2.95485	5.99387	0	1.35421	1.02434	2.79135	1.60292	398	Down2	.	.	PGK1,TAF9B	ENSG00000102144.13,ENSG00000187325.4	PGK1	ENSG00000102144.13	11416
chr9:26856504-26856812	-2.82353	0.610237	-5.89779	7.30535e-06	0.000244742	12.385	12.8185	13.7695	0.8147	3.93732	1.32366	3.93388	2.04695	308	Down2	.	.	CAAP1	ENSG00000120159.11	CAAP1	ENSG00000120159.11	30664
chr11:104480074-104480354	-2.82187	0.545158	-6.26471	3.18578e-06	0.00014235	13.6235	12.6003	15.1464	1.79235	1.44368	1.94137	4.00535	2.00842	280	Down2	.	.	.	.	CASP12	ENSG00000204403.9	288787
chr2:193150978-193151201	-2.82124	-0.937636	-3.6865	0.00136243	0.0107238	6.55116	4.52029	7.72603	1.12524	0	1.2188	3.081	1.59915	223	Down2	.	.	.	.	TMEFF2	ENSG00000144339.11	90544
chr7:6978035-6978235	-2.82086	-1.05139	-3.63089	0.00155496	0.0118388	7.71035	5.04012	5.9639	0.62732	0	2.03844	3.08255	1.6243	200	Down2	FAM86LP	ENSG00000242731.3	.	.	FAM86LP	ENSG00000242731.3	999
chr8:35346030-35346273	-2.82017	-0.429251	-4.02905	0.000601157	0.00587064	9.01795	7.25944	7.09015	0	2.21801	2.23697	3.32998	1.85432	243	Down2	.	.	LSM12P1	ENSG00000232024.2	LSM12P1	ENSG00000232024.2	37008
chr3:455934-456172	-2.81986	-0.51428	-3.9001	0.000818506	0.0073911	10.2304	6.00015	7.2391	2.10864	0	1.71298	3.31857	1.78357	238	Down2	.	.	CHL1,CHL1-AS1	ENSG00000134121.9,ENSG00000234661.2	CHL1	ENSG00000134121.9	24806
chr7:126443264-126443546	-2.81918	1.27949	-7.03937	5.83702e-07	5.45966e-05	24.4636	19.0643	24.9083	1.77964	6.21159	2.40951	4.64195	2.45201	282	Down2	.	.	.	.	GRM8	ENSG00000179603.17	269306
chr7:88464560-88464850	-2.81915	1.7082	-8.72243	1.92294e-08	2.05569e-05	29.666	29.2559	30.1623	3.02845	6.50487	3.28025	4.9998	2.67817	290	Down2	.	.	C7orf62	ENSG00000164645.2	C7orf62	ENSG00000164645.2	39526
chr18:61685258-61685458	-2.8187	-0.986442	-3.75639	0.00115355	0.0095026	7.30454	5.88015	5.9639	0	1.34744	1.35896	3.11474	1.64811	200	Down2	.	.	SERPINB8	ENSG00000166401.13	SERPINB8	ENSG00000166401.13	32848
chr4:177071590-177071857	-2.81676	-0.505959	-3.9555	0.000716915	0.00670372	8.20735	5.34845	7.44557	1.40971	2.01863	0	3.2049	1.7359	267	Down2	WDR17	ENSG00000150627.15	.	.	WDR17	ENSG00000150627.15	0
chr2:32779041-32779289	-2.81603	0.0210457	-5.00827	5.79581e-05	0.00103845	9.81793	11.5164	10.688	1.01181	3.25993	0.54797	3.69584	1.90545	248	Down2	.	.	BIRC6,BIRC6-AS2	ENSG00000115760.13,ENSG00000279897.1	BIRC6-AS2	ENSG00000279897.1	20596
chr7:7581170-7581383	-2.81595	-0.91531	-4.0235	0.00060921	0.00592915	5.33456	6.70439	7.46655	0.58903	0.6326	0.63801	3.13085	1.5474	213	Down2	.	.	COL28A1,MIOS	ENSG00000164654.15,ENSG00000215018.9	COL28A1	ENSG00000215018.9	5687
chr6:100526497-100526739	-2.81453	-1.03181	-3.72155	0.00125337	0.0100866	5.36606	4.85962	5.4765	1.55534	0.55679	0	2.91309	1.55585	242	Down2	.	.	NPM1P38	ENSG00000219257.2	NPM1P38	ENSG00000219257.2	27386
chrX:62348122-62348392	-2.81435	-0.282535	-4.71045	0.000117629	0.00174851	9.61915	6.84461	7.36285	0.92937	0.49905	1.50996	3.3473	1.70337	270	Down2	.	.	.	.	CBX1P1	ENSG00000230823.3	171160
chr1:185650277-185650530	-2.81028	0.505488	-5.73742	1.05509e-05	0.000314149	18.2854	11.2888	15.1913	1.48772	1.59775	2.6857	4.08576	2.06833	253	Down2	.	.	GS1-204I12.4,Y_RNA	ENSG00000201596.1,ENSG00000261729.1	GS1-204I12.4	ENSG00000261729.1	26143
chr16:76299477-76299778	-2.80915	0.424198	-5.80222	9.09154e-06	0.000283741	13.2124	11.7212	10.127	2.50095	0.89531	1.35445	3.80042	1.93749	301	Down2	.	.	CNTNAP4,RPL18P13	ENSG00000152910.18,ENSG00000244485.1	CNTNAP4	ENSG00000152910.18	11399
chr6:91986205-91986461	-2.80914	-0.182989	-3.87965	0.000859504	0.00766621	12.3645	8.20333	6.2124	0	2.63172	3.18507	3.45262	1.98763	256	Down2	.	.	.	.	CASC6	ENSG00000224944.1	413685
chr6:127963276-127963502	-2.80791	0.401077	-5.47996	1.91456e-05	0.000472971	16.1605	14.4959	15.247	2.77576	0.59621	3.60786	4.13677	2.14787	226	Down2	.	.	.	.	C6orf58	ENSG00000184530.8	64957
chr11:104744148-104744368	-2.80773	-0.950954	-4.01341	0.000624109	0.00603861	7.00941	6.10924	4.81932	0.57029	0.61247	0.61771	3.04135	1.53763	220	Down2	.	.	CASP12	ENSG00000204403.9	CASP12	ENSG00000204403.9	24773
chrX:82724709-82724991	-2.80576	0.848911	-6.1717	3.92577e-06	0.000163388	20.4343	12.8088	18.3288	3.55927	1.91126	1.4457	4.2638	2.17774	282	Down2	.	.	POU3F4	ENSG00000196767.6	POU3F4	ENSG00000196767.6	38268
chr1:71559768-71559971	-2.80263	-0.511773	-3.97493	0.000684339	0.00647639	9.99527	8.27607	8.48722	1.2361	3.98258	0	3.48507	1.89302	203	Down2	ZRANB2-AS2	ENSG00000229956.10	.	.	ZRANB2-AS2	ENSG00000229956.10	955
chrX:12098530-12098730	-2.80154	-1.22931	-3.63904	0.00152516	0.0116746	4.8697	6.72017	4.63859	1.25464	0.67372	0	2.93716	1.5361	200	Down2	.	.	Y_RNA	ENSG00000206792.1	Y_RNA	ENSG00000206792.1	25486
chr4:140150765-140150969	-2.79944	-1.19483	-3.62266	0.00158567	0.0120015	5.17206	4.52952	7.14629	1.23004	0.66051	0	2.97159	1.53063	204	Down2	.	.	Y_RNA	ENSG00000207384.1	Y_RNA	ENSG00000207384.1	29216
chr13:70672985-70673186	-2.79843	-1.27628	-3.34462	0.00305667	0.0193914	5.65305	7.94049	2.63744	0.6242	1.34073	0	2.88446	1.53953	201	Down2	.	.	ATXN8OS,KLHL1	ENSG00000150361.11,ENSG00000230223.6	ATXN8OS	ENSG00000230223.6	8160
chr4:150835816-150836044	-2.79811	-0.139142	-4.79256	9.67253e-05	0.00151455	11.3911	12.1582	7.5566	1.65085	1.77294	0.59604	3.64372	1.8487	228	Down2	.	.	.	.	AKIRIN2P1	ENSG00000251482.1	124712
chr2:207421241-207421483	-2.796	-0.521994	-3.40415	0.00265783	0.0175718	12.7444	4.16539	7.66709	1.55534	2.22717	0	3.3075	1.77706	242	Down2	.	.	ADAM23	ENSG00000114948.12	ADAM23	ENSG00000114948.12	38077
chr14:45996586-45996850	-2.79434	0.230034	-5.62571	1.36523e-05	0.000375098	11.9898	11.773	10.5423	0.95049	1.53118	2.05903	3.77853	1.92201	264	Down2	.	.	.	.	DNAJC19P9	ENSG00000258608.1	237347
chr4:135856606-135856849	-2.79159	-0.0658927	-4.9108	7.30239e-05	0.00123007	9.01795	10.7163	10.9079	1.03263	2.77251	0.55924	3.6424	1.86626	243	Down2	.	.	.	.	KRT18P54	ENSG00000250834.1	436230
chr12:33758863-33759063	-2.79092	-0.846959	-3.80665	0.00102323	0.00869891	7.30454	7.56019	5.9639	0	1.34744	2.03844	3.20454	1.72996	200	Down2	.	.	.	.	SYT10	ENSG00000110975.8	166110
chr7:49892357-49892663	-2.78996	0.414198	-4.86411	8.15875e-05	0.00133175	12.2008	8.2355	14.7257	1.23004	0.44034	4.44105	3.78196	2.01019	306	Down2	.	.	.	.	VWC2	ENSG00000188730.4	79100
chr5:13957294-13957592	-2.7895	1.29558	-7.60845	1.7645e-07	3.21972e-05	24.5119	18.0407	22.6815	3.36817	2.2608	3.19219	4.57815	2.38405	298	Down2	.	.	DNAH5	ENSG00000039139.9	DNAH5	ENSG00000039139.9	12643
chr8:5313446-5313663	-2.78914	-1.53539	-3.33466	0.00312888	0.0197123	4.4882	6.1937	1.83223	0	0.62094	0.62625	2.63287	1.43404	217	Down2	.	.	RPL23AP54	ENSG00000240486.2	RPL23AP54	ENSG00000240486.2	20408
chr8:82954154-82954402	-2.78883	-0.58077	-3.72724	0.00123651	0.00998897	6.21802	9.82282	4.8096	0	1.62997	2.19187	3.17382	1.78251	248	Down2	.	.	.	.	SNX16	ENSG00000104497.13	199054
chr3:5579766-5579980	-2.78824	-1.22699	-3.54689	0.00189768	0.0137209	6.44742	3.92533	4.95444	0	1.25929	0.63503	2.87591	1.53044	214	Down2	.	.	.	.	EDEM1	ENSG00000134109.10	342975
chrX:95439001-95439246	-2.78422	-0.969024	-3.58997	0.00171355	0.0127349	5.30035	6.85731	3.78661	0.5121	2.1999	0	2.90948	1.62257	245	Down2	.	.	RPS29P28	ENSG00000232069.1	RPS29P28	ENSG00000232069.1	11231
chr4:46650270-46650563	-2.78231	0.69333	-6.29585	2.97131e-06	0.000136982	16.3431	12.3279	14.4744	1.71282	1.37963	2.78286	4.05341	2.07768	293	Down2	.	.	.	.	RAC1P2	ENSG00000249936.3	75862
chr12:84220034-84220297	-2.78021	0.583881	-5.50137	1.82154e-05	0.000456732	19.7504	11.4984	13.6059	0.9541	2.04934	3.61701	4.08048	2.13036	263	Down2	.	.	.	.	RPL6P25	ENSG00000213270.5	674924
chr2:189630365-189630656	-2.77982	0.491169	-6.10552	4.55761e-06	0.000179462	12.8297	13.2787	11.3858	2.15574	1.38911	1.40099	3.88544	1.97676	291	Down2	.	.	DIRC1	ENSG00000174325.4	DIRC1	ENSG00000174325.4	24175
chr12:85236294-85236558	-2.77908	0.805919	-6.02405	5.48084e-06	0.000201775	18.4458	15.5913	17.5704	1.90097	5.61433	1.02952	4.28306	2.26449	264	Down2	.	.	SLC6A15	ENSG00000072041.16	SLC6A15	ENSG00000072041.16	25054
chr4:84692426-84692673	-2.77905	0.641979	-5.82644	8.60043e-06	0.000273315	12.815	18.7049	18.7797	2.53976	3.27313	1.10037	4.23636	2.17405	247	Down2	.	.	.	.	Y_RNA	ENSG00000201633.1	134984
chr2:141245945-141246160	-2.77896	-1.80545	-3.39678	0.00270434	0.0177978	3.77496	4.29778	1.84927	1.16711	0	0	2.46007	1.40073	215	Down2	.	.	.	.	LRP1B	ENSG00000168702.16	130309
chr1:188751482-188751784	-2.77818	1.43716	-7.64239	1.64524e-07	3.12036e-05	21.231	28.6497	20.1869	2.07722	4.01554	4.04989	4.66663	2.48603	302	Down2	.	.	.	.	RPS3AP9	ENSG00000231022.1	88031
chr5:58470223-58470423	-2.77701	-0.462958	-4.51445	0.00018788	0.0024783	10.551	7.9802	9.27718	0.62732	1.34744	1.35896	3.52666	1.76396	200	Down2	.	.	PDE4D	ENSG00000113448.16	PDE4D	ENSG00000113448.16	41338
chr7:10929033-10929266	-2.7727	0.209915	-4.55669	0.000169823	0.00230093	11.1467	18.3867	9.66966	1.07695	5.783	0.58325	3.90068	2.10058	233	Down2	.	.	NDUFA4,Y_RNA	ENSG00000189043.9,ENSG00000201774.1	Y_RNA	ENSG00000201774.1	12340
chr14:89401796-89402042	-2.77205	-1.06889	-2.98333	0.00706077	0.0355966	6.26858	8.87827	1.61623	1.02004	1.09548	0	2.85107	1.56702	246	Down2	.	.	.	.	TTC8	ENSG00000165533.18	93967
chrX:30214613-30214867	-2.77039	-0.530588	-3.83857	0.000948148	0.00824695	5.43207	9.26007	6.78309	1.97582	1.59146	0	3.22219	1.75409	254	Down2	.	.	GS1-383H3.6,MAGEB1,MAGEB2,MAGEB3,MAGEB4	ENSG00000099399.5,ENSG00000120289.11,ENSG00000198798.5,ENSG00000214107.7,ENSG00000270794.1	GS1-383H3.6	ENSG00000270794.1	12674
chr7:95500510-95500775	-2.76866	-0.700986	-3.822	0.000986409	0.00847482	4.90032	6.97376	6.00141	0.9469	0	2.05126	3.03874	1.67549	265	Down2	.	.	DYNC1I1	ENSG00000158560.14	DYNC1I1	ENSG00000158560.14	33580
chr11:48138562-48138762	-2.76836	-0.986442	-3.7282	0.0012337	0.00997283	7.30454	5.88015	5.9639	1.25464	1.34744	0	3.11474	1.63422	200	Down2	.	.	PTPRJ	ENSG00000149177.12	PTPRJ	ENSG00000149177.12	27869
chr10:62309647-62309881	-2.76611	-0.871516	-3.18856	0.00439984	0.0252514	9.71164	3.23085	6.2301	0	2.87914	0.58075	3.04938	1.70172	234	Down2	.	.	ANK3	ENSG00000151150.20	ANK3	ENSG00000151150.20	22540
chr8:91960610-91960869	-2.76537	-0.778291	-3.30475	0.00335589	0.0207764	7.83413	3.24332	7.16385	0	3.12148	0.5247	3.01868	1.71425	259	Down2	.	.	C8orf88,NECAB1	ENSG00000123119.11,ENSG00000253250.2	NECAB1	ENSG00000123119.11	7860
chr6:126382132-126382388	-2.76496	-0.732276	-3.61849	0.00160142	0.0120869	8.24297	6.56266	3.6239	1.96038	1.05269	0	3.03806	1.68075	256	Down2	.	.	.	.	TRMT11	ENSG00000066651.17	54144
chr4:176364828-176365129	-2.76435	-0.324212	-4.49551	0.000196592	0.00256328	8.62847	6.97692	4.84333	0.83365	1.34296	0.45148	3.16726	1.65915	301	Down2	.	.	.	.	TSEN2P1	ENSG00000251174.1	50637
chr3:21794387-21794667	-2.76349	1.08671	-6.58323	1.57077e-06	9.33546e-05	22.6093	20.7005	15.1464	1.34426	4.33105	3.39741	4.42923	2.36928	280	Down2	ZNF385D	ENSG00000151789.10	.	.	ZNF385D	ENSG00000151789.10	1461
chr5:117947145-117947419	-2.76324	0.0529132	-5.27339	3.10253e-05	0.000667136	10.3674	9.81046	8.70643	0.9158	0.98353	1.98389	3.57421	1.83438	274	Down2	.	.	.	.	HNCAT21	ENSG00000250427.1	328875
chr4:56178824-56179093	-2.76311	-0.0591593	-4.97725	6.23759e-05	0.00109622	7.5429	11.2419	8.86826	0.93282	1.50272	1.01038	3.51365	1.78358	269	Down2	LRRC34P2	ENSG00000250464.1	.	.	LRRC34P2	ENSG00000250464.1	998
chr3:114936559-114936805	-2.76083	0.271534	-5.22191	3.50131e-05	0.000726091	14.5167	11.9515	11.3136	2.04007	0.54774	3.31454	3.89092	2.04003	246	Down2	.	.	.	.	EIF4E2P2	ENSG00000244157.1	61168
chr13:83332319-83332529	-2.76037	-0.712446	-3.89699	0.000824605	0.00743466	10.8215	5.20013	6.94211	1.1949	0.64164	0.64712	3.27681	1.64183	210	Down2	.	.	.	.	GYG1P2	ENSG00000237099.1	64738
chr9:104221378-104221713	-2.75982	1.34621	-7.97498	8.35556e-08	2.48652e-05	20.1087	21.0632	17.4071	2.24712	3.21776	2.83962	4.44447	2.33779	335	Down2	.	.	ALDOB,TMEM246,TMEM246-AS1	ENSG00000136872.17,ENSG00000165152.8,ENSG00000225376.5	TMEM246-AS1	ENSG00000225376.5	9009
chr6:151727343-151727589	-2.75934	-1.35213	-2.77376	0.0113454	0.0498587	8.90798	4.43913	1.07749	0	0.54774	1.10485	2.66578	1.49462	246	Down2	.	.	ARMT1,HSPA8P15,RMND1,Y_RNA,ZBTB2	ENSG00000146476.10,ENSG00000155906.16,ENSG00000181472.4,ENSG00000219395.2,ENSG00000252615.1	HSPA8P15	ENSG00000219395.2	7491
chr7:19481912-19482156	-2.75752	-0.258378	-4.40823	0.000242285	0.00298462	9.97888	9.98385	6.51793	3.08519	0.55223	0.55695	3.45949	1.81984	244	Down2	.	.	.	.	TWISTNB	ENSG00000105849.5	257802
chr3:163250550-163250750	-2.75737	-2.00328	-3.54194	0.00192004	0.0138508	2.84066	2.94007	3.31328	0	0	0.67948	2.4143	1.3279	200	Down2	.	.	.	.	LINC01192	ENSG00000241369.5	171200
chr5:121627003-121627203	-2.75703	-1.75938	-3.45418	0.00236242	0.0161456	4.05808	2.94007	3.97594	0	0	1.35896	2.57009	1.4266	200	Down2	.	.	SNCAIP	ENSG00000064692.18	SNCAIP	ENSG00000064692.18	19847
chr4:23719254-23719504	-2.75657	-0.329492	-4.41711	0.000237184	0.00294233	11.038	7.72819	5.83137	1.00371	0.53898	1.63075	3.36276	1.73611	250	Down2	.	.	ERVH-1	ENSG00000251292.1	ERVH-1	ENSG00000251292.1	15698
chr13:67263892-67264096	-2.75651	-0.695432	-3.8575	0.000906218	0.00797478	7.16132	8.2355	7.14629	0	1.98153	1.99847	3.29345	1.80254	204	Down2	.	.	.	.	PCDH9-AS2	ENSG00000228842.3	135206
chrX:64114485-64114912	-2.75606	-0.434312	-3.91909	0.000782169	0.0071441	5.70222	3.93452	3.72453	1.17531	0	1.27303	2.74452	1.61347	427	Down2	.	.	ZC4H2	ENSG00000126970.15	ZC4H2	ENSG00000126970.15	25095
chr1:65925155-65925425	-2.75436	-0.0108558	-4.98263	6.15863e-05	0.00108581	9.31855	8.40021	10.7988	1.39405	1.9962	0.50332	3.55681	1.82642	270	Down2	.	.	LEPR,LEPROT	ENSG00000116678.18,ENSG00000213625.8	LEPR	ENSG00000116678.18	38752
chr12:127019158-127019358	-2.7534	-1.22942	-3.52516	0.00199784	0.0142576	4.05808	6.30016	5.9639	0.62732	0	1.35896	2.94051	1.54245	200	Down2	.	.	NDUFA5P6	ENSG00000256310.1	NDUFA5P6	ENSG00000256310.1	10364
chr5:23812951-23813155	-2.75142	-0.216213	-4.35069	0.000278093	0.00331846	11.5377	12.765	7.79595	0.61502	4.62356	0.66616	3.68014	1.9691	204	Down2	.	.	.	.	C5orf17	ENSG00000248874.5	138303
chr16:33716186-33716429	-2.74978	-0.227063	-4.93201	6.94396e-05	0.00118616	9.35195	8.64219	8.72633	1.03263	1.109	1.11849	3.48614	1.76111	243	Down2	.	.	ARHGAP23P1	ENSG00000260781.1	ARHGAP23P1	ENSG00000260781.1	23062
chr4:20516715-20516915	-2.74935	-1.74904	-3.43673	0.00246162	0.0166251	3.65227	2.94007	4.63859	0	1.34744	0	2.58664	1.42509	200	Down2	.	.	SLIT2	ENSG00000145147.19	SLIT2	ENSG00000145147.19	18108
chr12:40719291-40719590	-2.74826	0.987971	-6.2618	3.20662e-06	0.000142619	17.3724	16.2947	16.8434	0.83923	4.05583	3.63602	4.25813	2.29696	299	Down2	.	.	LRRK2	ENSG00000188906.13	LRRK2	ENSG00000188906.13	12775
chr2:105029004-105029207	-2.74746	-0.961054	-3.93218	0.000758052	0.00697875	7.19659	5.37944	6.52863	0.61805	0.66376	0.66944	3.11072	1.56239	203	Down2	.	.	AHCYP3,LINC01102	ENSG00000233955.1,ENSG00000235597.1	AHCYP3	ENSG00000233955.1	16267
chr2:163190603-163190840	-2.74677	0.160835	-5.14989	4.14803e-05	0.00081862	11.6434	12.4054	12.3025	3.17631	0.56854	1.72021	3.84962	1.99476	237	Down2	.	.	GCA,IFIH1	ENSG00000115267.5,ENSG00000115271.10	GCA	ENSG00000115271.10	9759
chr13:81553314-81553544	-2.74528	0.184822	-4.8536	8.36514e-05	0.00135791	14.8208	10.9568	12.6769	4.90947	0.58584	1.18171	3.91063	2.06071	230	Down2	.	.	.	.	LINC00377	ENSG00000229246.1	64262
chr5:90098700-90098911	-2.74263	-0.335742	-4.58388	0.000159133	0.0021923	10.7703	9.95285	7.53732	0.59462	1.91579	1.28812	3.5409	1.81875	211	Down2	ADGRV1	ENSG00000164199.15	.	.	ADGRV1	ENSG00000164199.15	1834
chr13:80267121-80267377	-2.74192	-0.902703	-3.58718	0.00172491	0.0127948	5.0726	6.23453	4.1416	0	2.63172	0.53084	2.88824	1.66979	256	Down2	.	.	.	.	LINC01038	ENSG00000229011.1	111177
chr1:197262180-197262380	-2.74182	-1.47483	-3.35671	0.00297119	0.0190215	3.65227	4.62011	5.30125	2.50929	0	0	2.76415	1.55797	200	Down2	.	.	CRB1	ENSG00000134376.14	CRB1	ENSG00000134376.14	24637
chr8:59521204-59521492	-2.74083	0.933447	-5.69362	1.1671e-05	0.000336164	20.2904	19.8338	11.9646	6.09896	1.40358	1.41559	4.26697	2.28522	288	Down2	.	.	NSMAF,SDCBP	ENSG00000035681.7,ENSG00000137575.11	NSMAF	ENSG00000035681.7	8468
chr3:76073944-76074223	-2.73839	0.481649	-5.8369	8.39677e-06	0.000269301	13.0906	15.3552	9.97547	1.79877	1.93181	1.46125	3.90154	2.01034	279	Down2	.	.	.	.	Y_RNA	ENSG00000222883.1	59725
chr13:113271464-113271664	-2.73812	-1.24746	-3.58292	0.00174241	0.0128871	5.2755	5.04012	5.30125	0	0.67372	1.35896	2.90839	1.55	200	Down2	.	.	TUBGCP3	ENSG00000126216.12	TUBGCP3	ENSG00000126216.12	28984
chr14:49773014-49773214	-2.73736	-0.357828	-3.92388	0.000773253	0.00708369	9.73939	8.40021	11.2652	0	2.69488	3.39741	3.59074	2.012	200	Down2	.	.	.	.	RPL32P29	ENSG00000244270.1	271298
chr11:133797655-133797913	-2.73592	0.0845971	-5.0583	5.14892e-05	0.000954481	10.0665	12.0468	9.24636	1.94518	0.52226	2.10692	3.66715	1.9087	258	Down2	.	.	IGSF9B	ENSG00000080854.14	IGSF9B	ENSG00000080854.14	10082
chr18:64486662-64486888	-2.73247	-0.488665	-4.31975	0.0002995	0.00350242	10.0554	6.31874	7.62348	0.55515	1.19242	1.20262	3.34891	1.71012	226	Down2	.	.	.	.	CDH19	ENSG00000071991.8	215288
chr6:129573338-129573615	-2.73201	1.10902	-7.28584	3.45823e-07	4.2313e-05	20.5101	18.8019	20.5734	3.17058	1.94576	3.4342	4.4757	2.35332	277	Down2	.	.	.	.	BMPR1APS1	ENSG00000219642.2	93074
chr11:92619514-92619826	-2.73168	1.17018	-6.78824	1.00328e-06	7.21979e-05	19.51	18.5774	16.5664	1.20639	3.0231	4.79121	4.3564	2.35034	312	Down2	FAT3	ENSG00000165323.15	.	.	FAT3	ENSG00000165323.15	206
chr5:101559645-101559882	-2.73099	-0.160399	-3.88105	0.000856634	0.00764577	10.9585	7.44322	10.0657	0	4.54831	2.29361	3.54756	2.06019	237	Down2	.	.	.	.	SLCO4C1	ENSG00000173930.8	72371
chr4:104724124-104724324	-2.73028	-1.80588	-3.35072	0.00301324	0.0192126	4.8697	2.94007	2.65062	0	1.34744	0	2.51383	1.42509	200	Down2	.	.	.	.	TACR3	ENSG00000169836.4	83152
chr3:104315568-104315825	-2.72875	0.695887	-6.28941	3.01444e-06	0.000137902	14.2112	16.016	18.5647	2.44094	1.57288	2.6439	4.20804	2.16908	257	Down2	.	.	.	.	RAP1BP2	ENSG00000214405.3	533685
chr5:91854132-91854415	-2.72825	0.359798	-5.2689	3.13546e-05	0.000672041	13.4791	13.3572	7.96124	1.33001	2.85676	0.9604	3.76961	1.97832	283	Down2	.	.	.	.	LDHBP3	ENSG00000248950.1	322920
chr4:111132568-111132794	-2.726	-0.848554	-3.6709	0.00141394	0.0110229	5.74595	5.20367	7.62348	0	1.19242	1.80393	3.0761	1.68239	226	Down2	.	.	ELOVL6,HSBP1P2	ENSG00000166530.8,ENSG00000170522.9	ELOVL6	ENSG00000170522.9	12214
chr2:118543405-118543662	-2.72592	0.465983	-5.74079	1.04694e-05	0.000312299	15.7902	11.1131	14.4392	1.46456	2.62147	1.58634	3.99624	2.05774	257	Down2	.	.	DDX18	ENSG00000088205.12	DDX18	ENSG00000088205.12	28565
chrX:99702953-99703168	-2.72368	-0.473721	-4.49464	0.000197002	0.00256638	7.92741	8.20485	9.24636	1.16711	1.25343	0.63208	3.42599	1.72631	215	Down2	.	.	PCDH19	ENSG00000165194.14	PCDH19	ENSG00000165194.14	37683
chr4:68737733-68738027	-2.72224	0.358702	-5.6508	1.28832e-05	0.000358813	13.5269	10.286	9.46652	1.707	1.37494	1.3867	3.7319	1.92204	294	Down2	.	.	TMPRSS11D	ENSG00000153802.11	TMPRSS11D	ENSG00000153802.11	11651
chr20:40367377-40367590	-2.72224	-1.11483	-3.53697	0.00194278	0.0139729	4.95352	5.91564	4.9777	0	1.8978	0.63801	2.92077	1.61021	213	Down2	.	.	Y_RNA	ENSG00000199287.1	Y_RNA	ENSG00000199287.1	39023
chr15:28368712-28368976	-2.7197	-0.723839	-3.63269	0.00154835	0.0118029	4.91888	4.77285	8.03219	0	1.02079	2.05903	3.01494	1.68716	264	Down2	.	.	HERC2,OCA2	ENSG00000104044.15,ENSG00000128731.15	HERC2	ENSG00000128731.15	5146
chr13:58198846-58199099	-2.71938	0.0493411	-4.8515	8.40707e-05	0.00136101	10.5863	12.2849	7.85758	0.49591	2.13034	2.14856	3.63325	1.92923	253	Down2	.	.	PCDH17	ENSG00000118946.11	PCDH17	ENSG00000118946.11	6846
chr2:179387771-179387971	-2.71917	-1.54326	-3.46981	0.00227691	0.0157311	4.46389	5.46013	2.65062	0.62732	0	0.67948	2.67456	1.44375	200	Down2	TTN-AS1	ENSG00000237298.8	.	.	TTN-AS1	ENSG00000237298.8	0
chr4:157904702-157904903	-2.71751	-0.843563	-3.73893	0.00120255	0.00978678	6.05683	7.52257	7.25295	1.2484	0	2.0283	3.20549	1.71561	201	Down2	.	.	PDGFC,RPPH1-3P	ENSG00000145431.10,ENSG00000252350.1	RPPH1-3P	ENSG00000252350.1	2942
chr11:37025211-37025480	-2.71646	-0.0335272	-4.82798	8.89071e-05	0.00141883	8.74976	9.68054	8.86826	0.93282	0.50091	3.03114	3.51036	1.86565	269	Down2	.	.	.	.	RAG2	ENSG00000175097.7	405383
chr3:101412551-101412806	-2.71634	0.924925	-6.16026	4.0282e-06	0.000166259	14.3226	20.424	23.9076	2.9521	1.58522	3.73048	4.42459	2.3153	255	Down2	.	.	CEP97,PDCL3P4,RPL24,Y_RNA,ZBTB11,ZBTB11-AS1	ENSG00000066422.4,ENSG00000114391.12,ENSG00000182504.10,ENSG00000201121.1,ENSG00000201511.1,ENSG00000244119.1,ENSG00000256628.3	RPL24	ENSG00000114391.12	6926
chr16:34625767-34626107	-2.71438	0.476196	-5.88305	7.55551e-06	0.00025071	9.78713	12.3532	8.96535	1.47605	1.18892	1.59878	3.65448	1.89543	340	Down2	AGGF1P4	ENSG00000261689.1	.	.	AGGF1P4	ENSG00000261689.1	1394
chr5:24642275-24642533	-2.71295	-0.0945753	-4.98995	6.05274e-05	0.00107185	9.12281	10.4189	7.7053	0.97259	1.56679	1.05346	3.50221	1.80369	258	Down2	.	.	CDH10	ENSG00000040731.10	CDH10	ENSG00000040731.10	2356
chr11:22692505-22692716	-2.71293	-0.913524	-3.51333	0.0020545	0.0145587	7.69304	7.16605	3.76866	0	1.27719	1.93217	3.05557	1.7087	211	Down2	GAS2	ENSG00000148935.10	.	.	GAS2	ENSG00000148935.10	1408
chr6:9413328-9413573	-2.71208	0.812504	-6.1884	3.78093e-06	0.000159415	18.22	19.5433	16.7693	3.58469	1.09995	3.88275	4.35397	2.31784	245	Down2	.	.	.	.	OFCC1	ENSG00000181355.20	186453
chr3:191906162-191906431	-2.71204	0.780586	-6.13352	4.27847e-06	0.000172569	15.3875	17.7997	15.7658	4.6641	1.50272	1.51557	4.21656	2.22062	269	Down2	.	.	FGF12-AS1	ENSG00000231383.2	FGF12-AS1	ENSG00000231383.2	49396
chrX:86442174-86442379	-2.71202	-1.31645	-3.32233	0.00322059	0.0201286	6.33456	5.73673	2.58597	0.61202	0	1.32582	2.80246	1.53556	205	Down2	.	.	.	.	Z95400.1	ENSG00000264366.1	298584
chr13:31810511-31810711	-2.71081	-0.961674	-3.84417	0.000935549	0.00817146	5.2755	6.30016	7.95187	0.62732	0.67372	0.67948	3.12836	1.56715	200	Down2	.	.	B3GLCT	ENSG00000187676.7	B3GLCT	ENSG00000187676.7	23834
chr14:40887123-40887443	-2.71005	0.698822	-5.12987	4.3485e-05	0.000846562	15.7251	13.9128	9.52568	4.31284	2.52645	0.42468	3.91858	2.14852	320	Down2	.	.	.	.	FBXO33	ENSG00000165355.7	985420
chr4:141559135-141559408	-2.70952	-0.351217	-4.37823	0.000260338	0.00315355	8.62156	8.3079	4.85462	1.37873	0.49357	0.99558	3.23217	1.69534	273	Down2	.	.	TBC1D9,TNRC18P1	ENSG00000109436.7,ENSG00000249661.1	TNRC18P1	ENSG00000249661.1	7235
chr11:86689989-86690212	-2.70856	-0.22293	-4.70558	0.000119003	0.00176358	9.82674	9.79396	8.91466	0.56262	1.20846	2.4376	3.5616	1.8587	223	Down2	.	.	FZD4,HNRNPCP8,PRSS23	ENSG00000150687.11,ENSG00000174804.3,ENSG00000254748.1	FZD4	ENSG00000174804.3	23557
chr7:88030461-88030685	-2.70633	-0.109497	-4.79641	9.58418e-05	0.00150588	11.2322	10.5003	9.46652	2.80054	0.60153	1.21336	3.6647	1.90134	224	Down2	.	.	EIF4A1P13	ENSG00000225701.1	EIF4A1P13	ENSG00000225701.1	47647
chr7:89252453-89252742	-2.70491	1.47795	-7.34588	3.0479e-07	4.03221e-05	21.9052	25.8692	25.2222	1.73653	4.19617	6.11298	4.73211	2.59588	289	Down2	.	.	.	.	ZNF804B	ENSG00000182348.6	404985
chr14:34770434-34770698	-2.70374	-0.682265	-3.8307	0.000966128	0.00835305	5.84117	5.40922	6.52616	1.42573	0	1.54428	3.03841	1.68206	264	Down2	.	.	.	.	EGLN3	ENSG00000129521.13	73415
chr4:69891086-69891347	-2.70323	-0.0738234	-4.62038	0.000145842	0.00205294	12.1276	7.72433	7.61674	0.48071	1.54878	2.0827	3.49575	1.85182	261	Down2	.	.	UGT2B26P,UGT2B27P,UGT2B7	ENSG00000171234.13,ENSG00000250919.1,ENSG00000251685.3	UGT2B26P	ENSG00000250919.1	2203
chr1:198434804-198435076	-2.70287	0.238212	-5.04502	5.31321e-05	0.000976994	12.5323	10.5003	9.25769	0.46127	2.47691	2.49809	3.7002	1.99578	272	Down2	.	.	.	.	PTPRC	ENSG00000081237.18	172726
chr4:37795331-37795543	-2.70241	-0.599605	-3.73067	0.00122645	0.0099312	6.1254	9.50967	7.50177	0	1.90675	2.56408	3.31035	1.85348	212	Down2	.	.	PGM2	ENSG00000169299.13	PGM2	ENSG00000169299.13	32713
chr6:166726874-166727094	-2.70197	-0.479939	-3.64586	0.00150065	0.011531	8.11616	5.72741	11.4459	0	1.83742	3.08855	3.38931	1.8947	220	Down2	.	.	HNRNPA1P49,PRR18,SFT2D1	ENSG00000176381.5,ENSG00000198818.9,ENSG00000233231.1	PRR18	ENSG00000176381.5	4939
chr8:120464259-120464499	-2.69817	-0.539121	-3.67345	0.0014054	0.0109777	7.10164	5.25013	10.4921	2.09107	1.6843	0	3.276	1.7782	240	Down2	.	.	NOV	ENSG00000136999.4	NOV	ENSG00000136999.4	35569
chr13:75932157-75932440	-2.69736	1.16283	-6.72783	1.14431e-06	7.70633e-05	19.5017	18.9969	21.0739	1.33001	3.33289	5.28219	4.46879	2.42636	283	Down2	.	.	TBC1D4	ENSG00000136111.12	TBC1D4	ENSG00000136111.12	16491
chr9:14465601-14465891	-2.69728	0.833211	-6.44225	2.14465e-06	0.000110936	13.9934	15.3521	17.8232	3.02845	2.32317	1.40582	4.16651	2.1718	290	Down2	.	.	.	.	NFIB	ENSG00000147862.10	66620
chr1:165045144-165045383	-2.6972	-0.507895	-4.35118	0.000277767	0.00331578	6.45218	8.78683	6.65429	0.52496	1.12756	1.13721	3.2548	1.68694	239	Down2	.	.	.	.	LMX1A	ENSG00000162761.14	137134
chr18:24878577-24878778	-2.69702	-1.64663	-3.28504	0.00351417	0.0214471	3.23031	5.01505	3.2968	0	2.0111	0	2.60835	1.50542	201	Down2	.	.	.	.	UBA52P9	ENSG00000244329.1	56950
chr10:108555529-108555820	-2.69693	0.573455	-5.90064	7.25807e-06	0.000243528	15.6187	10.6807	12.7521	2.15574	1.38911	1.86799	3.92483	2.03386	291	Down2	.	.	.	.	SORCS1	ENSG00000108018.15	96414
chr6:126633544-126633781	-2.69635	0.0138775	-4.87976	7.86095e-05	0.00129525	14.0406	9.21542	8.94725	1.05877	1.13708	2.29361	3.68282	1.91078	237	Down2	.	.	CENPW	ENSG00000203760.8	CENPW	ENSG00000203760.8	27540
chr1:195909099-195909344	-2.6963	0.0828001	-4.52161	0.000184688	0.00244803	8.61307	14.7432	9.73699	1.0242	4.3998	0.55468	3.70985	1.99801	245	Down2	.	.	.	.	KCNT2	ENSG00000162687.16	487993
chr6:153633872-153634146	-2.69601	1.49703	-7.24856	3.74122e-07	4.39616e-05	28.14	26.9788	22.2498	1.8316	6.88472	4.46374	4.80593	2.66866	274	Down2	.	.	.	.	RGS17	ENSG00000091844.7	181489
chr11:103456775-103456997	-2.69513	-1.24077	-3.40775	0.00263541	0.0174574	4.75271	3.40549	6.56686	1.13031	0.60695	0	2.82696	1.50809	222	Down2	.	.	.	.	DYNC2H1	ENSG00000187240.13	117658
chr2:80617556-80617756	-2.69483	-1.27756	-3.51781	0.00203284	0.0144401	5.2755	5.04012	4.63859	0	1.34744	0.67948	2.86454	1.54942	200	Down2	.	.	CTNNA2	ENSG00000066032.18	CTNNA2	ENSG00000066032.18	11744
chr1:106184183-106184439	-2.69458	-0.861811	-3.70391	0.00130716	0.0103957	5.0726	6.23453	4.6593	1.47029	1.05269	0	2.9254	1.62203	256	Down2	.	.	.	.	SEPT2P1	ENSG00000227850.1	56223
chr7:121634716-121634969	-2.69434	1.1057	-6.67584	1.28194e-06	8.2469e-05	17.6438	20.5855	28.2873	3.47134	2.13034	3.75997	4.58989	2.42605	253	Down2	.	.	PTPRZ1	ENSG00000106278.11	PTPRZ1	ENSG00000106278.11	16294
chr12:17092891-17093153	-2.69314	0.277837	-5.35909	2.53827e-05	0.000575265	12.0813	13.7866	9.1052	2.39436	1.02858	1.55606	3.78884	1.97214	262	Down2	.	.	.	.	EEF1A1P16	ENSG00000213235.3	50452
chr9:12554763-12554963	-2.69302	-1.26751	-3.53653	0.00194477	0.0139819	5.2755	4.62011	5.30125	1.25464	0	0.67948	2.88007	1.53703	200	Down2	.	.	.	.	TYRP1	ENSG00000107165.12	130477
chr6:102167196-102167396	-2.6926	-1.48488	-3.36119	0.00294018	0.0188805	2.84066	5.04012	5.9639	0	0.67372	0.67948	2.7622	1.4513	200	Down2	.	.	.	.	ACTG1P18	ENSG00000218475.2	287768
chr12:41670982-41671233	-2.6924	0.252999	-5.12658	4.38232e-05	0.000850767	12.9341	12.7174	10.0322	2.49929	0.53683	2.7071	3.82104	2.03149	251	Down2	.	.	.	.	PDZRN4	ENSG00000165966.14	88732
chrX:94331623-94331837	-2.69158	-0.33896	-4.49252	0.000198001	0.00257635	7.5852	10.2059	9.90888	0.58628	1.25929	1.90509	3.52028	1.81227	214	Down2	.	.	.	.	CCNB1IP1P3	ENSG00000231001.2	299058
chr14:27997635-27997896	-2.68961	1.3828	-8.05627	7.09622e-08	2.36419e-05	25.81	24.4604	25.3891	3.84565	4.13008	3.12405	4.78226	2.58201	261	Down2	.	.	.	.	LINC00645	ENSG00000258548.5	83899
chr8:92355923-92356125	-2.68787	-0.21598	-4.59556	0.000154754	0.00214532	10.4465	9.14874	12.4658	0.62111	2.66819	1.34551	3.69146	1.90967	202	Down2	SLC26A7	ENSG00000147606.8	.	.	SLC26A7	ENSG00000147606.8	665
chr4:155539988-155540224	-2.68773	0.0464945	-4.9611	6.48102e-05	0.00112917	13.7562	11.3901	7.86202	1.59489	1.71285	1.15166	3.70876	1.91902	236	Down2	.	.	FGA,FGG,LRAT	ENSG00000121207.11,ENSG00000171557.16,ENSG00000171560.14	FGG	ENSG00000171557.16	5870
chr9:7402213-7402431	-2.68772	-0.200915	-4.55796	0.000169309	0.00229514	8.56292	9.24794	12.7668	1.15105	2.47236	0.62338	3.62843	1.86438	218	Down2	.	.	.	.	RPL4P5	ENSG00000230207.1	75889
chr8:73454849-73455130	-2.68691	1.60578	-8.61641	2.35787e-08	2.05569e-05	28.8831	26.9046	25.9403	3.57194	4.79515	3.86893	4.88365	2.66927	281	Down2	.	.	KCNB2	ENSG00000182674.5	KCNB2	ENSG00000182674.5	5223
chr21:19413502-19413778	-2.68668	-0.00903076	-4.38263	0.000257607	0.00312791	11.7625	10.3481	5.28204	0.45458	2.44101	1.47713	3.46616	1.87602	276	Down2	.	.	.	.	CHODL	ENSG00000154645.13	123845
chr9:119697946-119698229	-2.68528	-0.346376	-4.37141	0.000264628	0.00319548	6.88296	6.23337	7.96124	2.21668	0.47613	0.4802	3.21755	1.70924	283	Down2	.	.	.	.	RPL10P3	ENSG00000230734.1	245145
chr4:22391015-22391277	-2.68377	0.174977	-4.86129	8.21369e-05	0.00133808	12.0813	8.97732	11.1286	0.47887	3.60003	1.55606	3.69658	1.99529	262	Down2	.	.	ADGRA3,snoU13	ENSG00000152990.13,ENSG00000238383.1	ADGRA3	ENSG00000152990.13	5214
chrX:86838848-86839074	-2.68348	-1.11831	-3.49874	0.00212658	0.0149398	5.74595	4.46029	4.69137	0.55515	1.78863	0	2.85759	1.58381	226	Down2	.	.	.	.	KLHL4	ENSG00000102271.13	66031
chrX:90755698-90755898	-2.68315	-1.22803	-2.97807	0.00714605	0.0358803	6.49293	2.52006	9.27718	0	1.34744	0.67948	2.98014	1.54942	200	Down2	.	.	.	.	SERBP1P4	ENSG00000230275.2	60698
chr9:9435421-9435621	-2.68296	-1.29478	-3.45917	0.00233482	0.0160207	4.8697	5.88015	3.97594	0	1.34744	0.67948	2.84192	1.54942	200	Down2	.	.	.	.	RPS26P3	ENSG00000212829.8	344523
chr12:86261015-86261342	-2.68038	0.760365	-6.14239	4.19374e-06	0.000170358	15.1402	12.3306	11.3482	1.53473	1.23618	3.32468	3.92226	2.08544	327	Down2	.	.	NTS,RASSF9	ENSG00000133636.10,ENSG00000198774.4	NTS	ENSG00000133636.10	6732
chr9:22310584-22310830	-2.67953	-0.184959	-4.76475	0.000103349	0.00158856	8.90798	9.56121	8.08117	1.53005	0.54774	1.65727	3.47725	1.81185	246	Down2	.	.	.	.	DMRTA1	ENSG00000176399.3	136011
chr4:104471995-104472205	-2.67949	-0.563123	-3.55122	0.00187832	0.0136318	8.11616	7.20018	8.20431	0	7.05801	0.64712	3.34098	1.99703	210	Down2	.	.	DDX3P3	ENSG00000251571.1	DDX3P3	ENSG00000251571.1	21042
chr7:31822237-31822445	-2.67781	-1.11862	-3.44291	0.00242601	0.016456	5.4628	4.44242	6.37169	0	0.64781	1.96004	2.94264	1.61888	208	Down2	.	.	PDE1C	ENSG00000154678.16	PDE1C	ENSG00000154678.16	38088
chr2:167217909-167218171	-2.67758	0.486751	-5.11549	4.49852e-05	0.000866166	13.6302	14.1072	11.6344	0.47887	2.57145	4.66819	3.9438	2.1876	262	Down2	.	.	SCN9A,snoU13	ENSG00000169432.14,ENSG00000238662.1	snoU13	ENSG00000238662.1	2669
chr5:86176721-86177078	-2.67712	1.54365	-7.4595	2.40322e-07	3.5876e-05	26.3718	19.7652	15.9631	2.81153	2.2646	4.56794	4.49891	2.44221	357	Down2	.	.	.	.	COX7C	ENSG00000127184.10	262729
chr7:136559318-136559518	-2.67705	-0.757942	-3.66542	0.00143247	0.011126	6.89873	6.30016	8.61453	0	1.34744	2.71792	3.2518	1.79989	200	Down2	.	.	CHRM2,snoU13	ENSG00000181072.11,ENSG00000238488.1	CHRM2	ENSG00000181072.11	5449
chrX:32501831-32502033	-2.6764	-1.33148	-3.29753	0.00341304	0.0210114	5.62506	6.23778	2.62438	0.62111	1.3341	0	2.79407	1.53815	202	Down2	.	.	.	.	DMD	ENSG00000198947.15	135205
chr4:31676098-31676336	-2.67509	-0.887065	-3.65446	0.00147027	0.0113532	5.79726	6.3531	4.45483	1.05432	0	1.71298	2.96277	1.65224	238	Down2	.	.	.	.	PCDH7	ENSG00000169851.15	748763
chr14:42394757-42395048	-2.67392	0.758765	-5.81297	8.87009e-06	0.000279002	20.639	12.99	10.9304	2.15574	1.85215	2.33499	4.06029	2.14171	291	Down2	.	.	.	.	LRFN5	ENSG00000165379.13	226127
chr2:134318770-134318970	-2.6724	-1.01186	-3.80394	0.00102986	0.00874227	7.30454	5.46013	5.30125	0.62732	0.67372	0.67948	3.04922	1.56715	200	Down2	.	.	NCKAP5	ENSG00000176771.15	NCKAP5	ENSG00000176771.15	7061
chr11:28802454-28802711	-2.67238	-1.16269	-3.3184	0.00325035	0.0202691	6.00027	3.59542	3.09411	0	1.57288	0.52878	2.68209	1.5533	257	Down2	.	.	.	.	OR2BH1P	ENSG00000272882.1	205472
chr5:62421748-62422061	-2.67236	0.972779	-6.38439	2.43883e-06	0.000120228	17.3732	18.7864	11.4324	3.20676	2.15246	1.73669	4.15889	2.21063	313	Down2	.	.	.	.	ISCA1P1	ENSG00000217416.4	348659
chr11:105733619-105733862	-2.67216	0.5379	-5.7053	1.13608e-05	0.000330396	15.6979	13.4818	15.2711	1.03263	2.21801	3.91471	4.09529	2.18369	243	Down2	.	.	GRIA4	ENSG00000152578.12	GRIA4	ENSG00000152578.12	20110
chrX:104436695-104436939	-2.67203	0.0440251	-5.07061	5.00135e-05	0.000935251	12.3073	11.0167	8.14741	1.54259	1.65669	1.1139	3.66331	1.90047	244	Down2	.	.	TEX13A	ENSG00000268629.6	TEX13A	ENSG00000268629.6	28419
chr6:117926512-117926733	-2.67017	1.598	-8.56008	2.62923e-08	2.05569e-05	36.3575	33.4488	32.9829	4.54169	6.097	4.91932	5.19125	2.8993	221	Down2	.	.	GOPC,NEPNP	ENSG00000047932.13,ENSG00000218233.1	GOPC	ENSG00000047932.13	2808
chr7:145787241-145787512	-2.67001	0.0257505	-4.67673	0.000127482	0.00185657	8.68519	8.36921	11.248	0.92594	0.49721	3.51023	3.54468	1.90535	271	Down2	.	.	CNTNAP2	ENSG00000174469.17	CNTNAP2	ENSG00000174469.17	25583
chr6:118585198-118585457	-2.669	-0.125547	-4.60785	0.000150276	0.00209821	12.2212	7.78398	6.65215	0.96884	1.56074	1.04939	3.45252	1.8018	259	Down2	.	.	.	.	SLC35F1	ENSG00000196376.10	109593
chr3:190102183-190102473	-2.66899	0.49404	-4.74841	0.000107451	0.00163451	12.3142	8.68987	17.8232	3.46108	2.32317	0.46861	3.88637	2.06925	290	Down2	.	.	CLDN16	ENSG00000113946.3	CLDN16	ENSG00000113946.3	3189
chr3:79567112-79567331	-2.66854	-0.215971	-4.4782	0.000204907	0.00264152	9.26502	12.6578	7.26198	0.5729	1.84581	1.86159	3.56433	1.87833	219	Down2	.	.	.	.	ROBO1	ENSG00000169855.19	71761
chr3:190938835-190939035	-2.66805	-1.26952	-3.41149	0.00261234	0.0173392	5.68131	3.78009	5.9639	0.62732	1.34744	0	2.88313	1.54093	200	Down2	.	.	OSTN,OSTN-AS1	ENSG00000188729.6,ENSG00000233308.1	OSTN	ENSG00000188729.6	8513
chr1:241571642-241571851	-2.66745	-0.614018	-4.13627	0.000464958	0.00485553	9.31999	7.23463	6.34121	0.60031	1.93412	0.65022	3.30144	1.72773	209	Down2	.	.	.	.	RGS7	ENSG00000182901.15	51113
chr21:20212695-20212906	-2.66605	-0.775209	-4.05071	0.000570771	0.00564561	7.69304	6.76794	5.65299	0.59462	0.6386	1.28812	3.1649	1.64535	211	Down2	.	.	PPIAP22	ENSG00000198618.5	PPIAP22	ENSG00000198618.5	17192
chr11:94871697-94871928	-2.66584	-0.320699	-3.72051	0.0012565	0.0101028	6.32428	9.09113	11.4746	1.62941	4.08315	0	3.4678	1.95133	231	Down2	.	.	BUD13P1,ENDOD1	ENSG00000149218.4,ENSG00000270689.1	BUD13P1	ENSG00000270689.1	4874
chr9:12329431-12329775	-2.66582	0.634434	-5.78859	9.38036e-06	0.000289881	12.0327	13.919	8.09057	1.82361	1.95849	1.18514	3.74636	1.97963	344	Down2	.	.	JKAMPP1	ENSG00000231491.2	JKAMPP1	ENSG00000231491.2	42111
chr11:128685270-128685598	-2.66549	-0.130431	-3.87162	0.000876161	0.00777911	7.67076	7.17091	6.06088	4.20764	1.23241	0	3.20877	1.90944	328	Down2	.	.	FLI1,KCNJ1	ENSG00000151702.16,ENSG00000151704.15	FLI1	ENSG00000151702.16	11499
chr13:91697820-91698094	-2.66477	-0.361122	-4.47768	0.00020516	0.00264363	7.99767	6.13154	6.77167	0.4579	1.4753	0.99194	3.20762	1.70109	274	Down2	.	.	BRK1P2,LINC00380	ENSG00000227983.1,ENSG00000234625.1	BRK1P2	ENSG00000227983.1	21613
chr11:99610335-99610562	-2.66171	0.302525	-5.54744	1.63666e-05	0.000423213	12.5139	14.062	14.0121	2.21083	2.37434	1.19732	3.98329	2.06921	227	Down2	.	.	.	.	CNTN5	ENSG00000149972.10	79702
chr18:67863240-67863459	-2.66032	-0.882963	-3.3034	0.00336652	0.0208207	7.04142	3.83571	8.47231	0.5729	3.07634	0	3.09058	1.71836	219	Down2	RTTN	ENSG00000176225.12	.	.	RTTN	ENSG00000176225.12	1463
chrX:75473981-75474276	-2.65632	0.39975	-5.14174	4.22847e-05	0.000829789	12.9308	10.5358	9.88368	2.55182	0.45676	2.76399	3.73964	2.0284	295	Down2	.	.	.	.	PBDC1	ENSG00000102390.10	81106
chr5:12023860-12024105	-2.65595	-0.377368	-4.34812	0.000279814	0.0033327	7.95052	8.22877	7.03227	2.5605	0.54997	0.55468	3.32582	1.76981	245	Down2	.	.	.	.	CTNND2	ENSG00000169862.18	119706
chr6:137289436-137289637	-2.6559	-1.08622	-2.6431	0.0151673	0.0612549	9.28715	2.0896	9.89039	0.6242	0	2.0283	3.09266	1.62266	201	Down2NoFDR	.	.	NHEG1,RPL35AP3,SLC35D3,Y_RNA	ENSG00000182747.4,ENSG00000207247.1,ENSG00000225391.5,ENSG00000230350.1	RPL35AP3	ENSG00000230350.1	5717
chr3:20553399-20553773	-2.65519	1.50093	-8.04611	7.24235e-08	2.40077e-05	19.0968	19.0914	18.0724	2.0128	2.88222	3.99695	4.39582	2.37982	374	Down2	.	.	.	.	SGOL1-AS1	ENSG00000231304.2	169439
chr12:81662530-81662730	-2.65484	-0.35179	-4.50726	0.000191139	0.00250874	8.52197	10.5003	9.93984	1.25464	2.02116	0.67948	3.57621	1.83999	200	Down2	.	.	PPFIA2	ENSG00000139220.16	PPFIA2	ENSG00000139220.16	30380
chr3:70408332-70408548	-2.65474	-0.349495	-4.29521	0.000317649	0.00366261	9.76945	6.61127	11.0443	0.58085	1.24763	1.88745	3.49609	1.80777	216	Down2	.	.	.	.	UQCRHP4	ENSG00000242728.1	218964
chr12:84897106-84897306	-2.65446	-0.368477	-4.41925	0.00023597	0.00293129	11.7684	8.82022	7.95187	1.25464	2.02116	0.67948	3.54949	1.83999	200	Down2	.	.	.	.	SLC6A15	ENSG00000072041.16	364306
chrX:77963748-77964059	-2.65383	1.06916	-6.9172	7.58889e-07	6.18064e-05	14.8753	19.1773	16.6197	2.82396	3.03282	1.74786	4.25651	2.26404	311	Down2	.	.	LPAR4,PPATP2,ZCCHC5	ENSG00000147145.12,ENSG00000179300.3,ENSG00000271433.1	PPATP2	ENSG00000271433.1	8361
chr1:189828670-189828870	-2.65353	-1.086	-3.36583	0.00290827	0.018735	6.89873	7.14018	3.31328	1.25464	0	1.35896	2.97695	1.63573	200	Down2	.	.	.	.	BRINP3	ENSG00000162670.10	366456
chr16:76313070-76313334	-2.65332	-0.170694	-4.30009	0.000313956	0.00363143	7.37833	11.773	6.02415	0.47524	1.02079	2.57379	3.38275	1.83102	264	Down2	CNTNAP4	ENSG00000152910.18	.	.	CNTNAP4	ENSG00000152910.18	1509
chr7:145872984-145873237	-2.65306	-0.0110983	-4.66822	0.000130098	0.00188554	10.2655	9.96072	8.38142	0.49591	3.72809	1.07428	3.56185	1.94442	253	Down2	.	.	.	.	CNTNAP2	ENSG00000174469.17	59533
chr5:59109634-59109917	-2.65298	-0.0442421	-3.8276	0.000973304	0.00839588	11.1848	6.5302	8.42955	3.10336	2.85676	0	3.44016	2.00186	283	Down2	.	.	PDE4D	ENSG00000113448.16	PDE4D	ENSG00000113448.16	45164
chr3:180894517-180894782	-2.65261	0.0361625	-4.83616	8.71941e-05	0.00139926	10.7195	10.4606	7.50177	1.8938	2.03387	0.51282	3.55681	1.8932	265	Down2	SOX2-OT	ENSG00000242808.7	.	.	SOX2-OT	ENSG00000242808.7	1585
chr3:75478864-75479136	-2.65237	2.27607	-9.56369	4.0112e-09	2.05569e-05	42.9679	48.1777	42.8777	10.6091	5.4492	5.4958	5.55194	3.20285	272	Down2	.	.	ALG1L6P,FAM86DP,LSP1P2	ENSG00000238278.3,ENSG00000240665.1,ENSG00000244026.6	FAM86DP	ENSG00000244026.6	4972
chr8:60741042-60741273	-2.65122	-0.877914	-3.67395	0.00140372	0.0109678	5.62158	5.81833	5.73728	1.08627	1.74992	0	3.00512	1.6612	231	Down2	.	.	.	.	SLC2A13P1	ENSG00000254954.1	313108
chrX:115336360-115336573	-2.65085	-0.729919	-3.71915	0.00126057	0.0101275	8.00185	7.09877	5.59991	1.7671	1.8978	0	3.19354	1.76646	213	Down2	.	.	AGTR2	ENSG00000180772.6	AGTR2	ENSG00000180772.6	34385
chr7:135800128-135800421	-2.65082	0.393572	-4.92777	7.01404e-05	0.0011952	13.5731	8.6009	11.7605	2.14103	0.45988	3.24667	3.74982	2.03018	293	Down2	.	.	Y_RNA	ENSG00000206705.1	Y_RNA	ENSG00000206705.1	14408
chr5:154352209-154352425	-2.64871	-0.770684	-3.54133	0.00192281	0.0138685	9.01795	5.05568	6.1357	1.16171	0	2.5166	3.15248	1.7551	216	Down2	.	.	GEMIN5,KIF4B,MRPL22	ENSG00000082515.16,ENSG00000082516.8,ENSG00000226650.5	MRPL22	ENSG00000082515.16	13598
chr12:20373240-20373639	-2.64845	2.58776	-10.6066	6.47351e-10	2.05569e-05	42.5132	36.422	33.8802	5.3456	5.06556	7.49303	5.3128	3.03628	399	Down2	.	.	.	.	PDE3A	ENSG00000172572.6	148541
chr14:85017645-85017845	-2.64795	-0.981723	-3.50552	0.00209276	0.0147602	6.08712	5.46013	7.28922	2.50929	0.67372	0	3.09575	1.68137	200	Down2	.	.	.	.	MTCYBP27	ENSG00000259012.2	374882
chr2:194449441-194449743	-2.64528	0.852901	-6.14651	4.15492e-06	0.000169301	18.2748	13.3513	12.7265	1.24633	2.67703	3.14991	4.08042	2.19694	302	Down2	.	.	.	.	GLULP6	ENSG00000215043.2	545247
chr5:146078441-146078687	-2.64504	-0.517574	-3.90231	0.000814186	0.00736532	4.61895	10.2442	7.00368	1.02004	0.54774	1.10485	3.21959	1.67094	246	Down2	.	.	KRT8P48	ENSG00000248568.1	KRT8P48	ENSG00000248568.1	8476
chr5:102006062-102006286	-2.64389	-0.545505	-4.2716	0.000336145	0.00382307	7.97123	8.2502	5.91657	0.56011	1.20307	1.21336	3.26656	1.71388	224	Down2	LINC00491	ENSG00000250682.5	.	.	LINC00491	ENSG00000250682.5	701
chr3:76635077-76635294	-2.6421	-0.264285	-4.61428	0.000147985	0.00207533	8.9764	8.12923	11.6041	1.15635	1.24188	1.2525	3.55879	1.81547	217	Down2	.	.	.	.	ROBO2	ENSG00000185008.17	274830
chr8:32175384-32175591	-2.64169	-0.105912	-4.60278	0.000152105	0.00211949	13.723	10.1452	8.96346	0.60611	1.95281	2.62601	3.7114	1.97714	207	Down2	.	.	.	.	NRG1-IT3	ENSG00000254049.1	122672
chr9:73396129-73396343	-2.64145	-1.01186	-3.473	0.00225982	0.0156506	6.82668	5.10293	4.95444	2.34513	0	0.63503	2.97959	1.65838	214	Down2	.	.	.	.	TRPM3	ENSG00000083067.22	81483
chr11:116603559-116603805	-2.64023	-0.677475	-3.62292	0.00158466	0.0119988	5.2788	5.80502	7.54243	0	2.7387	1.10485	3.08047	1.76881	246	Down2	.	.	BUD13,ZPR1	ENSG00000109917.10,ENSG00000137656.11	BUD13	ENSG00000137656.11	29747
chr4:86890259-86890506	-2.64003	0.293377	-3.67413	0.00140311	0.0109644	11.172	9.18241	19.3163	3.04772	7.6373	0	3.90274	2.31221	247	Down2	.	.	ARHGAP24	ENSG00000138639.17	ARHGAP24	ENSG00000138639.17	38833
chr11:7709645-7709860	-2.63833	-0.742609	-3.66663	0.00142838	0.0111021	6.79492	5.86061	7.39709	0	1.88015	1.89623	3.16426	1.77945	215	Down2	.	.	CYB5R2,OR10AB1P,OVCH2,PPFIBP2	ENSG00000166387.11,ENSG00000166394.14,ENSG00000176716.4,ENSG00000183378.11	OVCH2	ENSG00000183378.11	8652
chr11:58864762-58864962	-2.63804	-0.524686	-4.32129	0.000298396	0.00349393	8.11616	7.9802	9.27718	0.62732	1.34744	1.35896	3.42567	1.76396	200	Down2	.	.	FAM111A,FAM111B,GLYATL1P3	ENSG00000166801.15,ENSG00000189057.10,ENSG00000255151.2	FAM111B	ENSG00000189057.10	9697
chr12:45146846-45147142	-2.63752	-1.29453	-3.15702	0.00473384	0.0266276	4.9355	1.98654	3.58192	0.42387	0	0.91822	2.50454	1.44617	296	Down2	.	.	NELL2	ENSG00000184613.10	NELL2	ENSG00000184613.10	23690
chr7:38147183-38147462	-2.63602	-0.49181	-3.58332	0.00174075	0.012877	6.98164	4.51624	8.07538	3.14785	0	0.97417	3.12001	1.78753	279	Down2	.	.	.	.	STARD3NL	ENSG00000010270.13	70363
chr7:117355933-117356261	-2.63473	1.34986	-6.73869	1.11755e-06	7.64446e-05	23.2597	20.2322	14.9502	5.7377	2.05402	2.07159	4.4263	2.41996	328	Down2	.	.	CFTR,CTTNBP2	ENSG00000001626.14,ENSG00000077063.10	CFTR	ENSG00000001626.14	2126
chr7:38700240-38700461	-2.63404	-1.19547	-3.25172	0.00379842	0.0226937	6.61045	4.5612	2.99844	0	0.6097	1.84475	2.78051	1.59945	221	Down2	.	.	AMPH,FAM183BP,KRT8P20	ENSG00000078053.16,ENSG00000164556.7,ENSG00000227404.1	KRT8P20	ENSG00000227404.1	5435
chr4:73371063-73371385	-2.63294	1.67604	-8.57012	2.5786e-08	2.05569e-05	23.6931	23.7397	26.7532	4.28605	4.18459	2.95427	4.75461	2.60405	322	Down2	.	.	.	.	ADAMTS3	ENSG00000156140.8	62377
chr14:30844627-30844922	-2.63237	1.67052	-8.45939	3.19781e-08	2.05569e-05	29.4383	27.621	22.9122	3.82773	3.65407	5.06732	4.84925	2.69082	295	Down2	.	.	.	.	SYF2P1	ENSG00000258350.1	166472
chr13:84354474-84354764	-2.63202	-0.277207	-4.39211	0.000251825	0.00307748	7.55642	8.11055	5.02705	0.43264	1.85854	0.93722	3.18525	1.73507	290	Down2	.	.	.	.	SLITRK1	ENSG00000178235.7	101764
chr9:73864696-73865044	-2.63165	1.13555	-6.86345	8.52311e-07	6.59631e-05	17.2585	14.7245	14.4718	1.44212	3.87195	2.34304	4.14933	2.24918	348	Down2	.	.	.	.	TRPM3	ENSG00000083067.22	128183
chr5:38209099-38209310	-2.6311	-1.30789	-3.26328	0.00369731	0.02225	6.53909	3.18491	4.39677	1.18924	0	0.64406	2.78161	1.52236	211	Down2	.	.	EGFLAM	ENSG00000164318.17	EGFLAM	ENSG00000164318.17	49202
chr5:129445011-129445276	-2.6307	0.348637	-4.85234	8.39015e-05	0.00136012	15.3135	9.82666	11.0026	3.7876	2.03387	0.51282	3.82444	2.0723	265	Down2	.	.	HSPA8P4	ENSG00000248610.1	HSPA8P4	ENSG00000248610.1	30449
chr5:110614611-110614889	-2.62994	0.449153	-5.76768	9.84185e-06	0.000299455	12.5538	10.5758	13.3485	1.80524	1.45407	1.95534	3.84941	2.01284	278	Down2	.	.	.	.	CAMK4	ENSG00000152495.10	54449
chr13:71535131-71535339	-2.62977	0.0297346	-4.80056	9.49004e-05	0.00149482	12.0962	10.5003	13.3805	0.60319	2.59123	2.61339	3.83252	2.04264	208	Down2	.	.	MTCL1P1	ENSG00000226554.1	MTCL1P1	ENSG00000226554.1	37335
chr1:105179358-105179590	-2.62899	-0.313782	-4.36565	0.000268301	0.00322813	11.1947	8.68987	5.71255	1.08159	1.16158	1.17152	3.40533	1.78287	232	Down2	.	.	.	.	FTLP17	ENSG00000228347.1	482907
chr12:99092731-99093039	-2.62883	1.28167	-7.51662	2.13396e-07	3.43367e-05	19.7634	21.8187	16.7815	2.85146	3.49984	2.64733	4.4368	2.4034	308	Down2	APAF1	ENSG00000120868.13	.	.	APAF1	ENSG00000120868.13	236
chr1:68319444-68319737	-2.62803	0.595397	-5.48578	1.88879e-05	0.000468435	12.1881	15.7683	9.95115	0.85641	3.21914	2.31905	3.88265	2.11117	293	Down2	.	.	GNG12,GNG12-AS1	ENSG00000172380.5,ENSG00000232284.7	GNG12	ENSG00000172380.5	20295
chr4:183846580-183846862	-2.62714	0.447747	-5.72298	1.09074e-05	0.000321092	12.6635	10.1279	13.1591	1.77964	1.43344	1.92761	3.83007	2.00405	282	Down2	.	.	DCTD	ENSG00000129187.14	DCTD	ENSG00000129187.14	7492
chr11:78811295-78811495	-2.62712	-0.770476	-4.02171	0.000611821	0.00594758	7.71035	6.30016	7.28922	1.25464	0.67372	0.67948	3.23021	1.66043	200	Down2	.	.	TENM4	ENSG00000149256.14	TENM4	ENSG00000149256.14	23858
chr13:109798050-109798320	-2.62672	0.464336	-5.26741	3.14641e-05	0.000673345	15.0299	9.33356	14.2348	1.85873	2.99431	1.00664	3.90125	2.06307	270	Down2	.	.	MYO16-AS2	ENSG00000229938.1	MYO16-AS2	ENSG00000229938.1	43784
chr6:103721046-103721343	-2.62657	0.38249	-5.57927	1.52019e-05	0.000403832	10.6576	10.1821	11.6021	1.68976	2.26841	0.91513	3.71192	1.95879	297	Down2	.	.	.	.	R3HDM2P2	ENSG00000216817.1	746280
chr9:14768633-14768897	-2.62458	-0.499069	-3.78656	0.00107348	0.00900225	9.22291	4.13647	7.02817	0.47524	0.51039	2.05903	3.14529	1.69721	264	Down2	.	.	CER1,FREM1	ENSG00000147869.4,ENSG00000164946.19	FREM1	ENSG00000164946.19	5262
chr2:225224460-225224687	-2.62405	-0.379278	-4.43699	0.000226156	0.00283923	8.9385	7.40106	8.17373	0.55271	1.78076	1.19732	3.38617	1.78379	227	Down2	.	.	FAM124B	ENSG00000124019.9	FAM124B	ENSG00000124019.9	42024
chr12:44711460-44711700	-2.62123	0.463213	-5.44374	2.08306e-05	0.000502127	14.2033	16.1004	12.1487	4.18214	1.6843	1.13247	4.03335	2.15772	240	Down2	TMEM117	ENSG00000139173.9	.	.	TMEM117	ENSG00000139173.9	379
chr2:84530138-84530392	-2.61858	0.889584	-6.58377	1.5689e-06	9.3315e-05	19.4916	17.1973	16.6969	1.97582	2.65244	3.74517	4.32642	2.33427	254	Down2	.	.	FUNDC2P2	ENSG00000182814.7	FUNDC2P2	ENSG00000182814.7	12237
chr11:23561735-23562049	-2.61837	1.03465	-6.02129	5.51521e-06	0.000202432	16.284	18.1915	13.9284	4.39525	3.43296	0.86558	4.19804	2.30925	314	Down2	.	.	.	.	PRKRIRP4	ENSG00000254465.1	62121
chr10:110194735-110194935	-2.6176	-1.11862	-3.38168	0.002802	0.0182502	4.46389	5.88015	6.62656	1.88196	0	0.67948	2.98326	1.61513	200	Down2	.	.	.	.	PTGES3P5	ENSG00000234544.2	138878
chrX:43208812-43209069	-2.61618	-0.384019	-3.73848	0.00120384	0.0097946	7.26349	8.82512	5.67254	1.46456	3.67006	0	3.24325	1.89858	257	Down2	.	.	.	.	NANOGP10	ENSG00000231750.3	58739
chr5:128010709-128010917	-2.61577	-0.591292	-3.78518	0.001077	0.00902495	5.4628	7.26941	12.1062	0.60319	0.64781	1.96004	3.35499	1.73075	208	Down2	.	.	FBN2	ENSG00000138829.10	FBN2	ENSG00000138829.10	15832
chr8:107858268-107858480	-2.61426	-1.51688	-2.84136	0.00974646	0.0447703	6.1254	1.58494	6.25147	0	0.63558	0.64102	2.71034	1.43886	212	Down2	.	.	.	.	ABRA	ENSG00000174429.3	75796
chr3:74946305-74946528	-2.61369	-0.0807964	-4.72246	0.000114308	0.00171183	10.9186	9.04058	11.2919	2.25048	1.8127	0.6094	3.66455	1.92348	223	Down2	.	.	.	.	NIPA2P2	ENSG00000241022.1	186779
chr5:83384950-83385222	-2.61232	0.331083	-5.35368	2.57058e-05	0.000580597	11.9355	9.8826	12.1812	1.3838	2.97229	0.99924	3.76509	2.00172	272	Down2	.	.	EDIL3	ENSG00000164176.12	EDIL3	ENSG00000164176.12	10304
chrX:7418592-7418798	-2.61191	-1.00707	-3.443	0.00242552	0.0164544	6.30381	4.89332	6.43355	2.4362	0	0.65969	3.02662	1.67174	206	Down2	.	.	.	.	STS	ENSG00000101846.6	281095
chr18:74398770-74399054	-2.61024	0.594293	-5.13661	4.27992e-05	0.000836535	14.289	9.16924	17.2664	1.7671	3.7956	0.95702	3.95435	2.11284	284	Down2	.	.	ARL2BPP1	ENSG00000265934.1	ARL2BPP1	ENSG00000265934.1	17156
chr5:121836608-121836820	-2.61017	-0.402175	-4.36059	0.000271577	0.00325924	9.57094	9.11343	6.87662	0.59181	1.27117	1.92306	3.42708	1.81684	212	Down2	.	.	MGC32805	ENSG00000250328.5	MGC32805	ENSG00000250328.5	21827
chr6:125117154-125117388	-2.60916	0.911241	-6.4909	1.9256e-06	0.000104504	18.3828	17.9492	23.7876	3.75321	2.87914	2.32301	4.47202	2.39394	234	Down2	.	.	.	.	RNF217	ENSG00000146373.16	166304
chr6:80423546-80423749	-2.60905	-0.396809	-4.35011	0.000278484	0.00332135	10.7949	8.27607	7.83436	0.61805	1.99129	1.33888	3.48535	1.8379	203	Down2	.	.	.	.	SH3BGRL2	ENSG00000198478.7	82546
chr3:146307854-146308113	-2.60849	0.0175574	-4.78224	9.91305e-05	0.00154235	9.71432	8.43264	10.7458	2.42209	1.56074	0.5247	3.57242	1.89669	259	Down2	PLSCR5-AS1	ENSG00000241457.1	.	.	PLSCR5-AS1	ENSG00000241457.1	465
chr8:4138612-4138834	-2.60799	-0.137126	-4.7902	9.72705e-05	0.00151984	9.13982	11.73	8.95481	1.69546	1.21391	1.22429	3.60667	1.87748	222	Down2	.	.	.	.	CSMD1	ENSG00000183117.18	248991
chr5:164885003-164885231	-2.60735	0.0064317	-4.80019	9.49846e-05	0.00149597	9.96721	11.7898	10.463	2.75141	0.59098	1.78811	3.70275	1.96773	228	Down2	.	.	.	.	RPL7P20	ENSG00000254252.1	571085
chr13:73225488-73225747	-2.60706	0.235815	-5.30886	2.855e-05	0.000628313	11.2812	12.0003	9.72237	1.45325	2.60123	1.04939	3.73006	1.98287	259	Down2	.	.	.	.	RPL21P110	ENSG00000226617.1	52085
chr12:101065923-101066123	-2.60624	-0.382881	-4.41197	0.000240125	0.00296987	9.33358	8.40021	9.93984	0.62732	1.34744	2.03844	3.52482	1.84581	200	Down2	.	.	ANO4,GAS2L3	ENSG00000139354.10,ENSG00000151572.16	ANO4	ENSG00000151572.16	45182
chr2:163010266-163010559	-2.60534	1.56885	-8.33601	4.07205e-08	2.10291e-05	25.7612	26.3761	22.1639	3.85385	4.13889	3.71048	4.75512	2.63265	293	Down2	GCG	ENSG00000115263.14	.	.	GCG	ENSG00000115263.14	1353
chr18:52901981-52902268	-2.60495	0.287738	-5.09885	4.67872e-05	0.000890021	9.61496	10.2442	11.0828	0.87432	0.93898	3.78805	3.65567	1.9905	287	Down2	.	.	TCF4	ENSG00000196628.9	TCF4	ENSG00000196628.9	40634
chr14:36287719-36287942	-2.60495	-0.385008	-4.43505	0.000227207	0.00284903	9.09883	7.91051	7.72603	1.12524	1.8127	0.6094	3.39658	1.78698	223	Down2	NUTF2P2	ENSG00000258300.2	.	.	NUTF2P2	ENSG00000258300.2	1102
chr18:66403097-66403357	-2.60474	0.796194	-5.65863	1.26522e-05	0.00035522	16.8566	13.5696	19.8797	4.82555	2.59123	1.04536	4.23995	2.28941	260	Down2	CCDC102B	ENSG00000150636.15	.	.	CCDC102B	ENSG00000150636.15	1128
chr2:220601127-220601371	-2.60387	-0.616864	-4.10224	0.000504469	0.00514842	5.6547	7.22969	6.51793	1.54259	0.55223	0.55695	3.12874	1.65765	244	Down2	.	.	RPL23P4	ENSG00000223903.1	RPL23P4	ENSG00000223903.1	38606
chr11:21533445-21533750	-2.60215	1.03041	-6.07413	4.89289e-06	0.000187758	16.4984	16.2496	16.5121	3.29087	4.85961	0.89112	4.22672	2.33328	305	Down2	.	.	.	.	NELL1	ENSG00000165973.17	228162
chr10:60541775-60542044	-2.60154	0.121247	-4.55779	0.000169376	0.00229581	10.2583	7.18233	12.8097	0.46641	2.50453	2.02076	3.60478	1.94909	269	Down2	.	.	BICC1	ENSG00000122870.11	BICC1	ENSG00000122870.11	11252
chr17:49613322-49613522	-2.60018	-1.57731	-3.41495	0.00259115	0.0172471	4.05808	4.2001	3.31328	0.62732	0.67372	0	2.62003	1.44282	200	Down2	.	.	RPL7P48	ENSG00000187504.6	RPL7P48	ENSG00000187504.6	32729
chr20:6809597-6809877	-2.59867	0.070239	-4.41818	0.000236574	0.0029369	11.8844	9.90024	5.67991	0.44809	2.40614	1.94137	3.47756	1.92704	280	Down2	.	.	snoR26	ENSG00000251833.1	snoR26	ENSG00000251833.1	31785
chr3:190602148-190602395	-2.59854	0.747668	-5.89499	7.35234e-06	0.000245882	15.1151	13.9437	22.5357	3.04772	2.18209	2.20075	4.25971	2.25203	247	Down2	.	.	.	.	CCT6P4	ENSG00000232610.1	169548
chr11:40152129-40152389	-2.5982	0.13017	-4.78105	9.94131e-05	0.00154591	11.2378	12.2772	7.1363	0.96511	3.10947	1.04536	3.6213	1.96277	260	Down2	.	.	.	.	LRRC4C	ENSG00000148948.7	111044
chr1:187352343-187352543	-2.59633	-1.31948	-3.37154	0.00286955	0.0185623	4.05808	5.46013	4.63859	1.25464	0	0.67948	2.80708	1.53703	200	Down2	.	.	.	.	LINC01037	ENSG00000231599.1	60196
chr9:72728466-72728709	-2.59555	-0.136086	-4.48658	0.000200839	0.00260227	10.688	9.67925	6.54475	0.51631	2.21801	1.67773	3.47587	1.88838	243	Down2	MAMDC2-AS1	ENSG00000204706.14	.	.	MAMDC2-AS1	ENSG00000204706.14	67
chr18:52942383-52942640	-2.59511	-1.05195	-3.00231	0.00676072	0.034508	6.94768	2.28799	5.67254	0.97638	0	1.05756	2.80134	1.55526	257	Down2	TCF4	ENSG00000196628.9	.	.	TCF4	ENSG00000196628.9	262
chrX:107780398-107780651	-2.59506	0.533457	-5.69946	1.15149e-05	0.000333337	14.7567	14.277	12.5721	2.47953	3.19551	1.07428	4.01292	2.15759	253	Down2	.	.	COL4A5	ENSG00000188153.12	COL4A5	ENSG00000188153.12	45072
chr8:65608240-65608505	-2.59462	1.66144	-8.46604	3.15656e-08	2.05569e-05	26.9518	30.1139	30.5072	3.7876	5.59314	4.61534	4.97512	2.79274	265	Down2	.	.	.	.	CYP7B1	ENSG00000172817.3	79870
chr9:107148845-107149114	-2.59461	0.810176	-6.46107	2.05701e-06	0.000108308	16.8961	15.6138	14.7804	1.86564	3.00544	2.52595	4.17358	2.24656	269	Down2	.	.	.	.	TOPORSLP1	ENSG00000242111.1	111266
chr4:135683322-135683555	-2.59387	-0.524088	-3.7641	0.00113253	0.00937446	7.31499	6.84995	7.39445	1.61542	2.8915	0	3.24587	1.8503	233	Down2	.	.	.	.	PES1P1	ENSG00000248191.1	435104
chr12:93002386-93002610	-2.59343	-0.670558	-3.42646	0.00252187	0.0169069	6.52191	5.62514	8.2832	0.56011	0	5.46012	3.17758	1.89262	224	Down2	.	.	.	.	snoU13	ENSG00000238865.1	63624
chr4:57904314-57904579	-2.59335	-0.513638	-4.13182	0.00046995	0.00489086	5.51286	6.97376	6.50153	0.47345	2.03387	0.51282	3.10611	1.69453	265	Down2	.	.	IGFBP7,POLR2B,UBE2CP3,snoU13	ENSG00000047315.14,ENSG00000163453.11,ENSG00000238579.1,ENSG00000250384.1	POLR2B	ENSG00000047315.14	14657
chr18:71977797-71978104	-2.59295	0.362815	-5.20855	3.61304e-05	0.000742763	7.9311	10.9449	12.0875	0.81736	1.75562	2.21329	3.64336	1.94598	307	Down2	.	.	C18orf63,CYB5A	ENSG00000166347.18,ENSG00000206043.6	C18orf63	ENSG00000206043.6	4945
chr11:88285686-88285947	-2.59228	0.612208	-5.60379	1.43627e-05	0.000388245	14.3043	12.2302	16.249	0.96141	3.09756	3.12405	4.04285	2.1934	261	Down2	.	.	GRM5-AS1	ENSG00000255082.1	GRM5-AS1	ENSG00000255082.1	40770
chr10:113120172-113120403	-2.59215	-0.918595	-3.27265	0.00361732	0.0218918	7.37833	5.45468	3.44237	0	3.49984	0.5883	2.91776	1.75738	231	Down2	.	.	BTBD7P2	ENSG00000237618.1	BTBD7P2	ENSG00000237618.1	37636
chr5:103514817-103515213	-2.59172	2.93387	-10.4153	8.9606e-10	2.05569e-05	53.6978	47.5163	41.165	11.089	5.44419	7.54979	5.6293	3.33252	396	Down2	.	.	.	.	NUDT12	ENSG00000112874.9	616324
chr5:27124851-27125111	-2.59161	0.418111	-5.41137	2.24642e-05	0.000527938	14.3594	11.9541	10.7044	0.96511	2.07298	3.13607	3.86448	2.09384	260	Down2	.	.	CDH9	ENSG00000113100.9	CDH9	ENSG00000113100.9	3595
chr2:164917777-164917992	-2.59069	0.0186089	-4.81114	9.25395e-05	0.00146619	10.5699	12.5026	11.0956	2.33422	0.62672	2.5283	3.77279	2.01218	215	Down2	.	.	.	.	PRPS1P1	ENSG00000226847.1	152058
chr11:22561678-22561891	-2.58958	-0.825004	-3.28087	0.00354856	0.0216002	10.2881	5.91564	3.73327	2.35614	1.2652	0	3.09565	1.75297	213	Down2	.	.	LINC01495	ENSG00000255323.5	LINC01495	ENSG00000255323.5	48114
chr8:41470355-41470628	-2.5895	0.0739745	-4.62979	0.000142602	0.00201876	8.02697	8.6156	11.6511	0.45958	2.9614	1.49337	3.54004	1.92901	273	Down2	.	.	GPAT4,NKX6-3	ENSG00000158669.11,ENSG00000165066.12	GPAT4	ENSG00000158669.11	2058
chr1:84371111-84371316	-2.5893	-0.623552	-3.30622	0.00334433	0.0207112	8.31411	4.50743	11.6369	0	2.62915	1.98873	3.32575	1.86914	205	Down2	TTLL7	ENSG00000137941.16	.	.	TTLL7	ENSG00000137941.16	1902
chr1:71151106-71151444	-2.58906	1.86004	-8.47109	3.12564e-08	2.05569e-05	28.0944	28.0835	22.742	6.31034	3.1892	3.61854	4.83257	2.71	338	Down2	.	.	CASP3P1	ENSG00000237033.2	CASP3P1	ENSG00000237033.2	24159
chr11:134009792-134010045	-2.58842	-0.542471	-3.91804	0.000784123	0.00715898	4.49116	8.96465	6.8099	0.99181	1.06517	0.53714	3.14879	1.65942	253	Down2	JAM3	ENSG00000166086.12	.	.	JAM3	ENSG00000166086.12	257
chr9:104554364-104554657	-2.587	0.863587	-5.93313	6.73958e-06	0.000231494	14.1271	19.2087	12.2128	2.14103	4.13889	1.39143	4.1083	2.2416	293	Down2	MTND3P4	ENSG00000230302.2	.	.	MTND3P4	ENSG00000230302.2	1381
chr5:119868698-119868938	-2.58625	-0.293521	-4.40967	0.000241447	0.00297818	9.13068	8.40021	6.62656	0.52277	1.12287	2.26494	3.36461	1.82226	240	Down2	PRR16	ENSG00000184838.14	.	.	PRR16	ENSG00000184838.14	1539
chr1:102235233-102235467	-2.58552	0.0561224	-4.69663	0.00012157	0.00179378	11.7927	9.33356	10.7611	0.53617	3.45497	1.74226	3.68845	2.01579	234	Down2	.	.	RPSAP19	ENSG00000183298.5	RPSAP19	ENSG00000183298.5	17308
chr3:153758221-153758451	-2.58541	-0.257527	-4.44981	0.00021932	0.002773	8.11616	8.03498	10.372	1.09099	2.34337	0.59085	3.47167	1.8374	230	Down2	ARHGEF26-AS1	ENSG00000243069.7	.	.	ARHGEF26-AS1	ENSG00000243069.7	767
chr5:85414489-85414771	-2.58432	0.673688	-6.06929	4.94672e-06	0.000189098	14.1026	13.1067	14.0991	3.11436	1.91126	1.4457	4.0059	2.13979	282	Down2	.	.	PTP4A1P4	ENSG00000250359.1	PTP4A1P4	ENSG00000250359.1	31145
chr4:74312202-74312430	-2.58323	0.358395	-5.10989	4.55833e-05	0.000872894	17.4426	10.316	13.9506	2.75141	1.18196	2.38414	3.99457	2.1225	228	Down2	.	.	AFM,AFP,ALB	ENSG00000079557.4,ENSG00000081051.7,ENSG00000163631.16	AFP	ENSG00000081051.7	3837
chr7:123341701-123341955	-2.58317	1.00087	-6.46065	2.05892e-06	0.000108366	19.8111	22.158	15.1315	1.97582	3.18292	4.2802	4.40107	2.42394	254	Down2	.	.	LMOD2,WASL	ENSG00000106299.7,ENSG00000170807.11	LMOD2	ENSG00000170807.11	45778
chr4:135391832-135392127	-2.58223	0.378762	-5.17878	3.87521e-05	0.000779682	14.5816	8.82734	8.98517	1.27591	2.28379	1.382	3.68361	1.97293	295	Down2	.	.	.	.	PES1P1	ENSG00000248191.1	143614
chr1:85575204-85575514	-2.58216	1.05888	-7.01953	6.0903e-07	5.56308e-05	15.4469	16.8004	16.6733	2.42834	2.17329	3.06862	4.21721	2.27667	310	Down2	.	.	WDR63	ENSG00000162643.12	WDR63	ENSG00000162643.12	16723
chr8:106945405-106945684	-2.58056	-0.430497	-4.0581	0.000560753	0.00557822	7.85435	5.11841	6.17529	0.44969	2.41476	0.48708	3.10666	1.72646	279	Down2	.	.	Y_RNA,ZFPM2-AS1	ENSG00000201627.1,ENSG00000251003.7	Y_RNA	ENSG00000201627.1	3940
chr10:61569232-61569539	-2.5804	1.37305	-7.49599	2.22742e-07	3.48995e-05	24.322	19.1536	18.1313	3.26943	3.95014	2.65595	4.50367	2.47767	307	Down2	.	.	CCDC6	ENSG00000108091.10	CCDC6	ENSG00000108091.10	2947
chr7:143725227-143725427	-2.5802	-0.904291	-3.29172	0.00345972	0.0212156	4.46389	7.14018	8.61453	3.13661	0.67372	0	3.1488	1.74029	200	Down2	.	.	OR2A25,OR2A41P,OR2A5,OR2Q1P,OR6B1,SLC16A1P1	ENSG00000221813.3,ENSG00000221836.2,ENSG00000221933.2,ENSG00000239967.1,ENSG00000242280.1,ENSG00000273377.1	OR2A5	ENSG00000221836.2	22035
chrX:94156927-94157224	-2.57983	-1.355	-3.28774	0.00349205	0.0213495	3.00598	3.95969	2.23117	0.42244	0.90737	0	2.41205	1.4443	297	Down2	.	.	.	.	CCNB1IP1P3	ENSG00000231001.2	124362
chr4:68064644-68064844	-2.5798	-0.400246	-4.23629	0.000365834	0.00407225	7.71035	11.7603	7.95187	1.25464	2.02116	0.67948	3.49866	1.83999	200	Down2	.	.	.	.	CENPC	ENSG00000145241.10	296075
chr15:48629254-48629522	-2.57904	-0.225216	-4.58904	0.000157186	0.0021713	7.87389	7.20913	7.91231	1.40445	1.50833	0.50708	3.31657	1.77049	268	Down2	.	.	DUT,Y_RNA	ENSG00000128951.13,ENSG00000202542.1	DUT	ENSG00000128951.13	2612
chr6:125435517-125435764	-2.57887	-0.111345	-4.67684	0.000127449	0.0018563	9.85768	8.50223	8.58502	1.52386	2.18209	0.55019	3.49417	1.87133	247	Down2	.	.	TPD52L1	ENSG00000111907.20	TPD52L1	ENSG00000111907.20	4432
chr4:70762401-70762629	-2.57829	-0.983898	-3.19499	0.00433461	0.0249801	7.47541	5.89488	2.90639	2.75141	0	0.59604	2.90201	1.69226	228	Down2	.	.	CSN1S1,SULT1E1	ENSG00000109193.10,ENSG00000126545.13	CSN1S1	ENSG00000126545.13	34171
chr18:62759112-62759339	-2.57723	-0.109497	-4.69988	0.000120633	0.00178234	10.0111	9.99144	9.34141	2.21083	0.59359	1.79599	3.59459	1.9147	227	Down2	.	.	.	.	CDH7	ENSG00000081138.13	658150
chr12:89444976-89445228	-2.5763	-0.364156	-4.14571	0.000454559	0.00477199	7.08554	5.66681	10.5183	1.49362	1.0694	0.53927	3.30199	1.72855	252	Down2	.	.	.	.	MRPS6P4	ENSG00000257820.1	267914
chr6:76564946-76565148	-2.57564	-0.249246	-4.4979	0.000195471	0.00255373	11.2501	9.14874	9.18533	0.62111	2.00115	2.01826	3.60006	1.92176	202	Down2	.	.	MYO6,snoU13	ENSG00000196586.13,ENSG00000239132.1	snoU13	ENSG00000239132.1	10534
chr3:150874542-150874797	-2.57447	0.0314168	-4.50759	0.000190988	0.00250805	9.8667	7.24724	12.9933	1.96807	0.52841	2.13171	3.59863	1.91502	255	Down2	.	.	GPR171,MED12L	ENSG00000144893.12,ENSG00000174946.6	MED12L	ENSG00000144893.12	33907
chr10:38043763-38044052	-2.57329	1.29939	-7.39517	2.74874e-07	3.80694e-05	21.6244	18.8932	21.5535	3.47306	2.33121	4.23206	4.52088	2.48356	289	Down2	.	.	ZNF33BP1	ENSG00000225192.1	ZNF33BP1	ENSG00000225192.1	40985
chr4:73122204-73122447	-2.57231	-0.712365	-3.50023	0.00211912	0.0148961	4.67598	6.22238	7.09015	0	2.77251	1.11849	3.04215	1.77394	243	Down2	.	.	.	.	ADAMTS3	ENSG00000156140.8	55525
chr8:109735268-109735543	-2.57227	2.21375	-9.76692	2.78318e-09	2.05569e-05	45.4505	36.9609	40.9642	7.29974	5.87973	6.91835	5.43596	3.16702	275	Down2	.	.	.	.	TMEM74	ENSG00000164841.4	64280
chr11:101299784-101300006	-2.57098	-1.18281	-3.3031	0.00336883	0.0208273	5.84948	4.54065	3.58192	1.69546	0	0.61215	2.78636	1.58222	222	Down2	.	.	TRPC6	ENSG00000137672.12	TRPC6	ENSG00000137672.12	26302
chr6:72927965-72928201	-2.57086	0.292352	-4.55101	0.000172146	0.00232216	16.1635	9.25447	12.3546	0.53163	2.28379	4.60665	3.8704	2.16312	236	Down2	RIMS1	ENSG00000079841.18	.	.	RIMS1	ENSG00000079841.18	1502
chr8:86209760-86210035	-2.57078	1.229	-6.00952	5.66458e-06	0.000206398	20.9545	20.466	20.7231	4.56234	6.85968	0.98834	4.52461	2.56462	275	Down2	.	.	CA1	ENSG00000133742.13	CA1	ENSG00000133742.13	39406
chr7:108613276-108613505	-2.57027	-0.452881	-4.02781	0.000602951	0.00588513	9.56927	7.33643	5.78739	0.54788	2.942	0.59343	3.28491	1.81225	229	Down2	.	.	BUB3P1	ENSG00000227968.1	BUB3P1	ENSG00000227968.1	21581
chr3:85870442-85870726	-2.57022	1.2565	-7.38738	2.79397e-07	3.84541e-05	18.8615	22.4794	19.5997	2.65065	3.7956	3.34955	4.49596	2.47198	284	Down2	.	.	CADM2-AS2	ENSG00000241648.1	CADM2-AS2	ENSG00000241648.1	6474
chr6:127511871-127512078	-2.5698	0.288582	-5.4784	1.92152e-05	0.000474338	14.8992	13.3916	14.0854	1.81832	1.95281	2.62601	4.03712	2.14465	207	Down2	.	.	.	.	RSPO3	ENSG00000146374.13	70899
chr2:211309992-211310261	-2.56944	0.294257	-5.42863	2.15777e-05	0.000514018	11.4652	9.68054	11.8244	1.39923	2.00363	1.51557	3.7289	1.97603	269	Down2	.	.	CPS1,LANCL1,LANCL1-AS1	ENSG00000021826.14,ENSG00000115365.11,ENSG00000234281.5	LANCL1	ENSG00000115365.11	4524
chr10:90447809-90448017	-2.56887	-0.641104	-3.8831	0.000852443	0.00761967	9.755	5.65399	7.00886	1.80958	0.64781	0.65335	3.26775	1.7217	208	Down2	.	.	KRT8P38,LIPF,LIPK	ENSG00000182333.14,ENSG00000204021.3,ENSG00000226358.1	LIPF	ENSG00000182333.14	12559
chr7:81585957-81586238	-2.56831	1.77634	-8.09037	6.62803e-08	2.3566e-05	29.4608	33.7802	24.997	3.12545	6.71321	5.31978	4.9778	2.84781	281	Down2	.	.	CACNA2D1	ENSG00000153956.15	CACNA2D1	ENSG00000153956.15	7360
chr6:50160642-50160842	-2.56805	-1.28602	-3.14301	0.00489	0.0272384	3.24646	4.62011	7.95187	1.25464	0.67372	0	2.87402	1.5361	200	Down2	.	.	.	.	DEFB112	ENSG00000180872.4	144279
chr14:62646246-62646529	-2.5671	0.141571	-5.07065	5.00085e-05	0.000935251	8.31691	8.90481	11.2394	1.33001	1.90451	0.9604	3.55153	1.88021	283	Down2	.	.	LINC00644	ENSG00000259142.1	LINC00644	ENSG00000259142.1	39556
chr2:5132548-5132792	-2.56566	-0.646045	-3.95471	0.000718271	0.00671345	4.98944	7.22969	6.51793	0.5142	0.55223	1.67086	3.08676	1.66618	244	Down2	.	.	.	.	LINC01249	ENSG00000231532.5	428744
chr5:121285631-121285908	-2.56522	0.722084	-5.11122	4.54411e-05	0.000870926	16.1151	14.2531	12.9182	4.5294	3.89152	0.4906	4.06013	2.2952	277	Down2	.	.	SRFBP1	ENSG00000151304.5	SRFBP1	ENSG00000151304.5	11749
chrX:5599369-5599569	-2.56503	-1.17422	-3.16917	0.00460232	0.02608	7.71035	3.78009	4.63859	1.88196	0	0.67948	2.90799	1.61513	200	Down2	.	.	.	.	NLGN4X	ENSG00000146938.14	221825
chr2:158880992-158881245	-2.56464	-0.372897	-3.70426	0.00130605	0.010391	7.37833	6.64048	7.33374	0	3.19551	2.14856	3.23488	1.93899	253	Down2	.	.	PTP4A1P1	ENSG00000231158.1	PTP4A1P1	ENSG00000231158.1	40813
chr15:95770649-95770947	-2.56394	-0.301452	-3.47482	0.00225013	0.0155917	9.80476	6.48338	4.00262	2.94715	0	1.82411	3.12994	1.88038	298	Down2	.	.	LINC01197	ENSG00000248441.6	LINC01197	ENSG00000248441.6	28987
chr9:9790365-9790626	-2.56289	0.784314	-5.28004	3.05451e-05	0.000659492	20.5236	11.5865	16.249	0.96141	4.13008	3.64473	4.17403	2.32159	261	Down2	.	.	.	.	PTPRD	ENSG00000153707.15	243164
chrX:140372561-140372805	-2.56227	-0.539534	-4.08356	0.000527564	0.00531883	6.31996	7.57396	5.97477	0.5142	2.20891	0.55695	3.15385	1.72804	244	Down2	.	.	RBMX2P2,SPANXC	ENSG00000198573.6,ENSG00000213423.4	RBMX2P2	ENSG00000213423.4	14213
chr9:14652901-14653180	-2.56019	-0.578275	-3.92929	0.000763306	0.00701589	8.14525	4.51624	4.75022	0.89939	0.48295	0.97417	2.99105	1.6233	279	Down2	.	.	ZDHHC21	ENSG00000175893.11	ZDHHC21	ENSG00000175893.11	40083
chr1:237278468-237278702	-2.56017	-0.390839	-3.61062	0.00163161	0.0122568	6.93689	9.69255	6.2301	0	2.30331	3.48452	3.29514	1.98006	234	Down2	.	.	.	.	RYR2	ENSG00000198626.15	72963
chr13:61860420-61860708	-2.55971	0.427855	-5.47446	1.93919e-05	0.000477541	11.5542	10.2086	11.9646	1.74256	2.80716	0.94372	3.75749	2.02293	288	Down2	.	.	.	.	PCDH20	ENSG00000280165.1	128947
chr8:5790226-5790502	-2.5595	0.798288	-6.05777	5.07743e-06	0.000192166	14.9972	17.3483	12.965	2.2729	1.46461	3.93902	4.11391	2.24994	276	Down2	.	.	.	.	RPL23AP54	ENSG00000240486.2	456156
chrX:105120805-105121055	-2.55931	-0.327793	-4.46897	0.000209484	0.00268405	9.0901	6.72017	6.89162	1.00371	1.07795	1.08717	3.29485	1.7481	250	Down2	.	.	Z97356.1	ENSG00000222161.1	Z97356.1	ENSG00000222161.1	16123
chrX:62726324-62726569	-2.55915	-0.780704	-3.26427	0.00368877	0.0222184	7.61925	3.42866	7.03227	2.0484	1.09995	0	3.01746	1.69731	245	Down2	.	.	.	.	LINC01278	ENSG00000235437.7	54304
chr2:117267779-117268110	-2.55882	1.11404	-7.12661	4.84526e-07	4.94489e-05	15.9381	15.9883	15.2151	2.65332	2.0354	2.87394	4.171	2.26621	331	Down2	.	.	.	.	MTND1P28	ENSG00000230158.1	513385
chr3:69021671-69021941	-2.55821	0.422628	-5.50017	1.82663e-05	0.000457834	11.4227	12.4448	11.7805	1.85873	2.99431	1.00664	3.82574	2.06307	270	Down2	.	.	EOGT,FAM19A4	ENSG00000163377.15,ENSG00000163378.13	EOGT	ENSG00000163378.13	4367
chr10:91070005-91070205	-2.55708	-1.09233	-3.36867	0.00288894	0.018652	4.8697	5.04012	6.62656	0	1.34744	1.35896	2.95918	1.64811	200	Down2	.	.	IFIT2,IFIT3,LIPA	ENSG00000107798.17,ENSG00000119917.13,ENSG00000119922.8	IFIT2	ENSG00000119922.8	8202
chr3:27984801-27985001	-2.55624	-0.819682	-3.49055	0.00216814	0.0151681	8.52197	6.30016	5.30125	2.50929	0	1.35896	3.156	1.78099	200	Down2	.	.	.	.	EOMES	ENSG00000163508.12	220600
chr3:73918017-73918219	-2.55595	-0.647029	-3.67066	0.00141474	0.0110257	7.63401	7.48533	7.21705	1.86333	0	2.69101	3.28496	1.86087	202	Down2	.	.	.	.	PDZRN3	ENSG00000121440.14	243927
chr6:128011395-128011595	-2.55469	-0.749791	-3.45353	0.00236608	0.0161622	8.92777	5.88015	5.9639	0	3.3686	1.35896	3.18981	1.86	200	Down2	.	.	.	.	C6orf58	ENSG00000184530.8	113076
chr13:39156389-39156697	-2.55333	0.369127	-5.34972	2.5945e-05	0.000584801	12.385	8.72749	9.03622	1.22206	2.1874	1.32366	3.61443	1.94775	308	Down2	.	.	LINC00366,LINC00437,PRDX3P3	ENSG00000229437.1,ENSG00000234701.1,ENSG00000236354.1	LINC00366	ENSG00000229437.1	5612
chr18:64772069-64772334	-2.55302	1.38181	-7.78686	1.22356e-07	2.79014e-05	22.664	23.7742	24.5058	3.31415	4.06774	4.10253	4.69711	2.61356	265	Down2	.	.	RPL31P9	ENSG00000264054.1	RPL31P9	ENSG00000264054.1	32654
chr4:22436628-22436858	-2.55249	-0.104689	-4.23803	0.000364317	0.00406053	10.5863	6.9393	12.1007	0.5455	3.51506	1.18171	3.58159	1.95063	230	Down2	.	.	ADGRA3	ENSG00000152990.13	ADGRA3	ENSG00000152990.13	7900
chr7:83143357-83143567	-2.5524	-0.253294	-4.38914	0.000253619	0.0030949	11.981	8.40021	8.20431	1.79235	0.64164	1.94137	3.54989	1.89258	210	Down2	.	.	.	.	SEMA3E	ENSG00000170381.12	98397
chr8:127522683-127522883	-2.55227	-1.09387	-3.34472	0.00305597	0.0193888	4.46389	5.46013	6.62656	0	1.34744	1.35896	2.95793	1.64811	200	Down2	.	.	FAM84B	ENSG00000168672.3	FAM84B	ENSG00000168672.3	45781
chr11:101307396-101307628	-2.55215	0.216304	-5.1432	4.21392e-05	0.000827549	12.2442	10.5003	13.1389	1.08159	1.74238	2.9288	3.82997	2.05422	232	Down2	.	.	TRPC6	ENSG00000137672.12	TRPC6	ENSG00000137672.12	18680
chrX:50986648-50986970	-2.54917	-0.334732	-3.71085	0.00128571	0.0102876	6.55342	5.73927	5.35064	3.11713	1.25538	0	3.03018	1.8244	322	Down2	.	.	.	.	LINC01284	ENSG00000230317.1	72417
chr6:74564861-74565122	-2.54866	-0.0512663	-4.85006	8.43579e-05	0.00136376	9.32892	8.68987	8.12452	0.96141	2.06504	1.04135	3.46029	1.85855	261	Down2	.	.	.	.	CD109	ENSG00000156535.13	62483
chr5:107978097-107978413	-2.54827	1.83974	-8.15787	5.79296e-08	2.24052e-05	28.7661	26.5829	26.8418	7.54374	2.98483	3.87046	4.89163	2.77616	316	Down2	.	.	.	.	LINC01023	ENSG00000272523.1	85548
chr12:16011466-16011744	-2.54803	-0.146429	-4.14502	0.00045531	0.00477798	9.05039	9.6693	4.76731	0.90262	2.90814	0.48884	3.30283	1.84785	278	Down2	.	.	EPS8,STRAP	ENSG00000023734.10,ENSG00000151491.12	EPS8	ENSG00000151491.12	23519
chr9:25964310-25964638	-2.54739	2.04421	-7.20451	4.10652e-07	4.57708e-05	33.8998	33.8057	23.8395	6.88524	8.62689	2.07159	5.02021	2.9264	328	Down2	.	.	FAM71BP1	ENSG00000270683.1	FAM71BP1	ENSG00000270683.1	26400
chr7:114505760-114506046	-2.54679	0.848113	-5.90526	7.18186e-06	0.000241953	18.162	15.8605	11.5849	3.94818	2.35566	1.42548	4.11128	2.25424	286	Down2	.	.	.	.	MDFIC	ENSG00000135272.9	56164
chr11:32319181-32319488	-2.54661	1.0207	-6.33264	2.73689e-06	0.000129933	20.3565	12.8603	15.1094	3.26943	2.19452	2.21329	4.18221	2.27422	307	Down2	.	.	THEM7P	ENSG00000227160.2	THEM7P	ENSG00000227160.2	43241
chr15:52623790-52624063	-2.54628	0.00932273	-4.52782	0.000181964	0.00241957	9.21615	8.6156	8.25286	0.91915	3.94854	0.49779	3.45823	1.9394	273	Down2	.	.	MYO5A,MYO5C	ENSG00000128833.12,ENSG00000197535.14	MYO5A	ENSG00000197535.14	7698
chr5:63370484-63370807	-2.5457	1.55275	-7.82386	1.1347e-07	2.70417e-05	20.1019	21.8457	23.7982	3.49591	2.50298	5.04878	4.59523	2.55959	323	Down2	.	.	.	.	RNF180	ENSG00000164197.11	90865
chr20:29591631-29591920	-2.54414	1.07512	-6.24773	3.30936e-06	0.000145758	17.4118	15.6959	19.7192	2.6048	5.5949	1.41069	4.31065	2.38983	289	Down2	.	.	FRG1BP,LINC01598,MLLT10P1,Y_RNA	ENSG00000149531.15,ENSG00000200325.1,ENSG00000231934.1,ENSG00000238151.1	LINC01598	ENSG00000231934.1	4486
chr8:6140688-6140903	-2.5441	-1.18688	-3.00655	0.00669543	0.0342617	6.79492	2.73495	5.54782	0	1.88015	0.63208	2.83043	1.60722	215	Down2	.	.	.	.	MCPH1	ENSG00000147316.12	123211
chr12:19910408-19910615	-2.54327	0.229898	-4.51387	0.000188142	0.00248077	16.4676	8.52195	17.9269	1.81832	3.25468	1.31301	4.00171	2.12403	207	Down2	.	.	.	.	AEBP2	ENSG00000139154.14	257345
chr2:34237927-34238226	-2.5431	1.30525	-7.38441	2.81141e-07	3.85738e-05	17.6438	22.1945	19.9462	3.77652	2.70389	3.18152	4.46945	2.4611	299	Down2	.	.	.	.	LINC01318	ENSG00000237790.1	54068
chr6:80176105-80176305	-2.54293	-0.967969	-3.39655	0.00270576	0.0178054	7.30454	5.04012	5.30125	0	1.34744	2.03844	3.02247	1.72996	200	Down2	.	.	DBIP1	ENSG00000218748.1	DBIP1	ENSG00000218748.1	29222
chr11:82575383-82575594	-2.54281	-0.268011	-3.60654	0.00164751	0.012346	13.0782	7.96228	7.53732	3.56771	0	3.22029	3.53385	2.07423	211	Down2	.	.	DDIAS,PRCP,snoU13	ENSG00000137509.10,ENSG00000165490.12,ENSG00000238995.1	PRCP	ENSG00000137509.10	5571
chr6:49817410-49817632	-2.54258	0.44912	-5.18868	3.78594e-05	0.000766959	12.7957	14.0003	18.5066	4.52124	1.82086	1.22429	4.10755	2.21111	222	Down2	.	.	CRISP1	ENSG00000124812.14	CRISP1	ENSG00000124812.14	7484
chr2:191895387-191895632	-2.54258	0.159866	-4.71459	0.000116472	0.00173638	11.2632	9.25737	11.9008	0.5121	3.29985	2.21871	3.7071	2.05211	245	Down2	.	.	STAT1,STAT4	ENSG00000115415.18,ENSG00000138378.17	STAT4	ENSG00000138378.17	2701
chr5:59678658-59678964	-2.54244	0.50552	-5.72011	1.09799e-05	0.0003225	12.7312	11.2552	9.09528	1.64006	1.76136	1.77642	3.72735	2.01027	306	Down2	.	.	FKSG52,PDE4D	ENSG00000113448.16,ENSG00000224838.2	PDE4D	ENSG00000113448.16	10118
chr4:150920790-150921048	-2.5395	0.696999	-5.87996	7.60914e-06	0.000251984	13.8415	16.6051	14.3832	1.94518	1.56679	4.21384	4.10484	2.24779	258	Down2	.	.	.	.	DCLK2	ENSG00000170390.15	78379
chr18:25769492-25769749	-2.53834	1.19194	-6.84194	8.92931e-07	6.79146e-05	22.1063	18.6308	23.7215	3.9055	4.71865	2.11512	4.56631	2.52985	257	Down2	.	.	CDH2	ENSG00000170558.8	CDH2	ENSG00000170558.8	12083
chr12:62517573-62517846	-2.53757	1.42052	-7.46779	2.36203e-07	3.57405e-05	28.243	23.3852	18.933	3.67661	3.94854	3.98231	4.6748	2.62544	273	Down2	.	.	FAM19A2	ENSG00000198673.10	FAM19A2	ENSG00000198673.10	11971
chr18:65373137-65373343	-2.53743	-0.0289339	-4.59487	0.000155009	0.00214751	13.3956	9.78665	10.937	3.04525	1.96229	0.65969	3.76504	2.02624	206	Down2	.	.	.	.	DSEL	ENSG00000171451.13	188921
chr1:163041708-163041908	-2.53732	-0.733756	-3.49557	0.00214254	0.0150264	8.92777	6.30016	5.9639	1.25464	3.3686	0	3.21388	1.84611	200	Down2	RGS4	ENSG00000117152.13	.	.	RGS4	ENSG00000117152.13	0
chr9:104490588-104490788	-2.53731	-0.544378	-3.64805	0.00149284	0.0114864	8.11616	7.14018	9.27718	1.88196	3.3686	0	3.38469	1.9242	200	Down2	.	.	GRIN3A	ENSG00000198785.4	GRIN3A	ENSG00000198785.4	10074
chr12:74759497-74759744	-2.53663	1.00844	-6.74392	1.10487e-06	7.61521e-05	19.3868	20.4054	18.2432	2.53976	4.36417	2.75094	4.43497	2.45013	247	Down2	.	.	.	.	VENTXP3	ENSG00000257364.1	73393
chr9:27548289-27548522	-2.53655	-0.0121679	-4.59623	0.000154508	0.00214348	9.40499	9.0131	11.9449	0.53847	2.3132	2.33298	3.62748	1.97544	233	Down2	.	.	C9orf72,IFNK,MOB3B	ENSG00000120162.9,ENSG00000147894.14,ENSG00000147896.3	MOB3B	ENSG00000120162.9	18511
chr12:11775137-11775337	-2.53491	-0.945643	-3.47292	0.00226026	0.0156528	6.89873	5.88015	5.30125	1.88196	0	1.35896	3.05381	1.71383	200	Down2	.	.	ETV6	ENSG00000139083.10	ETV6	ENSG00000139083.10	27452
chr8:120449823-120450023	-2.53426	-1.3297	-2.97218	0.0072429	0.0362403	6.49293	2.52006	5.9639	0	1.34744	0.67948	2.81807	1.54942	200	Down2	.	.	NOV	ENSG00000136999.4	NOV	ENSG00000136999.4	21133
chr3:186784552-186784870	-2.53349	-0.541148	-3.39374	0.00272371	0.0178794	3.31793	5.81146	6.66824	0	1.69489	1.70939	2.89222	1.73578	318	Down2	.	.	ST6GAL1	ENSG00000073849.14	ST6GAL1	ENSG00000073849.14	4893
chr6:79545688-79545896	-2.53296	-0.888555	-3.38202	0.00279979	0.0182385	6.6334	6.4617	5.09735	3.61916	0	0.65335	3.05968	1.77786	208	Down2	.	.	IRAK1BP1	ENSG00000146243.13	IRAK1BP1	ENSG00000146243.13	31294
chr5:111546276-111546560	-2.53275	-0.432122	-4.05038	0.000571218	0.00564876	8.28763	4.73251	5.59991	0.44178	1.42335	0.95702	3.06727	1.68649	284	Down2	.	.	EPB41L4A,EPB41L4A-AS1	ENSG00000129595.12,ENSG00000224032.6	EPB41L4A	ENSG00000129595.12	4518
chrX:30160219-30160504	-2.53215	0.0886807	-4.35148	0.000277572	0.00331375	13.0998	8.54758	5.58026	0.88045	2.83671	0.95366	3.45455	1.91193	285	Down2	.	.	.	.	GS1-383H3.6	ENSG00000270794.1	67037
chr9:86198226-86198437	-2.532	-0.812532	-3.86421	0.000891816	0.00788458	6.53909	5.5736	6.90921	1.18924	0.6386	0.64406	3.10852	1.64005	211	Down2	.	.	FRMD3,IDNK	ENSG00000148057.15,ENSG00000172159.15	IDNK	ENSG00000148057.15	39528
chr4:52881643-52881925	-2.53199	1.02492	-5.62761	1.35925e-05	0.000374076	20.4343	22.6389	10.3393	4.00418	2.86689	1.92761	4.26923	2.36936	282	Down2	LRRC66	ENSG00000188993.3	.	.	LRRC66	ENSG00000188993.3	1861
chr15:95718376-95718603	-2.53091	-1.00343	-3.20324	0.00425231	0.0246346	4.64802	7.40106	3.50303	0.55271	2.96793	0	2.87114	1.70519	227	Down2	.	.	.	.	LINC01197	ENSG00000248441.6	81331
chr12:89387531-89387787	-2.53084	0.086427	-4.13615	0.000465096	0.00485553	14.5837	6.23453	10.354	1.96038	0.52634	2.65422	3.61118	1.96737	256	Down2	.	.	.	.	MRPS6P4	ENSG00000257820.1	325355
chr3:169480846-169481115	-2.53051	2.02959	-8.48823	3.02301e-08	2.05569e-05	35.3008	32.7889	41.3852	4.19769	5.50997	9.59862	5.27169	3.07987	269	Down2	TERC	ENSG00000270141.3	.	.	TERC	ENSG00000270141.3	1733
chr10:85965440-85965756	-2.52961	0.501396	-5.45986	2.00629e-05	0.000489002	12.3283	9.56986	10.0657	1.98519	0.85281	2.58031	3.68975	2.01545	316	Down2	CDHR1	ENSG00000148600.14	.	.	CDHR1	ENSG00000148600.14	1131
chr6:153825036-153825370	-2.52953	-0.542303	-3.52669	0.00199059	0.0142205	4.61698	4.77856	4.7616	0	3.2274	0.81375	2.81183	1.77036	334	Down2	.	.	.	.	MTND4LP20	ENSG00000220514.1	164355
chr11:102535242-102535442	-2.52936	-1.0845	-3.60687	0.00164622	0.0123399	5.2755	6.30016	4.63859	0.62732	0.67372	0.67948	2.9407	1.56715	200	Down2	.	.	MMP20,MMP27	ENSG00000137674.3,ENSG00000137675.4	MMP20	ENSG00000137674.3	39180
chr2:229546265-229546568	-2.52932	0.02597	-4.63822	0.000139759	0.00199023	10.4465	6.93086	6.56095	0.82815	2.2235	0.897	3.34243	1.83443	303	Down2	.	.	.	.	RPL7L1P10	ENSG00000237322.1	71473
chr18:5259351-5259551	-2.52902	-1.62776	-3.0173	0.00653253	0.033655	4.46389	3.78009	2.65062	0	0	2.71792	2.55729	1.57838	200	Down2	.	.	LINC00526,LINC00667,ZBTB14	ENSG00000198081.10,ENSG00000263753.6,ENSG00000264575.1	LINC00667	ENSG00000263753.6	18362
chr6:139381565-139381846	-2.52897	-0.365433	-3.56993	0.0017969	0.0131854	8.66494	9.26713	2.82985	0.44649	1.91806	0.96723	3.11579	1.74876	281	Down2	.	.	ABRACL	ENSG00000146386.7	ABRACL	ENSG00000146386.7	31586
chr3:176656926-176657193	-2.52798	1.40075	-7.55582	1.96737e-07	3.3576e-05	23.4062	22.023	25.3149	2.81942	4.03727	5.08975	4.69206	2.63585	267	Down2	.	.	.	.	MTND5P15	ENSG00000231888.1	71662
chrX:83100484-83100805	-2.52658	2.63453	-10.1928	1.31472e-09	2.05569e-05	47.7867	44.4871	46.2414	5.86282	7.55573	11.0072	5.59861	3.35517	321	Down2	.	.	CYLC1	ENSG00000183035.12	CYLC1	ENSG00000183035.12	15330
chr3:153970919-153971226	-2.52603	1.91513	-8.41299	3.50125e-08	2.05569e-05	31.46	26.815	30.2188	6.53886	3.07233	5.75456	4.98819	2.86037	307	Down2	.	.	ARHGEF26,DHX36	ENSG00000114790.12,ENSG00000174953.13	DHX36	ENSG00000174953.13	24398
chr2:103592632-103592871	-2.52521	-0.0484405	-4.50467	0.000192326	0.00252062	11.8856	10.8957	6.09976	1.04991	1.69134	1.70581	3.53996	1.91555	239	Down2	.	.	.	.	TMEM182	ENSG00000170417.14	178407
chr8:113774280-113774499	-2.52439	0.641788	-5.43505	2.1257e-05	0.000509451	19.6419	15.7264	15.7343	5.72896	1.23054	2.48212	4.26701	2.36184	219	Down2	.	.	.	.	CSMD3	ENSG00000164796.17	72010
chrX:16463380-16463656	-2.52336	0.501249	-4.83402	8.76387e-05	0.00140435	12.3507	10.3481	14.4056	2.2729	4.88202	0.49238	3.86564	2.17407	276	Down2	.	.	.	.	CTPS2	ENSG00000047230.14	145512
chr9:76298915-76299137	-2.52318	-0.3096	-4.29298	0.00031935	0.00367837	7.31185	9.83808	8.35782	0.56515	2.42782	1.22429	3.42713	1.8603	222	Down2	.	.	.	.	DPP3P2	ENSG00000221844.2	207927
chr1:199432694-199433011	-2.52246	0.167913	-4.79764	9.55617e-05	0.00150237	9.21709	7.68473	8.36159	2.37472	1.70024	0.42869	3.42034	1.8923	317	Down2	.	.	.	.	RPL23AP16	ENSG00000228190.2	91689
chr3:178103280-178103483	-2.52242	-0.556884	-3.57054	0.00179431	0.0131708	6.79678	7.44846	9.14008	0	2.65505	2.67776	3.3293	1.94326	203	Down2	.	.	LINC01014	ENSG00000223941.5	LINC01014	ENSG00000223941.5	33507
chr3:193179587-193179868	-2.52177	1.03919	-6.53297	1.7547e-06	9.89897e-05	18.774	14.0502	20.2806	3.12545	2.87709	2.41808	4.30877	2.35091	281	Down2	.	.	.	.	OPA1	ENSG00000198836.8	131066
chr5:18772729-18772992	-2.52134	-0.521616	-3.48109	0.00221709	0.0154298	4.93759	7.98499	5.54313	0	1.537	3.10029	3.06368	1.85953	263	Down2	.	.	.	.	snoU13	ENSG00000238674.1	71015
chr4:176481871-176482173	-2.52117	0.723842	-5.84537	8.23558e-06	0.000266262	11.0186	14.7421	13.1654	1.24633	2.23086	3.14991	3.92609	2.1518	302	Down2	.	.	ADAM20P2	ENSG00000248574.1	ADAM20P2	ENSG00000248574.1	13847
chr1:170936344-170936609	-2.52072	0.614142	-5.55881	1.59403e-05	0.000416094	17.1511	12.3626	11.5027	1.42035	2.03387	3.58971	3.9812	2.19076	265	Down2	.	.	MROH9	ENSG00000117501.14	MROH9	ENSG00000117501.14	24850
chr2:20526074-20526295	-2.52035	-0.438519	-4.03165	0.000597435	0.00584249	11.0174	6.8418	5.99689	1.70314	0.6097	1.22983	3.32722	1.78851	221	Down2	PUM2	ENSG00000055917.15	.	.	PUM2	ENSG00000055917.15	849
chr4:158049682-158049955	-2.52029	0.360528	-5.44407	2.08145e-05	0.00050192	10.108	12.0003	11.1656	1.37873	1.4807	2.48894	3.74113	2.0203	273	Down2	.	.	GLRB	ENSG00000109738.10	GLRB	ENSG00000109738.10	7563
chr8:112946800-112947011	-2.52021	-0.0405354	-4.59124	0.00015636	0.00216193	12.6935	9.95285	10.0498	2.97309	1.91579	0.64406	3.71625	2.01189	211	Down2	.	.	.	.	CSMD3	ENSG00000164796.17	321146
chr14:31221310-31221541	-2.51787	0.105168	-4.28529	0.000325288	0.00372794	12.9999	8.36384	12.0483	1.08627	5.83307	0.5883	3.73131	2.10571	231	Down2	.	.	RPL12P5,SCFD1	ENSG00000092108.20,ENSG00000243855.1	SCFD1	ENSG00000092108.20	17610
chr21:31713446-31713651	-2.517	-0.430442	-4.087	0.000523241	0.00529021	8.31411	7.78556	9.69741	3.06011	0.65729	0.66291	3.44267	1.85247	205	Down2	.	.	KRTAP13-2,KRTAP13-6P,KRTAP23-1,KRTAP26-1,KRTAP27-1	ENSG00000182816.7,ENSG00000186980.6,ENSG00000197683.4,ENSG00000206107.2,ENSG00000250973.1	KRTAP27-1	ENSG00000206107.2	3435
chr2:162433047-162433345	-2.51689	0.397033	-5.11879	4.46364e-05	0.000862503	9.26005	12.1211	9.78418	0.84204	3.61728	1.36808	3.6591	2.03169	298	Down2	.	.	KRT18P46,SLC4A10,snoU13	ENSG00000144290.16,ENSG00000235716.1,ENSG00000238570.1	KRT18P46	ENSG00000235716.1	3238
chr5:125171424-125171648	-2.51633	-0.262775	-4.36759	0.000267059	0.0032179	8.69588	7.50019	10.0582	0.56011	1.8046	1.82004	3.46011	1.86657	224	Down2	.	.	.	.	RPSAP37	ENSG00000241888.2	132130
chr7:148224796-148225087	-2.51591	0.933144	-6.55567	1.66902e-06	9.61255e-05	15.0609	15.2994	16.3956	2.58689	3.24126	1.86799	4.1602	2.27376	291	Down2	.	.	.	.	C7orf33	ENSG00000170279.2	62571
chr2:80553523-80553778	-2.5158	1.30481	-7.56309	1.93795e-07	3.32887e-05	23.2345	22.4005	23.3879	3.93614	3.69885	3.73048	4.66146	2.60661	255	Down2	CTNNA2	ENSG00000066032.18	.	.	CTNNA2	ENSG00000066032.18	1623
chr2:56976413-56976656	-2.51536	0.0195698	-4.50746	0.000191049	0.00250859	9.68595	9.67925	10.3625	4.13051	0.5545	1.11849	3.60978	1.9917	243	Down2	.	.	.	.	snoU13	ENSG00000238690.1	266643
chrX:144295150-144295397	-2.51524	0.153054	-4.43834	0.000225425	0.00283232	15.1151	8.50223	9.12158	3.04772	2.18209	0.55019	3.69009	2.03252	247	Down2	.	.	CYCSP44,SPANXN1	ENSG00000203923.4,ENSG00000233548.1	SPANXN1	ENSG00000203923.4	32952
chr11:41453438-41453645	-2.51357	-0.868814	-3.51814	0.00203126	0.0144311	9.41004	5.6813	3.84148	1.21222	0.65094	0.6565	3.05552	1.64725	207	Down2	.	.	LRRC4C	ENSG00000148948.7	LRRC4C	ENSG00000148948.7	27490
chr1:110955275-110955491	-2.51336	-0.663675	-3.91374	0.000792236	0.00721511	6.76347	5.83348	7.97642	0.58085	1.87144	0.62915	3.18889	1.71389	216	Down2	LAMTOR5-AS1	ENSG00000224699.8	.	.	LAMTOR5-AS1	ENSG00000224699.8	67
chr21:30154075-30154291	-2.51294	-0.587428	-3.86711	0.000885652	0.00784442	9.01795	5.05568	7.97642	0.58085	1.24763	1.2583	3.24737	1.72954	216	Down2	.	.	.	.	N6AMT1	ENSG00000156239.11	103402
chr10:25516140-25516355	-2.5128	-0.455218	-3.97549	0.000683426	0.00647147	9.43739	9.76768	4.93139	1.75066	1.25343	0.63208	3.33392	1.80106	215	Down2	.	.	.	.	GPR158-AS1	ENSG00000233642.1	50936
chr18:13113170-13113386	-2.51099	-1.35803	-3.25374	0.00378055	0.0226176	4.13323	3.88899	4.29499	0	0.62381	1.2583	2.67957	1.52847	216	Down2	.	.	CEP192	ENSG00000101639.18	CEP192	ENSG00000101639.18	3018
chrX:114925015-114925296	-2.5099	1.19498	-6.67438	1.28606e-06	8.26232e-05	19.3517	17.6375	20.7522	1.78597	5.27467	3.38532	4.42709	2.48719	281	Down2	.	.	ASS1P5,DANT1,EEF1GP5	ENSG00000227881.1,ENSG00000229335.1,ENSG00000234785.1	EEF1GP5	ENSG00000234785.1	11836
chr4:61329919-61330206	-2.50981	-0.604134	-3.12821	0.00506026	0.0278745	7.63541	7.31725	2.30891	1.74863	1.87796	0	2.92817	1.76199	287	Down2	.	.	.	.	Y_RNA	ENSG00000201676.1	631026
chr4:128460074-128460337	-2.5094	1.41164	-7.36858	2.90619e-07	3.94649e-05	28.6997	20.1222	23.6843	3.81641	4.611	3.61701	4.71371	2.65619	263	Down2	.	.	.	.	INTU	ENSG00000164066.12	84090
chr2:84304775-84304984	-2.50884	-0.793564	-3.53972	0.00193018	0.0139042	6.98999	6.43078	5.70709	1.80092	1.93412	0	3.11487	1.77458	209	Down2	.	.	ST6GALNAC2P1	ENSG00000228902.1	ST6GALNAC2P1	ENSG00000228902.1	36932
chr6:95002482-95002682	-2.50881	-1.37239	-3.2652	0.00368084	0.0221828	4.8697	4.2001	3.97594	1.25464	0	0.67948	2.73141	1.53703	200	Down2	.	.	.	.	EPHA7	ENSG00000135333.13	873218
chrX:135659858-135660091	-2.50851	0.0532669	-4.41418	0.000238853	0.00295748	11.495	11.5368	8.53205	4.84626	0.5783	1.16649	3.6716	2.05312	233	Down2	.	.	VGLL1,Y_RNA	ENSG00000102243.12,ENSG00000199424.1	Y_RNA	ENSG00000199424.1	5885
chr5:144617586-144617812	-2.5084	-0.673533	-3.87562	0.000867836	0.00772456	7.18244	5.20367	7.03706	0.55515	0.59621	1.80393	3.12579	1.69631	226	Down2	.	.	ASS1P10	ENSG00000215325.4	ASS1P10	ENSG00000215325.4	9212
chr12:40352333-40352533	-2.5081	-1.63445	-3.18961	0.00438912	0.0252107	3.24646	5.04012	2.65062	0.62732	0	0.67948	2.55243	1.44375	200	Down2	.	.	.	.	SLC2A13	ENSG00000151229.12	86651
chr6:153219055-153219352	-2.50762	1.37024	-7.2907	3.42297e-07	4.22815e-05	22.4082	18.3843	21.4192	4.22439	2.26841	4.11807	4.52198	2.52734	297	Down2	TUBB4BP7	ENSG00000217372.2	.	.	TUBB4BP7	ENSG00000217372.2	0
chr2:211699457-211699657	-2.50706	-0.651548	-3.02838	0.00636871	0.0330155	9.33358	4.2001	10.6025	0.62732	6.73719	0	3.31056	1.97702	200	Down2	.	.	.	.	CPS1	ENSG00000021826.14	163118
chr3:79027339-79027558	-2.50701	-0.428124	-4.23656	0.000365601	0.00407142	7.04142	8.82214	7.86715	1.14579	1.84581	0.62053	3.34872	1.79554	219	Down2	.	.	ROBO1	ENSG00000169855.19	ROBO1	ENSG00000169855.19	40136
chr2:178848056-178848297	-2.50696	0.620032	-5.43463	2.12777e-05	0.000509745	17.512	13.9422	13.1981	1.0412	3.91372	3.38331	4.09493	2.29513	241	Down2	.	.	API5P2	ENSG00000213962.2	API5P2	ENSG00000213962.2	15200
chr10:90881196-90881396	-2.50687	-1.40397	-3.01819	0.00651926	0.0336086	3.65227	7.14018	2.65062	0.62732	0	1.35896	2.70733	1.54245	200	Down2	.	.	.	.	snoU13	ENSG00000238991.1	60309
chr3:111708080-111708330	-2.5057	0.202361	-5.05426	5.19833e-05	0.000961484	9.41474	11.0883	12.1929	1.50557	2.69488	1.08717	3.71715	2.00401	250	Down2	.	.	ABHD10,PHLDB2,RFKP2,TAGLN3,TMPRSS7	ENSG00000144824.19,ENSG00000144827.8,ENSG00000144834.12,ENSG00000176040.13,ENSG00000239439.1	TAGLN3	ENSG00000144834.12	9182
chr18:70803520-70803745	-2.50529	-0.259219	-3.6331	0.00154682	0.0117981	6.85365	10.4536	9.42444	3.34572	2.99431	0	3.47328	2.0356	225	Down2	.	.	.	.	NETO1	ENSG00000166342.18	268140
chr2:178628459-178628813	-2.50506	1.10946	-6.30005	2.94351e-06	0.000136216	10.5464	17.0852	16.8472	2.12651	2.66443	2.30333	4.07335	2.22112	354	Down2	.	.	.	.	PDE11A	ENSG00000128655.16	80262
chr7:19531617-19531824	-2.50467	-0.170444	-4.51176	0.00018909	0.0024893	8.62587	9.33356	12.8049	1.21222	1.30187	1.96951	3.63598	1.91959	207	Down2	.	.	.	.	TWISTNB	ENSG00000105849.5	208134
chrX:92677792-92678074	-2.50466	1.14476	-6.9908	6.47739e-07	5.72036e-05	17.844	20.2558	17.3889	3.11436	2.38907	3.85521	4.37589	2.43014	282	Down2	.	.	.	.	ST13P18	ENSG00000234322.1	134035
chr20:7451698-7451968	-2.50416	-1.49522	-2.78653	0.0110253	0.0488759	3.60718	4.04454	1.47257	0	0	3.01992	2.38206	1.60647	270	Down2	.	.	.	.	LINC01428	ENSG00000228888.1	216850
chr1:74140753-74141006	-2.50358	0.483972	-5.35356	2.57128e-05	0.000580622	12.5111	15.6051	11.0006	2.47953	3.19551	1.07428	3.9284	2.15759	253	Down2	.	.	.	.	LINC01360	ENSG00000233973.6	367854
chr5:114433927-114434202	-2.50353	0.410389	-5.42965	2.15263e-05	0.000513098	11.5102	11.913	10.6025	2.28117	2.44989	0.98834	3.76912	2.05475	275	Down2	.	.	.	.	TRIM36-IT1	ENSG00000250472.1	51139
chr7:12107226-12107550	-2.5027	0.463355	-5.3888	2.36797e-05	0.000547073	12.7754	8.81503	8.58999	1.54894	1.24763	2.09716	3.61154	1.97044	324	Down2	.	.	.	.	TMEM106B	ENSG00000106460.18	143318
chr4:94818875-94819090	-2.50251	-0.0567358	-4.6634	0.000131605	0.00190321	12.0799	8.59556	11.0956	2.33422	1.25343	1.26415	3.6788	1.95952	215	Down2	.	.	.	.	ATOH1	ENSG00000172238.4	68971
chr3:81292155-81292386	-2.50214	0.178288	-5.00363	5.85983e-05	0.00104736	13.3513	10.5457	10.3271	1.08627	2.91653	1.76489	3.77029	2.05643	231	Down2	.	.	.	.	GBE1	ENSG00000114480.12	334708
chr7:127087531-127087803	-2.5013	0.00394574	-4.6273	0.00014345	0.00202816	9.25003	10.1914	6.33421	0.92253	0.99076	2.49809	3.42801	1.89092	272	Down2	.	.	ZNF800	ENSG00000048405.9	ZNF800	ENSG00000048405.9	15554
chr6:114316178-114316487	-2.50119	1.19999	-6.95057	7.0625e-07	5.94245e-05	17.3355	20.3889	15.0116	3.24827	3.48851	2.19897	4.30455	2.39247	309	Down2	.	.	HDAC2,NUDT19P3	ENSG00000196591.11,ENSG00000216723.1	HDAC2	ENSG00000196591.11	15985
chr7:93344649-93344947	-2.50114	0.530902	-4.87179	8.01116e-05	0.00131431	9.80476	11.8392	13.3421	3.78919	2.71296	0.45603	3.79582	2.13258	298	Down2	.	.	.	.	GNGT1	ENSG00000127928.12	123764
chr5:116556545-116556810	-2.50067	-0.591741	-3.80832	0.00101914	0.00867632	5.81913	7.60774	4.00094	0.47345	0.50847	2.05126	2.99572	1.69571	265	Down2	.	.	.	.	RPL35AP15	ENSG00000243758.1	80328
chr6:76985580-76985845	-2.50054	-0.103938	-4.00294	0.000639959	0.0061546	11.6383	8.5587	5.00118	0.9469	3.55927	0.51282	3.37041	1.91518	265	Down2	.	.	.	.	IMPG1	ENSG00000112706.11	203186
chr4:20424224-20424483	-2.50021	1.21348	-7.03795	5.85468e-07	5.461e-05	23.8158	22.0546	17.3979	3.39093	3.12148	4.19757	4.53784	2.54985	259	Down2	.	.	SLIT2-IT1	ENSG00000248228.1	SLIT2-IT1	ENSG00000248228.1	30412
chr17:68548658-68548896	-2.50019	0.0869676	-4.92992	6.97842e-05	0.00119066	12.2765	9.52965	9.46652	1.58148	1.1323	2.28397	3.66253	1.9786	238	Down2	.	.	.	.	CALM2P1	ENSG00000267170.1	311193
chr19:30251119-30251384	-2.49986	-0.195736	-4.55971	0.0001686	0.00228834	7.35048	9.19268	6.50153	1.42035	1.01693	1.02563	3.31079	1.7876	265	Down2	.	.	C19orf12	ENSG00000131943.17	C19orf12	ENSG00000131943.17	44424
chr9:28774603-28774857	-2.49853	0.253667	-5.20114	3.67649e-05	0.000752625	13.1009	9.59079	10.4355	1.97582	1.59146	1.60507	3.72951	2.0084	254	Down2	.	.	.	.	LINGO2	ENSG00000174482.10	104320
chr1:168572866-168573153	-2.49834	0.706567	-5.87262	7.73784e-06	0.000254588	12.4429	14.9272	12.4681	1.31147	2.34745	3.31454	3.95795	2.18706	287	Down2	.	.	XCL1	ENSG00000143184.4	XCL1	ENSG00000143184.4	27155
chr9:10479326-10479589	-2.49831	-0.623435	-3.50647	0.0020881	0.014736	10.1838	4.15219	4.03137	0.9541	0.51233	1.03343	2.99868	1.64511	263	Down2	.	.	.	.	PTPRD	ENSG00000153707.15	133134
chr2:167274328-167274545	-2.49798	0.742527	-6.09998	4.61509e-06	0.00018081	17.5788	17.8069	18.933	2.31271	4.34657	2.505	4.35056	2.40178	217	Down2	.	.	SCN7A,SCN9A	ENSG00000136546.13,ENSG00000169432.14	SCN9A	ENSG00000169432.14	41826
chr6:128649190-128649555	-2.49766	1.68504	-7.9885	8.13115e-08	2.48652e-05	24.682	20.2526	17.7919	4.46859	2.95329	3.35087	4.52609	2.55095	365	Down2	.	.	PTPRK	ENSG00000152894.14	PTPRK	ENSG00000152894.14	5865
chr1:217920651-217920904	-2.49752	0.517649	-5.26576	3.15863e-05	0.000675139	11.5487	15.9372	12.5721	1.98363	4.26067	1.07428	3.95863	2.1901	253	Down2	.	.	SPATA17,SPATA17-AS1	ENSG00000162814.10,ENSG00000234070.1	SPATA17	ENSG00000162814.10	9465
chr13:72830185-72830460	-2.49725	0.136563	-4.6455	0.00013735	0.00196364	11.2151	9.16386	7.71091	1.82494	2.93986	0.49417	3.53339	1.97329	275	Down2	.	.	.	.	RPL18AP17	ENSG00000227952.2	204007
chr3:104936712-104936935	-2.49629	-1.66412	-3.11135	0.00526136	0.0286978	3.63953	4.1436	1.78293	0	0.60423	0.6094	2.43012	1.42851	223	Down2	.	.	.	.	ALCAM	ENSG00000170017.12	148819
chr2:95622662-95622898	-2.49578	-0.464906	-3.47078	0.0022717	0.0157085	5.50248	6.76288	9.54674	0	2.28379	2.87916	3.23725	1.92489	236	Down2	.	.	RPS24P6	ENSG00000233158.1	RPS24P6	ENSG00000233158.1	44485
chr8:65330357-65330567	-2.49572	-1.59779	-3.00657	0.00669515	0.0342617	5.02429	2.00005	4.41771	0	0.64164	0.64712	2.57578	1.44085	210	Down2	.	.	.	.	COX6CP8	ENSG00000253231.1	85873
chr13:20013320-20013576	-2.49421	1.15591	-6.58158	1.57647e-06	9.35449e-05	21.5586	21.0005	18.6372	2.94057	6.31612	2.12338	4.50244	2.5481	256	Down2	.	.	CYCSP32,SLC25A15P2	ENSG00000223625.1,ENSG00000237164.1	CYCSP32	ENSG00000223625.1	19282
chr5:148507725-148507961	-2.49356	-0.0153961	-4.7026	0.000119852	0.00177258	10.3171	7.8307	11.793	1.59489	1.71285	1.15166	3.60533	1.91902	236	Down2	.	.	ABLIM3	ENSG00000173210.19	ABLIM3	ENSG00000173210.19	13086
chr2:205556763-205557026	-2.49306	0.820306	-5.53821	1.67209e-05	0.00042927	18.516	11.179	19.6529	3.81641	2.04934	2.06686	4.19645	2.28762	263	Down2	.	.	.	.	PARD3B	ENSG00000116117.17	146040
chr13:94811694-94811932	-2.49137	-1.37795	-3.1716	0.0045765	0.0259767	3.06914	4.58835	3.34112	0	1.1323	0.57099	2.56903	1.50239	238	Down2	.	.	GPC6-AS1	ENSG00000236520.2	GPC6-AS1	ENSG00000236520.2	28313
chr3:81388371-81388605	-2.49126	0.0814078	-4.86224	8.19509e-05	0.00133593	9.71164	12.9234	9.06196	1.60852	2.30331	1.16151	3.67393	1.98803	234	Down2	.	.	.	.	GBE1	ENSG00000114480.12	238489
chr18:64163210-64163603	-2.49103	1.21208	-6.29992	2.94437e-06	0.000136216	13.4237	16.0309	12.4775	4.15022	2.74288	1.03738	4.01908	2.25508	393	Down2	.	.	.	.	CDH19	ENSG00000071991.8	75805
chr7:38407804-38408093	-2.49079	0.107938	-4.48875	0.000199799	0.00259337	8.98675	10.4639	6.4202	0.43413	2.79745	1.88092	3.43206	1.95609	289	Down2	TRGC2	ENSG00000227191.7	.	.	TRGC2	ENSG00000227191.7	113
chr4:113020982-113021354	-2.49069	0.34872	-4.74234	0.000109018	0.00165244	8.07252	5.87111	11.0443	0.67454	2.5355	1.09594	3.38156	1.87129	372	Down2	.	.	C4orf32,CCDC34P1,TUBB8P3	ENSG00000174749.5,ENSG00000250307.2,ENSG00000250556.1	TUBB8P3	ENSG00000250307.2	22228
chr6:117290478-117290730	-2.49054	1.31992	-6.94298	7.17872e-07	5.98682e-05	27.0539	26.0006	17.3553	4.48087	4.27758	3.23562	4.66521	2.64997	252	Down2	.	.	.	.	RPS29P13	ENSG00000217089.1	79271
chr8:115857556-115857765	-2.49039	-0.144618	-4.23248	0.000369194	0.00410038	8.15499	12.8616	9.51181	1.20062	3.86824	0.65022	3.62391	1.99894	209	Down2	.	.	.	.	CARSP2	ENSG00000253756.1	53399
chr5:109926056-109926301	-2.49038	0.151455	-4.73895	0.000109901	0.0016625	10.6007	9.9431	11.3598	2.0484	3.29985	0.55468	3.69206	2.04086	245	Down2	.	.	TMEM232	ENSG00000186952.14	TMEM232	ENSG00000186952.14	34997
chr7:118230230-118230545	-2.49032	0.334762	-5.1384	4.26193e-05	0.000833883	10.5639	9.60024	7.99395	2.7881	1.28327	0.86283	3.54102	1.95105	315	Down2	.	.	.	.	GTF3AP6	ENSG00000229982.1	290797
chr2:81551282-81551529	-2.49011	-0.230787	-4.15781	0.000441567	0.00467717	10.8435	8.84232	4.82907	1.01591	1.63656	1.10037	3.34311	1.82528	247	Down2	.	.	.	.	CTNNA2	ENSG00000066032.18	734818
chrX:30636614-30636870	-2.48979	-0.097469	-4.1709	0.000427924	0.00457461	8.24297	11.8128	5.6947	0.4901	2.63172	1.59253	3.40583	1.91559	256	Down2	CKS1BP6	ENSG00000178556.8	.	.	CKS1BP6	ENSG00000178556.8	1043
chr3:173129587-173129809	-2.48959	-0.0552236	-4.51812	0.000186237	0.00246425	10.9678	8.70292	10.7458	1.69546	0.60695	3.06073	3.63209	1.98793	222	Down2	.	.	NLGN1	ENSG00000169760.17	NLGN1	ENSG00000169760.17	13349
chr2:150571810-150572116	-2.48954	0.0439086	-4.48542	0.000201396	0.00260773	9.28319	8.78453	5.63041	1.64006	2.2017	0.44411	3.33106	1.86959	306	Down2	.	.	.	.	MMADHC	ENSG00000168288.12	127481
chr5:86696257-86696591	-2.48889	0.93798	-6.25321	3.26891e-06	0.00014441	15.5519	12.8267	11.904	1.87821	3.63082	1.6275	3.96871	2.20256	334	Down2	CCNH	ENSG00000134480.13	.	.	CCNH	ENSG00000134480.13	1000
chr7:53418086-53418312	-2.48869	-0.850404	-3.39269	0.00273048	0.0179105	6.4642	5.94705	4.10495	0	1.78863	1.80393	2.95215	1.75813	226	Down2	.	.	RNF138P2	ENSG00000271194.1	RNF138P2	ENSG00000271194.1	34244
chr15:35811889-35812137	-2.48802	-0.0722207	-4.26687	0.000339974	0.00385252	7.19982	9.14539	10.688	0.5059	1.08664	3.83578	3.4883	1.9564	248	Down2	.	.	DPH6,DPH6-AS1	ENSG00000134146.11,ENSG00000248079.2	DPH6	ENSG00000134146.11	22555
chrX:38487070-38487335	-2.48768	0.061117	-4.47136	0.000208288	0.00267156	8.88183	10.7776	7.50177	0.47345	1.5254	3.58971	3.49545	1.98968	265	Down2	.	.	TSPAN7	ENSG00000156298.12	TSPAN7	ENSG00000156298.12	15495
chr6:165645309-165645563	-2.48702	0.140174	-4.40207	0.000245883	0.00302134	12.7813	12.5672	5.73954	0.98791	2.65244	1.60507	3.60568	1.99802	254	Down2	.	.	C6orf118	ENSG00000112539.14	C6orf118	ENSG00000112539.14	49948
chr8:4695457-4695750	-2.48625	1.93701	-8.64619	2.22628e-08	2.05569e-05	33.2402	27.8096	31.2104	3.85385	5.97839	6.49334	5.04349	2.93634	293	Down2	.	.	.	.	PAICSP4	ENSG00000254244.1	50603
chr12:29705417-29705671	-2.48599	0.80462	-5.68949	1.17827e-05	0.000337835	18.8525	17.528	12.0009	2.46977	1.59146	4.81522	4.18367	2.34928	254	Down2	.	.	TMTC1	ENSG00000133687.15	TMTC1	ENSG00000133687.15	33031
chr11:30847351-30847601	-2.48535	-0.671749	-3.22175	0.00407307	0.0238701	7.14222	7.05617	3.18075	0	1.07795	3.80509	2.97373	1.85726	250	Down2	.	.	.	.	DCDC1	ENSG00000170959.14	80651
chrX:142747552-142747754	-2.48495	-0.733212	-3.4993	0.00212375	0.0149231	6.83043	6.65363	7.21705	3.10555	0	1.34551	3.20171	1.8354	202	Down2	.	.	HNRNPH1P2,SLITRK4	ENSG00000179542.15,ENSG00000213924.3	HNRNPH1P2	ENSG00000213924.3	13687
chr11:20894732-20894957	-2.48395	-1.09636	-3.37369	0.00285509	0.0184967	6.49293	3.36008	4.71222	0.55762	0.59886	0.60398	2.81632	1.53099	225	Down2	.	.	.	.	NELL1	ENSG00000165973.17	53615
chr3:148579210-148579473	-2.48342	-0.159618	-4.2285	0.000372732	0.004131	10.1838	7.02679	6.55097	0.9541	3.074	0.51672	3.33685	1.87535	263	Down2	.	.	CPA3,CPB1,HMGB1P30	ENSG00000153002.11,ENSG00000163751.3,ENSG00000244089.1	CPA3	ENSG00000163751.3	3571
chr18:58081453-58081779	-2.48284	-0.179422	-4.30856	0.000307645	0.00357658	7.2199	7.2149	4.47191	1.15458	1.6533	0.41686	3.08743	1.73919	326	Down2	.	.	MC4R	ENSG00000166603.4	MC4R	ENSG00000166603.4	41446
chrX:113860933-113861139	-2.48143	-0.601761	-3.81728	0.00099758	0.00854787	9.06173	7.74776	5.14684	0.60905	0.6541	2.63876	3.24433	1.80379	206	Down2	.	.	HTR2C,RPL36AP53	ENSG00000147246.9,ENSG00000224664.2	RPL36AP53	ENSG00000224664.2	36845
chr13:70885003-70885235	-2.48136	0.832296	-5.85327	8.08793e-06	0.000263097	20.9901	13.759	19.9939	2.16318	4.06555	2.9288	4.34207	2.4058	232	Down2	.	.	.	.	KLHL1	ENSG00000150361.11	202379
chr9:14616499-14616789	-2.48134	0.108244	-4.32473	0.000295951	0.00347421	10.0752	10.4278	5.48405	0.43264	2.32317	2.34304	3.42037	1.95927	290	Down2	.	.	CDCA4P1	ENSG00000229029.2	CDCA4P1	ENSG00000229029.2	22924
chr4:11807591-11807904	-2.48083	0.35959	-5.17993	3.86469e-05	0.0007785	12.4465	8.05132	8.46845	1.60338	1.72197	1.30252	3.56131	1.94171	313	Down2	.	.	.	.	HS3ST1	ENSG00000002587.9	376203
chr2:184113771-184113971	-2.48049	-0.527486	-3.77391	0.00110635	0.0092108	7.30454	6.30016	11.9278	2.50929	0.67372	0.67948	3.40001	1.80569	200	Down2	.	.	LIN28AP1	ENSG00000213120.3	LIN28AP1	ENSG00000213120.3	11400
chr5:90162247-90162530	-2.47864	-0.635114	-3.21394	0.00414783	0.0241935	6.30938	4.45241	4.68308	0	5.71352	0.4802	2.889	1.89446	283	Down2	.	.	ADGRV1	ENSG00000164199.15	ADGRV1	ENSG00000164199.15	12370
chr2:209257200-209257408	-2.4785	-0.249999	-4.00469	0.00063727	0.00613632	10.9256	12.1157	5.73452	3.01597	1.29561	0.65335	3.52742	1.94084	208	Down2	.	.	PTH2R	ENSG00000144407.9	PTH2R	ENSG00000144407.9	14149
chr6:6890984-6891184	-2.47842	-0.834406	-3.45633	0.0023505	0.0160941	6.89873	5.88015	6.62656	2.50929	1.34744	0	3.13107	1.77948	200	Down2	.	.	.	.	BTF3P7	ENSG00000219986.2	95350
chr6:121064481-121064861	-2.4767	-1.12822	-3.1855	0.00443126	0.0253723	3.63091	1.98952	2.79013	0.66034	0	0.71524	2.33982	1.45487	380	Down2	.	.	COX6A1P3	ENSG00000216710.1	COX6A1P3	ENSG00000216710.1	37506
chr7:97642840-97643105	-2.47507	0.122435	-5.10383	4.62406e-05	0.000881523	9.80064	9.19268	9.50224	1.42035	1.5254	1.53845	3.56059	1.92504	265	Down2	.	.	OCM2,OR7E38P	ENSG00000135175.5,ENSG00000183444.10	OCM2	ENSG00000135175.5	22360
chr6:141516731-141516983	-2.47491	-0.302791	-4.09352	0.000515129	0.00522926	7.08554	10.3336	5.25918	1.49362	1.60409	0.53927	3.26976	1.79933	252	Down2	.	.	.	.	RPS3AP24	ENSG00000217684.2	434065
chr13:106736162-106736375	-2.47465	-0.877778	-3.30404	0.00336142	0.020797	6.85873	7.09877	3.73327	2.35614	0	1.27602	3.00742	1.75443	213	Down2	.	.	.	.	LINC00460	ENSG00000233532.5	292537
chr21:31222128-31222418	-2.47362	1.89874	-7.75543	1.30467e-07	2.83554e-05	33.0244	28.9662	27.8773	3.02845	9.29268	5.15468	5.00831	2.94961	290	Down2	.	.	.	.	GRIK1-AS1	ENSG00000174680.9	89415
chr11:7299694-7299917	-2.47345	-0.630722	-3.90476	0.000809427	0.00733287	6.91511	8.2872	4.75448	1.12524	1.20846	0.6094	3.14278	1.71063	223	Down2	.	.	SYT9	ENSG00000170743.16	SYT9	ENSG00000170743.16	26293
chr1:219378105-219378329	-2.47224	-0.160894	-4.47289	0.000207527	0.00266542	8.69588	10.1252	8.87486	2.24043	0.60153	1.82004	3.52582	1.92197	224	Down2	.	.	LYPLAL1,LYPLAL1-AS1,RIMKLBP2	ENSG00000143353.11,ENSG00000225920.2,ENSG00000228063.1	RIMKLBP2	ENSG00000225920.2	4197
chr12:43895638-43895838	-2.47195	-0.728761	-3.70295	0.00131015	0.0104141	8.92777	7.14018	4.63859	0.62732	2.02116	0.67948	3.17466	1.74671	200	Down2	.	.	ADAMTS20	ENSG00000173157.16	ADAMTS20	ENSG00000173157.16	49886
chr1:219740819-219741101	-2.47118	0.474571	-5.14519	4.19428e-05	0.000824793	11.5123	8.63851	15.509	1.33473	2.38907	1.92761	3.79825	2.05808	282	Down2	.	.	ZC3H11B	ENSG00000215817.4	ZC3H11B	ENSG00000215817.4	44303
chr6:141242702-141243120	-2.4706	1.65871	-7.30415	3.3274e-07	4.17551e-05	19.4167	18.8904	14.5848	2.70138	1.93412	5.52688	4.30813	2.45845	418	Down2	.	.	.	.	RPS3AP24	ENSG00000217684.2	160036
chr11:6384415-6384706	-2.4705	0.45417	-5.52112	1.7398e-05	0.000440917	11.993	9.81468	10.9304	1.29345	2.31519	1.86799	3.72091	2.03813	291	Down2	.	.	APBB1,PRKCDBP,SMPD1	ENSG00000166311.9,ENSG00000166313.18,ENSG00000170955.9	SMPD1	ENSG00000166311.9	26956
chr2:142898035-142898270	-2.47038	-0.0569616	-3.67418	0.00140295	0.0109644	10.0157	8.93639	9.58736	2.66945	5.73378	0	3.56168	2.17473	235	Down2	.	.	LRP1B	ENSG00000168702.16	LRP1B	ENSG00000168702.16	8766
chr11:103472051-103472344	-2.47034	1.71528	-7.74272	1.33903e-07	2.87979e-05	28.2542	27.8096	22.1639	2.99744	6.89815	4.6381	4.8195	2.80105	293	Down2	.	.	.	.	DYNC2H1	ENSG00000187240.13	132934
chr11:18013528-18013728	-2.47007	-0.673	-3.7462	0.0011819	0.00966751	6.08712	6.30016	9.93984	0.62732	0.67372	2.03844	3.26249	1.7477	200	Down2	.	.	SERGEF,TPH1	ENSG00000129158.10,ENSG00000129167.9	SERGEF	ENSG00000129158.10	3225
chr6:127927343-127927793	-2.46993	1.31953	-6.54806	1.69728e-06	9.70581e-05	13.5269	16.0537	9.42444	1.39405	2.99431	2.71792	3.91156	2.20656	450	Down2	.	.	C6orf58	ENSG00000184530.8	C6orf58	ENSG00000184530.8	29024
chr6:142509656-142509856	-2.46989	-1.56177	-2.73385	0.0124031	0.0531474	1.62323	5.04012	7.28922	0.62732	0.67372	0	2.70382	1.44282	200	Down2NoFDR	.	.	VTA1	ENSG00000009844.15	VTA1	ENSG00000009844.15	18173
chr12:77214825-77215040	-2.46977	-1.09636	-3.07757	0.00568764	0.0303993	3.39746	7.03273	4.93139	0.58355	2.50686	0	2.86292	1.66633	215	Down2	.	.	CSRP2,ZDHHC17	ENSG00000175183.9,ENSG00000186908.14	ZDHHC17	ENSG00000186908.14	18800
chr12:16052343-16052584	-2.46944	-0.669523	-3.16778	0.00461717	0.0261492	4.04124	5.22834	10.4485	0	2.23641	1.69165	3.08367	1.79474	241	Down2	STRAP	ENSG00000023734.10	.	.	STRAP	ENSG00000023734.10	1250
chr12:19725913-19726199	-2.46905	0.492997	-5.27463	3.09352e-05	0.000665633	10.7837	12.0423	11.1215	0.87737	1.88453	3.80129	3.76645	2.11507	286	Down2	.	.	.	.	AEBP2	ENSG00000139154.14	72850
chr20:11657339-11657589	-2.46894	-0.378118	-3.6359	0.00153659	0.0117376	7.14222	7.72819	6.3615	2.50929	0	2.71792	3.22706	1.93277	250	Down2	.	.	.	.	PGAM3P	ENSG00000237256.1	55640
chr6:121085631-121085861	-2.46882	-1.22699	-3.17629	0.00452693	0.0257603	4.23452	3.65226	4.60978	0	1.75753	0.59085	2.69075	1.58611	230	Down2	.	.	COX6A1P3	ENSG00000216710.1	COX6A1P3	ENSG00000216710.1	16506
chr1:198740907-198741112	-2.46824	0.471987	-5.25507	3.23887e-05	0.000686522	17.816	11.8832	18.7483	3.06011	2.62915	1.98873	4.18425	2.27564	205	Down2	.	.	.	.	PTPRC	ENSG00000081237.18	58988
chr7:78901552-78901800	-2.46763	0.39024	-4.83839	8.67323e-05	0.00139276	11.127	13.21	12.8256	3.54133	3.25993	0.54797	3.87401	2.17815	248	Down2	.	.	.	.	MAGI2-AS3	ENSG00000234456.7	180394
chr12:89864686-89864886	-2.46732	-0.160577	-4.27256	0.000335374	0.00381782	12.9858	7.9802	10.6025	2.50929	0.67372	2.03844	3.66219	1.98624	200	Down2	POC1B	ENSG00000139323.13	.	.	POC1B	ENSG00000139323.13	505
chr13:48652524-48652727	-2.467	-0.449268	-4.15774	0.000441637	0.00467754	9.59546	7.44846	7.83436	1.85415	0.66376	1.33888	3.39999	1.82976	203	Down2	MED4,MED4-AS1	ENSG00000136146.14,ENSG00000229111.1	.	.	MED4-AS1	ENSG00000229111.1	1251
chr2:186155899-186156192	-2.46698	2.00755	-9.07805	9.80594e-09	2.05569e-05	32.4092	32.3967	31.6627	6.85129	5.51852	4.6381	5.10675	2.98571	293	Down2	.	.	.	.	U8	ENSG00000212581.1	370310
chr7:144867146-144867356	-2.46638	-0.465076	-4.11767	0.00048616	0.00501419	8.11616	9.20023	6.31101	1.1949	1.92491	0.64712	3.33729	1.81578	210	Down2	.	.	.	.	RPL7P59	ENSG00000225918.1	129113
chr20:59695791-59696076	-2.46561	-0.755086	-3.32674	0.00318751	0.0199856	4.84122	7.95809	2.32511	0.44023	1.41836	0.47683	2.80213	1.60895	285	Down2	.	.	.	.	CDH4	ENSG00000179242.15	131407
chr9:3441316-3441592	-2.46534	0.0479954	-4.12144	0.000481785	0.00498071	8.52785	6.08711	13.4452	2.72749	0.4882	1.47713	3.49431	1.91005	276	Down2	.	.	RFX3	ENSG00000080298.15	RFX3	ENSG00000080298.15	45721
chr3:28359122-28359347	-2.46505	1.45524	-7.21709	3.9986e-07	4.51644e-05	29.5789	26.8807	29.4514	7.80667	2.99431	4.83187	4.95022	2.85929	225	Down2	CMC1	ENSG00000187118.12	.	.	CMC1	ENSG00000187118.12	1278
chr18:24585712-24585992	-2.46422	0.496015	-5.30703	2.86725e-05	0.000630086	12.4641	12.0003	10.4132	1.79235	3.84982	0.97069	3.79707	2.12208	280	Down2	.	.	CHST9	ENSG00000154080.12	CHST9	ENSG00000154080.12	42476
chr3:156855328-156855625	-2.46393	0.828052	-6.28128	3.06974e-06	0.000139095	13.6636	13.8589	14.2795	2.95707	1.81473	2.28782	4.02104	2.21193	297	Down2	.	.	CCNL1,KRT18P34,LINC00880,LINC00881,Y_RNA	ENSG00000163660.11,ENSG00000201778.1,ENSG00000241135.5,ENSG00000243629.1,ENSG00000244515.1	CCNL1	ENSG00000163660.11	11797
chr14:94503040-94503318	-2.46367	-0.620081	-3.97735	0.000680382	0.00645465	6.42286	4.83465	4.76731	0.90262	0.96938	0.48884	2.92753	1.6241	278	Down2	.	.	DDX24,IFI27L1,LINC00521,OTUB2	ENSG00000089723.9,ENSG00000089737.15,ENSG00000165948.10,ENSG00000175699.12	OTUB2	ENSG00000089723.9	10316
chr2:156080429-156080665	-2.46358	-0.187271	-3.67831	0.00138923	0.0108887	15.8196	6.051	6.1773	2.12651	1.71285	0.57583	3.44211	1.89282	236	Down2	.	.	MTND2P20	ENSG00000229701.1	MTND2P20	ENSG00000229701.1	40670
chr18:30510753-30511049	-2.46225	1.04819	-6.60685	1.4913e-06	9.05057e-05	15.3549	18.4464	14.7754	2.11933	2.73129	3.67287	4.20379	2.35194	296	Down2	.	.	.	.	KLHL14	ENSG00000197705.9	157729
chr20:13242842-13243091	-2.46198	0.0349842	-4.57141	0.000163949	0.00224095	8.80065	9.78337	9.58057	0.50387	2.16456	2.72884	3.5464	1.99322	249	Down2	.	.	ISM1,ISM1-AS1	ENSG00000101230.5,ENSG00000226263.1	ISM1-AS1	ENSG00000226263.1	22522
chr5:127093352-127093602	-2.46183	0.0783946	-4.9484	6.67906e-05	0.00115286	9.73939	9.40823	10.0724	1.50557	2.1559	1.08717	3.58977	1.94914	250	Down2	.	.	CUL1P1,LINC01183	ENSG00000230561.3,ENSG00000251032.1	LINC01183	ENSG00000230561.3	18122
chr18:68101195-68101479	-2.461	1.95698	-8.47228	3.11844e-08	2.05569e-05	33.4363	33.1276	29.3995	7.95196	5.6934	3.82806	5.09763	2.99126	284	Down2	.	.	LARP7P3,RPS2P6	ENSG00000214255.5,ENSG00000265698.1	RPS2P6	ENSG00000214255.5	3728
chr5:147314723-147314963	-2.46029	-0.341337	-4.25254	0.000351854	0.00395126	7.77799	8.0502	6.62656	1.04554	2.24573	0.56623	3.28807	1.81659	240	Down2	.	.	C5orf46,EEF1GP2	ENSG00000178776.4,ENSG00000250346.1	EEF1GP2	ENSG00000250346.1	12981
chr3:89382159-89382531	-2.46018	-0.528373	-3.3895	0.002751	0.0180111	3.49082	4.06462	5.70027	0.67454	2.89772	0	2.73531	1.71883	372	Down2	.	.	.	.	EPHA3	ENSG00000044524.10	225333
chr10:32502980-32503372	-2.46002	-0.442893	-3.46168	0.00232099	0.0159489	3.93385	5.35728	3.3809	0	1.37494	2.08004	2.69505	1.73816	392	Down2	.	.	PPIAP31,RPS24P13	ENSG00000217094.2,ENSG00000233190.1	RPS24P13	ENSG00000233190.1	17801
chr7:136854061-136854362	-2.45992	-0.064593	-4.53793	0.000177616	0.00237465	7.28028	7.25599	7.48515	2.08412	0.44765	1.35445	3.26949	1.82134	301	Down2	.	.	.	.	PTN	ENSG00000105894.11	174158
chr17:67993743-67993958	-2.45858	-1.70903	-2.66185	0.0145524	0.059482	3.01997	6.25132	1.23285	2.33422	0	0	2.44367	1.54015	215	Down2NoFDR	.	.	LINC01497,Y_RNA	ENSG00000199801.1,ENSG00000237560.5	Y_RNA	ENSG00000199801.1	11616
chr7:119730118-119730420	-2.45832	0.138318	-4.59593	0.000154616	0.0021443	8.06241	10.2917	7.02152	2.07722	2.23086	0.44999	3.4165	1.92429	302	Down2	.	.	.	.	U1	ENSG00000271739.1	83964
chr7:123007671-123007936	-2.45828	0.951957	-6.21672	3.54781e-06	0.000152801	14.701	19.6533	16.5039	1.8938	3.0508	4.10253	4.25919	2.38975	265	Down2	.	.	.	.	LYPLA1P1	ENSG00000223595.1	136877
chr3:149111296-149111554	-2.45748	-0.0574647	-4.49156	0.00019846	0.00258052	10.0665	8.46533	7.19162	1.94518	2.08905	0.52673	3.43486	1.90751	258	Down2	.	.	TM4SF1,TM4SF1-AS1	ENSG00000169908.10,ENSG00000240541.2	TM4SF1-AS1	ENSG00000240541.2	15290
chr5:102017216-102017543	-2.45735	1.75389	-8.16356	5.72778e-08	2.24052e-05	26.3093	21.8354	23.9124	3.45315	3.70855	5.81819	4.71473	2.71153	327	Down2	.	.	LINC00491	ENSG00000250682.5	LINC00491	ENSG00000250682.5	9954
chr6:47748572-47748839	-2.45615	1.31425	-6.40745	2.3169e-06	0.000116078	28.2698	18.5623	19.3585	6.57865	2.52329	3.05385	4.58476	2.6144	267	Down2	OPN5	ENSG00000124818.14	.	.	OPN5	ENSG00000124818.14	880
chr18:23985503-23985725	-2.45566	-0.585473	-3.504	0.00210029	0.0147935	6.94626	8.32453	5.37289	2.26062	2.42782	0	3.18648	1.87864	222	Down2	.	.	LINC01543	ENSG00000263862.1	LINC01543	ENSG00000263862.1	17235
chr6:118886612-118886891	-2.45544	0.786215	-5.44749	2.06491e-05	0.000499023	16.5814	15.0541	11.4005	3.14785	0.96591	4.38375	4.04436	2.2989	279	Down2	.	.	CEP85L,PLN,SSXP10	ENSG00000111860.13,ENSG00000198523.5,ENSG00000217330.1	CEP85L	ENSG00000111860.13	8340
chr3:88052396-88052648	-2.45509	0.0240784	-4.55554	0.000170293	0.00230446	9.66209	9.33356	8.41468	0.49787	2.67349	2.15708	3.51444	1.98606	252	Down2	.	.	HTR1F	ENSG00000179097.5	HTR1F	ENSG00000179097.5	12550
chr6:82980654-82980921	-2.455	-0.501144	-3.42515	0.00252969	0.0169438	7.90338	6.6069	3.97097	2.34952	2.01863	0	3.05208	1.84441	267	Down2	.	.	IBTK	ENSG00000005700.14	IBTK	ENSG00000005700.14	23184
chr3:176148204-176148426	-2.45496	0.316673	-5.02896	5.5189e-05	0.00100338	12.7957	11.73	14.3277	1.13031	4.24868	1.83644	3.92764	2.18033	222	Down2	.	.	.	.	LINC01208	ENSG00000223715.1	203819
chr18:23887294-23887537	-2.4549	0.0188901	-4.59247	0.000155901	0.00215738	8.01596	9.33356	11.9987	1.03263	2.77251	1.11849	3.58199	1.95208	243	Down2	.	.	U3	ENSG00000252921.1	U3	ENSG00000252921.1	8076
chr4:72419450-72419708	-2.45486	0.35425	-5.15933	4.0568e-05	0.000805785	11.0103	12.698	10.2737	0.97259	3.13358	2.10692	3.76483	2.09844	258	Down2	.	.	.	.	LDHAL6EP	ENSG00000270098.1	115810
chr18:51645981-51646188	-2.45469	0.136564	-4.55967	0.000168619	0.00228837	11.3705	12.58	12.8049	1.81832	5.20749	0.6565	3.86206	2.17249	207	Down2	.	.	MBD2	ENSG00000134046.11	MBD2	ENSG00000134046.11	40295
chr18:51654266-51654499	-2.45371	0.552952	-5.57619	1.53109e-05	0.000405603	17.0683	15.142	11.3761	2.15389	2.3132	2.91623	4.05817	2.24889	233	Down2	.	.	MBD2	ENSG00000134046.11	MBD2	ENSG00000134046.11	31984
chrX:36916500-36916733	-2.45264	-0.46511	-4.1538	0.000445831	0.00470877	7.66333	7.21048	6.25684	1.07695	1.7349	0.58325	3.22155	1.76664	233	Down2	.	.	.	.	FAM47C	ENSG00000198173.4	109738
chr14:50346600-50346832	-2.45225	-0.697769	-3.67647	0.00139532	0.0109196	7.34652	4.34493	6.85506	0.54079	1.74238	0.58576	3.06615	1.68489	232	Down2	.	.	ARF6,NEMF	ENSG00000165525.17,ENSG00000165527.6	ARF6	ENSG00000165527.6	12979
chr3:76418479-76418799	-2.45191	2.04319	-9.02522	1.08267e-08	2.05569e-05	31.9574	31.2383	26.5062	4.70491	5.05289	6.37014	5.00494	2.93483	320	Down2	.	.	.	.	ROBO2	ENSG00000185008.17	58232
chr1:70994542-70994834	-2.4511	1.0987	-6.73959	1.11535e-06	7.64446e-05	17.7888	17.5484	15.4317	2.57803	4.15306	2.32699	4.26274	2.39631	292	Down2	.	.	.	.	CTH	ENSG00000116761.11	94008
chr13:109261867-109262096	-2.45101	-0.737782	-3.70669	0.00129853	0.0103517	7.08835	6.60278	4.05117	0.54788	1.7652	0.59343	3.01794	1.69007	229	Down2	.	.	MYO16	ENSG00000041515.15	MYO16	ENSG00000041515.15	13367
chr12:16132201-16132415	-2.45059	-0.331609	-4.12173	0.000481453	0.00497845	9.86075	6.67306	9.28957	1.17256	2.51858	0.63503	3.43526	1.87391	214	Down2	.	.	DERA,EGLN3P1	ENSG00000023697.12,ENSG00000256134.1	DERA	ENSG00000023697.12	5692
chr5:113018341-113018541	-2.45041	-0.573407	-3.84485	0.000934029	0.00816195	7.71035	6.30016	9.27718	0.62732	2.69488	0.67948	3.32078	1.81634	200	Down2	.	.	.	.	YTHDC2	ENSG00000047188.15	91486
chr5:144077431-144077631	-2.44992	-1.53702	-2.92413	0.00808086	0.0391593	3.65227	3.78009	3.97594	0	3.3686	0	2.60985	1.63698	200	Down2	.	.	.	.	CKS1BP5	ENSG00000250972.1	258662
chr11:102926026-102926249	-2.44915	0.485681	-5.19706	3.71196e-05	0.000756715	13.8302	12.4308	18.4236	3.37572	3.02116	1.2188	4.08882	2.24484	223	Down2	.	.	DCUN1D5	ENSG00000137692.11	DCUN1D5	ENSG00000137692.11	27319
chr11:5621632-5621919	-2.44839	0.463072	-4.93583	6.88122e-05	0.00117879	13.5741	9.95147	9.69741	1.31147	4.69491	0.94701	3.72972	2.12042	287	Down2	.	.	HBG2,HNRNPA1P53,OR52B5P,OR52B6,OR52H2P,OR52T1P,TRIM34,TRIM6,TRIM6-TRIM34	ENSG00000121236.19,ENSG00000187747.2,ENSG00000196565.12,ENSG00000229534.1,ENSG00000231049.1,ENSG00000233646.1,ENSG00000248553.1,ENSG00000258588.3,ENSG00000258659.6	TRIM6	ENSG00000121236.19	2625
chrX:41640901-41641131	-2.44723	-0.354537	-4.15729	0.000442111	0.00467994	7.05753	9.13066	6.91467	0.5455	2.34337	1.18171	3.31542	1.84249	230	Down2	.	.	.	.	GPR82	ENSG00000171657.5	53515
chr9:31140485-31140685	-2.44655	-0.241362	-4.2992	0.000314624	0.00363692	9.33358	9.66024	9.93984	1.25464	3.3686	0.67948	3.57834	1.97043	200	Down2	.	.	.	.	SLC25A6P2	ENSG00000232203.3	113215
chr3:89295660-89295860	-2.44535	-1.37148	-2.88043	0.0089229	0.0420154	2.43485	6.30016	5.30125	0	1.34744	0.67948	2.75866	1.54942	200	Down2	.	.	.	.	EPHA3	ENSG00000044524.10	138834
chr2:182768900-182769128	-2.4453	0.194485	-4.94532	6.72812e-05	0.00115947	13.171	9.57918	12.2068	2.20113	2.36393	1.19207	3.79383	2.06638	228	Down2	.	.	PPP1R1C,SSFA2	ENSG00000138434.16,ENSG00000150722.10	SSFA2	ENSG00000138434.16	3312
chr22:33606243-33606443	-2.4443	-0.628316	-3.99241	0.000656299	0.00627524	8.11616	7.14018	6.62656	1.25464	1.34744	0.67948	3.25969	1.75854	200	Down2	.	.	LARGE	ENSG00000133424.20	LARGE	ENSG00000133424.20	11294
chr7:33225472-33225672	-2.44393	-0.672197	-3.39375	0.00272366	0.0178794	7.30454	5.88015	8.61453	1.25464	4.04231	0	3.24848	1.90008	200	Down2	.	.	BBS9	ENSG00000122507.20	BBS9	ENSG00000122507.20	28222
chr11:84235646-84235856	-2.44333	-1.10301	-2.93014	0.0079712	0.03879	5.79726	2.80007	8.20431	1.1949	0	1.29425	2.9209	1.61901	210	Down2	.	.	HNRNPA1P72	ENSG00000254713.2	HNRNPA1P72	ENSG00000254713.2	22033
chr8:61048784-61049027	-2.44299	-0.336671	-3.51876	0.00202831	0.0144187	6.34597	7.95081	7.63554	0	2.77251	3.35546	3.26123	2.01586	243	Down2	.	.	SLC2A13P1	ENSG00000254954.1	SLC2A13P1	ENSG00000254954.1	5354
chr12:103163464-103163751	-2.44148	0.64018	-5.87391	7.71502e-06	0.000254186	12.1601	13.1711	12.0063	1.74863	1.87796	2.84104	3.88167	2.14845	287	Down2	.	.	.	.	LINC00485	ENSG00000258169.1	54426
chr12:24178489-24178707	-2.44129	0.146313	-4.73646	0.000110555	0.00166962	12.2859	10.4039	12.1588	1.15105	4.32664	1.24675	3.79618	2.11501	218	Down2	.	.	.	.	SOX5	ENSG00000134532.15	74524
chr6:80924289-80924555	-2.44103	1.6121	-7.61129	1.7542e-07	3.21828e-05	28.376	25.8954	25.4101	4.7167	3.03933	7.15243	4.84974	2.82336	266	Down2	.	.	BCKDHB	ENSG00000083123.14	BCKDHB	ENSG00000083123.14	11470
chr3:111296740-111297068	-2.44054	0.761276	-4.70898	0.000118043	0.00175328	13.1145	17.4151	6.869	2.67759	3.69724	0.82864	3.81507	2.18278	328	Down2	.	.	CD96,ZBED2	ENSG00000153283.12,ENSG00000177494.5	CD96	ENSG00000153283.12	10312
chr3:174073423-174073647	-2.44044	-0.326684	-4.15282	0.000446877	0.00471606	7.6089	7.12518	10.0582	1.12022	2.40614	0.60668	3.39131	1.8506	224	Down2	.	.	.	.	NLGN1	ENSG00000169760.17	80319
chr4:119693395-119693648	-2.44034	-0.065978	-4.45687	0.000215644	0.00273935	8.01992	8.3006	9.95294	2.47953	0.53258	1.61142	3.46324	1.91011	253	Down2	.	.	SEC24D	ENSG00000150961.14	SEC24D	ENSG00000150961.14	2401
chr11:16653899-16654152	-2.43828	-1.38247	-2.76996	0.0114421	0.0501687	5.45355	1.66012	4.19071	0.49591	1.06517	0	2.54706	1.48017	253	Down2NoFDR	.	.	C11orf58,SOX6	ENSG00000110693.15,ENSG00000110696.9	C11orf58	ENSG00000110696.9	19220
chr12:19892316-19892518	-2.43676	-0.335266	-3.89548	0.00082759	0.00745445	12.4555	6.23778	9.18533	2.48444	1.3341	0.67275	3.49999	1.89847	202	Down2	.	.	.	.	AEBP2	ENSG00000139154.14	239253
chr14:81316720-81316920	-2.43668	-0.92206	-3.26638	0.00367072	0.0221359	6.08712	5.88015	5.9639	3.76393	0	0.67948	3.04958	1.79371	200	Down2	.	.	CEP128	ENSG00000100629.16	CEP128	ENSG00000100629.16	14041
chr6:81785861-81786111	-2.43651	0.140012	-4.39251	0.000251579	0.00307586	12.0119	13.1043	5.83137	1.00371	2.1559	2.17434	3.60302	2.01495	250	Down2	.	.	.	.	RPSAP72	ENSG00000219361.1	605717
chrX:62470246-62470546	-2.43627	1.83986	-7.90063	9.70955e-08	2.57753e-05	28.136	24.0806	31.8075	6.69143	3.14402	5.43585	4.91386	2.85556	300	Down2	.	.	CBX1P1	ENSG00000230823.3	CBX1P1	ENSG00000230823.3	49006
chr3:85014392-85014683	-2.43622	2.10931	-8.32522	4.15941e-08	2.10783e-05	40.9992	36.372	26.4152	6.46723	7.87163	4.66997	5.18453	3.09378	291	Down2	.	.	CADM2	ENSG00000175161.13	CADM2	ENSG00000175161.13	5695
chr3:28768485-28768716	-2.43524	-0.291567	-3.90289	0.000813064	0.00735769	11.2432	8.0002	5.16355	0.54314	1.16661	2.94148	3.34177	1.89823	231	Down2	.	.	.	.	LINC00693	ENSG00000228214.6	150566
chr11:43873735-43873949	-2.4349	-0.537222	-3.42883	0.00250783	0.0168435	7.20594	8.63573	5.57374	0	3.14822	2.54012	3.2261	1.97538	214	Down2	HSD17B12	ENSG00000149084.11	.	.	HSD17B12	ENSG00000149084.11	138
chr4:155543917-155544174	-2.43451	0.124383	-4.26422	0.000342139	0.00387109	8.84251	7.5177	13.9235	0.48819	3.14577	2.11512	3.59818	2.02345	257	Down2	.	.	FGA,FGG,LRAT	ENSG00000121207.11,ENSG00000171557.16,ENSG00000171560.14	LRAT	ENSG00000121207.11	3924
chr18:51701844-51702168	-2.43373	-0.598131	-3.84615	0.000931124	0.00814249	5.51097	4.66678	3.68142	1.54894	0.41588	0.41943	2.78281	1.61121	324	Down2	.	.	MBD2	ENSG00000134046.11	MBD2	ENSG00000134046.11	15362
chr16:62102819-62103019	-2.43339	-1.16866	-3.14359	0.0048834	0.0272131	6.89873	4.2001	3.97594	1.25464	1.34744	0	2.8512	1.63422	200	Down2	.	.	CDH8	ENSG00000150394.13	CDH8	ENSG00000150394.13	31881
chr11:87433774-87434003	-2.43182	-0.384632	-4.32296	0.000297204	0.00348428	7.79718	7.33643	7.52361	1.09576	1.1768	1.18687	3.30066	1.7891	229	Down2	.	.	.	.	PSMA2P1	ENSG00000254582.1	392681
chr4:118955444-118955717	-2.43174	1.8426	-8.46591	3.15739e-08	2.05569e-05	28.243	30.4623	32.526	4.59576	4.93567	6.96904	5.02975	2.95167	273	Down2	NDST3	ENSG00000164100.8	.	.	NDST3	ENSG00000164100.8	0
chr14:83322288-83322564	-2.43126	-0.240815	-4.13633	0.000464889	0.00485538	7.64566	5.4784	8.16315	0.90916	2.44101	0.49238	3.22075	1.80427	276	Down2	.	.	.	.	ENSAP2	ENSG00000259032.2	162890
chr12:87413982-87414270	-2.43099	-0.489141	-4.01021	0.000628904	0.00607522	6.48165	6.12515	4.1416	0.87128	1.40358	0.47186	2.96612	1.67636	288	Down2	.	.	.	.	RPL23AP68	ENSG00000242850.3	149936
chrX:27638234-27638474	-2.42866	0.0751276	-4.49024	0.000199084	0.00258688	10.1452	7.35018	13.8053	1.04554	2.24573	1.6987	3.63955	1.97657	240	Down2	.	.	DCAF8L2	ENSG00000189186.10	DCAF8L2	ENSG00000189186.10	29704
chr4:149529080-149529280	-2.42745	-1.95904	-2.99548	0.0068672	0.0348913	3.24646	2.94007	1.98797	1.25464	0	0	2.32138	1.41271	200	Down2	.	.	.	.	NR3C2	ENSG00000151623.14	163231
chr2:140548519-140548782	-2.42712	0.608455	-5.46085	2.00165e-05	0.000488405	12.6526	13.7342	13.6059	2.8623	3.58634	1.03343	3.96592	2.22179	263	Down2	.	.	.	.	MRPS18BP2	ENSG00000235232.1	122403
chr11:82413035-82413243	-2.42704	-0.653106	-3.87306	0.000873153	0.00775657	7.804	7.67327	5.09735	1.20639	0.64781	1.30669	3.18114	1.74144	208	Down2	.	.	FAM181B,RPS28P7	ENSG00000182103.4,ENSG00000227097.5	RPS28P7	ENSG00000227097.5	12434
chr12:127593310-127593584	-2.42624	-0.192157	-4.1929	0.000405935	0.00440054	5.62799	8.58415	7.73905	0.4579	1.96706	1.48791	3.25336	1.82735	274	Down2	.	.	.	.	HSPE1P20	ENSG00000257021.1	196730
chr2:210196161-210196445	-2.42615	0.381451	-4.54343	0.000175294	0.00235264	12.5743	10.0566	8.39987	0.44178	2.8467	3.82806	3.64752	2.14581	284	Down2	.	.	.	.	MAP2	ENSG00000078018.19	92338
chr11:103128245-103128458	-2.4259	-0.491191	-3.98309	0.000671093	0.00638163	6.85873	9.46502	6.22212	0.58903	1.2652	1.91403	3.28139	1.81454	213	Down2	.	.	DYNC2H1	ENSG00000187240.13	DYNC2H1	ENSG00000187240.13	24429
chr3:167458878-167459147	-2.42483	1.11537	-6.56665	1.62913e-06	9.48404e-05	19.0081	17.7997	18.7219	3.26487	5.00906	2.02076	4.37897	2.48659	269	Down2	.	.	HMGN1P8,PDCD10,SERPINI1	ENSG00000114209.14,ENSG00000163536.12,ENSG00000241120.1	SERPINI1	ENSG00000163536.12	5365
chr5:147754320-147754665	-2.42249	1.16005	-5.90125	7.24792e-06	0.000243417	16.9381	19.7222	9.21956	2.90932	2.73393	2.36341	4.08454	2.31229	345	Down2	.	.	FBXO38,SPINK9	ENSG00000145868.16,ENSG00000204909.7	FBXO38	ENSG00000145868.16	8834
chr2:118262311-118262562	-2.42234	-1.37388	-3.05886	0.00593794	0.0313876	2.58682	3.3467	4.75212	0.49986	1.07366	0	2.53557	1.48205	251	Down2	.	.	.	.	DDX18	ENSG00000088205.12	309665
chr4:103967972-103968207	-2.42225	0.734813	-5.76484	9.90618e-06	0.000300447	19.686	13.2259	16.3549	3.20334	2.86689	2.31313	4.21244	2.346	235	Down2	SLC9B2	ENSG00000164038.14	.	.	SLC9B2	ENSG00000164038.14	1825
chr1:71987474-71987721	-2.42169	0.568383	-5.12734	4.37453e-05	0.000849527	16.4295	14.9639	10.1947	4.06362	2.72761	1.10037	3.99368	2.25611	247	Down2	.	.	ZRANB2-AS2	ENSG00000229956.10	ZRANB2-AS2	ENSG00000229956.10	37005
chr5:23821114-23821436	-2.42151	1.53565	-7.26462	3.61649e-07	4.30933e-05	22.4329	20.8701	18.933	5.06533	4.60305	2.11019	4.52379	2.6037	322	Down2	.	.	.	.	C5orf17	ENSG00000248874.5	130022
chr13:68601608-68601814	-2.42139	-1.37795	-2.92859	0.00799931	0.038891	5.12185	2.44666	5.7902	1.2181	0	0.65969	2.71899	1.52887	206	Down2	.	.	.	.	OR7E33P	ENSG00000226537.2	116490
chr10:37778073-37778278	-2.41867	-1.17511	-3.07671	0.00569894	0.0304356	5.14683	5.73673	3.23247	0	2.62915	0.66291	2.79104	1.69145	205	Down2	.	.	TACC1P1	ENSG00000224920.1	TACC1P1	ENSG00000224920.1	33662
chr7:116449873-116450102	-2.41827	0.125496	-4.45129	0.000218541	0.00276603	9.21485	10.271	13.8897	2.19152	0.5884	3.5606	3.73183	2.08394	229	Down2	CAPZA2	ENSG00000198898.12	.	.	CAPZA2	ENSG00000198898.12	1023
chr7:112449884-112450084	-2.41811	-1.2741	-3.07803	0.00568163	0.0303776	5.68131	4.62011	3.31328	0.62732	2.02116	0	2.75942	1.62238	200	Down2	.	.	TMEM168	ENSG00000146802.12	TMEM168	ENSG00000146802.12	19238
chr17:69469459-69469757	-2.41802	0.0329772	-4.33366	0.000289679	0.00342062	9.5324	5.91961	8.44998	1.68408	0.45216	2.28014	3.34378	1.88464	298	Down2	.	.	.	.	MYL6P5	ENSG00000228118.3	147363
chr2:55659300-55659500	-2.41792	-1.38879	-3.03244	0.00630966	0.0328045	4.8697	2.94007	5.30125	0.62732	1.34744	0	2.71993	1.54093	200	Down2	.	.	BTF3P5,CCDC88A	ENSG00000115355.15,ENSG00000233594.2	BTF3P5	ENSG00000233594.2	3258
chr4:143804760-143804960	-2.41595	-0.711578	-3.73813	0.00120485	0.00980188	5.68131	7.14018	7.95187	0.62732	2.02116	0.67948	3.19824	1.74671	200	Down2	.	.	INPP4B	ENSG00000109452.12	INPP4B	ENSG00000109452.12	36176
chr11:84610947-84611147	-2.41521	-1.10413	-3.30779	0.00333212	0.0206573	3.65227	5.88015	6.62656	0.62732	0.67372	0.67948	2.92182	1.56715	200	Down2	.	.	DLG2	ENSG00000150672.16	DLG2	ENSG00000150672.16	23034
chr4:150292305-150292606	-2.4148	1.14522	-6.48799	1.938e-06	0.000104924	20.223	17.3027	13.2091	3.75142	2.23827	3.16038	4.24736	2.41032	301	Down2	.	.	.	.	AKIRIN2P1	ENSG00000251482.1	418499
chr2:20033924-20034168	-2.41476	-1.02733	-3.22489	0.00404341	0.0237383	5.6547	4.47552	3.25896	1.0284	0	1.67086	2.74299	1.64344	244	Down2	.	.	CISD1P1,LINC00954	ENSG00000213403.2,ENSG00000228784.7	CISD1P1	ENSG00000213403.2	7914
chrX:26671864-26672064	-2.41389	-0.653244	-3.5266	0.00199104	0.014221	8.52197	9.24023	3.97594	0.62732	0.67372	2.71792	3.20528	1.81762	200	Down2	.	.	GS1-541M1.2,RPL7P58	ENSG00000216938.3,ENSG00000236160.1	GS1-541M1.2	ENSG00000236160.1	3560
chr3:118601359-118601639	-2.41335	1.32429	-7.07141	5.45052e-07	5.23539e-05	22.6093	18.9005	19.8797	3.13661	5.29351	2.91206	4.50547	2.58387	280	Down2	.	.	IGSF11	ENSG00000144847.12	IGSF11	ENSG00000144847.12	47461
chr16:58981044-58981244	-2.41234	-1.9667	-2.93187	0.00793981	0.0386842	3.65227	2.52006	1.98797	0	1.34744	0	2.31517	1.42509	200	Down2	.	.	.	.	RPL12P36	ENSG00000242423.2	121249
chr1:159167877-159168121	-2.4122	0.174066	-4.46715	0.000210401	0.00269241	12.6399	9.29531	9.23373	0.5142	2.76114	3.34171	3.65514	2.11053	244	Down2	.	.	ACKR1,CADM3,CADM3-AS1	ENSG00000162706.12,ENSG00000213088.9,ENSG00000225670.4	CADM3-AS1	ENSG00000225670.4	4181
chr10:87755728-87755961	-2.41149	-0.533417	-3.18873	0.00439811	0.0252468	5.92166	4.68681	10.8073	0	1.7349	3.49947	3.18596	1.91797	233	Down2	.	.	.	.	GRID1	ENSG00000182771.17	79731
chrX:17778404-17778606	-2.41142	-2.12611	-2.8914	0.00870407	0.041318	1.60716	2.07926	4.59267	0	0.66705	0	2.29489	1.3259	202	Down2	.	.	NHS,SCML1	ENSG00000047634.14,ENSG00000188158.14	SCML1	ENSG00000047634.14	16415
chr6:165462964-165463226	-2.41108	-0.360715	-4.1131	0.000491516	0.00504999	7.74443	5.77114	6.57598	0.95774	0.51429	2.07475	3.16417	1.77661	262	Down2	.	.	.	.	C6orf118	ENSG00000112539.14	232285
chr5:109776885-109777174	-2.41086	-0.0230331	-4.59575	0.000154682	0.00214499	8.70591	6.97595	7.33737	0.86827	2.33121	0.94046	3.31456	1.85834	289	Down2	.	.	TMEM232	ENSG00000186952.14	TMEM232	ENSG00000186952.14	11084
chrX:27573787-27574072	-2.41079	0.497112	-5.12672	4.38089e-05	0.000850614	11.9606	12.674	8.83541	0.88045	2.83671	2.86097	3.73882	2.13362	285	Down2	.	.	DCAF8L2,GS1-309P15.3,GS1-309P15.4	ENSG00000189186.10,ENSG00000223391.2,ENSG00000238247.2	DCAF8L2	ENSG00000189186.10	34428
chr3:158512908-158513134	-2.41071	-0.315555	-4.24237	0.000360546	0.00402842	8.97805	7.43381	7.62348	1.66546	1.78863	0.60131	3.36353	1.85319	226	Down2	.	.	GPR79,MFSD1	ENSG00000118855.18,ENSG00000232374.5	MFSD1	ENSG00000118855.18	6521
chrX:25542469-25542669	-2.41031	-0.821237	-3.38068	0.00280859	0.0182832	5.68131	6.30016	7.28922	1.88196	2.02116	0	3.12132	1.79376	200	Down2	.	.	.	.	RPP40P1	ENSG00000229310.1	67256
chr3:189923675-189923875	-2.40985	-0.635326	-3.3903	0.00274586	0.0179855	7.71035	8.82022	5.30125	3.13661	2.02116	0	3.24207	1.91985	200	Down2	.	.	NMNAT1P3	ENSG00000238077.1	NMNAT1P3	ENSG00000238077.1	39122
chr7:144435949-144436194	-2.40976	0.336037	-5.2739	3.09885e-05	0.000666672	10.932	11.3146	12.9826	1.5363	2.1999	2.21871	3.80927	2.09622	245	Down2	TPK1	ENSG00000196511.13	.	.	TPK1	ENSG00000196511.13	0
chr3:26754024-26754275	-2.40949	-0.499009	-4.00978	0.000629557	0.00607931	6.14371	7.36273	5.28013	0.49986	1.07366	1.62426	3.09137	1.73872	251	Down2	.	.	LRRC3B	ENSG00000179796.11	LRRC3B	ENSG00000179796.11	17978
chr12:90407353-90407587	-2.40944	-0.413132	-4.18365	0.000415041	0.00447189	8.32427	7.53865	5.66373	1.07234	1.15166	1.16151	3.23421	1.77878	234	Down2	.	.	.	.	BRWD1P2	ENSG00000258290.1	93801
chr5:21803098-21803339	-2.40928	0.102726	-4.43016	0.000229883	0.00287467	8.41925	11.8509	9.8986	0.5206	2.79551	2.81942	3.61823	2.06818	241	Down2	.	.	.	.	HSPD1P1	ENSG00000213430.6	79356
chr2:169017588-169017842	-2.40822	-0.0150556	-4.35874	0.000272786	0.00327079	7.34928	9.92151	9.39198	1.48186	0.53049	3.21015	3.47681	1.96194	254	Down2	.	.	STK39	ENSG00000198648.10	STK39	ENSG00000198648.10	47973
chr3:96582130-96582350	-2.40811	0.614674	-5.26223	3.18488e-05	0.00067893	14.0188	14.8913	19.8797	3.99205	3.67483	1.23542	4.20132	2.35234	220	Down2	.	.	EPHA6	ENSG00000080224.17	EPHA6	ENSG00000080224.17	48495
chr5:36739919-36740186	-2.4071	-0.313145	-3.36662	0.00290289	0.0187127	9.11928	4.71922	7.44557	2.34952	3.02795	0	3.20365	1.94535	267	Down2	.	.	.	.	SLC1A3	ENSG00000079215.13	59470
chr18:64867603-64867859	-2.40508	1.40944	-7.49118	2.24983e-07	3.50499e-05	23.7778	22.9693	24.3319	3.92076	3.6844	5.30845	4.69989	2.71598	256	Down2	.	.	.	.	RPL31P9	ENSG00000264054.1	62616
chr4:185932728-185932942	-2.40496	-0.590589	-3.66159	0.00144559	0.0112029	7.20594	5.10293	9.28957	0.58628	0.62964	2.54012	3.22438	1.78633	214	Down2	.	.	HELT	ENSG00000187821.8	HELT	ENSG00000187821.8	7054
chr6:139571827-139572105	-2.40479	0.36242	-5.08516	4.83236e-05	0.000911123	9.63429	9.97147	12.395	2.70786	0.96938	1.95534	3.69086	2.04193	278	Down2	.	.	TXLNB	ENSG00000164440.14	TXLNB	ENSG00000164440.14	11629
chr12:82386359-82386597	-2.40446	0.309741	-4.89253	7.62607e-05	0.00126864	13.9816	8.82375	13.3645	1.58148	2.83075	1.71298	3.82371	2.10786	238	Down2	.	.	.	.	PPFIA2	ENSG00000139220.16	233028
chr7:148906824-148907026	-2.40435	-0.61262	-3.84332	0.000937452	0.00818321	7.23222	7.06948	7.21705	0.62111	0.66705	2.69101	3.24424	1.81294	202	Down2	.	.	ZNF212,ZNF282	ENSG00000170260.8,ENSG00000170265.11	ZNF282	ENSG00000170265.11	2375
chrX:62907121-62907370	-2.40341	0.395338	-5.09334	4.73994e-05	0.000897664	12.7121	12.1449	10.6451	1.00775	3.78798	2.18307	3.81861	2.16646	249	Down2	.	.	ARHGEF9,ARHGEF9-IT1	ENSG00000131089.13,ENSG00000231729.1	ARHGEF9	ENSG00000131089.13	13104
chr20:25555181-25555462	-2.40277	0.285675	-4.57525	0.000162452	0.00222591	10.3979	10.7618	8.48954	4.01843	1.91806	0.48362	3.60216	2.07216	281	Down2	.	.	NANP,NINL,ZNF337-AS1	ENSG00000101004.14,ENSG00000170191.4,ENSG00000213742.6	NINL	ENSG00000101004.14	10691
chr6:160642561-160642826	-2.40252	-1.15213	-3.13812	0.00494557	0.0274438	3.98151	4.12086	3.00071	0.47345	2.03387	0	2.58077	1.59785	265	Down2	.	.	SLC22A2	ENSG00000112499.12	SLC22A2	ENSG00000112499.12	3246
chrX:84882547-84882750	-2.40227	-1.2558	-3.09221	0.005499	0.029654	5.59735	4.13803	3.91718	1.85415	0.66376	0	2.76874	1.60938	203	Down2	.	.	.	.	SFR1P2	ENSG00000223707.2	222394
chr7:55661587-55661849	-2.40165	0.0269986	-4.30252	0.000312129	0.00361345	11.152	6.73299	9.1052	2.39436	2.05716	0.51869	3.47926	1.95097	262	Down2	.	.	CDC42P2,VOPP1	ENSG00000154978.12,ENSG00000234844.1	VOPP1	ENSG00000154978.12	20907
chr2:165770232-165770472	-2.40117	0.056647	-4.66636	0.000130677	0.00189269	9.80703	9.45023	9.93984	1.04554	3.3686	1.13247	3.58901	2.0093	240	Down2	SLC38A11	ENSG00000169507.9	.	.	SLC38A11	ENSG00000169507.9	1637
chr12:55247858-55248137	-2.39974	0.125165	-4.29043	0.000321308	0.00369418	10.4725	9.63465	6.17529	0.44969	1.93181	3.40958	3.44552	2.01913	279	Down2	MUCL1	ENSG00000172551.10	.	.	MUCL1	ENSG00000172551.10	164
chr8:67334101-67334352	-2.3997	0.976902	-6.41518	2.27744e-06	0.00011504	15.8443	20.4149	17.4244	2.99915	3.22097	3.24852	4.32986	2.44841	251	Down2	.	.	ADHFE1,C8orf46,RRS1,RRS1-AS1	ENSG00000147576.15,ENSG00000169085.11,ENSG00000179041.3,ENSG00000246145.1	RRS1-AS1	ENSG00000246145.1	6860
chr11:31261988-31262278	-2.3989	1.17097	-6.47837	1.97973e-06	0.000105926	17.9115	14.4831	21.9362	3.46108	3.71707	2.34304	4.33527	2.44432	290	Down2	DCDC1	ENSG00000170959.14	.	.	DCDC1	ENSG00000170959.14	885
chr4:75236702-75236952	-2.39841	0.729867	-5.9576	6.37427e-06	0.000223169	17.2063	14.1123	13.7833	2.50929	2.69488	2.71792	4.11028	2.30536	250	Down2	.	.	EREG	ENSG00000124882.3	EREG	ENSG00000124882.3	5812
chr12:85451286-85451532	-2.39837	0.72491	-6.0088	5.6738e-06	0.00020662	15.1766	15.0248	15.6236	3.06011	2.7387	2.20969	4.13555	2.31035	246	Down2	.	.	LRRIQ1,TSPAN19	ENSG00000133640.18,ENSG00000231738.10	LRRIQ1	ENSG00000133640.18	12727
chr7:123134395-123134612	-2.39825	0.44232	-5.37	2.47432e-05	0.000564837	16.8307	12.3874	13.4363	2.31271	2.48376	2.505	4.03706	2.24371	217	Down2	.	.	IQUB	ENSG00000164675.10	IQUB	ENSG00000164675.10	38390
chr1:174739240-174739470	-2.39791	-0.786155	-3.34155	0.00307874	0.0194996	4.94027	6.20885	5.76223	1.09099	2.92921	0	2.98596	1.78468	230	Down2	.	.	BANF1P4,RABGAP1L	ENSG00000152061.22,ENSG00000223828.1	BANF1P4	ENSG00000223828.1	12984
chr4:23137555-23137838	-2.39783	0.344091	-5.13245	4.32208e-05	0.000843281	9.75086	10.3889	10.3028	1.77335	2.85676	0.9604	3.63777	2.03369	283	Down2	.	.	.	.	RFPL4AP3	ENSG00000251220.2	379069
chr4:102090549-102090749	-2.3976	-0.884242	-3.58619	0.00172898	0.0128165	4.8697	6.72017	6.62656	0.62732	1.34744	0.67948	3.05826	1.66526	200	Down2	.	.	PPP3CA	ENSG00000138814.16	PPP3CA	ENSG00000138814.16	11074
chrX:10565990-10566190	-2.39683	-1.65246	-3.0568	0.00596617	0.0314966	4.05808	2.52006	3.97594	0.62732	0	0.67948	2.52994	1.44375	200	Down2	.	.	MID1	ENSG00000101871.14	MID1	ENSG00000101871.14	8042
chr6:95879649-95879914	-2.39647	0.150675	-4.36362	0.000269613	0.00324126	12.8634	6.33978	10.5025	2.36725	1.01693	1.53845	3.57101	1.96547	265	Down2	.	.	.	.	CYCSP17	ENSG00000219627.1	72145
chr2:51937552-51937878	-2.3959	1.36632	-7.02045	6.07835e-07	5.55984e-05	20.6638	17.2642	15.855	2.30916	4.54657	3.33488	4.33147	2.49223	326	Down2	.	.	.	.	CRYGGP	ENSG00000223710.1	64662
chr20:13590996-13591272	-2.3952	-0.0254909	-4.38065	0.000258833	0.00313935	6.17534	10.0437	8.16315	0.90916	0.9764	2.46189	3.36585	1.88318	276	Down2	.	.	TASP1	ENSG00000089123.15	TASP1	ENSG00000089123.15	19386
chr18:70339707-70339991	-2.39517	0.599737	-5.63662	1.33121e-05	0.000368199	13.4317	11.2397	11.6665	2.65065	2.37225	1.43552	3.84652	2.14537	284	Down2	.	.	CBLN2	ENSG00000141668.9	CBLN2	ENSG00000141668.9	33952
chr6:104415856-104416083	-2.39503	-0.888188	-3.22876	0.00400721	0.0235782	6.79326	4.07059	5.25454	1.10541	2.37434	0	2.92512	1.73281	227	Down2	.	.	.	.	R3HDM2P2	ENSG00000216817.1	51540
chr11:29365429-29365706	-2.39408	1.16915	-6.93614	7.28521e-07	6.0299e-05	18.4591	18.4987	18.1812	2.71764	3.40508	3.9248	4.37032	2.49323	277	Down2	.	.	.	.	HNRNPRP2	ENSG00000255047.1	325469
chr5:99959556-99959841	-2.39318	0.877879	-6.08771	4.74486e-06	0.000183664	13.6693	13.5582	17.2058	2.64135	1.89114	3.3378	4.09034	2.29005	285	Down2	.	.	.	.	FAM174A	ENSG00000174132.8	61800
chrX:99668339-99668577	-2.39311	0.973761	-6.45582	2.0811e-06	0.000109099	17.0508	20.824	18.3762	3.16297	3.3969	3.42596	4.39206	2.49325	238	Down2	.	.	PCDH19	ENSG00000165194.14	PCDH19	ENSG00000165194.14	3069
chrX:144486672-144486907	-2.3923	0.255177	-4.57015	0.000164444	0.00224576	11.3972	10.7237	11.8432	0.53389	3.44027	3.46969	3.7673	2.18518	235	Down2	.	.	.	.	SPANXN1	ENSG00000203923.4	158324
chr14:30739981-30740298	-2.39206	0.933838	-5.70185	1.14516e-05	0.000332171	11.7774	17.7544	12.1243	3.16629	3.40047	1.28608	3.99748	2.26897	317	Down2	.	.	.	.	PRKD1	ENSG00000184304.14	78878
chr7:82356313-82356549	-2.39193	-0.592988	-3.13866	0.00493949	0.0274228	10.6611	3.20347	7.30045	2.12651	0.57095	0.57583	3.14039	1.73193	236	Down2	.	.	.	.	PCLO	ENSG00000186472.19	95357
chr2:210421182-210421461	-2.39192	0.784545	-6.01293	5.6208e-06	0.000205142	14.836	14.452	12.3506	1.79877	2.89772	2.9225	4.01298	2.26687	279	Down2	.	.	MAP2	ENSG00000078018.19	MAP2	ENSG00000078018.19	22579
chr1:171214740-171215008	-2.39149	-0.103886	-3.45013	0.0023851	0.0162519	7.57104	8.77634	6.42875	0	4.0222	3.54953	3.29992	2.13793	268	Down2	.	.	FMO1,FMO2,HMGB1P11,Y_RNA	ENSG00000010932.15,ENSG00000094963.13,ENSG00000206692.1,ENSG00000230547.1	FMO1	ENSG00000010932.15	2603
chr10:107451689-107451916	-2.39145	-0.881921	-3.27232	0.00362013	0.0219068	4.64802	6.2909	4.6707	0	1.78076	1.79599	2.90084	1.75627	227	Down2	.	.	YWHAZP5	ENSG00000213260.3	YWHAZP5	ENSG00000213260.3	5609
chr3:81351256-81351562	-2.39108	1.55857	-6.91048	7.69952e-07	6.24388e-05	25.9929	23.0594	16.8912	3.69013	6.60509	2.66463	4.58325	2.68368	306	Down2	.	.	.	.	GBE1	ENSG00000114480.12	275532
chr10:117237957-117238157	-2.39074	-1.40884	-3.03789	0.00623119	0.0325064	3.24646	4.62011	4.63859	0	1.34744	0.67948	2.68637	1.54942	200	Down2	.	.	ATRNL1	ENSG00000107518.16	ATRNL1	ENSG00000107518.16	11273
chr12:20702197-20702440	-2.39052	0.518562	-5.03072	5.49595e-05	0.00100058	12.6919	11.062	16.9073	1.03263	3.32701	3.35546	3.97021	2.24387	243	Down2	.	.	PDE3A	ENSG00000172572.6	PDE3A	ENSG00000172572.6	22359
chr4:34555800-34556029	-2.39005	-0.654507	-3.6657	0.00143154	0.0111221	8.1516	4.40186	6.36613	0.54788	1.1768	1.18687	3.0824	1.70457	229	Down2	.	.	.	.	snoU13	ENSG00000238694.1	411937
chr14:59974197-59974440	-2.38963	0.812713	-5.24998	3.2778e-05	0.000692443	17.3679	14.8646	16.3619	1.03263	6.65402	3.35546	4.20729	2.46716	243	Down2	.	.	CCDC175,GPR135,JKAMP,L3HYPDH	ENSG00000050130.17,ENSG00000126790.11,ENSG00000151838.11,ENSG00000181619.11	CCDC175	ENSG00000151838.11	2991
chr13:38619979-38620267	-2.38928	0.690635	-5.32151	2.77161e-05	0.000616009	14.6542	15.7504	8.2832	2.61384	1.87144	2.35931	3.88739	2.19348	288	Down2	.	.	LINC00571	ENSG00000223685.5	LINC00571	ENSG00000223685.5	15318
chr11:59590595-59590836	-2.38917	-0.640258	-3.88336	0.00085192	0.00761603	6.06186	5.22834	6.59906	1.0412	0.5591	1.12777	3.04381	1.67913	241	Down2	.	.	FABP5P7,GIF,MRPL16,STX3,TCN1	ENSG00000134812.7,ENSG00000134827.7,ENSG00000166900.14,ENSG00000166902.4,ENSG00000234964.4	MRPL16	ENSG00000166902.4	12251
chr4:175685414-175685691	-2.3886	0.772387	-5.73537	1.06008e-05	0.00031487	16.4081	14.8596	10.5259	1.81176	2.91864	2.9436	4.00279	2.27226	277	Down2	.	.	GLRA3	ENSG00000145451.12	GLRA3	ENSG00000145451.12	35566
chr4:75177561-75177781	-2.38697	-0.371901	-4.09893	0.000508488	0.00518184	7.74724	7.25472	8.4338	0.57029	2.44989	1.23542	3.33679	1.86491	220	Down2	.	.	EPGN,MTHFD2L	ENSG00000163738.18,ENSG00000182585.9	EPGN	ENSG00000182585.9	2747
chr5:102923005-102923278	-2.38661	0.329189	-5.06788	5.03369e-05	0.000939307	11.2972	10.4618	9.22378	1.83831	2.9614	0.99558	3.65554	2.0561	273	Down2	.	.	NUDT12	ENSG00000112874.9	NUDT12	ENSG00000112874.9	24512
chr7:36710540-36710784	-2.38614	-1.14156	-2.92542	0.0080571	0.0390797	4.98944	2.4099	5.97477	1.0284	0	1.1139	2.71744	1.57083	244	Down2	.	.	AOAH	ENSG00000136250.11	AOAH	ENSG00000136250.11	9636
chr7:115778385-115778673	-2.38537	1.87455	-8.12861	6.14069e-08	2.27507e-05	27.3357	27.4173	33.1328	6.97024	5.61433	3.7749	4.97665	2.93391	288	Down2	.	.	TFEC	ENSG00000105967.15	TFEC	ENSG00000105967.15	21276
chr4:159651249-159651520	-2.38428	0.37032	-4.96094	6.48346e-05	0.00112917	8.68519	13.6387	10.2699	1.3889	2.98326	1.50439	3.70163	2.07184	271	Down2	.	.	ETFDH,FNIP2,PPID,U3	ENSG00000052795.12,ENSG00000171497.4,ENSG00000171503.11,ENSG00000271817.1	PPID	ENSG00000171497.4	6702
chr4:25182296-25182551	-2.38359	-0.343085	-3.46125	0.00232336	0.0159569	3.81937	8.2355	10.9143	0.49202	2.11363	1.06585	3.24536	1.79273	255	Down2	.	.	SEPSECS,SEPSECS-AS1	ENSG00000109618.11,ENSG00000281501.1	SEPSECS-AS1	ENSG00000281501.1	20002
chr18:34923379-34923639	-2.38322	0.875508	-5.85829	7.99558e-06	0.000260733	17.481	13.8926	16.8213	3.37789	1.55474	4.18142	4.19372	2.38364	260	Down2	.	.	.	.	CELF4	ENSG00000101489.19	69833
chr2:74990035-74990235	-2.38315	-0.884242	-3.28152	0.00354317	0.0215733	6.49293	5.04012	6.62656	1.25464	2.69488	0	3.05729	1.78529	200	Down2	.	.	.	.	HK2	ENSG00000159399.9	70874
chr8:3442532-3442870	-2.38312	2.1461	-8.75776	1.79718e-08	2.05569e-05	35.058	30.3203	24.3105	5.93914	5.5811	5.22678	4.99513	2.97821	338	Down2	.	.	CSMD1	ENSG00000183117.18	CSMD1	ENSG00000183117.18	31391
chr10:57260797-57261116	-2.38279	1.25352	-6.92917	7.39542e-07	6.07982e-05	17.5553	16.3264	17.0338	3.93305	2.11197	3.40806	4.26816	2.43229	319	Down2	.	.	.	.	snoU13	ENSG00000238355.1	66384
chrX:56753179-56753379	-2.38186	0.550494	-4.9376	6.85239e-05	0.00117513	19.4788	12.6003	17.8917	1.25464	3.3686	5.43585	4.22618	2.42896	200	Down2	.	.	LINC01420,UQCRBP1	ENSG00000204272.11,ENSG00000237748.1	LINC01420	ENSG00000204272.11	2314
chr2:20155729-20155998	-2.37998	0.468558	-4.85491	8.33922e-05	0.00135519	11.7669	12.8033	9.85362	1.39923	1.00181	5.55709	3.77844	2.19587	269	Down2	.	.	MATN3,WDR35	ENSG00000118965.14,ENSG00000132031.12	WDR35	ENSG00000118965.14	2098
chr2:158354261-158354558	-2.37958	0.818614	-5.58786	1.49023e-05	0.000398497	16.3963	13.0104	11.1558	4.22439	2.26841	1.37269	3.97071	2.25908	297	Down2	.	.	CYTIP	ENSG00000115165.9	CYTIP	ENSG00000115165.9	8789
chr1:66719129-66719361	-2.37942	0.0322518	-4.74277	0.000108906	0.00165141	9.44553	9.7761	10.2826	1.08159	2.32317	1.75728	3.60086	1.99683	232	Down2	.	.	PDE4B	ENSG00000184588.17	PDE4B	ENSG00000184588.17	3688
chr17:68291525-68291857	-2.37894	-0.840784	-3.12818	0.00506066	0.0278756	3.9114	4.55433	2.79433	3.02324	0.40585	0	2.58769	1.68482	332	Down2	.	.	.	.	CALM2P1	ENSG00000267170.1	54060
chr18:69753814-69754069	-2.37867	0.193892	-4.92134	7.12199e-05	0.00120897	8.59358	11.8591	9.87487	1.47605	2.11363	1.59878	3.62533	2.0084	255	Down2	.	.	.	.	CBLN2	ENSG00000141668.9	453464
chr3:88162819-88163088	-2.37865	1.32173	-6.91841	7.56898e-07	6.17589e-05	18.4047	24.0452	20.6926	2.79846	4.00725	5.0519	4.53834	2.62913	269	Down2	.	.	C3orf38,CBX5P1,CGGBP1,ZNF654	ENSG00000163320.10,ENSG00000175105.5,ENSG00000179021.9,ENSG00000241535.1	CBX5P1	ENSG00000241535.1	17702
chr1:186451911-186452223	-2.37846	1.07018	-6.24388	3.33801e-06	0.000146825	16.1283	18.3081	11.469	3.21703	2.15936	3.04895	4.11771	2.34754	312	Down2	.	.	GS1-304P7.3,PDC	ENSG00000116703.13,ENSG00000273198.1	PDC	ENSG00000116703.13	21658
chr21:30312616-30312852	-2.37812	0.021128	-4.622	0.000145281	0.0020466	9.28544	11.7461	7.86202	1.59489	2.28379	1.15166	3.5642	1.98294	236	Down2	.	.	LTN1,THUMPD1P1	ENSG00000198862.13,ENSG00000215317.2	LTN1	ENSG00000198862.13	19332
chr1:116563417-116563666	-2.37805	0.501699	-5.08209	4.86756e-05	0.000916027	12.3861	12.8196	12.7741	1.00775	2.16456	4.91191	3.90321	2.24591	249	Down2	.	.	SLC22A15	ENSG00000163393.12	SLC22A15	ENSG00000163393.12	11633
chr3:25075029-25075274	-2.37761	0.0950895	-4.4809	0.000203588	0.00262862	11.5945	11.3146	6.49132	1.0242	1.64992	2.77339	3.56692	2.02038	245	Down2	.	.	.	.	RARB	ENSG00000077092.18	140550
chr8:106794142-106794350	-2.37734	0.402811	-5.26235	3.18397e-05	0.00067891	16.3884	12.9234	13.3805	1.80958	2.59123	3.26674	4.04134	2.26961	208	Down2	.	.	RPL12P24	ENSG00000243601.1	RPL12P24	ENSG00000243601.1	44150
chr2:76014817-76015077	-2.37715	0.313949	-4.77487	0.000100887	0.00156214	14.0472	7.75404	11.2142	1.44767	2.07298	2.09071	3.70604	2.05743	260	Down2	.	.	.	.	GCFC2	ENSG00000005436.13	76703
chr4:79963389-79963656	-2.37662	0.0895331	-4.49215	0.000198178	0.00257811	9.72723	8.17998	8.93469	1.87962	3.02795	0.50897	3.48963	1.99016	267	Down2	.	.	LINC01088	ENSG00000249307.5	LINC01088	ENSG00000249307.5	42738
chr3:94581677-94581974	-2.37626	0.65825	-5.4365	2.11849e-05	0.00050798	14.4834	9.89923	11.6021	1.26732	2.7221	2.74538	3.82529	2.16704	297	Down2	.	.	.	.	WDR82P1	ENSG00000234629.1	74894
chr3:96858149-96858349	-2.37608	-0.417781	-3.68584	0.00136459	0.0107376	11.3626	9.66024	4.63859	1.25464	2.69488	0.67948	3.38278	1.90962	200	Down2	.	.	.	.	EPHA6	ENSG00000080224.17	300106
chr21:15632148-15632422	-2.37594	0.676929	-4.56448	0.000166688	0.00226799	12.737	13.796	12.0923	0.4579	5.90119	3.96777	3.92239	2.38341	274	Down2	.	.	ABCC13,LIPI,RBM11	ENSG00000185272.13,ENSG00000188992.11,ENSG00000243064.8	ABCC13	ENSG00000243064.8	13699
chr1:165894060-165894290	-2.37588	-0.0120299	-4.54234	0.000175753	0.00235785	8.82191	9.13066	11.5244	2.72749	1.17169	1.18171	3.59348	1.97624	230	Down2	.	.	UCK2	ENSG00000143179.12	UCK2	ENSG00000143179.12	20757
chr6:69153781-69153983	-2.37526	-1.3023	-2.95843	0.00747375	0.037048	5.62506	4.99022	2.62438	1.86333	0	0.67275	2.71814	1.6119	202	Down2	.	.	.	.	ADGRB3	ENSG00000135298.13	191277
chr5:11619890-11620121	-2.37509	-0.874931	-3.45714	0.002346	0.0160724	4.91888	4.0001	7.45847	0.54314	1.16661	0.5883	2.93186	1.61188	231	Down2	.	.	CTNND2	ENSG00000169862.18	CTNND2	ENSG00000169862.18	30760
chr18:40176318-40176574	-2.37416	0.908564	-5.86762	7.82673e-06	0.000256683	15.8519	16.7348	16.5664	1.47029	4.73709	3.71591	4.22369	2.44033	256	Down2	.	.	.	.	LINC00907	ENSG00000267586.6	370389
chr1:100202666-100202956	-2.37388	0.908594	-6.14329	4.18527e-06	0.000170103	15.3927	13.9038	14.1671	1.73054	2.7878	3.74886	4.06855	2.31914	290	Down2	.	.	FRRS1,HMGB3P10	ENSG00000156869.12,ENSG00000223656.1	FRRS1	ENSG00000156869.12	21452
chr10:52548872-52549120	-2.37345	-0.323364	-4.17683	0.000421878	0.00452957	6.87255	6.77436	8.016	1.51771	0.54332	1.64391	3.24911	1.80793	248	Down2	.	.	A1CF,ASAH2B	ENSG00000148584.14,ENSG00000204147.9	A1CF	ENSG00000148584.14	39101
chr12:62604253-62604484	-2.37324	0.666852	-5.68952	1.17816e-05	0.000337835	16.5134	16.364	13.1958	2.17254	4.08315	2.35318	4.13681	2.35208	231	Down2	.	.	FAM19A2,KLF17P1,USP15	ENSG00000135655.13,ENSG00000198673.10,ENSG00000258316.1	FAM19A2	ENSG00000198673.10	17631
chr1:197588383-197588595	-2.37276	0.118899	-4.58188	0.000159898	0.00219979	10.7195	10.6984	13.1281	1.18363	4.44909	1.28204	3.78377	2.13309	212	Down2	.	.	DENND1B	ENSG00000213047.11	DENND1B	ENSG00000213047.11	36034
chr5:59020461-59020701	-2.37252	0.568992	-5.18753	3.7962e-05	0.000768213	13.5269	12.6003	15.462	1.04554	3.93003	3.39741	4.01104	2.29821	240	Down2	.	.	PDE4D	ENSG00000113448.16	PDE4D	ENSG00000113448.16	43634
chr10:8486727-8486975	-2.3725	-0.513131	-3.68307	0.00137358	0.0107916	6.54529	4.74205	8.016	0.5059	2.71661	0.54797	3.10976	1.77639	248	Down2	.	.	.	.	KRT8P37	ENSG00000213771.3	70094
chr11:106027063-106027342	-2.37189	0.704097	-5.85099	8.13031e-06	0.00026402	13.9633	12.0433	13.3006	1.79877	2.89772	2.43542	3.94342	2.21982	279	Down2	.	.	.	.	AASDHPPT	ENSG00000149313.10	64869
chrX:37368732-37368955	-2.37179	-0.874931	-3.43422	0.00247622	0.0166956	4.00349	5.27367	7.72603	0.56262	1.20846	0.6094	2.96819	1.62442	223	Down2	.	.	FAM47DP,FTH1P19,FTH1P27	ENSG00000174678.9,ENSG00000219186.2,ENSG00000234355.3	FTH1P27	ENSG00000234355.3	4169
chr6:92040030-92040312	-2.37166	0.993951	-6.22505	3.4821e-06	0.000150904	17.5562	17.277	12.6892	2.22454	2.86689	3.85521	4.16974	2.39049	282	Down2	.	.	.	.	CASC6	ENSG00000224944.1	359834
chr2:68067722-68067988	-2.37118	1.29457	-6.91739	7.58566e-07	6.18064e-05	21.0532	22.4216	18.933	4.7167	2.53278	4.59799	4.52736	2.62401	266	Down2	.	.	.	.	C1D	ENSG00000197223.11	205712
chr10:30976754-30976954	-2.37108	-0.429787	-3.46451	0.00230557	0.015876	7.71035	7.9802	9.27718	2.50929	0	4.07689	3.40657	2.04796	200	Down2	.	.	SVILP1	ENSG00000234814.7	SVILP1	ENSG00000234814.7	5638
chr7:82900654-82900896	-2.3703	0.609356	-5.66809	1.23788e-05	0.000350296	13.4151	15.9673	13.1436	3.11069	2.22717	2.24622	4.03834	2.26729	242	Down2	.	.	.	.	PCLO	ENSG00000186472.19	108409
chr2:179626710-179626966	-2.36969	-0.0291866	-4.56527	0.000166373	0.00226579	7.92594	9.51586	8.2832	2.45048	1.05269	1.06169	3.44059	1.91539	256	Down2	.	.	TTN,TTN-AS1	ENSG00000155657.24,ENSG00000237298.8	TTN-AS1	ENSG00000237298.8	3229
chr13:92598870-92599132	-2.36889	0.49896	-5.24728	3.2987e-05	0.00069592	12.3911	11.8629	12.1403	3.3521	1.02858	2.59344	3.85129	2.17586	262	Down2	.	.	.	.	GPC5	ENSG00000179399.14	221558
chr6:126227709-126227976	-2.36788	0.190331	-4.93485	6.89721e-05	0.00118	10.6392	8.17998	9.92743	1.40971	1.51398	2.0359	3.56547	1.98078	267	Down2	.	.	HINT3,NCOA7	ENSG00000111911.6,ENSG00000111912.19	NCOA7	ENSG00000111912.19	6654
chr4:120411618-120411867	-2.36784	-0.0609067	-4.39803	0.000248275	0.00304451	9.45255	9.78337	6.38705	1.00775	2.7057	1.09154	3.42333	1.93831	249	Down2	.	.	GTF2IP12,PDE5A	ENSG00000138735.15,ENSG00000283050.1	PDE5A	ENSG00000138735.15	15223
chr6:64722284-64722486	-2.36782	1.59749	-7.74609	1.32982e-07	2.86464e-05	33.7504	31.1889	36.7413	4.96888	7.33753	6.72754	5.17495	3.1021	202	Down2	.	.	.	.	EYS	ENSG00000188107.13	53783
chr5:121531634-121531873	-2.36691	0.501514	-4.37757	0.000260752	0.00315769	16.6398	11.2471	11.645	0.52496	6.2016	3.41162	3.93528	2.36758	239	Down2	.	.	.	.	ZNF474	ENSG00000164185.4	66317
chr6:123052075-123052371	-2.36587	0.446396	-5.00339	5.86316e-05	0.00104754	10.9678	9.08131	10.7458	0.84773	3.64172	1.83644	3.64834	2.09228	296	Down2	.	.	FABP7,PKIB	ENSG00000135549.10,ENSG00000164434.11	PKIB	ENSG00000135549.10	13368
chr4:108104426-108104739	-2.36503	0.988587	-5.51459	1.7664e-05	0.000446133	15.5581	16.9078	10.1621	1.20253	3.44393	4.34173	4.02082	2.35491	313	Down2	.	.	RAC1P5	ENSG00000213522.4	RAC1P5	ENSG00000213522.4	20342
chr15:38706712-38706922	-2.36417	-0.48968	-3.96902	0.000694092	0.00654622	8.11616	6.40016	8.20431	1.79235	0.64164	1.29425	3.29869	1.81303	210	Down2	.	.	FAM98B	ENSG00000171262.11	FAM98B	ENSG00000171262.11	39407
chr4:29972380-29972659	-2.3634	0.0209704	-4.67973	0.000126574	0.00184619	9.30886	7.82815	7.12533	1.79877	0.96591	1.46125	3.37177	1.88584	279	Down2	.	.	RPS3AP17	ENSG00000244031.3	RPS3AP17	ENSG00000244031.3	7001
chr6:82555335-82555691	-2.36317	-0.905689	-2.98043	0.00710764	0.0357546	2.96377	5.66306	1.86139	1.05728	0	1.14519	2.48299	1.57936	356	Down2	.	.	LINC01526	ENSG00000224995.1	LINC01526	ENSG00000224995.1	31462
chr8:77167246-77167472	-2.36267	0.144383	-4.87037	8.03831e-05	0.00131713	10.7737	11.8941	9.96916	2.22061	2.38485	1.20262	3.71793	2.07206	226	Down2	.	.	.	.	LINC01109	ENSG00000271167.1	148822
chr14:26746111-26746357	-2.36155	-0.374076	-4.01441	0.000622615	0.00602901	8.24813	5.80502	7.00368	2.04007	0.54774	1.10485	3.21233	1.79968	246	Down2	.	.	.	.	CYB5AP5	ENSG00000257503.1	68869
chr3:155040961-155041246	-2.36134	1.64965	-8.02858	7.50165e-08	2.42733e-05	23.3517	25.6427	25.5762	4.84248	4.72785	4.29146	4.76228	2.79068	285	Down2	.	.	PABPC1P10	ENSG00000239443.1	PABPC1P10	ENSG00000239443.1	13366
chrX:137274354-137274554	-2.36111	-0.944492	-3.20749	0.00421045	0.0244595	5.68131	6.30016	4.63859	0	2.69488	1.35896	2.96579	1.79919	200	Down2	.	.	.	.	MAGEA13P	ENSG00000183981.8	290350
chrX:86919538-86919738	-2.36048	0.133302	-4.72083	0.000114752	0.00171682	15.0149	11.7603	9.93984	2.50929	1.34744	2.71792	3.84732	2.15428	200	Down2	.	.	RPSAP15	ENSG00000237506.3	RPSAP15	ENSG00000237506.3	39465
chr12:62048638-62048895	-2.36007	-0.0939688	-4.37845	0.000260198	0.00315244	7.8951	8.17141	8.25097	1.95275	0.52429	2.11512	3.37959	1.91079	257	Down2	.	.	.	.	DUX4L52	ENSG00000258336.2	54015
chr2:196468971-196469171	-2.35947	-1.1735	-3.33334	0.00313859	0.0197547	5.68131	4.62011	3.97594	0.62732	0.67372	0.67948	2.81306	1.56715	200	Down2	.	.	AHCYP5,SLC39A10	ENSG00000196950.13,ENSG00000213107.2	AHCYP5	ENSG00000213107.2	20217
chrX:75675086-75675403	-2.35922	0.336893	-4.45415	0.000217051	0.00275173	6.14473	10.5996	10.8701	0.79157	3.40047	1.28608	3.4959	1.9951	317	Down2	.	.	MAGEE1	ENSG00000198934.4	MAGEE1	ENSG00000198934.4	26969
chr6:153274475-153274675	-2.35835	-1.14805	-3.33019	0.00316182	0.019866	4.05808	5.46013	5.30125	0.62732	0.67372	0.67948	2.85093	1.56715	200	Down2	.	.	FBXO5,MTRF1L	ENSG00000112029.9,ENSG00000112031.15	FBXO5	ENSG00000112029.9	20445
chr10:65851823-65852064	-2.35806	-0.753501	-3.6843	0.00136958	0.0107685	5.72509	4.87979	5.49922	0.5206	0.5591	1.69165	2.93785	1.67094	241	Down2	.	.	.	.	DBF4P1	ENSG00000235489.4	78547
chr13:82564824-82565060	-2.35786	-0.748169	-3.6885	0.00135595	0.0106823	5.15858	6.40694	5.05416	1.59489	0.57095	0.57583	2.96712	1.67045	236	Down2	.	.	.	.	PTMAP5	ENSG00000214182.5	300621
chr6:74695885-74696086	-2.35714	-0.316956	-4.02169	0.000611848	0.00594758	8.07578	7.52257	11.8685	1.8726	2.0111	0.6761	3.49902	1.91535	201	Down2	.	.	TXNP7	ENSG00000217268.1	TXNP7	ENSG00000217268.1	18442
chr18:67740078-67740285	-2.35689	-0.660307	-3.8426	0.000939061	0.00819348	7.05753	6.08711	7.04272	1.21222	1.30187	0.6565	3.17321	1.74302	207	Down2	.	.	RTTN	ENSG00000176225.12	RTTN	ENSG00000176225.12	36644
chr2:138623664-138623943	-2.35616	0.443838	-4.74068	0.000109448	0.00165802	13.0906	8.12923	11.8756	0.89939	3.86362	1.94833	3.71763	2.13055	279	Down2	.	.	.	.	HNMT	ENSG00000150540.13	97648
chr14:59522305-59522510	-2.35586	-0.823602	-3.26408	0.00369046	0.0222225	7.12638	5.73673	5.17195	1.22404	3.28643	0	3.04881	1.83493	205	Down2	.	.	.	.	DAAM1	ENSG00000100592.15	132855
chrX:141177128-141177372	-2.35585	-0.236262	-4.08648	0.000523884	0.00529427	7.31785	9.98385	5.97477	1.54259	2.20891	0.55695	3.3115	1.87769	244	Down2	.	.	.	.	MAGEC2	ENSG00000046774.9	115704
chr8:3584818-3585071	-2.35535	1.50338	-6.56645	1.62987e-06	9.48414e-05	30.1549	18.5933	28.2873	2.97544	5.85843	5.90853	4.78023	2.82222	253	Down2	.	.	CSMD1	ENSG00000183117.18	CSMD1	ENSG00000183117.18	18801
chr8:79632691-79632981	-2.35508	1.4514	-6.91271	7.66272e-07	6.22895e-05	21.2699	17.9591	25.1352	3.02845	6.04024	3.28025	4.5593	2.6521	290	Down2	.	.	IL7,PRKRIRP7,ZC2HC1A	ENSG00000104427.11,ENSG00000104432.12,ENSG00000253919.1	IL7	ENSG00000104432.12	17824
chr9:13175900-13176108	-2.35429	-1.0777	-2.9211	0.00813669	0.039352	5.0726	8.07712	2.54868	1.80958	1.29561	0	2.84569	1.69705	208	Down2	MPDZ	ENSG00000107186.16	.	.	MPDZ	ENSG00000107186.16	10
chr3:62341547-62341791	-2.35371	-0.495975	-3.28987	0.00347468	0.0212748	6.31996	4.81979	9.23373	2.05679	2.76114	0	3.15628	1.88941	244	Down2	.	.	C3orf14,CADPS,FEZF2,PTPRG-AS1	ENSG00000114405.10,ENSG00000153266.12,ENSG00000163618.17,ENSG00000241472.6	PTPRG-AS1	ENSG00000241472.6	13210
chr8:108825763-108826092	-2.35358	1.91205	-8.07563	6.82638e-08	2.36165e-05	28.1229	25.0219	23.767	3.81351	7.372	4.13058	4.80123	2.85755	329	Down2	.	.	.	.	PGAM1P13	ENSG00000248838.2	166256
chr7:103913407-103913610	-2.35327	-0.85114	-2.99424	0.0068868	0.034968	5.99716	3.72423	9.79295	0	1.99129	2.00832	3.08038	1.80473	203	Down2	.	.	.	.	LHFPL3	ENSG00000187416.11	55495
chr2:183531789-183532006	-2.35327	-0.362819	-3.88455	0.000849504	0.00760266	6.35828	7.35502	10.9934	1.15635	0.62094	2.505	3.3731	1.86799	217	Down2	.	.	DNAJC10	ENSG00000077232.16	DNAJC10	ENSG00000077232.16	48763
chr2:178997137-178997394	-2.35206	-0.231528	-4.18492	0.000413781	0.00446365	7.57929	6.53713	7.73528	0.48819	2.09718	1.58634	3.2588	1.85936	257	Down2	.	.	CYCTP,PDE11A,RBM45	ENSG00000128655.16,ENSG00000155636.14,ENSG00000249909.1	RBM45	ENSG00000155636.14	6271
chr4:94120885-94121085	-2.35121	0.177492	-4.95383	6.59361e-05	0.0011424	11.7684	13.8603	11.9278	1.88196	2.69488	2.03844	3.88678	2.16827	200	Down2	.	.	GRID2	ENSG00000152208.11	GRID2	ENSG00000152208.11	4016
chr3:82182233-82182522	-2.35107	1.70623	-7.9513	8.76423e-08	2.52549e-05	27.2411	25.8692	22.9293	5.64372	5.12866	3.76183	4.78607	2.82819	289	Down2	.	.	.	.	RPL7AP23	ENSG00000241367.1	186908
chr7:117993052-117993272	-2.35083	1.00863	-6.44088	2.15118e-06	0.000111186	20.6593	19.4732	21.0845	2.85146	4.2873	4.32397	4.50452	2.60486	220	Down2	.	.	.	.	ANKRD7	ENSG00000106013.13	113023
chr14:39484724-39484963	-2.35064	0.192079	-4.79113	9.70543e-05	0.0015179	9.84806	11.9501	9.98143	1.57487	3.38269	1.13721	3.685	2.08173	239	Down2	.	.	SEC23A,Y_RNA	ENSG00000100934.14,ENSG00000199285.1	SEC23A	ENSG00000100934.14	25485
chr14:25850823-25851116	-2.35062	0.691541	-4.84912	8.45477e-05	0.001366	11.6341	16.3417	9.0465	0.85641	4.59876	2.78286	3.84205	2.2644	293	Down2	.	.	OR7K1P	ENSG00000258275.1	OR7K1P	ENSG00000258275.1	23853
chr12:47377868-47378102	-2.35047	-0.254956	-4.30807	0.000308007	0.00357935	7.28373	7.53865	9.06196	1.07234	1.15166	1.74226	3.3555	1.85331	234	Down2	.	.	.	.	PCED1B	ENSG00000179715.12	95285
chr19:29228026-29228249	-2.35011	-0.788275	-3.26827	0.00365451	0.0220643	5.4593	6.40375	4.75448	0	1.8127	2.4376	2.96594	1.82995	223	Down2	.	.	.	.	MAN1A2P1	ENSG00000267799.1	55529
chrX:117119302-117119502	-2.34928	-0.867176	-3.30319	0.00336811	0.0208247	6.08712	5.88015	5.9639	1.88196	0	2.03844	3.04958	1.79568	200	Down2	KLHL13	ENSG00000003096.13	.	.	KLHL13	ENSG00000003096.13	20
chr7:117025826-117026233	-2.34809	-0.112844	-4.51529	0.000187501	0.00247527	5.38418	5.36623	4.23318	0.9248	0.66213	1.00169	2.86335	1.6611	407	Down2	.	.	ASZ1	ENSG00000154438.7	ASZ1	ENSG00000154438.7	41319
chr1:168204597-168204895	-2.34761	0.103361	-4.29994	0.000314062	0.00363217	8.44298	6.76527	9.33945	3.36817	1.35648	0.45603	3.38264	1.94652	298	Down2	.	.	ANKRD36BP1,RPL34P1,SFT2D2,TBX19	ENSG00000143178.12,ENSG00000213064.9,ENSG00000214262.4,ENSG00000237049.1	SFT2D2	ENSG00000213064.9	9351
chr18:41710482-41710738	-2.3475	0.166437	-4.67378	0.000128383	0.00186723	12.9985	8.20333	8.2832	1.47029	2.10537	1.59253	3.57765	2.006	256	Down2	.	.	.	.	KRT8P5	ENSG00000267573.1	191484
chr4:21136773-21136977	-2.34718	-0.696855	-3.70841	0.00129321	0.0103239	8.35487	6.17662	5.1973	0.61502	1.32102	1.33232	3.13495	1.75493	204	Down2	.	.	.	.	KCNIP4	ENSG00000185774.14	151226
chr1:67955439-67955654	-2.34709	-0.908307	-3.52834	0.00198284	0.0141801	4.52995	6.25132	5.54782	1.16711	0.62672	0.63208	2.94735	1.63309	215	Down2	.	.	.	.	SERBP1	ENSG00000142864.14	59342
chr7:117099201-117099438	-2.34655	-0.498983	-3.7982	0.00104407	0.00882505	6.84908	4.96215	8.38805	0.52939	1.70562	1.1468	3.15782	1.76392	237	Down2	.	.	ASZ1,CFTR	ENSG00000001626.14,ENSG00000154438.7	CFTR	ENSG00000001626.14	6401
chrX:129709966-129710167	-2.34595	-0.727311	-3.29887	0.00340232	0.0209696	10.9023	6.68673	3.2968	1.2484	0.67037	1.3522	3.12558	1.75685	201	Down2	.	.	.	.	FAM45B	ENSG00000221930.6	80833
chr18:27851829-27852057	-2.34554	-0.720332	-3.45386	0.00236422	0.0161521	8.8993	5.52645	3.48766	0.55028	1.18196	1.19207	2.99614	1.70641	228	Down2	.	.	.	.	DSC3	ENSG00000134762.16	734827
chr1:51657970-51658207	-2.34551	-0.628786	-3.3471	0.00303895	0.0193244	5.82172	5.31659	7.26964	2.64693	1.70562	0	3.07033	1.83805	237	Down2	.	.	CFL1P2,LINC01562,RNF11,snoU13	ENSG00000123091.4,ENSG00000203356.2,ENSG00000213478.2,ENSG00000238618.1	CFL1P2	ENSG00000213478.2	33828
chr4:47706872-47707165	-2.34469	0.717048	-4.75952	0.000104643	0.00160174	13.5731	8.6009	17.6407	3.42565	0.91975	3.24667	3.91781	2.22633	293	Down2	.	.	CORIN	ENSG00000145244.11	CORIN	ENSG00000145244.11	42996
chr3:100915073-100915306	-2.34417	-0.363635	-4.10059	0.000506472	0.00516449	7.31499	7.571	6.82564	0.53847	1.7349	1.74974	3.25327	1.84642	233	Down2	.	.	ACTR3P3,snoU13	ENSG00000238312.1,ENSG00000242573.1	snoU13	ENSG00000238312.1	5371
chr7:146280184-146280413	-2.34247	-1.50274	-2.86123	0.00931897	0.0433728	4.60743	3.66821	1.73622	1.09576	0.5884	0	2.46032	1.50015	229	Down2	.	.	.	.	CNTNAP2	ENSG00000174469.17	466733
chrX:93917772-93918045	-2.34153	-0.384559	-4.02755	0.000603324	0.0058882	6.2432	5.5386	6.79647	0.91915	1.97427	0.49779	3.08409	1.75689	273	Down2	.	.	PAICSP7	ENSG00000232293.2	PAICSP7	ENSG00000232293.2	23204
chr2:141344089-141344364	-2.3412	0.775204	-5.95758	6.37457e-06	0.000223169	12.9858	14.6622	13.976	2.7374	2.93986	1.97667	4.01463	2.27383	275	Down2	.	.	.	.	LRP1B	ENSG00000168702.16	228453
chr18:58989627-58989910	-2.34116	1.0975	-5.71827	1.10264e-05	0.000323515	19.7885	16.3255	14.5175	3.10336	6.66577	1.4406	4.25235	2.50136	283	Down2	.	.	CDH20	ENSG00000101542.9	CDH20	ENSG00000101542.9	10906
chr5:130056177-130056436	-2.3411	0.349564	-4.90438	7.41455e-05	0.00124295	10.0277	9.72997	13.816	2.42209	2.60123	1.04939	3.74127	2.09322	259	Down2	.	.	.	.	ARL2BPP4	ENSG00000249312.1	191065
chr6:122813214-122813476	-2.34006	2.33967	-9.48079	4.66278e-09	2.05569e-05	42.7492	44.8866	41.9851	7.18307	9.7715	8.29901	5.50759	3.41534	262	Down2	.	.	PKIB,SERINC1	ENSG00000111897.6,ENSG00000135549.10	PKIB	ENSG00000135549.10	20090
chr5:96333109-96333351	-2.33848	-0.132399	-4.26181	0.000344124	0.00388728	7.7137	6.94232	10.953	1.0369	1.11359	2.24622	3.42056	1.89936	242	Down2	LNPEP	ENSG00000113441.15	.	.	LNPEP	ENSG00000113441.15	1027
chr14:44838766-44839012	-2.33772	-0.0237581	-4.01663	0.000619311	0.00600449	13.197	7.17091	7.00368	2.55009	2.19096	0.55242	3.47215	1.9869	246	Down2	.	.	.	.	FSCB	ENSG00000189139.5	137470
chr2:164011938-164012202	-2.33649	0.641416	-5.31883	2.78908e-05	0.000618022	12.9121	15.2731	11.0443	1.90097	4.59354	1.54428	3.93382	2.26719	264	Down2	.	.	RPL7P61	ENSG00000230282.1	RPL7P61	ENSG00000230282.1	2122
chr22:28757274-28757572	-2.33634	-0.513131	-3.33986	0.00309098	0.0195509	4.08531	5.63772	6.2263	2.10511	1.80864	0	2.91906	1.79451	298	Down2	.	.	.	.	TTC28	ENSG00000100154.14	54642
chr5:23303720-23303932	-2.33591	-0.897449	-3.17713	0.00451817	0.0257241	5.74257	4.3586	6.87662	1.18363	2.54234	0	2.98085	1.76069	212	Down2	.	.	Y_RNA	ENSG00000206912.1	Y_RNA	ENSG00000206912.1	4456
chr21:17405752-17405952	-2.33588	-1.48086	-2.95849	0.00747274	0.0370444	4.05808	4.62011	2.65062	0.62732	1.34744	0	2.58975	1.54093	200	Down2	.	.	.	.	VDAC2P1	ENSG00000214976.2	61740
chr13:76248677-76248927	-2.33558	-0.417781	-3.90525	0.000808482	0.00732749	7.14222	7.72819	4.77112	1.00371	2.1559	0.54358	3.12954	1.79715	250	Down2	.	.	FAM204CP,LMO7,LMO7-AS1	ENSG00000136153.19,ENSG00000230902.1,ENSG00000261105.5	FAM204CP	ENSG00000230902.1	14406
chr1:239927189-239927389	-2.33538	-1.34422	-2.8847	0.00883712	0.0417473	5.68131	4.2001	2.65062	0	2.02116	0.67948	2.66895	1.63086	200	Down2	.	.	CHRM3,CHRM3-AS2	ENSG00000133019.11,ENSG00000233355.6	CHRM3-AS2	ENSG00000233355.6	33425
chrX:67930836-67931036	-2.33497	-0.910062	-3.04036	0.00619589	0.0323696	7.71035	3.78009	6.62656	1.25464	0	2.71792	3.0291	1.78751	200	Down2	.	.	STARD8	ENSG00000130052.13	STARD8	ENSG00000130052.13	17343
chr1:104860406-104860606	-2.33404	-1.66455	-2.96858	0.0073027	0.0364405	2.84066	2.94007	4.63859	0	0.67372	0.67948	2.51618	1.4513	200	Down2	.	.	.	.	FTLP17	ENSG00000228347.1	163955
chr8:80288741-80289016	-2.33384	-0.380354	-3.65226	0.00147801	0.0113978	6.78806	3.97101	8.67477	0.45623	0.97995	1.97667	3.0968	1.75896	275	Down2	.	.	.	.	RPL3P9	ENSG00000240540.2	195554
chr8:86985703-86985980	-2.33311	1.44376	-7.13401	4.7696e-07	4.90107e-05	23.1472	18.1954	25.358	4.5294	3.89152	3.9248	4.60561	2.68072	277	Down2	.	.	.	.	PSKH2	ENSG00000147613.7	95946
chr10:111716568-111716834	-2.33307	-0.10944	-4.35702	0.000273909	0.00328009	6.10237	9.15812	7.9718	0.94334	1.51967	1.53266	3.31702	1.85766	266	Down2	ADD3-AS1	ENSG00000203876.9	.	.	ADD3-AS1	ENSG00000203876.9	835
chr4:103371044-103371354	-2.33262	0.32692	-4.49513	0.00019677	0.00256412	7.59254	9.48411	10.2605	2.42834	3.0426	0.43837	3.50571	2.03854	310	Down2	.	.	AF213884.1,SLC39A8	ENSG00000138821.12,ENSG00000251572.2	AF213884.1	ENSG00000251572.2	11054
chr11:55710377-55710669	-2.33118	0.272385	-5.06189	5.10553e-05	0.000948165	9.72827	8.63035	9.07748	2.14836	1.38435	1.39619	3.51597	1.97472	292	Down2	.	.	OR10AF1P,OR10AG1,OR10AK1P,OR5I1,OR5W1P,OR5W2,OR7E5P	ENSG00000167825.3,ENSG00000174970.3,ENSG00000187612.1,ENSG00000214880.3,ENSG00000227806.1,ENSG00000254807.1,ENSG00000255416.1	OR10AF1P	ENSG00000255416.1	5731
chrX:87868453-87868706	-2.33061	-0.658559	-3.69414	0.00133788	0.0105764	5.45355	5.97643	4.71455	0.49591	2.13034	0.53714	2.93866	1.71312	253	Down2	.	.	.	.	CPXCR1	ENSG00000147183.9	133521
chr13:70153593-70153834	-2.33039	0.129756	-4.68468	0.000125086	0.00183136	10.7766	8.36535	10.9984	1.0412	2.23641	2.25554	3.61935	2.03761	241	Down2	.	.	.	.	SRSF1P1	ENSG00000224640.1	170727
chr13:107272364-107272690	-2.33005	0.997409	-6.41133	2.29702e-06	0.000115337	14.4398	13.6568	12.6027	2.69402	2.89327	2.0843	3.98655	2.27732	326	Down2	.	.	LINC00443,LINC00551	ENSG00000230156.2,ENSG00000272274.1	LINC00551	ENSG00000272274.1	2206
chr14:32721360-32721644	-2.33	2.0632	-7.40648	2.68449e-07	3.76956e-05	31.7216	31.0571	35.4661	3.09243	9.01455	9.09165	5.12924	3.14752	284	Down2	.	.	.	.	AKAP6	ENSG00000151320.10	76836
chr1:104003958-104004201	-2.32847	-0.0509957	-4.34719	0.000280439	0.00333693	7.01396	9.67925	9.81713	1.03263	2.77251	1.11849	3.46735	1.95208	243	Down2	.	.	.	.	RNPC3	ENSG00000185946.15	64113
chr2:138224969-138225252	-2.32829	0.279946	-5.00652	5.81995e-05	0.00104165	11.1848	9.20164	7.96124	1.77335	1.42838	1.92079	3.54577	2.00188	283	Down2	.	.	.	.	THSD7B	ENSG00000144229.11	174562
chr7:115890159-115890385	-2.32757	0.0867165	-4.65084	0.000135608	0.00194642	11.4919	10.4073	8.79632	1.1103	1.78863	3.00655	3.64214	2.07085	226	Down2	TES	ENSG00000135269.17	.	.	TES	ENSG00000135269.17	105
chr4:20847360-20847581	-2.32751	-1.3012	-2.97701	0.0071634	0.0359451	4.03972	3.4209	4.19782	0	0.6097	1.84475	2.6276	1.59945	221	Down2	.	.	KCNIP4	ENSG00000185774.14	KCNIP4	ENSG00000185774.14	4821
chr18:64227483-64227697	-2.32657	-0.457673	-4.0031	0.000639706	0.00615261	7.96445	8.63573	5.57374	1.17256	1.25929	1.27006	3.26301	1.82244	214	Down2	.	.	CDH19	ENSG00000071991.8	CDH19	ENSG00000071991.8	11711
chr2:180083807-180084154	-2.32651	1.37785	-6.9594	6.92945e-07	5.88269e-05	18.4777	13.7986	18.3329	3.61569	2.71817	3.13305	4.25114	2.44531	347	Down2	.	.	SESTD1	ENSG00000187231.13	SESTD1	ENSG00000187231.13	27215
chr2:213413285-213413501	-2.32626	-0.866108	-2.97929	0.00712621	0.0358157	3.38173	8.16687	6.1357	1.74256	0	1.88745	2.99078	1.76236	216	Down2	.	.	ERBB4	ENSG00000178568.13	ERBB4	ENSG00000178568.13	9721
chr3:62651640-62652087	-2.32588	-0.147173	-4.16405	0.000435004	0.00462878	3.81296	4.6981	4.74385	0.28068	1.5072	0.91206	2.74573	1.66143	447	Down2	.	.	.	.	CADPS	ENSG00000163618.17	80720
chr10:37068302-37068553	-2.32539	0.534524	-4.55413	0.000170865	0.00230937	14.5509	12.7174	11.0883	3.499	5.36828	0.54142	3.90904	2.32808	251	Down2	.	.	.	.	Y_RNA	ENSG00000207271.1	153237
chr1:88419545-88419844	-2.32526	1.15634	-5.93329	6.73712e-06	0.000231494	14.3865	16.2947	19.5029	2.51768	1.80259	6.36303	4.24153	2.47409	299	Down2	.	.	.	.	LINC01364	ENSG00000227290.1	582208
chr6:121627256-121627512	-2.3252	0.851673	-6.07928	4.8362e-06	0.000186272	16.803	16.4067	13.4602	2.94057	3.15806	2.65422	4.15339	2.38311	256	Down2	.	.	TBC1D32	ENSG00000146350.13	TBC1D32	ENSG00000146350.13	28064
chr3:152292344-152292637	-2.3242	0.0706647	-4.32028	0.00029912	0.00350023	6.64805	9.17429	8.14185	2.56924	0.45988	1.85524	3.35584	1.93561	293	Down2	.	.	.	.	MBNL1	ENSG00000152601.17	116864
chr5:13278467-13278667	-2.3241	-1.27298	-2.7533	0.0118766	0.0515152	5.2755	2.52006	6.62656	0	2.02116	0.67948	2.78351	1.63086	200	Down2NoFDR	.	.	RPS23P5	ENSG00000242608.1	RPS23P5	ENSG00000242608.1	27694
chr3:107472469-107472785	-2.32401	1.17582	-6.64297	1.37763e-06	8.60708e-05	14.6399	16.7473	16.3567	3.17631	3.83764	2.15026	4.18541	2.40911	316	Down2	.	.	BBX	ENSG00000114439.18	BBX	ENSG00000114439.18	22268
chr6:123160709-123161015	-2.32393	0.900905	-6.06696	4.97288e-06	0.000189823	12.7312	15.0984	12.5602	2.05007	2.2017	3.55284	3.975	2.28114	306	Down2	.	.	.	.	SMPDL3A	ENSG00000172594.12	50272
chr3:87949397-87949632	-2.32385	-0.682181	-3.78781	0.00107028	0.00898338	6.21663	5.36183	5.63963	1.06778	1.14676	0.57828	3.00624	1.68881	235	Down2	.	.	.	.	HTR1F	ENSG00000179097.5	90215
chr18:41143894-41144142	-2.32372	0.493764	-5.31941	2.78529e-05	0.000617494	12.436	11.1777	14.4288	2.52952	2.71661	1.64391	3.89965	2.19372	248	Down2	.	.	.	.	SYT4	ENSG00000132872.11	286280
chr4:118927181-118927410	-2.32296	-0.773242	-3.62724	0.00156849	0.0119159	5.67068	6.23596	4.62991	1.64364	0.5884	0.59343	2.96094	1.68227	229	Down2	.	.	NDST3	ENSG00000164100.8	NDST3	ENSG00000164100.8	27364
chr5:162021035-162021269	-2.32293	-0.823597	-3.14403	0.0048784	0.0271955	5.89635	6.10271	3.39824	0	1.72748	2.32301	2.87274	1.80812	234	Down2	.	.	.	.	ARL2BPP5	ENSG00000254351.1	167571
chr3:108633959-108634227	-2.32261	1.54827	-6.60371	1.50163e-06	9.07991e-05	26.0444	24.1349	21.7589	2.34075	5.02775	8.62028	4.71279	2.84622	268	Down2	.	.	GUCA1C	ENSG00000138472.10	GUCA1C	ENSG00000138472.10	38382
chr7:141485884-141486099	-2.32239	-0.150805	-4.32622	0.000294895	0.00346546	9.43739	7.81415	10.4792	1.16711	1.25343	2.5283	3.52275	1.96598	215	Down2	TAS2R6P	ENSG00000270923.1	.	.	TAS2R6P	ENSG00000270923.1	1517
chr13:102409903-102410156	-2.3218	0.80789	-5.87696	7.66147e-06	0.000253273	15.0775	14.9411	15.7152	1.98363	4.26067	2.6857	4.13294	2.3777	253	Down2	.	.	HMGB3P7	ENSG00000215399.2	HMGB3P7	ENSG00000215399.2	44073
chr7:138423564-138423833	-2.3218	0.80789	-5.87696	7.66147e-06	0.000253273	14.1806	14.0524	14.7804	1.86564	4.00725	2.52595	4.0564	2.32969	269	Down2	.	.	SVOPL,UQCRFS1P2	ENSG00000157703.15,ENSG00000223721.3	UQCRFS1P2	ENSG00000223721.3	37212
chr18:52314569-52314798	-2.32104	-0.410506	-3.83457	0.000957247	0.0083018	5.31626	6.9696	10.4173	1.09576	1.1768	1.18687	3.27058	1.7891	229	Down2	.	.	.	.	DYNAP	ENSG00000178690.2	56179
chrX:115015071-115015390	-2.32026	1.25431	-6.87067	8.39092e-07	6.53222e-05	15.0111	17.9064	17.0338	3.53975	2.53437	3.40806	4.24138	2.4449	319	Down2	.	.	.	.	DANT1	ENSG00000229335.1	57728
chr2:95688142-95688462	-2.32008	1.2519	-6.89485	7.9638e-07	6.36839e-05	18.2614	15.7504	15.3239	2.74453	3.78967	2.97273	4.22533	2.44737	320	Down2	.	.	MAL	ENSG00000172005.10	MAL	ENSG00000172005.10	2961
chr2:166555254-166555514	-2.31916	1.63377	-7.23949	3.8136e-07	4.4285e-05	29.6552	25.8468	23.9576	5.79066	3.10947	7.31749	4.84267	2.90642	260	Down2	.	.	.	.	GALNT3	ENSG00000115339.13	62903
chr1:196692618-196692908	-2.31882	0.611395	-5.19137	3.76203e-05	0.000763636	12.3142	12.4555	10.0541	3.02845	0.92927	3.28025	3.79345	2.19609	290	Down2	.	.	CFH	ENSG00000000971.15	CFH	ENSG00000000971.15	13131
chr9:14433982-14434194	-2.31874	-0.460674	-3.94645	0.00073261	0.00681119	7.27392	9.50967	5.62633	1.18363	1.27117	1.28204	3.26969	1.82718	212	Down2	.	.	NFIB	ENSG00000147862.10	NFIB	ENSG00000147862.10	35001
chr7:118837936-118838376	-2.31867	1.61778	-6.7611	1.06429e-06	7.44803e-05	15.31	18.1368	13.2531	4.56234	1.53118	3.70626	4.15044	2.43517	440	Down2	.	.	.	.	GTF3AP6	ENSG00000229982.1	316595
chr2:223768505-223768705	-2.31816	-0.935359	-3.13167	0.00501994	0.0277078	5.68131	4.62011	6.62656	0	2.69488	1.35896	2.98241	1.79919	200	Down2	ATG12P2	ENSG00000224121.1	.	.	ATG12P2	ENSG00000224121.1	1068
chr13:108974710-108974926	-2.31806	0.247229	-4.13589	0.000465389	0.00485744	10.8967	10.5003	16.5664	6.38939	0.62381	1.88745	3.87963	2.24543	216	Down2	.	.	TNFSF13B	ENSG00000102524.11	TNFSF13B	ENSG00000102524.11	19056
chr13:97475288-97475545	-2.31762	0.432095	-4.99302	6.00886e-05	0.00106626	12.0006	12.4205	10.3137	3.9055	1.04859	2.11512	3.79188	2.17421	257	Down2	.	.	HS6ST3	ENSG00000185352.8	HS6ST3	ENSG00000185352.8	9198
chr3:148097660-148097924	-2.31738	0.97532	-6.0139	5.60851e-06	0.000204863	15.6789	14.6367	20.0805	3.80195	3.57275	2.05903	4.24507	2.42994	264	Down2	.	.	.	.	HNRNPA1P20	ENSG00000205412.5	212576
chr5:152528037-152528345	-2.31729	0.468661	-4.97939	6.20603e-05	0.00109183	10.804	8.45475	10.3271	0.8147	2.62488	2.64733	3.59947	2.08303	308	Down2	.	.	.	.	LINC01470	ENSG00000249484.8	74758
chr3:173247011-173247226	-2.31662	-0.865521	-2.89928	0.00854997	0.0407797	9.0599	7.42344	1.84927	0.58355	1.88015	0.63208	2.94738	1.71582	215	Down2	.	.	.	.	NLGN1	ENSG00000169760.17	55120
chr19:23065728-23065970	-2.31645	0.459115	-5.14132	4.23271e-05	0.00083013	14.0859	10.4135	13.1436	1.55534	2.22717	3.36933	3.88417	2.21053	242	Down2	.	.	BNIP3P35,VN1R88P	ENSG00000268541.1,ENSG00000271655.1	VN1R88P	ENSG00000268541.1	21623
chr3:85410014-85410280	-2.31605	0.474181	-5.0184	5.65848e-05	0.00102034	13.7303	10.4213	10.463	2.83002	1.01311	3.06533	3.78226	2.17129	266	Down2	.	.	.	.	CADM2	ENSG00000175161.13	365353
chr2:136467600-136467809	-2.31573	-0.771628	-3.02783	0.00637663	0.0330462	9.31999	4.42116	5.07297	1.20062	0	3.90133	3.05705	1.88192	209	Down2	.	.	R3HDM1,UBXN4	ENSG00000048991.16,ENSG00000144224.16	R3HDM1	ENSG00000048991.16	11271
chr3:26159790-26160057	-2.31571	0.91055	-5.90494	7.18717e-06	0.000242071	15.8067	14.4723	16.3803	2.34952	5.04658	2.0359	4.15689	2.40436	267	Down2	.	.	.	.	HMGB3P12	ENSG00000237603.1	97757
chr2:137808668-137808933	-2.3157	-0.396033	-3.81969	0.000991866	0.00850938	6.43167	4.75483	8.00188	0.47345	1.01693	2.05126	3.10376	1.77565	265	Down2	.	.	.	.	THSD7B	ENSG00000144229.11	60206
chr1:222344534-222344739	-2.31552	-0.768729	-3.58221	0.00174535	0.0129042	7.52229	5.32696	5.81844	1.83606	0.65729	0.66291	3.08332	1.72788	205	Down2	.	.	.	.	QRSL1P2	ENSG00000227613.1	91399
chr3:170767745-170768043	-2.31531	0.99342	-6.15552	4.07148e-06	0.000167553	13.8901	18.0407	12.4526	2.52613	3.16512	2.73617	4.08234	2.35203	298	Down2	.	.	SLC2A2,TNIK	ENSG00000154310.16,ENSG00000163581.13	TNIK	ENSG00000154310.16	13788
chr8:138505182-138505464	-2.31485	1.2809	-6.12397	4.37171e-06	0.000174913	22.7368	19.6601	15.039	4.00418	6.21159	1.92761	4.40646	2.60929	282	Down2	.	.	.	.	ZYXP1	ENSG00000274572.1	67919
chrX:124570863-124571135	-2.31481	0.81053	-5.86917	7.7991e-06	0.000256094	13.4275	14.2062	15.1047	2.30633	3.96305	1.99847	4.04746	2.31901	272	Down2	.	.	.	.	TENM1	ENSG00000009694.13	473198
chr9:21455425-21455663	-2.31457	0.369019	-5.1099	4.55821e-05	0.000872894	11.2535	13.7651	10.5802	1.58148	2.2646	2.85496	3.81816	2.17202	238	Down2	IFNWP19	ENSG00000238271.2	.	.	IFNWP19	ENSG00000238271.2	0
chr1:180703557-180703807	-2.31421	-0.591891	-3.31836	0.00325063	0.0202699	6.16828	6.38416	4.77112	3.01114	1.61693	0	3.00802	1.86143	250	Down2	.	.	U6	ENSG00000272292.1	U6	ENSG00000272292.1	24052
chr5:58167677-58167895	-2.31419	-0.778291	-3.57966	0.00175594	0.0129582	7.07372	5.39463	4.86353	1.72657	0.61809	0.62338	3.00494	1.70213	218	Down2	.	.	RPL5P15	ENSG00000240412.1	RPL5P15	ENSG00000240412.1	49347
chr2:40987321-40987644	-2.31403	1.32386	-6.81013	9.56707e-07	7.04399e-05	17.8405	18.4648	14.7713	2.33061	3.33731	4.62804	4.26743	2.50035	323	Down2	.	.	.	.	SLC8A1	ENSG00000183023.18	149129
chr11:6044358-6044625	-2.31401	-0.275093	-4.28476	0.000325708	0.00373146	6.3835	6.92152	6.9492	1.40971	1.00932	1.01795	3.17803	1.78401	267	Down2	.	.	KRT18P58,OR52L1,OR52L2P,OR52X1P,OR56A1,OR56A4,OR56A7P	ENSG00000180934.5,ENSG00000183313.4,ENSG00000183389.4,ENSG00000234895.1,ENSG00000254831.1,ENSG00000255481.2,ENSG00000262980.1	OR56A1	ENSG00000180934.5	4346
chr5:81521467-81521744	-2.31388	0.704319	-5.6512	1.28713e-05	0.000358557	13.4781	12.7368	12.4398	1.81176	3.89152	1.9624	3.92427	2.25486	277	Down2	.	.	RPS23P5	ENSG00000251374.1	RPS23P5	ENSG00000251374.1	39334
chr11:29181201-29181509	-2.31378	1.94155	-7.98513	8.18645e-08	2.48652e-05	31.0944	27.0007	24.5269	3.66617	6.5622	6.61832	4.89349	2.961	308	Down2	.	.	.	.	OR2BH1P	ENSG00000272882.1	173019
chr2:63014593-63014894	-2.31323	0.134815	-4.01658	0.000619382	0.00600473	9.43739	9.48861	5.28364	1.25047	4.47654	0.45148	3.34553	2.01744	301	Down2	.	.	.	.	Y_RNA	ENSG00000252436.1	60719
chr1:184661004-184661204	-2.31202	-0.9551	-3.10035	0.00539665	0.0292452	4.46389	6.72017	5.30125	0	1.34744	2.71792	2.953	1.79989	200	Down2	.	.	EDEM3	ENSG00000116406.18	EDEM3	ENSG00000116406.18	18399
chr1:209750144-209750471	-2.31186	-0.146745	-4.11311	0.000491494	0.00504999	5.95681	6.16529	6.07941	2.68578	0.41206	0.83117	3.0652	1.80263	327	Down2	.	.	CAMK1G,LAMB3	ENSG00000008118.9,ENSG00000196878.12	CAMK1G	ENSG00000008118.9	6592
chr1:65896937-65897175	-2.31146	-0.154747	-4.15947	0.000439805	0.0046671	8.52538	9.52965	6.68225	2.63581	0.56615	1.71298	3.38968	1.94355	238	Down2	.	.	DNAJC6,LEPR,LEPROT	ENSG00000116675.15,ENSG00000116678.18,ENSG00000213625.8	LEPR	ENSG00000116678.18	10534
chr6:51914406-51914645	-2.31023	-0.473962	-3.88907	0.000840367	0.00753823	7.81053	7.38094	4.43619	1.04991	1.12756	1.13721	3.12214	1.76883	239	Down2	.	.	PKHD1	ENSG00000170927.14	PKHD1	ENSG00000170927.14	37763
chr12:103210737-103210990	-2.30999	0.68433	-5.54551	1.644e-05	0.00042428	14.7567	14.6091	12.5721	3.96725	1.59775	2.6857	4.02245	2.31034	253	Down2	.	.	LINC00485,PAH	ENSG00000171759.9,ENSG00000258169.1	LINC00485	ENSG00000258169.1	7187
chrX:24277895-24278101	-2.30944	-0.240721	-4.07734	0.000535491	0.00537747	7.48578	10.6022	9.00698	1.82715	2.61638	0.65969	3.49352	1.97056	206	Down2	.	.	.	.	SUPT20HL2	ENSG00000223611.5	53331
chr16:61980078-61980317	-2.3094	-0.552786	-3.77214	0.00111102	0.0092399	7.81053	5.62357	4.99072	0.52496	1.69134	1.13721	3.06387	1.76011	239	Down2	.	.	CDH8	ENSG00000150394.13	CDH8	ENSG00000150394.13	27461
chr7:112929289-112929583	-2.30858	1.61712	-7.19131	4.22303e-07	4.64305e-05	19.3242	29.715	21.187	4.69424	4.12481	4.62232	4.66319	2.76102	294	Down2	.	.	.	.	TSRM	ENSG00000236294.1	161545
chr4:104125450-104125654	-2.30845	-0.295146	-4.04609	0.000577116	0.00569397	11.5377	7.00017	7.79595	1.23004	1.32102	1.99847	3.44825	1.92782	204	Down2	.	.	CENPE	ENSG00000138778.11	CENPE	ENSG00000138778.11	5885
chr18:29869609-29869899	-2.30803	0.951812	-6.03887	5.29961e-06	0.000197674	14.833	13.3245	16.4521	3.89372	2.7878	1.87443	4.09807	2.34737	290	Down2	.	.	GAREM,Y_RNA	ENSG00000141441.15,ENSG00000222395.1	GAREM	ENSG00000141441.15	2552
chr13:37683365-37683577	-2.30795	-0.165267	-4.25766	0.000347565	0.0039184	10.7195	7.52849	9.37721	1.18363	2.54234	1.28204	3.51546	1.97351	212	Down2	.	.	CSNK1A1L,SUPT20H	ENSG00000102710.19,ENSG00000180138.7	CSNK1A1L	ENSG00000180138.7	3565
chr7:118754934-118755151	-2.30786	-1.32819	-2.84476	0.00967205	0.0445228	3.74017	5.8066	2.44297	1.73453	0.62094	0	2.62057	1.58835	217	Down2	.	.	.	.	GTF3AP6	ENSG00000229982.1	233593
chr12:99437253-99437470	-2.30773	-0.1796	-4.30931	0.000307092	0.00357202	9.72443	9.29055	7.32891	1.15635	2.48376	1.2525	3.46379	1.9599	217	Down2	.	.	ANKS1B	ENSG00000185046.18	ANKS1B	ENSG00000185046.18	9612
chr2:165456605-165456849	-2.30745	0.458956	-4.89122	7.64982e-05	0.00127159	14.6357	13.4266	9.23373	3.08519	3.31337	1.1139	3.86195	2.23074	244	Down2	.	.	GRB14	ENSG00000115290.9	GRB14	ENSG00000115290.9	19618
chr4:104707299-104707555	-2.30729	0.423193	-4.64493	0.000137537	0.00196535	14.2667	12.4691	7.7655	0.98019	2.63172	3.71591	3.75569	2.20255	256	Down2	.	.	.	.	TACR3	ENSG00000169836.4	66327
chr2:7178044-7178276	-2.30671	-0.465474	-3.38479	0.00278161	0.0181567	6.64685	6.87948	6.85506	2.16318	3.48475	0	3.18528	1.96523	232	Down2	.	.	RNF144A	ENSG00000151692.14	RNF144A	ENSG00000151692.14	40973
chr11:24072731-24072955	-2.30662	-1.01397	-2.74733	0.0120358	0.0519947	6.52191	7.12518	1.77497	1.12022	2.40614	0	2.80216	1.73815	224	Down2NoFDR	.	.	.	.	Y_RNA	ENSG00000207252.1	404503
chr4:81911155-81911441	-2.30659	0.860395	-5.13078	4.33923e-05	0.000845504	12.2026	12.9234	18.0724	3.94818	0.94226	4.27645	4.04528	2.35351	286	Down2	.	.	BMP3,C4orf22	ENSG00000152785.6,ENSG00000197826.11	BMP3	ENSG00000152785.6	40679
chr13:57135631-57135889	-2.30628	0.278884	-4.78396	9.8725e-05	0.00153785	11.954	9.44209	9.24636	0.97259	3.13358	2.10692	3.63912	2.09844	258	Down2	snoU13	ENSG00000238455.1	.	.	snoU13	ENSG00000238455.1	1873
chr1:104540418-104540659	-2.3062	-0.17923	-4.02289	0.000610101	0.00593497	8.41925	8.71391	6.59906	1.0412	3.91372	0.56388	3.34612	1.9658	241	Down2	.	.	.	.	FTLP17	ENSG00000228347.1	155793
chr5:101426541-101426886	-2.30596	1.14713	-5.55013	1.62646e-05	0.000421234	16.2323	18.9918	8.45127	2.18199	3.51506	2.75731	4.01717	2.34832	345	Down2	.	.	.	.	SLCO4C1	ENSG00000173930.8	205367
chr4:122658046-122658246	-2.30538	0.160611	-4.835	8.74332e-05	0.00140224	10.9568	13.8603	11.9278	2.50929	2.02116	2.03844	3.85821	2.1658	200	Down2	.	.	ANXA5,PP12613,TMEM155	ENSG00000164111.14,ENSG00000164112.12,ENSG00000226757.2	TMEM155	ENSG00000164112.12	27203
chr7:123556528-123556863	-2.30448	1.33799	-6.96707	6.81614e-07	5.83848e-05	17.9282	15.5466	16.6158	4.11972	2.41332	3.24528	4.24604	2.46432	335	Down2	.	.	SPAM1	ENSG00000106304.15	SPAM1	ENSG00000106304.15	8429
chr2:120584038-120584284	-2.30415	-0.408888	-3.91062	0.000798159	0.00725516	5.93865	8.19532	5.92619	2.04007	1.09548	0.55242	3.15861	1.79914	246	Down2	.	.	.	.	PTPN4	ENSG00000088179.8	50616
chr7:119977484-119977724	-2.30404	0.791456	-5.70598	1.1343e-05	0.000329951	18.5995	15.0504	13.8053	2.61384	4.49146	2.26494	4.17084	2.4179	240	Down2	.	.	.	.	KCND2	ENSG00000184408.9	63762
chr12:44331890-44332157	-2.30403	-0.326335	-3.94491	0.000735304	0.00682929	6.07952	7.86536	5.46009	0.93981	2.52329	0.50897	3.12336	1.81996	267	Down2	.	.	.	.	ZNF75BP	ENSG00000258212.1	71789
chrX:139223737-139223966	-2.30364	-0.409373	-3.91771	0.00078475	0.00716173	7.08835	6.23596	8.10234	0.54788	2.3536	1.18687	3.2349	1.84466	229	Down2	.	.	.	.	HNRNPA3P3	ENSG00000214653.4	109234
chr3:153486786-153487032	-2.30337	0.596025	-5.1433	4.21301e-05	0.000827493	13.8569	14.6833	11.8524	3.06011	4.38191	1.10485	3.97465	2.31098	246	Down2	.	.	.	.	Y_RNA	ENSG00000200162.1	161620
chr11:27518946-27519168	-2.30267	-0.0850691	-4.36752	0.000267105	0.00321813	9.50541	10.2165	7.76084	1.13031	3.03477	1.22429	3.513	2.00484	222	Down2	.	.	BDNF-AS,LGR4,LIN7C	ENSG00000148943.11,ENSG00000205213.13,ENSG00000245573.7	LIN7C	ENSG00000148943.11	9148
chr13:92033804-92034046	-2.30218	0.18447	-4.46304	0.000212482	0.00271142	11.4029	7.63655	12.5959	1.55534	3.34076	1.12311	3.66236	2.07377	242	Down2	.	.	GPC5	ENSG00000179399.14	GPC5	ENSG00000179399.14	16816
chr13:73140154-73140366	-2.30204	-0.144677	-4.19274	0.000406096	0.00440146	8.80527	9.90591	8.75206	0.59181	2.54234	2.56408	3.5167	2.03108	212	Down2	.	.	.	.	RPL18AP17	ENSG00000227952.2	105688
chr3:71119088-71119341	-2.30158	1.02628	-6.29045	3.00745e-06	0.000137736	19.2478	16.9332	16.7628	2.97544	4.79326	2.6857	4.31612	2.5153	253	Down2	.	.	FOXP1	ENSG00000114861.18	FOXP1	ENSG00000114861.18	4171
chrX:125904303-125904595	-2.30148	0.992317	-5.83292	8.47367e-06	0.000270587	18.3447	12.3702	14.524	2.14836	4.61451	2.32699	4.10525	2.3852	292	Down2	.	.	PRR32	ENSG00000183631.4	PRR32	ENSG00000183631.4	49153
chr7:123795580-123795840	-2.3012	0.815539	-4.88039	7.84916e-05	0.00129399	18.4174	9.69255	18.3505	1.44767	3.10947	4.7041	4.10858	2.38411	260	Down2	.	.	.	.	TMEM229A	ENSG00000234224.2	122504
chr7:124425355-124425652	-2.30069	1.36614	-6.66048	1.32579e-06	8.39019e-05	19.9488	16.4045	21.8654	4.64683	4.53683	2.28782	4.43215	2.58992	297	Down2	.	.	C7orf77,GPR37,POT1	ENSG00000128513.14,ENSG00000170775.2,ENSG00000275356.3	C7orf77	ENSG00000275356.3	5091
chr6:152991195-152991395	-2.30061	-0.523218	-3.84128	0.000942033	0.0082102	8.52197	6.30016	7.95187	1.88196	1.34744	0.67948	3.29981	1.83664	200	Down2	.	.	HSPD1P16,MYCT1,SYNE1	ENSG00000120279.6,ENSG00000131018.18,ENSG00000218792.2	MYCT1	ENSG00000120279.6	27636
chr14:90439737-90439938	-2.30059	-0.91531	-2.9564	0.00750845	0.0371727	4.03789	5.01505	9.23103	0	1.34073	2.7044	3.02134	1.79771	201	Down2	.	.	EFCAB11,TDP1	ENSG00000042088.13,ENSG00000140025.15	TDP1	ENSG00000042088.13	2188
chr4:42819638-42819865	-2.30046	0.0875657	-4.42678	0.000231752	0.0028915	12.1564	8.88128	9.92524	3.86894	1.18717	1.19732	3.64984	2.07887	227	Down2	.	.	.	.	GRXCR1	ENSG00000215203.2	75420
chrX:26801753-26802067	-2.30044	1.06135	-5.09963	4.67004e-05	0.000888497	16.801	21.1343	8.0194	2.79698	2.1456	3.89511	4.05809	2.37859	314	Down2	.	.	HMGA1P1	ENSG00000236683.3	HMGA1P1	ENSG00000236683.3	35607
chr8:87621470-87621704	-2.30039	0.448185	-5.18114	3.8537e-05	0.000776877	12.8332	14.7183	10.7611	3.21703	1.72748	2.32301	3.90559	2.2285	234	Down2	.	.	CNGB3,MIOXP1	ENSG00000170289.12,ENSG00000253292.1	MIOXP1	ENSG00000253292.1	14654
chr14:86504855-86505150	-2.30025	1.10782	-6.50686	1.85881e-06	0.000102397	17.8831	15.9462	14.3763	3.82773	2.74055	2.76399	4.19502	2.43057	295	Down2	.	.	.	.	FLRT2	ENSG00000185070.10	414821
chr9:385956-386188	-2.30015	-0.557798	-3.70977	0.00128904	0.010303	8.39603	5.43117	5.1413	0.54079	1.16158	1.75728	3.08895	1.77407	232	Down2	.	.	DOCK8	ENSG00000107099.15	DOCK8	ENSG00000107099.15	19705
chr3:158031277-158031500	-2.29902	-0.112807	-4.12674	0.000475705	0.00493413	9.82674	7.15713	10.6976	2.25048	2.41693	0.6094	3.51429	1.98935	223	Down2	.	.	.	.	RSRC1	ENSG00000174891.12	110350
chr3:98048447-98048735	-2.29863	1.15187	-6.51199	1.83787e-06	0.000101923	18.3177	15.7504	17.0266	4.3564	2.3393	3.30303	4.27099	2.4791	288	Down2	.	.	OR5H2,OR5H8,OR5K4	ENSG00000196098.2,ENSG00000197938.4,ENSG00000232535.1	OR5H8	ENSG00000232535.1	17690
chr12:89936858-89937125	-2.29818	1.16044	-6.38396	2.44111e-06	0.000120296	16.1107	18.5623	20.8476	2.34952	4.54193	4.0718	4.37291	2.55517	267	Down2	.	.	CENPCP1,GALNT4,POC1B,POC1B-GALNT4	ENSG00000139323.13,ENSG00000226982.4,ENSG00000257594.3,ENSG00000259075.6	POC1B-GALNT4	ENSG00000259075.6	16820
chr2:83423429-83423796	-2.2976	1.25016	-6.652	1.35065e-06	8.50279e-05	11.942	16.0222	15.1671	2.39305	3.30434	2.59203	4.05166	2.33672	367	Down2	.	.	.	.	MTCYBP7	ENSG00000227789.1	378174
chrX:14715705-14715974	-2.29722	0.370362	-5.07968	4.89532e-05	0.000919324	12.3704	9.36826	9.85362	2.33205	1.50272	2.02076	3.67457	2.08438	269	Down2	.	.	.	.	NPM1P9	ENSG00000231066.3	137467
chr13:83914443-83914733	-2.2972	0.398006	-4.33084	0.000291643	0.00343645	10.3551	8.97953	10.0541	0.43264	5.11097	2.34304	3.5951	2.18608	290	Down2	.	.	.	.	GYG1P2	ENSG00000237099.1	517177
chr2:139603900-139604216	-2.29705	1.00416	-5.96374	6.28577e-06	0.000221055	10.7873	15.9498	15.9373	2.38223	2.98483	2.58031	4.02985	2.30625	316	Down2	.	.	.	.	YY1P2	ENSG00000229104.1	50506
chr3:84597144-84597463	-2.29698	1.12532	-6.46032	2.06045e-06	0.000108403	17.0465	12.9031	15.372	2.75314	3.37916	2.55604	4.11482	2.37508	319	Down2	.	.	.	.	LINC00971	ENSG00000242641.5	321263
chr12:77443698-77443996	-2.2969	0.948558	-5.85215	8.10883e-06	0.000263452	16.3413	11.5573	15.121	2.10511	4.06944	2.28014	4.04553	2.33614	298	Down2	E2F7	ENSG00000165891.15	.	.	E2F7	ENSG00000165891.15	525
chr3:96419892-96420115	-2.29678	-0.775679	-3.61209	0.00162593	0.0122245	5.4593	6.02705	5.34879	1.68786	0.60423	0.6094	2.98355	1.6929	223	Down2	.	.	.	.	RCC2P5	ENSG00000241018.1	51915
chrX:86201740-86201952	-2.29578	0.248839	-4.7812	9.93769e-05	0.00154564	14.5478	9.90591	12.5029	1.77544	3.17792	1.92306	3.85758	2.18728	212	Down2	.	.	.	.	DACH2	ENSG00000126733.20	232085
chr13:28286696-28286906	-2.29559	-0.813978	-3.13702	0.00495825	0.0274912	7.34319	4.80012	5.04881	0	2.56655	1.94137	2.99219	1.85766	210	Down2	.	.	NPM1P4,POLR1D	ENSG00000186184.15,ENSG00000226703.1	NPM1P4	ENSG00000226703.1	15356
chr3:93560580-93560831	-2.29556	0.690575	-5.5316	1.69795e-05	0.000433803	13.5808	13.7215	15.3124	3.99886	2.68414	1.62426	4.04349	2.31587	251	Down2	.	.	.	.	PROS1	ENSG00000184500.14	69170
chr8:82503198-82503472	-2.29542	0.815782	-5.74976	1.02555e-05	0.000308073	15.4029	11.9565	14.9944	1.8316	2.95059	3.4718	4.03084	2.32364	274	Down2	.	.	IMPA1P,NIPA2P4,RPS26P34,SLC10A5P1	ENSG00000205184.2,ENSG00000240427.1,ENSG00000251521.2,ENSG00000254151.1	NIPA2P4	ENSG00000254151.1	27323
chr6:140762490-140762876	-2.29542	0.43691	-4.95261	6.61283e-05	0.00114512	8.20026	7.61677	6.8669	0.65007	2.44354	1.76031	3.30001	1.94395	386	Down2	.	.	.	.	RPS3AP24	ENSG00000217684.2	319791
chr6:152873859-152874144	-2.29531	0.837483	-5.52358	1.7299e-05	0.000439205	15.378	11.2003	15.3457	3.52181	1.41836	3.3378	4.01363	2.31134	285	Down2	.	.	NANOGP11	ENSG00000233464.2	NANOGP11	ENSG00000233464.2	6794
chr4:122173487-122173736	-2.29516	1.32346	-6.87568	8.3005e-07	6.49779e-05	21.5127	22.603	21.8224	3.02324	5.95254	4.36614	4.60159	2.73202	249	Down2	.	.	TNIP3	ENSG00000050730.15	TNIP3	ENSG00000050730.15	24867
chr2:194828376-194828634	-2.29485	0.195647	-4.65643	0.000133812	0.00192763	8.49365	11.7212	8.73268	0.97259	2.61131	2.10692	3.56883	2.04987	258	Down2	.	.	.	.	GLULP6	ENSG00000215043.2	166356
chr16:20394822-20395062	-2.29481	-0.380059	-4.00341	0.00063923	0.00615071	6.42529	7.00017	7.17877	0.52277	1.6843	1.6987	3.19621	1.8316	240	Down2	.	.	ACSM5,PDILT,UMOD	ENSG00000169340.9,ENSG00000169344.15,ENSG00000183549.10	PDILT	ENSG00000169340.9	20816
chrX:19553701-19553933	-2.29252	-0.586243	-3.16136	0.00468642	0.026434	6.29702	8.68987	3.99879	2.16318	2.90396	0	3.07288	1.91437	232	Down2	.	.	EIF5P2,MAP3K15	ENSG00000180815.14,ENSG00000275800.1	MAP3K15	ENSG00000180815.14	20323
chr13:69881039-69881306	-2.29219	-0.454981	-3.75425	0.00115943	0.0095374	6.68747	6.92152	3.97097	0.4699	1.00932	2.0359	3.00777	1.77223	267	Down2	.	.	.	.	LINC00383	ENSG00000237534.1	84561
chr13:81635519-81635719	-2.29203	-0.961674	-3.45137	0.00237814	0.0162203	6.08712	5.46013	4.63859	0.62732	0.67372	1.35896	2.94022	1.66584	200	Down2	.	.	LINC00377	ENSG00000229246.1	LINC00377	ENSG00000229246.1	17714
chr8:66674221-66674441	-2.29175	-0.41753	-3.82251	0.000985215	0.00846715	9.59182	6.10924	6.62656	2.28117	0.61247	1.23542	3.2678	1.85454	220	Down2	.	.	MTFR1,PDE7A	ENSG00000066855.15,ENSG00000205268.10	PDE7A	ENSG00000205268.10	3466
chr13:46700819-46701106	-2.29157	0.584544	-4.927	7.02683e-05	0.00119676	9.89775	10.8295	14.3152	2.18579	4.22542	0.94701	3.7929	2.1912	287	Down2	.	.	CPB2,LCP1	ENSG00000080618.13,ENSG00000136167.13	CPB2	ENSG00000080618.13	21609
chr1:192280550-192280750	-2.29137	-0.404477	-3.79959	0.00104062	0.00880652	6.49293	7.9802	10.6025	0.62732	2.69488	1.35896	3.39634	1.91504	200	Down2	.	.	RGS21	ENSG00000253148.1	RGS21	ENSG00000253148.1	5373
chr1:190535417-190535636	-2.29101	-1.48342	-2.92855	0.00800005	0.0388931	4.07661	3.06857	3.02583	0.5729	1.23054	0	2.50424	1.51626	219	Down2	.	.	.	.	LINC01351	ENSG00000237457.6	87281
chr5:121437540-121437791	-2.29027	0.332059	-5.0011	5.89503e-05	0.00105152	12.2874	10.0401	10.5603	2.99915	1.61048	1.62426	3.72593	2.11622	251	Down2	.	.	LOX,ZNF474	ENSG00000113083.12,ENSG00000164185.4	LOX	ENSG00000113083.12	23561
chr7:112610986-112611212	-2.28967	-0.706246	-3.71662	0.00126819	0.0101777	6.4642	5.57536	5.27779	1.1103	0.59621	1.20262	3.0108	1.70554	226	Down2	.	.	C7orf60,HRAT17	ENSG00000164603.11,ENSG00000234520.5	HRAT17	ENSG00000234520.5	24470
chr9:22119701-22119933	-2.28915	-0.252383	-4.1394	0.000461489	0.00482902	8.04619	7.96571	7.42632	2.16318	1.74238	0.58576	3.338	1.90196	232	Down2	.	.	CDKN2B-AS1	ENSG00000240498.6	CDKN2B-AS1	ENSG00000240498.6	6024
chr8:87905274-87905552	-2.28879	1.28165	-6.22876	3.4532e-06	0.00014995	18.9766	18.1299	20.0227	1.80524	4.8469	5.86602	4.41496	2.63556	278	Down2	.	.	CNBD1	ENSG00000176571.11	CNBD1	ENSG00000176571.11	26601
chr5:34188498-34188742	-2.28753	0.574565	-5.2621	3.18584e-05	0.00067893	12.3073	13.4266	14.1222	1.54259	4.41783	2.22781	3.96073	2.29057	244	Down2	.	.	.	.	C1QTNF3-AMACR	ENSG00000273294.1	63866
chr1:99259948-99260264	-2.28716	2.37292	-8.98702	1.1633e-08	2.05569e-05	42.1218	31.102	35.6492	6.74966	8.10168	6.88082	5.26047	3.25221	316	Down2	.	.	.	.	SNX7	ENSG00000162627.16	132169
chrX:82913876-82914147	-2.28683	-0.146239	-4.32153	0.000298225	0.00349276	8.68519	6.50939	6.35759	0.92594	1.49163	1.50439	3.23731	1.84798	271	Down2	.	.	.	.	TERF1P4	ENSG00000215102.2	90800
chr4:112370995-112371212	-2.28654	-1.31948	-2.83398	0.00990989	0.0453289	4.86221	2.70974	4.2752	0	1.86282	0.62625	2.62812	1.60426	217	Down2	.	.	.	.	LYPLA1P2	ENSG00000251483.2	504041
chr11:43043139-43043355	-2.28604	-0.657876	-3.46502	0.00230279	0.0158621	8.64221	4.66678	6.1357	2.32341	0.62381	0.62915	3.11014	1.77044	216	Down2	.	.	.	.	HNRNPKP3	ENSG00000251557.2	241622
chr8:92093991-92094263	-2.28543	0.275983	-4.81092	9.25886e-05	0.00146626	10.742	9.8826	8.2832	1.84506	2.97229	0.99924	3.57223	2.05841	272	Down2	.	.	GS1-251I9.2,LRRC69,OTUD6B,OTUD6B-AS1,TMEM55A	ENSG00000155099.7,ENSG00000155100.10,ENSG00000214954.8,ENSG00000253738.1,ENSG00000254219.1	OTUD6B	ENSG00000155100.10	11399
chr10:85158648-85158895	-2.28337	-1.50493	-2.89083	0.00871521	0.0413561	3.61448	3.0608	2.14625	0.50795	0	1.10037	2.38063	1.48723	247	Down2	.	.	.	.	MARK2P15	ENSG00000234931.1	84418
chr12:102489610-102489879	-2.28325	-0.277359	-3.94903	0.000728104	0.00677895	8.44805	6.55778	4.92681	1.39923	2.00363	0.50519	3.14262	1.82824	269	Down2	.	.	CCDC53,NUP37,PARPBP	ENSG00000075188.8,ENSG00000120860.10,ENSG00000185480.11	NUP37	ENSG00000075188.8	9978
chr13:32249911-32250133	-2.28265	-1.07255	-2.82116	0.0102003	0.0462885	5.1183	6.43259	2.38795	0.56515	3.64172	0	2.74951	1.76513	222	Down2	.	.	.	.	RXFP2	ENSG00000133105.7	63547
chr8:52576248-52576506	-2.28251	0.530587	-5.25514	3.23833e-05	0.000686516	14.1561	12.0468	10.2737	2.43148	1.56679	3.16038	3.8455	2.21512	258	Down2	.	.	.	.	PXDNL	ENSG00000147485.12	145499
chr1:197297075-197297331	-2.28243	-0.0693849	-4.04407	0.000579924	0.00571507	10.4622	6.8908	6.7301	0.4901	2.10537	2.65422	3.35002	1.97725	256	Down2	.	.	CRB1,MRPS21P3	ENSG00000134376.14,ENSG00000221879.3	CRB1	ENSG00000134376.14	32149
chr8:48079086-48079357	-2.28229	0.218195	-4.65135	0.000135445	0.00194449	10.1826	8.67918	8.80281	0.92594	1.49163	3.51023	3.52419	2.05149	271	Down2	.	.	NDUFA5P12,RPL10AP2	ENSG00000188873.4,ENSG00000248531.3	NDUFA5P12	ENSG00000248531.3	2593
chr7:81099418-81099732	-2.28198	1.37509	-6.48274	1.96067e-06	0.00010551	20.4196	15.2488	18.9933	3.59611	2.1456	5.62628	4.35072	2.56704	314	Down2	.	.	EIF4EP4	ENSG00000232968.1	EIF4EP4	ENSG00000232968.1	6490
chr1:240190402-240190646	-2.28146	0.978436	-6.02783	5.434e-06	0.000200426	15.301	17.2135	21.1833	3.08519	2.76114	4.45561	4.32607	2.50897	244	Down2	.	.	FMN2,RPS7P5	ENSG00000155816.19,ENSG00000217327.3	FMN2	ENSG00000155816.19	12754
chr12:22501362-22501562	-2.28142	-1.5268	-2.77603	0.0112877	0.0496978	3.65227	5.46013	1.98797	1.25464	0	0.67948	2.54406	1.53703	200	Down2	.	.	ST8SIA1	ENSG00000111728.10	ST8SIA1	ENSG00000111728.10	12229
chr14:25074748-25074963	-2.28135	-0.589986	-3.42563	0.00252685	0.0169265	6.41743	9.76768	4.31497	2.91777	0.62672	0.63208	3.14809	1.82952	215	Down2	.	.	CTSG,GZMB,GZMH	ENSG00000100448.3,ENSG00000100450.12,ENSG00000100453.12	GZMH	ENSG00000100450.12	3901
chr16:63495287-63495492	-2.28064	-0.431066	-3.91252	0.000794551	0.00723171	7.52229	7.78556	7.75792	0.61202	1.31457	2.65163	3.32063	1.90247	205	Down2	.	.	.	.	RPS15AP34	ENSG00000241808.1	110235
chr4:115729079-115729314	-2.28026	0.80442	-5.86003	7.96384e-06	0.000260019	16.923	16.8004	14.663	3.20334	2.29351	4.04797	4.20178	2.4429	235	Down2	.	.	.	.	CIR1P2	ENSG00000250215.1	93004
chr8:120369634-120369834	-2.27986	-1.21944	-2.88897	0.008752	0.0414741	3.65227	5.88015	3.97594	0	2.69488	0.67948	2.75247	1.70049	200	Down2	.	.	.	.	NOV	ENSG00000136999.4	58713
chr18:69375374-69375626	-2.27942	-0.838098	-2.78054	0.0111743	0.049331	4.50898	7.66686	2.62959	0.49787	5.34698	0	2.79602	1.87499	252	Down2	.	.	.	.	LINC01541	ENSG00000260676.5	129183
chr1:216740305-216740505	-2.2787	-1.20024	-2.99459	0.0068812	0.0349436	4.05808	4.2001	5.9639	1.25464	1.34744	0	2.80594	1.63422	200	Down2	.	.	.	.	USH2A	ENSG00000042781.12	143568
chr1:196287197-196287451	-2.27852	0.932532	-5.99441	5.86233e-06	0.00021093	16.2962	15.8744	16.6969	1.97582	4.2439	3.74517	4.21639	2.4682	254	Down2	.	.	.	.	KCNT2	ENSG00000162687.16	109886
chr15:38184059-38184329	-2.27667	0.392031	-4.49371	0.00019744	0.00257132	13.8275	7.15573	11.7805	1.39405	3.49336	1.50996	3.68978	2.11751	270	Down2	.	.	TMCO5A	ENSG00000166069.13	TMCO5A	ENSG00000166069.13	29812
chr2:165416850-165417090	-2.27594	-1.15345	-2.84973	0.00956409	0.044158	4.73443	2.10005	6.62656	0.52277	0.56143	0.56623	2.70407	1.51257	240	Down2	.	.	GRB14	ENSG00000115290.9	GRB14	ENSG00000115290.9	7904
chrX:7504298-7504540	-2.27561	0.190474	-3.91223	0.000795098	0.00723442	6.37219	12.8433	13.1436	1.0369	1.11359	5.05399	3.66235	2.13053	242	Down2	.	.	.	.	VCX	ENSG00000182583.12	305764
chr10:28413202-28413402	-2.27523	-2.73709	-2.49431	0.0209895	0.0770155	2.43485	0.42001	2.65062	0	0	0	1.99934	1.20358	200	Down2NoFDR	.	.	.	.	MPP7	ENSG00000150054.18	78759
chr18:26019991-26020191	-2.27509	-0.934127	-2.98	0.00711471	0.0357805	7.71035	3.78009	5.9639	2.50929	1.34744	0	2.99202	1.77948	200	Down2	.	.	.	.	ARIH2P1	ENSG00000266296.1	211506
chrX:83301538-83301774	-2.27485	0.89999	-6.01681	5.57159e-06	0.000203965	19.9465	16.0174	15.724	3.7214	2.85474	3.45499	4.28106	2.4944	236	Down2	.	.	.	.	RPS6KA6	ENSG00000072133.10	59695
chr5:151940251-151940549	-2.27467	-0.0978362	-4.21089	0.000388808	0.00426097	7.89828	7.61093	4.89209	2.10511	0.90432	0.91206	3.16907	1.8355	298	Down2	.	.	.	.	NMUR2	ENSG00000132911.4	127323
chr9:2857724-2858014	-2.274	0.801241	-5.6049	1.43257e-05	0.000387561	12.8739	13.0348	13.2531	2.59581	1.3939	4.21747	3.94075	2.2946	290	Down2	.	.	GPS2P1,PUM3	ENSG00000080608.9,ENSG00000236496.2	PUM3	ENSG00000080608.9	13484
chr2:17491117-17491365	-2.27377	0.254376	-4.71724	0.00011574	0.00172785	13.4178	8.46795	9.6192	1.51771	2.17329	2.19187	3.65976	2.08818	248	Down2	.	.	ZFYVE9P2	ENSG00000214843.3	ZFYVE9P2	ENSG00000214843.3	25558
chrX:67458627-67458827	-2.27325	-1.76087	-2.86013	0.00934225	0.0434408	3.24646	3.78009	1.98797	0	0.67372	0.67948	2.39285	1.4513	200	Down2	.	.	OPHN1	ENSG00000079482.12	OPHN1	ENSG00000079482.12	28518
chr3:69474528-69474738	-2.27296	-0.74881	-3.21025	0.00418355	0.0243493	4.25132	5.20013	10.7287	0.59745	0.64164	1.94137	3.10798	1.72668	210	Down2	.	.	FRMD4B,RBM43P1	ENSG00000114541.14,ENSG00000239263.1	FRMD4B	ENSG00000114541.14	7542
chr2:120511067-120511284	-2.27265	-0.0266451	-4.17545	0.000423281	0.00454	10.4725	10.0648	8.5504	1.73453	4.34657	0.62625	3.58131	2.09912	217	Down2	.	.	PTPN4	ENSG00000088179.8	PTPN4	ENSG00000088179.8	5924
chr5:108925878-108926113	-2.27241	-0.808131	-3.49751	0.00213279	0.0149731	6.21663	4.64692	4.5117	0.53389	1.72013	0.57828	2.8855	1.67983	235	Down2	KRT18P42	ENSG00000214794.4	.	.	KRT18P42	ENSG00000214794.4	1839
chr2:147840567-147840878	-2.27215	1.01634	-6.14425	4.17619e-06	0.000169906	14.3533	15.9361	11.9321	2.01711	3.46608	3.05876	4.02612	2.35407	311	Down2	.	.	.	.	snoU13	ENSG00000238860.1	240662
chr18:61631019-61631321	-2.27175	0.255572	-4.7099	0.000117782	0.00175039	9.1374	9.17903	7.02152	0.83089	1.78469	2.69993	3.41948	2.00071	302	Down2	.	.	HMSD,SERPINB10,SERPINB8	ENSG00000166401.13,ENSG00000221887.5,ENSG00000242550.5	HMSD	ENSG00000221887.5	3603
chr10:54489406-54489619	-2.27153	-0.41256	-3.93372	0.000755268	0.00696136	7.23977	7.49314	8.08876	2.35614	1.2652	0.63801	3.30801	1.87056	213	Down2	.	.	MBL2	ENSG00000165471.6	MBL2	ENSG00000165471.6	41841
chr14:27453889-27454116	-2.27127	0.707579	-5.17422	3.91702e-05	0.000786048	15.3742	16.2823	15.1798	3.86894	1.18717	5.38796	4.1626	2.45742	227	Down2	.	.	.	.	NOVA1-AS1	ENSG00000257842.5	202515
chr18:37739476-37739735	-2.27118	0.104464	-4.50932	0.000190201	0.0025002	7.2074	9.72997	10.2341	0.96884	2.08099	2.09878	3.49553	1.99351	259	Down2	.	.	RPL17P45	ENSG00000267664.1	RPL17P45	ENSG00000267664.1	15009
chr16:80403584-80403838	-2.27086	-0.0896461	-4.33629	0.00028786	0.0034043	7.34928	8.59864	7.82665	0.98791	2.65244	1.07005	3.35263	1.92722	254	Down2	.	.	.	.	DYNLRB2	ENSG00000168589.14	170794
chr13:55307949-55308149	-2.27061	-0.733904	-3.60081	0.00167005	0.0124725	7.30454	7.14018	4.63859	1.25464	0.67372	1.35896	3.09959	1.75913	200	Down2	.	.	.	.	RPL13AP25	ENSG00000136149.6	292500
chr9:32251573-32251854	-2.27051	0.672995	-5.38022	2.41592e-05	0.000555339	13.8639	11.0608	11.791	1.33948	3.35661	2.9017	3.85742	2.24851	281	Down2	.	.	.	.	SLC25A5P8	ENSG00000225347.1	82498
chr3:161569909-161570123	-2.27027	1.35957	-7.01744	6.11766e-07	5.58036e-05	23.5141	26.2997	29.1073	4.69025	5.03715	5.71526	4.83384	2.89504	214	Down2	.	.	.	.	OTOL1	ENSG00000182447.4	355313
chr13:61777222-61777422	-2.26909	-1.45143	-2.85604	0.009429	0.0437251	3.24646	3.36008	5.30125	0	1.34744	0.67948	2.6336	1.54942	200	Down2	.	.	.	.	PCDH20	ENSG00000280165.1	212233
chr13:90951872-90952102	-2.26907	-0.557482	-3.80274	0.00103282	0.00875906	6.70465	6.9393	5.186	1.63649	1.17169	0.59085	3.09474	1.76934	230	Down2	.	.	.	.	KRT18P27	ENSG00000224419.1	69234
chr2:183628181-183628405	-2.26842	-0.0436924	-4.12697	0.000475445	0.0049333	7.6089	11.2503	9.46652	2.24043	0.60153	3.0334	3.54225	2.04602	224	Down2	.	.	DNAJC10,RPL31P15	ENSG00000077232.16,ENSG00000232430.1	RPL31P15	ENSG00000232430.1	24421
chr15:56847032-56847232	-2.26821	-1.56646	-2.61078	0.0162854	0.0644423	5.68131	4.2001	1.32531	0.62732	0	1.35896	2.51922	1.54245	200	Down2NoFDR	.	.	.	.	ZNF280D	ENSG00000137871.19	80744
chr6:75976571-75976786	-2.26803	-0.420247	-3.92488	0.00077141	0.00707269	7.92741	7.03273	7.39709	2.33422	1.25343	0.63208	3.2852	1.86574	215	Down2	.	.	COX7A2,TMEM30A	ENSG00000112695.11,ENSG00000112697.15	TMEM30A	ENSG00000112697.15	5830
chr3:70600016-70600308	-2.26781	0.503896	-4.73838	0.000110051	0.0016641	8.89442	10.9318	11.8007	0.85934	4.61451	1.86159	3.67646	2.16984	292	Down2	.	.	.	.	COX6CP6	ENSG00000240156.1	199967
chr4:67554516-67554757	-2.26774	0.667771	-5.17579	3.90253e-05	0.000783854	17.8488	14.9879	10.4485	3.64419	3.35462	1.69165	4.03913	2.35685	241	Down2	.	.	.	.	RPS23P3	ENSG00000244099.1	257706
chr6:127543869-127544069	-2.26706	-2.2856	-2.70448	0.0132409	0.0556463	1.62323	3.36008	1.32531	0	0.67372	0	2.11138	1.32697	200	Down2NoFDR	.	.	RNF146	ENSG00000118518.15	RNF146	ENSG00000118518.15	43687
chrX:11962766-11963029	-2.26697	-0.558115	-3.78776	0.0010704	0.00898387	5.55479	6.38799	4.53529	1.43115	1.02467	0.51672	2.95578	1.71032	263	Down2	.	.	.	.	Y_RNA	ENSG00000206792.1	110016
chr8:113819203-113819482	-2.26697	0.915676	-5.40562	2.27674e-05	0.000532139	14.5451	15.0541	14.2507	2.24846	6.76134	1.46125	4.08036	2.42633	279	Down2	.	.	.	.	CSMD3	ENSG00000164796.17	116933
chr6:82750325-82750699	-2.26665	0.845434	-5.41103	2.24819e-05	0.000527977	11.2845	9.65799	10.2765	1.67733	4.32333	1.09008	3.66584	2.16126	374	Down2	.	.	.	.	IBTK	ENSG00000005700.14	132596
chr2:117070576-117070830	-2.26636	-0.971047	-3.31959	0.00324128	0.0202276	3.51487	5.62219	3.65243	0.49395	0.53049	1.07005	2.7004	1.58021	254	Down2	.	.	.	.	DPP10	ENSG00000175497.16	498337
chr10:54644151-54644438	-2.26591	1.24273	-6.38817	2.4184e-06	0.000119533	14.1396	21.6591	18.933	3.49726	3.28643	3.78805	4.34351	2.54186	287	Down2	.	.	Y_RNA	ENSG00000201196.1	Y_RNA	ENSG00000201196.1	31784
chr9:14846900-14847151	-2.26549	0.401179	-4.36197	0.000270682	0.00325116	13.9042	10.3748	10.0322	3.499	0.53683	4.33135	3.76918	2.25747	251	Down2	.	.	.	.	FREM1	ENSG00000164946.19	54019
chr13:46381808-46382008	-2.2654	-1.18661	-2.84008	0.0097746	0.0448575	4.46389	3.36008	6.62656	0	0.67372	2.71792	2.80624	1.70178	200	Down2	.	.	SIAH3	ENSG00000215475.4	SIAH3	ENSG00000215475.4	43863
chr2:213092067-213092267	-2.26376	-1.3023	-2.51973	0.0198655	0.0740435	6.89873	5.88015	1.32531	0.62732	2.69488	0	2.69798	1.69201	200	Down2NoFDR	.	.	.	.	ERBB4	ENSG00000178568.13	102162
chr13:60909851-60910051	-2.26333	-1.66813	-2.31234	0.030936	0.100752	1.21742	5.04012	5.9639	0	2.69488	0	2.57986	1.57617	200	Down2NoFDR	.	.	.	.	TDRD3	ENSG00000083544.13	60541
chr3:5829618-5829930	-2.26327	0.713426	-4.94401	6.74898e-05	0.00116209	15.3479	12.9234	6.79647	2.01065	2.15936	2.61339	3.752	2.18814	312	Down2	.	.	.	.	EDEM1	ENSG00000134109.10	592827
chr5:107681371-107681627	-2.26298	0.804603	-5.83759	8.38348e-06	0.000269202	13.9497	15.4223	15.0133	2.94057	3.6844	2.12338	4.09481	2.3729	256	Down2	.	.	FBXL17	ENSG00000145743.15	FBXL17	ENSG00000145743.15	18841
chr12:85502207-85502407	-2.26239	-1.84147	-2.6299	0.015615	0.0625181	4.05808	1.68004	3.31328	1.88196	0	0	2.38428	1.4908	200	Down2NoFDR	.	.	.	.	LRRIQ1	ENSG00000133640.18	50887
chr5:165043706-165043942	-2.26156	-0.342781	-3.85637	0.000908684	0.00798942	7.90982	9.25447	4.49258	1.06326	1.1419	1.72749	3.2159	1.84889	236	Down2	.	.	.	.	RPL7P20	ENSG00000254252.1	412374
chrX:77455521-77455728	-2.26153	-0.985406	-3.3013	0.00338305	0.020882	4.70502	6.89872	3.84148	0.60611	1.30187	0.6565	2.87675	1.65201	207	Down2	.	.	FNDC3CP	ENSG00000223592.2	FNDC3CP	ENSG00000223592.2	27603
chr2:82846189-82846494	-2.26148	-0.377445	-3.94363	0.000737558	0.00684247	5.58817	4.68208	6.0834	1.23408	1.32535	0.44556	2.95087	1.71356	305	Down2	.	.	.	.	MTND4P25	ENSG00000226700.1	195615
chr8:64086435-64086681	-2.26127	1.09913	-5.74191	1.04425e-05	0.000311901	20.7853	18.4395	17.7786	6.63023	4.38191	1.65727	4.41048	2.62859	246	Down2	.	.	YTHDF3,YTHDF3-AS1	ENSG00000185728.16,ENSG00000270673.1	YTHDF3	ENSG00000185728.16	4854
chr18:7022353-7022633	-2.26097	0.039343	-4.3192	0.000299894	0.00350542	8.98575	7.80019	6.62656	0.89617	0.96246	3.39741	3.33073	1.96539	280	Down2	.	.	LAMA1	ENSG00000101680.13	LAMA1	ENSG00000101680.13	17603
chr8:76284829-76285069	-2.26031	0.357444	-5.07007	5.00771e-05	0.000936176	12.5124	10.5003	11.5965	2.61384	2.24573	1.6987	3.78815	2.1613	240	Down2	.	.	CASC9,HNF4G,PKMP4	ENSG00000164749.11,ENSG00000249395.2,ENSG00000254023.1	PKMP4	ENSG00000254023.1	3876
chr2:141867348-141867619	-2.25883	-0.0447843	-4.41204	0.000240079	0.00296986	8.68519	7.74927	6.35759	0.92594	1.49163	2.00585	3.30061	1.90748	271	Down2	.	.	.	.	Y_RNA	ENSG00000201892.1	117236
chr10:54500819-54501064	-2.25762	1.28525	-6.81797	9.40569e-07	6.98508e-05	19.8763	21.6005	23.8015	5.12099	3.84982	3.88275	4.58551	2.71415	245	Down2	.	.	MBL2	ENSG00000165471.6	MBL2	ENSG00000165471.6	30396
chr2:151405204-151405427	-2.25735	-0.43909	-3.89109	0.000836332	0.00751339	7.27907	7.15713	6.53741	1.12524	2.41693	0.6094	3.21545	1.85285	223	Down2	.	.	RND3	ENSG00000115963.13	RND3	ENSG00000115963.13	9680
chr3:74297108-74297308	-2.25713	-1.12871	-2.83129	0.0099703	0.0455236	7.30454	4.2001	3.31328	3.13661	0	0.67948	2.81832	1.74122	200	Down2	.	.	CNTN3	ENSG00000113805.8	CNTN3	ENSG00000113805.8	19382
chr10:128254286-128254518	-2.25692	-0.599063	-2.76652	0.0115306	0.0504099	3.14851	10.5003	6.28381	0	2.90396	2.34304	3.07576	1.93336	232	Down2NoFDR	.	.	C10orf90	ENSG00000154493.17	C10orf90	ENSG00000154493.17	40895
chr13:103136796-103137071	-2.25627	-0.266118	-3.90478	0.000809389	0.00733287	5.90266	7.63655	5.78318	0.91247	2.93986	0.49417	3.12177	1.85316	275	Down2	.	.	.	.	FGF14	ENSG00000102466.15	81990
chr11:58421613-58421942	-2.25612	1.27365	-6.4453	2.13019e-06	0.000110587	17.2684	14.5535	15.7104	1.90675	4.50511	3.71753	4.17898	2.47699	329	Down2	.	.	CMB9-55A18.1,CNTF,ZFP91-CNTF	ENSG00000242689.2,ENSG00000255073.8,ENSG00000269570.2	CNTF	ENSG00000242689.2	31467
chr3:75343413-75343655	-2.25602	0.481552	-4.73427	0.000111134	0.00167683	11.7383	15.9673	9.85769	2.59224	1.11359	4.49244	3.86907	2.2762	242	Down2	.	.	MYLKP1	ENSG00000228868.3	MYLKP1	ENSG00000228868.3	44567
chrX:113953096-113953296	-2.25566	-0.881207	-3.1036	0.00535636	0.0290805	5.68131	6.72017	4.63859	1.25464	0	3.39741	2.98871	1.84854	200	Down2	.	.	.	.	HSPA8P7	ENSG00000224773.2	58038
chr12:27885358-27885585	-2.2552	-0.559653	-3.1555	0.00475058	0.026685	4.64802	8.14117	7.00606	2.76353	2.37434	0	3.13351	1.92344	227	Down2	.	.	KLHL42,MANSC4,MRPS35,PPFIBP1,REP15,Y_RNA	ENSG00000061794.12,ENSG00000087448.9,ENSG00000110841.13,ENSG00000174236.3,ENSG00000205693.3,ENSG00000252585.1	Y_RNA	ENSG00000252585.1	20223
chr21:18958336-18958618	-2.2552	-0.346872	-3.26091	0.00371786	0.0223428	5.18053	5.65971	7.5195	1.77964	3.82252	0	3.06437	1.94932	282	Down2	.	.	BTG3,Y_RNA	ENSG00000154640.14,ENSG00000199962.1	Y_RNA	ENSG00000199962.1	9220
chr2:166963075-166963580	-2.25513	2.34847	-7.38301	2.81964e-07	3.86066e-05	23.1431	21.458	20.7326	2.236	5.06957	8.07304	4.58857	2.81326	505	Down2	.	.	SCN1A,Y_RNA	ENSG00000144285.15,ENSG00000238813.1	Y_RNA	ENSG00000238813.1	16527
chr8:13235344-13235556	-2.25452	-0.344331	-3.84978	0.000923104	0.00808893	9.57094	6.73602	7.50177	1.18363	3.17792	0.64102	3.34647	1.93805	212	Down2	.	.	MTND4P7	ENSG00000253257.1	MTND4P7	ENSG00000253257.1	24306
chr1:241998220-241998455	-2.25434	-0.546695	-3.75321	0.0011623	0.00955392	5.18053	6.79166	6.76755	1.06778	1.72013	0.57828	3.08999	1.76275	235	Down2	.	.	EXO1	ENSG00000174371.16	EXO1	ENSG00000174371.16	12815
chrX:118913817-118914030	-2.25417	0.672393	-5.05514	5.18764e-05	0.000960312	17.1468	16.1694	14.9331	3.53421	1.2652	6.3801	4.19879	2.49959	213	Down2	.	.	RPL39,SOWAHD,UPF3BP2,UPF3BP3,UPF3BP4	ENSG00000187808.4,ENSG00000198918.7,ENSG00000277555.1,ENSG00000278244.1,ENSG00000278504.1	RPL39	ENSG00000198918.7	7389
chr4:114873720-114874019	-2.25385	1.10878	-6.44476	2.13274e-06	0.000110587	15.4723	14.3281	17.2867	2.93729	2.70389	3.63602	4.16655	2.42796	299	Down2	.	.	ARSJ	ENSG00000180801.12	ARSJ	ENSG00000180801.12	26784
chr5:63443834-63444104	-2.2534	0.408799	-4.52585	0.000182825	0.00242812	12.3245	13.067	6.87199	2.32341	3.49336	1.00664	3.67013	2.15727	270	Down2	.	.	RNF180	ENSG00000164197.11	RNF180	ENSG00000164197.11	17568
chr3:74120352-74120599	-2.25293	-0.71203	-3.52892	0.00198013	0.0141645	3.94307	6.12161	5.9022	0.50795	1.09104	1.10037	2.91805	1.67372	247	Down2	.	.	.	.	AKR1B1P2	ENSG00000213452.4	64512
chrX:107547584-107547850	-2.25259	-0.280065	-3.98615	0.000666197	0.00634694	5.79726	6.94754	6.97533	0.47167	2.02622	1.53266	3.14714	1.84201	266	Down2	.	.	.	.	COL4A6	ENSG00000197565.15	133810
chr13:36969551-36969814	-2.25241	0.648836	-5.59461	1.46712e-05	0.000394365	12.9612	12.4566	13.1019	2.38525	3.074	2.06686	3.92034	2.26118	263	Down2	.	.	CCNA1,SPG20,SPG20-AS1	ENSG00000120664.10,ENSG00000133101.9,ENSG00000133104.12	SPG20	ENSG00000133104.12	25235
chr21:9590275-9590558	-2.25089	-0.380662	-3.85537	0.000910845	0.00800538	4.58864	6.5302	6.55631	1.33001	1.42838	0.4802	3.02501	1.74592	283	Down2	bP-2168N6.3	ENSG00000279167.1	.	.	bP-2168N6.3	ENSG00000279167.1	0
chr8:90701491-90701739	-2.25087	1.0355	-5.86843	7.81225e-06	0.000256383	22.5813	13.8874	18.1696	4.04724	3.25993	3.28781	4.33663	2.54193	248	Down2	.	.	.	.	RIPK2	ENSG00000104312.7	68237
chr1:74464133-74464404	-2.25079	0.435883	-4.91155	7.28931e-05	0.00122818	13.477	8.67918	10.2699	1.3889	2.48605	2.50731	3.69647	2.13678	271	Down2	.	.	.	.	LRRIQ3	ENSG00000162620.15	76070
chrX:30754045-30754344	-2.25025	0.912638	-5.49313	1.85675e-05	0.000463185	16.0152	11.5187	13.7407	4.19613	1.35194	3.18152	3.99601	2.34185	299	Down2	.	.	GK,GK-AS1	ENSG00000198814.12,ENSG00000243055.1	GK-AS1	ENSG00000243055.1	11755
chr6:117100905-117101171	-2.24992	-0.263046	-3.84197	0.00094047	0.0082016	5.49214	8.21073	6.47709	0.94334	3.03933	0.51089	3.16369	1.86966	266	Down2	.	.	FAM162B,GPRC6A	ENSG00000173612.9,ENSG00000183807.7	FAM162B	ENSG00000183807.7	14020
chr6:130257768-130258026	-2.24973	0.852845	-4.91524	7.22577e-05	0.00122089	14.4707	12.698	18.4927	0.97259	5.22263	4.74057	4.11778	2.47999	258	Down2	.	.	.	.	TMEM244	ENSG00000203756.7	75077
chr15:98678370-98678597	-2.2493	-1.23794	-2.73054	0.0124949	0.0534125	5.00556	2.22032	5.25454	0	1.18717	1.19732	2.65499	1.60481	227	Down2NoFDR	.	.	LINC01582	ENSG00000259611.1	LINC01582	ENSG00000259611.1	31430
chr18:28241621-28241852	-2.24928	-0.325458	-3.27909	0.00356339	0.0216615	7.72967	8.0002	6.31101	2.17254	5.24976	0	3.26613	2.09423	231	Down2	.	.	.	.	DSC3	ENSG00000134762.16	345032
chr4:91340379-91340682	-2.24921	0.957695	-6.15532	4.07328e-06	0.000167575	15.0002	13.3073	13.1219	2.89852	2.2235	3.13952	4.0082	2.3339	303	Down2	.	.	.	.	CCSER1	ENSG00000184305.14	106215
chr2:56418908-56419180	-2.24888	0.0964317	-4.25565	0.000349247	0.0039317	9.54842	8.02961	7.79595	3.22886	1.98153	0.49962	3.4241	2.01793	272	Down2	.	.	CCDC85A	ENSG00000055813.5	CCDC85A	ENSG00000055813.5	7650
chr3:69003078-69003338	-2.24885	-0.794577	-3.03881	0.00621806	0.0324594	6.55536	4.2001	3.56815	2.89533	1.03649	0	2.80062	1.77377	260	Down2	FAM19A4	ENSG00000163377.15	.	.	FAM19A4	ENSG00000163377.15	631
chr12:43741064-43741264	-2.24859	-1.88972	-2.50325	0.0205875	0.0759257	5.2755	1.68004	1.98797	0	0	2.03844	2.33906	1.50845	200	Down2NoFDR	.	.	.	.	ADAMTS20	ENSG00000173157.16	92251
chr15:96423998-96424211	-2.24748	-0.854902	-3.23078	0.00398832	0.0235049	5.7156	7.88752	3.11106	0.58903	1.8978	0.63801	2.92976	1.71973	213	Down2	.	.	.	.	NR2F2-AS1	ENSG00000247809.7	245026
chr3:79411074-79411333	-2.24721	0.56717	-4.72863	0.000112637	0.00169328	15.0415	11.3516	10.2341	0.96884	5.20246	2.62348	3.8453	2.30623	259	Down2	.	.	.	.	ROBO1	ENSG00000169855.19	227759
chr8:86202412-86202728	-2.24706	2.13575	-8.13235	6.09505e-08	2.27507e-05	31.3345	25.2538	35.2298	6.35262	7.67528	4.73056	5.02881	3.08225	316	Down2	.	.	CA1,CA13	ENSG00000133742.13,ENSG00000185015.7	CA13	ENSG00000185015.7	44656
chrX:80132513-80132717	-2.24691	-0.572095	-3.77255	0.00110994	0.0092331	7.16132	7.00017	6.49663	0.61502	1.98153	1.33232	3.19924	1.83544	204	Down2	.	.	ACA64	ENSG00000239008.1	ACA64	ENSG00000239008.1	19813
chr8:82783290-82783499	-2.24691	-0.341428	-3.74732	0.00117876	0.00964835	8.93166	6.02886	9.51181	0.60031	1.28941	3.25111	3.37036	1.95211	209	Down2	.	.	SNX16	ENSG00000104497.13	SNX16	ENSG00000104497.13	28190
chr6:152964248-152964489	-2.2464	-0.454908	-2.99794	0.00682875	0.0347613	4.71478	10.1081	4.9493	0	2.79551	3.38331	3.10102	2.0204	241	Down2	.	.	SYNE1	ENSG00000131018.18	SYNE1	ENSG00000131018.18	5313
chr5:166476192-166476434	-2.24639	1.25169	-6.08363	4.78886e-06	0.000184869	24.818	22.9097	15.8818	2.59224	6.12472	5.05399	4.53403	2.74857	242	Down2	.	.	.	.	TENM2	ENSG00000145934.15	235371
chr11:131557999-131558291	-2.24541	0.362954	-4.35073	0.000278067	0.00331846	9.72827	8.91803	9.98523	4.29672	0.46145	2.32699	3.56536	2.1335	292	Down2	.	.	NTM-AS1	ENSG00000224795.1	NTM-AS1	ENSG00000224795.1	24523
chr6:120299568-120299794	-2.24515	-0.634229	-2.9414	0.00776943	0.0380799	7.90069	8.17719	2.93211	2.22061	2.98106	0	3.04296	1.92759	226	Down2	.	.	.	.	MAN1A1	ENSG00000111885.6	628643
chr10:65632178-65632500	-2.24508	1.77937	-7.66125	1.58261e-07	3.07092e-05	22.1808	27.1311	20.1678	5.45497	5.02151	3.79834	4.66106	2.81253	322	Down2	.	.	.	.	MRPL35P2	ENSG00000232075.1	237592
chr13:86402385-86402601	-2.24453	-0.00962164	-4.12791	0.000474369	0.00492561	10.5209	7.38907	12.2714	1.16171	1.24763	3.7749	3.60766	2.07483	216	Down2	.	.	SLITRK6	ENSG00000184564.8	SLITRK6	ENSG00000184564.8	28763
chr14:95147829-95148029	-2.2444	-1.2711	-2.76195	0.0116491	0.0507785	3.24646	3.78009	7.28922	1.88196	0.67372	0	2.77969	1.6142	200	Down2NoFDR	.	.	ADIPOR1P2,RPSAP4,SERPINA13P	ENSG00000187483.9,ENSG00000239269.1,ENSG00000258805.1	SERPINA13P	ENSG00000187483.9	40174
chr20:12396468-12396689	-2.24439	-0.994936	-3.34113	0.00308181	0.0195143	5.14146	5.3214	3.59813	0.56771	0.6097	1.22983	2.79595	1.62824	221	Down2	.	.	PA2G4P2	ENSG00000235698.1	PA2G4P2	ENSG00000235698.1	35764
chr1:191962698-191963034	-2.24411	-0.781674	-2.87018	0.00913227	0.0427356	5.79726	3.00007	2.36663	0	2.80716	0.80891	2.54939	1.73161	336	Down2	.	.	.	.	RGS18	ENSG00000150681.9	164554
chr8:32964281-32964481	-2.244	-0.938948	-3.07107	0.00577352	0.0307483	5.68131	4.62011	5.9639	0	2.02116	2.03844	2.94533	1.81141	200	Down2	.	.	.	.	RANP9	ENSG00000253393.1	67240
chr21:30872247-30872506	-2.24389	-0.929124	-3.05961	0.0059277	0.0313511	3.76038	3.89199	5.62874	1.93767	1.04049	0	2.73964	1.67643	259	Down2	.	.	BACH1-IT3	ENSG00000234293.1	BACH1-IT3	ENSG00000234293.1	3880
chr2:227971877-227972244	-2.24346	0.883131	-5.5543	1.61081e-05	0.000418892	8.84595	14.42	9.75025	2.05119	2.57005	1.85145	3.71133	2.15399	367	Down2	.	.	.	.	COL4A4	ENSG00000081052.11	56585
chrX:26870251-26870528	-2.24344	-0.124619	-4.05105	0.000570307	0.0056427	7.61806	6.9749	6.21988	0.45294	1.45932	2.9436	3.20523	1.92189	277	Down2	.	.	.	.	HMGA1P1	ENSG00000236683.3	104105
chr7:88176188-88176488	-2.24321	2.1796	-8.43832	3.33207e-08	2.05569e-05	34.8995	35.5609	27.8316	8.36429	5.38975	6.79481	5.12448	3.1814	300	Down2	.	.	.	.	PQLC1P1	ENSG00000231763.1	63495
chr13:67192993-67193227	-2.24311	0.308285	-4.90809	7.3494e-05	0.00123547	10.7522	12.5644	10.7611	3.21703	1.72748	1.74226	3.7694	2.16399	234	Down2	.	.	.	.	PCDH9-AS2	ENSG00000228842.3	206075
chr2:211482585-211482879	-2.24295	1.20149	-6.11108	4.50076e-06	0.000177965	16.0115	16.8576	17.5807	2.13375	6.41637	2.77339	4.25617	2.5392	294	Down2	CPS1-IT1	ENSG00000280837.1	.	.	CPS1-IT1	ENSG00000280837.1	290
chr11:87533480-87533690	-2.24293	0.174692	-4.67383	0.000128368	0.00186721	11.208	11.6003	11.3598	1.1949	2.56655	3.23562	3.77521	2.18663	210	Down2	.	.	.	.	Y_RNA	ENSG00000206690.1	299474
chrX:22210942-22211174	-2.24162	-0.16312	-4.05625	0.000563237	0.00559536	7.69636	7.60364	9.71134	2.70397	0.58079	1.75728	3.40565	1.95787	232	Down2	.	.	PHEX-AS1	ENSG00000224204.1	PHEX-AS1	ENSG00000224204.1	19843
chr4:98642045-98642245	-2.24121	-0.996082	-3.33312	0.00314017	0.0197628	6.08712	5.46013	3.97594	0.62732	1.34744	0.67948	2.89197	1.66526	200	Down2	.	.	.	.	STPG2	ENSG00000163116.9	172109
chr15:45410397-45410702	-2.24105	0.320496	-4.44599	0.000221335	0.00279316	6.12038	9.63958	11.7323	1.23408	1.32535	2.67337	3.48782	1.99902	305	Down2	.	.	DUOX1,DUOX2,DUOXA1,DUOXA2,SORD	ENSG00000137857.17,ENSG00000140254.12,ENSG00000140263.13,ENSG00000140274.13,ENSG00000140279.12	DUOXA2	ENSG00000140274.13	3725
chr8:18537915-18538177	-2.24091	0.341316	-4.74294	0.00010886	0.00165101	13.6302	8.33608	9.61104	2.39436	2.05716	1.55606	3.65996	2.10153	262	Down2	.	.	PSD3	ENSG00000156011.16	PSD3	ENSG00000156011.16	3265
chr2:33899171-33899373	-2.2409	-0.821493	-3.44441	0.00241745	0.0164157	5.22327	7.06948	5.24876	0.62111	0.66705	2.01826	3.01908	1.74336	202	Down2	.	.	HNRNPA1P61,LINC01317	ENSG00000187999.4,ENSG00000203386.6	LINC01317	ENSG00000203386.6	32581
chr8:76395659-76395943	-2.24079	2.21831	-8.16175	5.74839e-08	2.24052e-05	38.0088	39.9306	28.9329	9.27729	8.06565	5.26359	5.23286	3.27581	284	Down2	.	.	.	.	HNF4G	ENSG00000164749.11	56162
chr3:21525924-21526164	-2.24077	0.592994	-5.18474	3.82118e-05	0.000772088	16.2323	13.6503	10.4921	2.09107	2.24573	3.96364	3.96184	2.32293	240	Down2	.	.	ZNF385D	ENSG00000151789.10	ZNF385D	ENSG00000151789.10	26314
chr6:83924947-83925284	-2.24022	2.09764	-8.12243	6.21695e-08	2.28179e-05	28.9003	23.6801	30.2816	4.09527	6.39733	6.8553	4.89642	2.99796	337	Down2	.	.	PGM3,RWDD2A	ENSG00000013375.15,ENSG00000013392.7	PGM3	ENSG00000013375.15	21293
chr18:27454616-27454926	-2.2399	0.804588	-5.62607	1.36409e-05	0.000375058	14.1378	10.026	12.3981	2.02362	2.17329	3.06862	3.84703	2.23366	310	Down2	.	.	.	.	DSC3	ENSG00000134762.16	1131958
chr7:155172948-155173208	-2.23988	0.583634	-5.27856	3.06515e-05	0.000661035	11.8621	12.2772	12.7434	1.44767	2.59123	3.65874	3.86719	2.25802	260	Down2	.	.	BLACE	ENSG00000204960.6	BLACE	ENSG00000204960.6	12320
chr13:68012771-68013015	-2.23973	0.531289	-4.40191	0.000245978	0.00302223	9.97888	19.2792	10.3201	2.57099	4.97006	1.1139	3.90275	2.30682	244	Down2	.	.	.	.	LINC00364	ENSG00000230040.1	66252
chr7:123275752-123275981	-2.23964	0.335394	-4.92911	6.99184e-05	0.00119249	10.9869	13.9392	10.4173	2.19152	1.7652	2.96717	3.80768	2.19683	229	Down2	.	.	ASB15,LMOD2	ENSG00000146809.12,ENSG00000170807.11	LMOD2	ENSG00000170807.11	19881
chr11:15122786-15123075	-2.23944	0.590872	-5.19252	3.75185e-05	0.000762531	9.82926	11.0453	12.8404	1.3024	2.33121	3.2916	3.75333	2.1822	289	Down2	.	.	CALCB,INSC	ENSG00000175868.13,ENSG00000188487.11	INSC	ENSG00000188487.11	10896
chr10:68387055-68387304	-2.23905	0.547958	-5.26078	3.19575e-05	0.000680325	13.364	10.7955	13.8386	2.01549	3.24684	2.18307	3.89791	2.24951	249	Down2	.	.	snoU13	ENSG00000239000.1	snoU13	ENSG00000239000.1	11960
chrX:145306102-145306335	-2.23809	-0.641128	-3.34039	0.00308713	0.0195351	7.66333	6.48943	3.41282	0.53847	2.8915	0.58325	2.98945	1.80432	233	Down2	.	.	.	.	hsa-mir-892c	ENSG00000252219.1	231760
chr3:81402155-81402355	-2.23804	-0.775679	-3.1494	0.00481816	0.0269654	6.49293	3.78009	9.93984	0.62732	0.67372	2.03844	3.11852	1.7477	200	Down2	.	.	.	.	GBE1	ENSG00000114480.12	224739
chr10:43554995-43555195	-2.23781	-0.717818	-3.40051	0.00268068	0.017675	4.46389	8.82022	6.62656	1.25464	1.34744	0.67948	3.13088	1.75854	200	Down2	.	.	RET	ENSG00000165731.17	RET	ENSG00000165731.17	17281
chr18:66114711-66114911	-2.23754	-1.61629	-2.60315	0.0165602	0.0651939	2.84066	2.94007	4.63859	0	0	3.39741	2.51618	1.63941	200	Down2NoFDR	.	.	AKR1B10P2	ENSG00000263355.1	AKR1B10P2	ENSG00000263355.1	8278
chr13:39591051-39591286	-2.23733	0.662882	-5.40659	2.27159e-05	0.000531492	14.8508	15.3706	12.9711	3.20334	1.72013	4.04797	4.05901	2.37883	235	Down2	PROSER1	ENSG00000120685.19	.	.	PROSER1	ENSG00000120685.19	850
chr2:180286875-180287165	-2.23701	1.4074	-6.82832	9.19687e-07	6.88109e-05	21.2699	17.3797	20.5652	3.02845	5.57561	3.74886	4.45774	2.66331	290	Down2	.	.	.	.	ZNF385B	ENSG00000144331.18	114065
chr4:30344857-30345057	-2.23677	-1.3614	-2.79548	0.0108061	0.048187	4.05808	5.46013	2.65062	1.88196	0	0.67948	2.64482	1.61513	200	Down2	.	.	.	.	PCDH7	ENSG00000169851.15	376981
chr6:112617454-112617717	-2.23622	-0.735643	-3.59549	0.00169127	0.0126012	4.32039	5.42979	4.53529	0.47705	1.02467	1.03343	2.81742	1.64936	263	Down2	.	.	LAMA4	ENSG00000112769.18	LAMA4	ENSG00000112769.18	41314
chr14:22293476-22293734	-2.23605	-0.686069	-3.56938	0.00179923	0.0131953	5.03328	5.53502	4.62318	1.94518	0.52226	0.52673	2.87922	1.69534	258	Down2	.	.	AE000659.1	ENSG00000222776.1	AE000659.1	ENSG00000222776.1	44691
chr20:54644228-54644459	-2.23507	-0.349593	-3.80038	0.00103865	0.00879325	8.43237	5.81833	7.45847	1.08627	0.58331	2.94148	3.24439	1.89371	231	Down2	.	.	.	.	CBLN4	ENSG00000054803.3	63701
chr12:62387611-62387913	-2.23479	1.99112	-7.89257	9.86927e-08	2.59153e-05	30.6372	31.7094	22.8199	4.56989	6.69257	6.74981	4.9269	3.04285	302	Down2	.	.	RPS3P6	ENSG00000213363.4	RPS3P6	ENSG00000213363.4	28042
chr11:26308170-26308388	-2.23461	0.692824	-5.41018	2.25267e-05	0.000528423	16.0089	18.8812	12.7668	2.87762	4.32664	2.49351	4.17108	2.45471	218	Down2	.	.	ANO3	ENSG00000134343.12	ANO3	ENSG00000134343.12	22759
chr11:90192661-90192958	-2.2345	0.0110042	-3.95134	0.000724085	0.00675015	8.47141	5.65671	7.58596	0.42244	3.62946	1.37269	3.24271	1.96442	297	Down2	.	.	DISC1FP1	ENSG00000261645.5	DISC1FP1	ENSG00000261645.5	29521
chr8:137800618-137800901	-2.23434	-0.564369	-3.76753	0.00112331	0.00931615	5.16222	4.74923	5.15139	0.88667	0.47613	1.4406	2.87214	1.6842	283	Down2	.	.	.	.	ZYXP1	ENSG00000274572.1	636363
chr4:42521957-42522183	-2.23406	0.060967	-4.54699	0.000173808	0.00233883	10.4145	9.66396	9.38274	2.77576	1.19242	1.80393	3.59881	2.0627	226	Down2	.	.	CCNL2P1,RPS7P7	ENSG00000240167.1,ENSG00000248283.2	CCNL2P1	ENSG00000248283.2	42259
chr2:210825796-210826110	-2.23403	1.20768	-6.655	1.34179e-06	8.46315e-05	16.5425	16.3189	14.3505	2.79698	3.86208	3.02953	4.17095	2.46317	314	Down2	UNC80	ENSG00000144406.18	.	.	UNC80	ENSG00000144406.18	141
chr12:21449860-21450091	-2.23359	0.0447006	-4.47195	0.000207993	0.00266908	10.5405	9.09113	8.60592	1.08627	2.91653	1.76489	3.54689	2.05643	231	Down2	.	.	SLCO1A2	ENSG00000084453.16	SLCO1A2	ENSG00000084453.16	27524
chr6:127875729-127875997	-2.23302	0.71694	-5.52388	1.72866e-05	0.000439103	15.1421	13.7914	10.3849	2.34075	2.51388	3.04245	3.93288	2.3006	268	Down2	.	.	C6orf58,SOGA3	ENSG00000184530.8,ENSG00000214338.10	C6orf58	ENSG00000184530.8	22323
chr12:93043840-93044093	-2.23298	0.51504	-5.18147	3.85073e-05	0.000776398	13.7943	10.9568	11.5244	2.47953	3.19551	1.61142	3.84241	2.22857	253	Down2	.	.	.	.	C12orf74	ENSG00000214215.3	52527
chr1:169519626-169519889	-2.23275	0.195972	-4.62683	0.000143614	0.00202918	8.94938	8.30439	11.0863	2.38525	2.04934	1.03343	3.5474	2.02975	263	Down2	.	.	F5,SELP	ENSG00000174175.16,ENSG00000198734.10	F5	ENSG00000198734.10	34644
chr4:157090221-157090487	-2.23217	0.678682	-4.97108	6.32946e-05	0.0011081	13.7303	14.5267	10.463	3.30169	4.559	1.02178	3.91673	2.33287	266	Down2	.	.	.	.	FTH1P21	ENSG00000249013.1	162591
chr11:83547945-83548265	-2.23163	1.61338	-7.17703	4.35292e-07	4.72513e-05	23.0803	19.4255	19.4655	5.88114	2.94752	4.24676	4.51717	2.71227	320	Down2	.	.	LDHAL6DP	ENSG00000250257.1	LDHAL6DP	ENSG00000250257.1	21640
chr1:104675119-104675411	-2.23161	0.909634	-5.84727	8.19977e-06	0.000265494	15.5652	13.5209	12.2546	3.00771	3.69161	1.86159	4.00236	2.35028	292	Down2	.	.	FTLP17	ENSG00000228347.1	FTLP17	ENSG00000228347.1	21041
chr12:24881475-24881683	-2.23159	-0.122443	-4.19106	0.000407738	0.00441249	9.3648	10.9041	7.64603	1.20639	3.23903	1.30669	3.52743	2.04454	208	Down2	.	.	.	.	BCAT1	ENSG00000060982.14	101579
chr6:118297360-118297615	-2.2313	0.0741766	-4.49152	0.000198478	0.00258052	9.8667	7.57666	8.83541	0.98403	2.11363	2.13171	3.4624	2.00289	255	Down2	.	.	.	.	SLC35F1	ENSG00000196376.10	68671
chr1:219986056-219986369	-2.23129	1.18943	-6.51941	1.808e-06	0.000100944	16.0767	15.0291	15.6666	2.40507	4.30491	3.03921	4.16098	2.45895	313	Down2	.	.	.	.	SLC30A10	ENSG00000196660.10	106003
chr18:30825199-30825418	-2.23121	-0.818814	-3.16156	0.00468426	0.0264251	8.15322	3.45214	5.44649	0.5729	1.84581	0.62053	2.9551	1.70818	219	Down2	.	.	CCDC178	ENSG00000166960.16	CCDC178	ENSG00000166960.16	21511
chr12:39058598-39058859	-2.23112	0.723392	-5.31128	2.83884e-05	0.000625381	16.4811	12.2302	12.1868	3.84565	1.54878	3.12405	3.98324	2.33535	261	Down2	.	.	CPNE8	ENSG00000139117.13	CPNE8	ENSG00000139117.13	5938
chr1:70203365-70203628	-2.23106	1.02011	-6.05605	5.09728e-06	0.000192571	16.0472	20.1222	13.6059	3.33935	3.58634	3.10029	4.22552	2.49611	263	Down2	.	.	LRRC7	ENSG00000033122.18	LRRC7	ENSG00000033122.18	22231
chr2:122893764-122894004	-2.23074	0.121807	-4.67975	0.000126566	0.00184619	10.8215	8.75022	9.38763	2.09107	1.6843	1.6987	3.57597	2.0439	240	Down2	.	.	.	.	TSN	ENSG00000211460.11	380017
chr13:37425094-37425374	-2.2298	0.224158	-4.02586	0.00060578	0.00590359	10.7249	7.50019	8.99319	5.37704	1.44368	0.48534	3.4982	2.10875	280	Down2	SMAD9-IT1	ENSG00000236711.2	.	.	SMAD9-IT1	ENSG00000236711.2	912
chr11:32407696-32407896	-2.2296	-0.451858	-3.70698	0.00129762	0.0103485	6.08712	9.24023	7.95187	0.62732	2.69488	1.35896	3.31865	1.91504	200	Down2	.	.	THEM7P,WT1,WT1-AS	ENSG00000183242.7,ENSG00000184937.12,ENSG00000227160.2	WT1	ENSG00000184937.12	14265
chr5:28648332-28648658	-2.22941	1.19324	-6.03379	5.36105e-06	0.000198956	15.9336	13.6568	15.4484	1.9243	5.78654	2.50116	4.11167	2.45339	326	Down2	.	.	.	.	LSP1P3	ENSG00000162685.6	278266
chrX:56760036-56760241	-2.22939	0.181099	-4.65093	0.000135579	0.00194621	10.6896	13.1125	11.6369	3.06011	1.31457	2.65163	3.8157	2.19565	205	Down2	.	.	LINC01420,UQCRBP1	ENSG00000204272.11,ENSG00000237748.1	UQCRBP1	ENSG00000237748.1	3769
chr2:225515678-225515897	-2.22929	-0.443243	-3.19975	0.00428696	0.0247766	6.30021	7.28785	7.26198	0	3.69161	3.10265	3.20811	2.07392	219	Down2	.	.	.	.	CUL3	ENSG00000036257.12	65565
chrX:76635793-76636037	-2.22883	-0.540724	-3.17014	0.004592	0.0260435	6.31996	5.16406	5.97477	0	3.31337	2.22781	3.01934	1.95768	244	Down2	.	.	.	.	FGF16	ENSG00000196468.5	73612
chr1:238737191-238737395	-2.2288	-0.500842	-3.74683	0.00118013	0.00965665	6.36561	9.8826	5.84697	1.23004	1.32102	1.33232	3.24992	1.8469	204	Down2	.	.	.	.	KRT18P32	ENSG00000215149.3	82533
chrX:23634628-23634846	-2.2287	-0.714485	-3.48558	0.0021937	0.0153057	5.58451	6.93595	4.86353	0.57552	0.61809	2.49351	3.00954	1.77798	218	Down2	.	.	PRDX4	ENSG00000123131.12	PRDX4	ENSG00000123131.12	47534
chr2:143746950-143747225	-2.22848	0.92375	-4.88041	7.84886e-05	0.00129399	21.5447	15.5786	8.67477	1.82494	4.4098	3.45918	4.06424	2.43968	275	Down2	.	.	.	.	KYNU	ENSG00000115919.14	61722
chrX:135245123-135245363	-2.22838	-0.616445	-3.13304	0.00500408	0.0276518	6.76347	6.65016	3.86549	2.09107	2.80716	0	2.9893	1.89752	240	Down2	.	.	FHL1,snoU13	ENSG00000022267.16,ENSG00000239080.1	FHL1	ENSG00000022267.16	3801
chr6:127125510-127125739	-2.22809	-0.136909	-4.04904	0.000573049	0.00566052	9.92369	9.53735	5.78739	1.09576	2.942	1.18687	3.39795	1.98641	229	Down2	.	.	.	.	RPS4XP9	ENSG00000217404.2	121329
chr4:171912242-171912600	-2.22804	2.5204	-9.35304	5.88981e-09	2.05569e-05	38.9938	31.9114	32.9477	7.00918	7.90397	6.83277	5.20136	3.25406	358	Down2	.	.	.	.	HSP90AA6P	ENSG00000181359.5	385642
chr4:65647597-65647832	-2.228	0.496237	-4.40407	0.000244708	0.00300902	13.124	12.5109	12.9711	3.73724	5.73378	0.57828	3.92311	2.37601	235	Down2	.	.	.	.	MTND5P13	ENSG00000250169.1	171348
chr4:150931827-150932112	-2.22798	0.422628	-4.88178	7.82324e-05	0.00129084	11.3911	7.95809	11.1605	1.7609	1.41836	2.86097	3.62854	2.09576	285	Down2	.	.	.	.	DCLK2	ENSG00000170390.15	67315
chr1:214758582-214758849	-2.22789	0.522788	-5.13394	4.30695e-05	0.000841072	13.9829	11.0115	9.43106	1.87962	3.02795	2.0359	3.77105	2.19874	267	Down2	.	.	ABHD17AP3,CENPF,PTPN14	ENSG00000117724.12,ENSG00000152104.11,ENSG00000250536.1	CENPF	ENSG00000117724.12	17690
chr7:81863931-81864149	-2.22788	-0.703776	-3.49377	0.00215169	0.0150754	5.21221	6.93595	5.47147	0.57552	2.47236	0.62338	3.02545	1.77673	218	Down2	.	.	.	.	CACNA2D1	ENSG00000153956.15	108403
chr3:143604801-143605087	-2.22763	0.566815	-5.20898	3.60938e-05	0.000742432	11.635	11.4548	9.73131	1.31606	2.35566	3.32613	3.72408	2.18951	286	Down2	.	.	SLC9A9	ENSG00000181804.14	SLC9A9	ENSG00000181804.14	37429
chr8:107534138-107534402	-2.22736	0.349238	-4.81593	9.14907e-05	0.00145375	11.3749	9.86388	9.53823	2.37622	1.02079	3.08855	3.64815	2.12997	264	Down2	.	.	.	.	OXR1	ENSG00000164830.17	58801
chr3:28709290-28709571	-2.2269	1.40723	-6.71436	1.17845e-06	7.82861e-05	21.3735	19.73	19.3373	3.12545	3.35661	6.77063	4.48755	2.70766	281	Down2	.	.	.	.	LINC00693	ENSG00000228214.6	91371
chr18:68159127-68159335	-2.22668	0.511734	-4.93361	6.91755e-05	0.00118272	17.1688	11.308	15.9292	1.80958	3.23903	3.92008	4.07949	2.38272	208	Down2	.	.	.	.	RPS2P6	ENSG00000214255.5	61660
chr3:167645950-167646164	-2.22591	0.173588	-4.60134	0.00015263	0.00212465	10.9985	10.2059	12.3861	1.17256	2.51858	3.17515	3.7517	2.17351	214	Down2	.	.	HMGN2P26,LINC01330,MEMO1P3	ENSG00000239238.1,ENSG00000241203.1,ENSG00000244227.5	LINC01330	ENSG00000244227.5	13023
chr4:28359761-28359961	-2.22572	-0.699313	-3.35148	0.00300789	0.0191877	8.52197	4.62011	6.62656	0.62732	2.69488	0.67948	3.12878	1.81634	200	Down2	.	.	.	.	MESTP3	ENSG00000250927.1	465872
chr1:118790404-118790645	-2.22531	-0.725726	-3.61791	0.00160362	0.0120966	5.38832	4.87979	5.49922	1.0412	1.11821	0.56388	2.91724	1.67859	241	Down2	.	.	.	.	SPAG17	ENSG00000155761.13	62559
chr6:79758463-79758703	-2.22512	-0.0496818	-4.34939	0.000278964	0.00332476	10.1452	7.70019	7.73099	1.5683	2.24573	1.13247	3.42904	1.97297	240	Down2	.	.	PHIP	ENSG00000146247.13	PHIP	ENSG00000146247.13	29250
chr4:110343703-110343913	-2.22473	-0.10959	-3.96667	0.000697994	0.00657458	8.11616	8.80022	11.3598	0.59745	3.84982	1.94137	3.5421	2.08106	210	Down2	.	.	SEC24B,SEC24B-AS1	ENSG00000138802.11,ENSG00000247950.6	SEC24B-AS1	ENSG00000247950.6	8138
chr21:30536798-30537045	-2.22468	-0.146542	-4.21274	0.000387084	0.00424666	6.90038	7.14188	9.65814	1.52386	1.09104	1.65056	3.34067	1.89414	247	Down2	.	.	AF124730.4,BACH1,LINC00189,MAP3K7CL,RPL12P9,U3,Y_RNA	ENSG00000156265.15,ENSG00000156273.15,ENSG00000201984.1,ENSG00000212479.1,ENSG00000215533.8,ENSG00000224649.1,ENSG00000232687.1	U3	ENSG00000212479.1	15915
chr8:137726357-137726714	-2.2244	1.9706	-8.29459	4.41818e-08	2.14955e-05	24.3257	22.1182	24.5016	4.92017	4.15177	5.70993	4.69647	2.84846	357	Down2	.	.	.	.	ZYXP1	ENSG00000274572.1	710550
chr11:102261558-102261826	-2.22433	0.499309	-5.02364	5.58873e-05	0.00101193	9.38809	12.5376	12.363	3.27705	2.0111	1.52123	3.77108	2.17487	268	Down2	.	.	BIRC2	ENSG00000110330.8	BIRC2	ENSG00000110330.8	28085
chr13:102057856-102058060	-2.224	-0.460964	-3.81092	0.00101285	0.00864068	7.95702	7.82372	6.49663	1.23004	2.64204	0.66616	3.27885	1.89902	204	Down2	.	.	ITGBL1,NALCN	ENSG00000102452.15,ENSG00000198542.13	NALCN	ENSG00000102452.15	6352
chr13:86214964-86215215	-2.22324	-0.033864	-2.86673	0.0092039	0.0429797	10.994	12.3828	3.69609	5.49844	3.7578	0	3.39805	2.25562	251	Down2	.	.	.	.	SLITRK6	ENSG00000184564.8	158408
chr1:169898189-169898433	-2.22287	0.647767	-5.2868	3.00648e-05	0.000651782	12.9726	11.7052	17.3811	2.57099	2.20891	3.34171	4.01345	2.31861	244	Down2	.	.	SCYL3	ENSG00000000457.13	SCYL3	ENSG00000000457.13	34782
chr2:58714658-58714877	-2.22268	-0.411794	-3.82542	0.000978397	0.00842566	6.30021	8.82214	6.65682	1.71869	0.61527	1.86159	3.24805	1.8704	219	Down2	.	.	LINC01122	ENSG00000233723.7	LINC01122	ENSG00000233723.7	33012
chr4:82084406-82084606	-2.22234	-1.49522	-2.81352	0.0103769	0.0468262	2.84066	4.2001	3.97594	0.62732	0	1.35896	2.57151	1.54245	200	Down2	.	.	PRKG2	ENSG00000138669.9	PRKG2	ENSG00000138669.9	9000
chr16:77205747-77205999	-2.22218	0.595144	-5.11668	4.48589e-05	0.000865345	12.2386	12.3336	13.6739	1.49362	4.81228	2.15708	3.91052	2.30427	252	Down2	.	.	MON1B,SYCE1L,VN2R10P	ENSG00000103111.14,ENSG00000205078.5,ENSG00000226348.1	MON1B	ENSG00000103111.14	18734
chr7:144733853-144734148	-2.22195	1.05575	-6.14708	4.14963e-06	0.00016919	16.7826	14.2376	13.927	2.12651	3.65407	3.68532	4.10766	2.43466	295	Down2	.	.	EI24P4,RPL7P59	ENSG00000225918.1,ENSG00000236343.1	RPL7P59	ENSG00000225918.1	3886
chr4:105328106-105328306	-2.22181	-1.33341	-2.8756	0.00902101	0.0423543	4.05808	4.2001	3.97594	1.88196	0.67372	0	2.67366	1.6142	200	Down2	.	.	.	.	CXXC4	ENSG00000168772.10	68109
chr6:103067606-103067821	-2.22176	-0.0346312	-4.2415	0.000361295	0.00403467	7.54992	10.1584	11.7121	1.16711	2.50686	1.89623	3.58296	2.04374	215	Down2	.	.	.	.	ACTG1P18	ENSG00000218475.2	1188178
chr10:62924282-62924505	-2.22068	-1.06052	-2.86235	0.00929551	0.0432963	5.09535	7.53382	1.78293	0.56262	0.60423	1.2188	2.73871	1.62498	223	Down2	.	.	.	.	LINC00845	ENSG00000227244.2	148249
chr3:114759661-114759897	-2.22062	-0.13947	-3.9925	0.00065615	0.00627427	8.25372	10.6782	5.61573	1.06326	2.85474	1.15166	3.36125	1.96885	236	Down2	.	.	ZBTB20	ENSG00000181722.15	ZBTB20	ENSG00000181722.15	30325
chr3:94055153-94055573	-2.22058	0.487132	-5.03989	5.37803e-05	0.000985761	7.34319	6.20015	7.88876	1.1949	0.96246	2.26494	3.23578	1.90181	420	Down2	.	.	.	.	ARMC10P1	ENSG00000178660.6	170891
chr15:38056964-38057220	-2.22026	0.672306	-5.13057	4.3413e-05	0.000845658	14.2667	16.4067	9.3186	1.96038	2.63172	3.71591	3.93832	2.32818	256	Down2	.	.	.	.	TMCO5A	ENSG00000166069.13	156921
chr8:47579922-47580223	-2.21937	2.32079	-8.53972	2.73514e-08	2.05569e-05	31.5479	41.8615	34.3436	8.3365	8.50542	5.86927	5.24719	3.29207	301	Down2	.	.	ASNSP4	ENSG00000251470.1	ASNSP4	ENSG00000251470.1	29030
chr20:54946661-54946861	-2.2192	-1.05651	-2.89259	0.00868054	0.0412285	6.08712	4.2001	4.63859	0.62732	4.04231	0	2.85505	1.8068	200	Down2	.	.	AURKA,CASS4,CSTF1,FAM210B	ENSG00000087586.17,ENSG00000087589.16,ENSG00000101138.11,ENSG00000124098.9	FAM210B	ENSG00000124098.9	12496
chr4:42570776-42571060	-2.21911	1.57412	-6.91067	7.69646e-07	6.24388e-05	24.5771	17.7469	26.5996	5.30131	4.7445	3.82806	4.64238	2.78671	284	Down2	.	.	CCNL2P1	ENSG00000248283.2	CCNL2P1	ENSG00000248283.2	6335
chr1:169515771-169516050	-2.21863	0.612363	-5.19361	3.74221e-05	0.000761013	13.6724	12.9466	8.5504	2.69816	1.93181	2.43542	3.78953	2.21635	279	Down2	.	.	F5,SELP	ENSG00000174175.16,ENSG00000198734.10	F5	ENSG00000198734.10	30789
chr6:142310550-142310769	-2.2186	-0.0336741	-4.28376	0.000326485	0.00373822	9.26502	9.20571	9.68265	1.14579	3.69161	1.24106	3.54667	2.06509	219	Down2	.	.	.	.	NMBR	ENSG00000135577.4	86290
chr5:103144319-103144593	-2.21838	1.61736	-7.12752	4.83585e-07	4.94489e-05	27.8438	22.9933	21.2824	5.49479	6.39295	3.4718	4.71154	2.87108	274	Down2	.	.	.	.	NUDT12	ENSG00000112874.9	245826
chr11:89350272-89350541	-2.21826	0.0554625	-4.36067	0.000271527	0.00325896	9.65491	9.05599	5.91217	1.86564	2.00363	1.01038	3.37466	1.96485	269	Down2	.	.	FOLH1B	ENSG00000134612.11	FOLH1B	ENSG00000134612.11	21855
chr4:156546809-156547050	-2.21803	-0.947875	-2.8219	0.0101833	0.0462324	7.07217	3.83412	2.74961	0	2.79551	1.12777	2.72783	1.77742	241	Down2	.	.	GUCY1A3	ENSG00000164116.16	GUCY1A3	ENSG00000164116.16	40814
chr2:202228752-202228969	-2.21798	-0.547412	-3.27223	0.00362088	0.0219088	7.48033	3.87106	10.3826	0.57818	1.86282	1.2525	3.19391	1.80514	217	Down2	.	.	ALS2CR12,STRADB,TRAK2	ENSG00000082146.12,ENSG00000115993.11,ENSG00000155749.12	ALS2CR12	ENSG00000155749.12	6632
chr2:79268224-79268486	-2.21779	0.586383	-5.19053	3.7695e-05	0.000764683	12.7009	10.5804	13.6578	2.39436	3.60003	1.55606	3.86373	2.24722	262	Down2	.	.	REG1B,REG3G	ENSG00000143954.12,ENSG00000172023.7	REG3G	ENSG00000143954.12	15015
chr7:83040458-83040725	-2.21707	0.452654	-4.42478	0.000232866	0.00290278	15.1988	8.49459	9.43106	0.93981	2.52329	4.0718	3.70491	2.21354	267	Down2	.	.	.	.	SEMA3E	ENSG00000170381.12	201239
chr8:59614409-59614680	-2.21672	0.771686	-5.26338	3.17634e-05	0.000677719	11.3806	13.3287	16.1385	1.85187	4.9721	2.00585	3.9819	2.34172	271	Down2	.	.	NSMAF,snoU13	ENSG00000035681.7,ENSG00000238433.1	snoU13	ENSG00000238433.1	39507
chr1:83677995-83678195	-2.21641	-2.35762	-2.48698	0.0213245	0.0778292	4.05808	1.68004	0.66266	0	0.67372	0	2.0772	1.32697	200	Down2NoFDR	.	.	.	.	LINC01361	ENSG00000236268.5	226105
chr10:92671479-92671758	-2.21633	0.542898	-5.00932	5.78139e-05	0.00103646	11.0543	9.63465	12.8256	1.34908	1.93181	3.89667	3.74541	2.19443	279	Down2	.	.	ANKRD1,RPP30,Y_RNA	ENSG00000148677.6,ENSG00000148688.13,ENSG00000222305.1	ANKRD1	ENSG00000148677.6	9275
chr2:165554332-165554616	-2.21619	0.0958485	-4.12697	0.000475442	0.0049333	10.8597	8.28189	5.13325	1.32533	0.9489	2.87105	3.33898	1.97733	284	Down2	COBLL1	ENSG00000082438.15	.	.	COBLL1	ENSG00000082438.15	194
chr6:131855416-131855645	-2.21534	-0.315905	-3.97572	0.000683052	0.00647003	7.08835	6.23596	9.25982	1.09576	1.1768	1.7803	3.28562	1.86462	229	Down2	.	.	ARG1	ENSG00000118520.13	ARG1	ENSG00000118520.13	38640
chr4:154556092-154556352	-2.21521	-0.126169	-4.0538	0.00056656	0.00561655	9.67696	6.13861	6.62656	0.96511	2.59123	1.04536	3.2729	1.91437	260	Down2	.	.	KIAA0922	ENSG00000121210.15	KIAA0922	ENSG00000121210.15	2576
chr2:58133412-58133662	-2.2149	1.3544	-6.72171	1.1597e-06	7.7783e-05	24.9978	19.4885	21.205	4.01486	5.92873	3.80509	4.59055	2.77047	250	Down2	VRK2	ENSG00000028116.16	.	.	VRK2	ENSG00000028116.16	1125
chr14:45315531-45315807	-2.21484	0.698795	-5.56766	1.56167e-05	0.000410401	12.9388	12.7829	11.5244	1.81832	2.92921	2.95427	3.8782	2.27498	276	Down2	.	.	DOCK11P1	ENSG00000259000.1	DOCK11P1	ENSG00000259000.1	19643
chr13:36363379-36363862	-2.21447	1.17836	-6.01773	5.5599e-06	0.00020365	13.2749	8.69587	8.50614	2.5976	1.95281	1.68815	3.61831	2.12643	483	Down2	.	.	DCLK1	ENSG00000133083.14	DCLK1	ENSG00000133083.14	3754
chr3:36166046-36166252	-2.21368	-0.894046	-2.6145	0.0161526	0.0640491	9.06173	6.93221	1.93007	1.2181	0	3.95814	2.9318	1.8887	206	Down2NoFDR	.	.	RFC3P1	ENSG00000236158.1	RFC3P1	ENSG00000236158.1	45688
chr7:112538864-112539156	-2.21367	0.893407	-5.32082	2.7761e-05	0.000616671	18.6227	10.9318	11.8007	2.14836	4.15306	2.32699	3.97717	2.352	292	Down2	.	.	C7orf60	ENSG00000164603.11	C7orf60	ENSG00000164603.11	40197
chr4:121898841-121899164	-2.21349	1.05328	-6.1256	4.3556e-06	0.000174468	14.3226	15.084	11.4888	2.33061	2.50298	3.78658	3.98701	2.36113	323	Down2	.	.	.	.	PRDM5	ENSG00000138738.10	54817
chr1:102657417-102657705	-2.21325	0.78663	-5.68593	1.18797e-05	0.000340028	14.6542	12.542	11.0443	3.04948	2.3393	2.35931	3.90474	2.28539	288	Down2	.	.	.	.	OLFM3	ENSG00000118733.16	194832
chr13:72553948-72554179	-2.21306	-0.117893	-4.03562	0.000591781	0.00580135	7.72967	9.45478	8.03219	1.62941	3.49984	0.5883	3.41724	2.01467	231	Down2	.	.	.	.	RPS10P21	ENSG00000232881.2	65633
chr8:127313358-127313604	-2.21243	-0.139142	-3.74067	0.00119758	0.0097579	10.8875	5.80502	7.00368	0.51002	3.28643	1.65727	3.3197	1.98684	246	Down2	.	.	.	.	RFPL4AP5	ENSG00000248720.1	126101
chr3:5848032-5848402	-2.21233	-0.485314	-3.60367	0.00165875	0.012412	5.48389	3.85955	2.86554	0.67819	0.36417	1.46915	2.65147	1.63557	370	Down2	.	.	.	.	EDEM1	ENSG00000134109.10	611241
chr2:144270761-144271075	-2.21206	0.523758	-4.83935	8.6534e-05	0.00139053	9.30515	10.9684	8.86355	1.99784	3.86208	0.86558	3.58282	2.13089	314	Down2	.	.	ARHGAP15	ENSG00000075884.12	ARHGAP15	ENSG00000075884.12	5773
chr17:51781773-51782225	-2.21147	-0.472392	-3.1365	0.00496414	0.0275123	3.2321	3.90275	2.6389	0	1.49053	1.80393	2.46912	1.72175	452	Down2	.	.	.	.	RPS2P48	ENSG00000233380.1	53006
chr4:46331255-46331571	-2.21102	1.51629	-7.12102	4.90324e-07	4.97337e-05	19.263	22.3297	16.3567	3.57335	4.26404	4.30051	4.42502	2.66449	316	Down2	.	.	GABRA2	ENSG00000151834.15	GABRA2	ENSG00000151834.15	23662
chr7:108253733-108253956	-2.21083	0.274074	-4.73054	0.000112127	0.00168854	11.6465	10.5473	12.4805	2.8131	3.02116	1.2188	3.79061	2.19467	223	Down2	.	.	DNAJB9,PNPLA8,THAP5	ENSG00000128590.4,ENSG00000135241.16,ENSG00000177683.13	DNAJB9	ENSG00000128590.4	41574
chr18:35358641-35358905	-2.20998	-0.441402	-3.49861	0.00212723	0.0149417	7.0709	3.81828	7.53018	0.95049	0.51039	2.05903	3.04673	1.77314	264	Down2	.	.	.	.	RPL12P40	ENSG00000243516.1	105989
chr3:97377662-97377882	-2.20977	0.415842	-5.00778	5.80255e-05	0.00103937	11.8053	14.5094	12.0483	1.71088	3.06236	3.08855	3.91102	2.28649	220	Down2	.	.	.	.	EPHA6	ENSG00000080224.17	88483
chr1:209508587-209508806	-2.20971	-0.406079	-3.84806	0.000926886	0.00811455	6.30021	7.67142	7.86715	1.71869	0.61527	1.86159	3.25647	1.8704	219	Down2	.	.	.	.	CAMK1G	ENSG00000008118.9	248257
chr7:14607351-14607551	-2.20937	-1.25272	-3.07025	0.00578441	0.030789	4.05808	5.46013	3.31328	0.62732	0.67372	0.67948	2.7052	1.56715	200	Down2	.	.	.	.	DGKB	ENSG00000136267.13	150954
chr5:125879981-125880181	-2.20907	-0.400218	-3.85237	0.000917412	0.00805025	7.30454	7.56019	9.27718	1.88196	2.02116	0.67948	3.36662	1.91809	200	Down2	.	.	ALDH7A1	ENSG00000164904.15	ALDH7A1	ENSG00000164904.15	5675
chr1:197584440-197584707	-2.20895	0.760502	-5.39345	2.34237e-05	0.000542865	16.7187	13.5284	10.4238	3.28933	2.01863	3.05385	3.96804	2.33883	267	Down2	.	.	DENND1B	ENSG00000213047.11	DENND1B	ENSG00000213047.11	32091
chr12:101062851-101063122	-2.20888	0.140675	-4.40565	0.000243785	0.00299986	7.48723	8.05924	10.759	1.3889	2.98326	1.00292	3.45732	2.00392	271	Down2	.	.	ANO4,GAS2L3	ENSG00000139354.10,ENSG00000151572.16	GAS2L3	ENSG00000139354.10	45358
chrX:75499541-75499752	-2.2087	0.105248	-4.22547	0.000375445	0.00415377	11.1549	9.95285	11.306	2.97309	0.6386	3.86435	3.71077	2.19361	211	Down2	.	.	.	.	LDHBP2	ENSG00000213684.4	56492
chr7:108515402-108515602	-2.20869	-0.979559	-2.92237	0.00811329	0.0392805	4.05808	7.56019	4.63859	2.50929	1.34744	0	2.92222	1.77948	200	Down2	.	.	C7orf66,FLJ00325	ENSG00000205174.4,ENSG00000269185.1	C7orf66	ENSG00000205174.4	9042
chr4:70022797-70023002	-2.20846	-0.616864	-3.54498	0.0019063	0.0137719	8.31411	6.96603	4.52546	0.61202	1.97186	1.32582	3.13078	1.833	205	Down2	.	.	UGT2B11	ENSG00000213759.8	UGT2B11	ENSG00000213759.8	48409
chr4:17638496-17638764	-2.20763	0.455085	-5.00813	5.7977e-05	0.00103865	11.8108	8.77634	12.363	1.8726	2.51388	2.0283	3.72109	2.14833	268	Down2	.	.	MED28	ENSG00000118579.11	MED28	ENSG00000118579.11	5949
chr7:18360742-18360945	-2.20709	-0.440703	-3.75896	0.00114651	0.00945934	6.39697	8.27607	8.48722	2.4722	1.32753	0.66944	3.31862	1.89584	203	Down2	.	.	HDAC9	ENSG00000048052.21	HDAC9	ENSG00000048052.21	30669
chr20:14122904-14123161	-2.20676	-0.344611	-3.63426	0.00154259	0.0117712	8.2109	4.57599	7.2196	2.44094	1.04859	0.52878	3.14261	1.83092	257	Down2	.	.	AIMP1P1	ENSG00000234187.1	AIMP1P1	ENSG00000234187.1	14858
chr3:149489574-149489803	-2.20561	-0.0633471	-4.07038	0.000544499	0.00545384	7.44277	9.53735	9.83856	2.7394	2.3536	0.59343	3.48411	2.02926	229	Down2	.	.	ANKUB1,COMMD2,RNF13,WWTR1	ENSG00000018408.14,ENSG00000082996.19,ENSG00000114744.8,ENSG00000206199.9	ANKUB1	ENSG00000206199.9	8424
chr6:114200790-114201049	-2.20533	1.52216	-6.31132	2.87032e-06	0.000134087	30.0831	21.4059	20.4681	8.71953	3.64172	3.67287	4.69794	2.87107	259	Down2	.	.	LINC01268,MARCKS,snoU13	ENSG00000227502.2,ENSG00000238563.1,ENSG00000277443.1	LINC01268	ENSG00000227502.2	6275
chr8:108767911-108768136	-2.20527	-0.0641221	-4.34887	0.000279311	0.00332753	9.73939	8.58688	8.24639	1.11524	1.79658	2.41593	3.47803	2.01577	225	Down2	.	.	.	.	PGAM1P13	ENSG00000248838.2	108404
chr4:164629253-164629454	-2.20482	-1.77768	-2.23278	0.0365226	0.112958	4.84547	4.59713	0.65936	0	0	3.3805	2.39703	1.63799	201	Down2NoFDR	.	.	.	.	MARCH1	ENSG00000145416.13	94568
chrX:100461613-100461831	-2.20465	0.0441914	-4.42335	0.000233664	0.00291095	9.30752	9.63327	10.9429	1.15105	3.09045	1.87013	3.61405	2.09358	218	Down2	.	.	DRP2,GHc-210E9.2	ENSG00000102385.12,ENSG00000231643.4	DRP2	ENSG00000102385.12	12928
chr13:80350047-80350291	-2.20412	0.366215	-4.81141	9.24817e-05	0.00146562	12.3073	9.63958	11.9495	3.59939	1.65669	1.67086	3.76004	2.17911	244	Down2	.	.	LINC01038	ENSG00000229011.1	LINC01038	ENSG00000229011.1	28263
chr2:37253346-37253563	-2.20402	-0.497763	-3.84154	0.00094145	0.00820612	5.98426	7.74213	6.71817	1.15635	1.24188	1.2525	3.18423	1.81547	217	Down2	.	.	HEATR5B	ENSG00000008869.11	HEATR5B	ENSG00000008869.11	12209
chr2:179171241-179171513	-2.20401	0.518215	-5.01623	5.68761e-05	0.00102461	12.2339	11.1179	9.74494	1.3838	1.98153	3.99695	3.73294	2.21231	272	Down2	.	.	OSBPL6	ENSG00000079156.16	OSBPL6	ENSG00000079156.16	13459
chr4:112865011-112865324	-2.20376	1.69551	-7.17345	4.38611e-07	4.73362e-05	23.8558	24.4223	17.7837	3.6076	6.45737	4.34173	4.59252	2.80886	313	Down2	.	.	.	.	CCDC34P1	ENSG00000250556.1	123843
chrX:90082055-90082316	-2.20358	-0.454144	-3.59172	0.00170644	0.0126885	7.15217	7.08063	3.55448	1.44212	0.51626	1.56203	3.00719	1.78364	261	Down2	.	.	.	.	UBE2V1P9	ENSG00000229667.2	537154
chr2:3786197-3786430	-2.20297	-0.342282	-4.04464	0.000579126	0.00570989	7.66333	7.21048	6.25684	1.61542	1.1566	1.16649	3.22155	1.85191	233	Down2	.	.	ALLC,DCDC2C,GAPDHP48	ENSG00000151360.9,ENSG00000214866.7,ENSG00000232718.1	DCDC2C	ENSG00000214866.7	12661
chr4:155265996-155266244	-2.20262	-0.0472894	-4.22937	0.000371958	0.00412449	6.54529	8.80667	9.6192	1.01181	1.62997	2.19187	3.39825	1.95765	248	Down2	.	.	DCHS2	ENSG00000197410.8	DCHS2	ENSG00000197410.8	7417
chr6:129235326-129235526	-2.20239	-1.01699	-2.88379	0.0088553	0.0418059	6.89873	3.78009	4.63859	0	2.69488	1.35896	2.86735	1.79919	200	Down2	.	.	LAMA2,MESTP1	ENSG00000196569.11,ENSG00000220884.2	MESTP1	ENSG00000220884.2	15607
chr12:85549714-85549991	-2.2023	0.34829	-4.84383	8.56166e-05	0.00138014	9.66907	9.70421	9.56904	1.35882	3.40508	1.4718	3.57899	2.10069	277	Down2	.	.	LRRIQ1	ENSG00000133640.18	LRRIQ1	ENSG00000133640.18	3303
chr8:117800749-117800984	-2.20218	1.69818	-7.60835	1.76486e-07	3.21972e-05	28.3202	27.8815	32.7098	6.40669	6.88053	5.20454	4.99404	3.07669	235	Down2	.	.	EIF3H,UTP23	ENSG00000147677.10,ENSG00000147679.11	UTP23	ENSG00000147679.11	18320
chr1:79962997-79963287	-2.20217	0.553874	-5.03684	5.41702e-05	0.000991122	12.0343	11.8762	8.22608	2.16318	3.25244	1.40582	3.68791	2.17467	290	Down2	.	.	ADH5P2	ENSG00000232676.1	ADH5P2	ENSG00000232676.1	23479
chr3:192199543-192199782	-2.2017	-0.434351	-3.72451	0.00124459	0.0100361	6.11259	8.43535	4.99072	1.57487	1.69134	0.5686	3.12149	1.82507	239	Down2	.	.	FGF12-AS2,FGF12-AS3	ENSG00000226709.1,ENSG00000230126.1	FGF12-AS2	ENSG00000230126.1	33030
chr8:52722924-52723180	-2.20126	-0.586243	-3.70648	0.00129917	0.0103553	5.70667	5.25013	5.177	0.98019	0.52634	1.59253	2.94064	1.72584	256	Down2	PXDNL	ENSG00000147485.12	.	.	PXDNL	ENSG00000147485.12	920
chr10:83598845-83599129	-2.20114	0.281187	-4.77616	0.000100577	0.00155807	10.2881	8.87346	7.93321	2.65065	1.42335	1.43552	3.49746	2.03628	284	Down2	.	.	NRG3	ENSG00000185737.12	NRG3	ENSG00000185737.12	35942
chr3:28517850-28518104	-2.20086	0.582131	-4.91653	7.20364e-05	0.00121859	10.8642	10.9137	16.6969	1.48186	3.71341	2.67512	3.89703	2.27495	254	Down2	.	.	FAM96AP1,ZCWPW2	ENSG00000206559.7,ENSG00000234048.1	ZCWPW2	ENSG00000206559.7	34391
chr6:18352345-18352545	-2.20074	-1.38547	-2.73638	0.0123336	0.0529316	3.65227	5.46013	2.65062	0.62732	2.02116	0	2.61312	1.62238	200	Down2NoFDR	.	.	RNF144B,snoU13	ENSG00000137393.9,ENSG00000238458.1	RNF144B	ENSG00000137393.9	35037
chr4:65873691-65873924	-2.20041	0.113869	-4.10283	0.00050376	0.00514254	9.40499	9.37362	10.2385	0.53847	4.6264	2.33298	3.58121	2.17078	233	Down2	.	.	.	.	EFTUD1P2	ENSG00000248998.2	137557
chr8:119522811-119523109	-2.20017	0.393254	-4.72588	0.00011338	0.00170107	10.8942	9.30224	7.56051	1.26306	3.61728	1.36808	3.52033	2.0921	298	Down2	.	.	.	.	SAMD12	ENSG00000177570.13	70012
chr6:95401864-95402095	-2.19964	-0.508185	-3.82929	0.000969385	0.00837081	7.37833	5.81833	5.73728	1.08627	1.16661	1.17659	3.10141	1.78493	231	Down2	.	.	.	.	CYCSP17	ENSG00000219627.1	549964
chrX:10737367-10737623	-2.19952	-1.00362	-3.14263	0.00489429	0.0272554	5.70667	2.9532	3.6239	0.4901	1.05269	0.53084	2.65437	1.57713	256	Down2	.	.	.	.	MID1	ENSG00000101871.14	91589
chr6:87739601-87739851	-2.19935	-0.218919	-3.83227	0.000962528	0.00833118	8.11616	7.72819	5.83137	3.513	0.53898	1.08717	3.24389	1.93613	250	Down2	.	.	MTHFD2P2	ENSG00000217169.2	MTHFD2P2	ENSG00000217169.2	29593
chr16:75833600-75833865	-2.19884	-0.157994	-4.14131	0.000459373	0.00481183	6.1254	6.65677	9.00212	1.42035	1.01693	1.53845	3.24589	1.85651	265	Down2	.	.	.	.	DUXB	ENSG00000282757.2	99551
chr9:26656406-26656631	-2.19879	0.0198596	-4.15037	0.000449507	0.00473398	8.65724	13.067	7.06833	1.67286	1.19772	3.01992	3.54151	2.07041	225	Down2	.	.	.	.	CAAP1	ENSG00000120159.11	230845
chr1:79725571-79725805	-2.1986	0.642904	-5.22486	3.47711e-05	0.000722658	14.9143	12.5644	14.7257	1.60852	4.0308	3.48452	4.02993	2.38794	234	Down2	.	.	.	.	PSAT1P3	ENSG00000230787.1	203832
chr16:8885867-8886164	-2.19824	-0.0841865	-3.95765	0.000713226	0.00667716	5.7387	8.76789	5.80103	2.11219	1.81473	0.45756	3.16496	1.88314	297	Down2	.	.	ABAT,PMM2,TMEM186	ENSG00000140650.11,ENSG00000183044.11,ENSG00000184857.7	PMM2	ENSG00000140650.11	3170
chrX:67416935-67417166	-2.19787	-0.493126	-3.63147	0.00155281	0.0118274	4.56754	8.36384	6.88474	1.08627	1.16661	1.17659	3.13175	1.78493	231	Down2	.	.	OPHN1	ENSG00000079482.12	OPHN1	ENSG00000079482.12	12944
chr2:186473704-186473942	-2.19786	-0.833303	-3.34881	0.00302682	0.0192657	5.79726	3.88245	5.01168	0.52716	0.56615	1.71298	2.83923	1.6758	238	Down2	.	.	.	.	U8	ENSG00000212581.1	52560
chr4:98908324-98908544	-2.19785	-0.450579	-3.70163	0.00131424	0.0104401	7.00941	5.72741	8.4338	1.14058	0.61247	2.47084	3.21639	1.86097	220	Down2	.	.	RPL5P12,STPG2	ENSG00000163116.9,ENSG00000242697.2	STPG2	ENSG00000163116.9	14820
chr4:65955533-65955870	-2.19777	0.0704119	-4.16772	0.000431198	0.00460073	6.26172	6.73014	6.68555	1.48919	2.79883	0.40325	3.14726	1.90349	337	Down2	.	.	.	.	EFTUD1P2	ENSG00000248998.2	55611
chr13:107855623-107855857	-2.19768	0.694118	-5.53474	1.68563e-05	0.000431488	15.608	15.0773	13.0266	3.21703	2.30331	3.48452	4.07348	2.40044	234	Down2	.	.	.	.	PPIAP24	ENSG00000174408.8	338990
chr5:43631524-43631795	-2.19761	0.43652	-5.12193	4.43073e-05	0.000857898	11.6801	10.539	9.29186	2.31484	1.98884	2.00585	3.67462	2.13874	271	Down2	.	.	AMD1P3,NNT,NNT-AS1,RPL29P12	ENSG00000112992.16,ENSG00000224993.3,ENSG00000248092.7,ENSG00000249286.1	NNT	ENSG00000112992.16	13053
chr7:87427252-87427566	-2.19721	1.53859	-6.95462	7.00117e-07	5.92078e-05	23.2629	19.7967	16.0388	3.99568	5.14944	3.46232	4.44639	2.69341	314	Down2	.	.	SLC25A40	ENSG00000075303.12	SLC25A40	ENSG00000075303.12	38896
chr3:188988181-188988435	-2.19713	0.415333	-4.78226	9.91254e-05	0.00154235	9.90555	11.5751	12.0009	2.46977	3.71341	1.07005	3.74764	2.19929	254	Down2	.	.	TPRG1,TPRG1-AS2	ENSG00000188001.9,ENSG00000230115.1	TPRG1	ENSG00000188001.9	2796
chr2:166635682-166635915	-2.19634	-0.0916308	-3.88853	0.000841453	0.00754439	8.70832	12.2578	5.11923	1.61542	1.1566	2.33298	3.40561	1.99129	233	Down2	.	.	GALNT3	ENSG00000115339.13	GALNT3	ENSG00000115339.13	7482
chr2:122568960-122569233	-2.19587	0.480632	-4.98483	6.12664e-05	0.00108175	12.7837	10.1541	9.22378	1.37873	2.46784	2.98673	3.69368	2.17931	273	Down2	.	.	.	.	TSN	ENSG00000211460.11	55213
chr8:18656470-18656741	-2.19578	0.0408402	-4.32941	0.000292647	0.00344583	6.58876	8.67918	8.80281	0.92594	2.48605	1.50439	3.36095	1.9599	271	Down2	.	.	PSD3,RPL35P6	ENSG00000156011.16,ENSG00000244018.1	PSD3	ENSG00000156011.16	5598
chr2:158348849-158349142	-2.19544	1.56425	-6.00859	5.67654e-06	0.000206663	20.2212	22.3623	21.2593	2.14103	10.1173	4.17429	4.55875	2.82732	293	Down2	.	.	CYTIP	ENSG00000115165.9	CYTIP	ENSG00000115165.9	3377
chr12:78496182-78496428	-2.19538	-0.727846	-3.44918	0.00239043	0.016279	4.94888	5.80502	4.30996	0.51002	2.19096	0.55242	2.86769	1.72465	246	Down2	.	.	NAV3	ENSG00000067798.13	NAV3	ENSG00000067798.13	15397
chr8:74577830-74578057	-2.19525	1.19497	-6.43249	2.1916e-06	0.000112572	20.3798	25.1636	18.6828	4.42165	4.1551	4.78929	4.55816	2.75563	227	Down2	.	.	VENTXP6	ENSG00000254105.1	VENTXP6	ENSG00000254105.1	14306
chr6:83767583-83767825	-2.19497	0.624112	-5.42842	2.15883e-05	0.000514018	14.4213	14.2318	11.5006	2.59224	2.78396	2.80777	3.9661	2.3306	242	Down2	UBE3D	ENSG00000118420.16	.	.	UBE3D	ENSG00000118420.16	0
chr3:79079376-79079586	-2.19487	-1.07413	-2.81025	0.0104536	0.0470455	4.6378	6.40016	3.15551	3.58469	0.64164	0	2.7884	1.77315	210	Down2	.	.	ROBO1	ENSG00000169855.19	ROBO1	ENSG00000169855.19	10768
chr3:120137901-120138157	-2.19484	0.730666	-5.03664	5.41952e-05	0.000991333	11.0963	14.4379	16.0487	1.47029	5.26343	2.65422	4.00242	2.38168	256	Down2	.	.	FSTL1	ENSG00000163430.9	FSTL1	ENSG00000163430.9	7729
chr4:47004684-47005018	-2.1945	0.959872	-5.74285	1.04199e-05	0.000311597	13.6079	13.8327	9.5232	2.25385	3.63082	2.03437	3.85602	2.2913	334	Down2	.	.	GABRA4,GABRB1	ENSG00000109158.10,ENSG00000163288.13	GABRA4	ENSG00000109158.10	8261
chr3:115147832-115148060	-2.19401	-0.287015	-3.66666	0.00142826	0.0111018	9.61124	5.15802	8.71916	2.20113	1.77294	0.59604	3.31212	1.91136	228	Down2	.	.	.	.	EIF4E2P2	ENSG00000244157.1	149860
chr2:212869932-212870236	-2.19401	1.59721	-6.94486	7.14973e-07	5.98153e-05	24.0281	19.8952	19.1822	2.88898	5.31883	5.81135	4.53879	2.77565	304	Down2	.	.	ERBB4	ENSG00000178568.13	ERBB4	ENSG00000178568.13	44446
chr2:80163547-80163805	-2.1939	1.28478	-6.569	1.62072e-06	9.47001e-05	18.5602	20.8377	20.5475	2.91777	5.22263	4.74057	4.47647	2.70415	258	Down2	.	.	.	.	CTNNA2	ENSG00000066032.18	238575
chr3:159750218-159750474	-2.1934	-0.0867608	-4.09815	0.000509435	0.0051895	8.87705	9.18773	5.177	1.47029	1.05269	2.12338	3.30278	1.93622	256	Down2	.	.	IL12A,IL12A-AS1,LINC01100	ENSG00000168811.6,ENSG00000242107.2,ENSG00000244040.5	LINC01100	ENSG00000242107.2	16407
chr11:96601392-96601592	-2.1929	-0.689512	-3.05987	0.00592422	0.0313382	6.08712	7.14018	5.9639	1.25464	5.38975	0	3.11845	1.99269	200	Down2	.	.	.	.	MED28P5	ENSG00000255205.1	270119
chr2:222046179-222046385	-2.19284	-0.713549	-3.04867	0.00607877	0.0319178	5.12185	5.70888	7.72026	0	2.61638	2.63876	3.07328	1.93571	206	Down2	.	.	.	.	EPHA4	ENSG00000116106.11	243875
chr2:160796607-160796821	-2.19243	-0.855453	-3.31143	0.0033038	0.020525	6.82668	5.49546	3.71583	1.75885	0.62964	0.63503	2.91443	1.70977	214	Down2	.	.	LY75,LY75-CD302,PLA2R1	ENSG00000054219.10,ENSG00000153246.11,ENSG00000248672.5	PLA2R1	ENSG00000153246.11	4690
chr11:100726330-100726613	-2.19216	-0.234718	-2.89202	0.00869175	0.0412743	8.31691	3.56193	7.96124	0	3.33289	3.36139	3.10681	2.06673	283	Down2	.	.	ARHGAP42	ENSG00000165895.17	ARHGAP42	ENSG00000165895.17	16195
chr3:20901608-20901843	-2.19208	-0.0709209	-4.27891	0.000330302	0.00377255	8.97958	9.6513	6.76755	2.13556	1.14676	1.73485	3.4189	1.98343	235	Down2	.	.	.	.	SGOL1-AS1	ENSG00000231304.2	127732
chr2:187325325-187325540	-2.19185	0.161054	-4.60268	0.000152141	0.00211977	10.5699	11.7212	10.4792	2.91777	2.50686	1.26415	3.72407	2.16171	215	Down2	.	.	DPRXP1,ZC3H15	ENSG00000065548.17,ENSG00000224323.2	ZC3H15	ENSG00000065548.17	25344
chr11:34018686-34018944	-2.19167	0.0491324	-4.3851	0.000256089	0.0031159	9.12281	7.16297	9.24636	2.43148	1.04453	1.58019	3.42892	1.98122	258	Down2	.	.	.	.	CAPRIN1	ENSG00000135387.19	54287
chr2:96079885-96080106	-2.19134	-0.141369	-4.14004	0.000460783	0.00482468	9.54842	8.7423	7.19626	1.13542	3.0485	1.22983	3.42673	2.00754	221	Down2	.	.	FABP7P2,FAHD2A,UBTFL5	ENSG00000115042.9,ENSG00000204705.3,ENSG00000235129.1	FAHD2A	ENSG00000115042.9	7199
chr8:58652018-58652261	-2.19124	-0.128824	-4.00091	0.000643068	0.00617641	8.68396	7.25944	7.63554	1.54894	3.32701	0.55924	3.34273	1.98533	243	Down2	.	.	.	.	LINC01602	ENSG00000205293.3	238657
chr1:236706460-236706715	-2.19123	-0.58278	-3.64875	0.00149039	0.0114722	6.04733	4.61188	5.71703	0.98403	1.58522	0.53293	2.95173	1.72662	255	Down2	LGALS8	ENSG00000116977.18	.	.	LGALS8	ENSG00000116977.18	0
chr2:15084817-15085027	-2.19119	-0.688891	-3.29282	0.00345081	0.0211787	4.25132	8.0002	6.94211	2.3898	0.64164	0.64712	3.0954	1.78315	210	Down2	.	.	.	.	NBAS	ENSG00000151779.12	235475
chr2:168993014-168993295	-2.19039	-0.477135	-3.7434	0.00118982	0.00971312	5.48779	5.08198	5.18805	0.44649	1.91806	0.96723	2.9172	1.74876	281	Down2	.	.	STK39	ENSG00000198648.10	STK39	ENSG00000198648.10	23399
chr8:138843632-138843866	-2.18994	-0.502048	-3.61871	0.0016006	0.0120828	7.63058	6.4617	4.53098	0.53617	1.15166	2.32301	3.07227	1.83463	234	Down2	.	.	.	.	FAM135B	ENSG00000147724.11	317212
chr11:78426887-78427147	-2.18987	-0.810855	-2.88657	0.00879984	0.0416233	3.1216	4.84627	6.11683	0	3.10947	1.04536	2.78372	1.79446	260	Down2	.	.	TENM4	ENSG00000149256.14	TENM4	ENSG00000149256.14	13839
chr3:76157230-76157503	-2.18969	1.08219	-6.21777	3.53943e-06	0.000152558	14.8648	16.0004	18.933	3.67661	2.9614	3.48452	4.23471	2.50311	273	Down2	.	.	.	.	Y_RNA	ENSG00000222883.1	143011
chrX:98557126-98557396	-2.18945	0.393412	-4.50557	0.000191915	0.00251597	10.5209	8.08909	13.2531	3.71746	1.9962	1.00664	3.67254	2.14024	270	Down2	.	.	.	.	XRCC6P5	ENSG00000215070.4	418760
chr13:78760698-78761012	-2.18941	-1.44764	-2.486	0.0213696	0.0779386	3.87715	2.94275	0.84415	0.39957	1.28736	0	2.22431	1.49404	314	Down2NoFDR	.	.	.	.	SRGNP1	ENSG00000271386.1	98962
chr4:115580665-115580941	-2.1891	1.98368	-7.90734	9.57844e-08	2.56667e-05	29.9945	27.0876	35.0536	5.45497	8.29944	5.90853	5.03798	3.13323	276	Down2	.	.	UGT8	ENSG00000174607.10	UGT8	ENSG00000174607.10	37142
chr3:1317307-1317606	-2.189	-0.0319396	-4.41117	0.000240585	0.00297281	7.05753	7.58547	5.76223	1.25884	1.35194	1.36351	3.18137	1.859	299	Down2	.	.	.	.	CRB3P1	ENSG00000232563.1	118526
chr8:75002838-75003107	-2.18885	1.07746	-6.10471	4.566e-06	0.000179685	13.8789	18.7365	17.7365	3.73128	3.00544	3.53633	4.24538	2.51578	269	Down2	.	.	RPS3AP32	ENSG00000240047.2	RPS3AP32	ENSG00000240047.2	34721
chr18:5073388-5073687	-2.18878	0.33606	-4.76461	0.000103383	0.00158856	9.50052	8.70925	8.42172	2.51768	2.25324	0.909	3.4817	2.04689	299	Down2	.	.	.	.	BOD1P2	ENSG00000215368.5	59541
chr12:14869872-14870124	-2.1884	-0.0848932	-3.25886	0.00373568	0.0224245	7.72967	7.66686	8.41468	4.48087	3.74288	0	3.35539	2.18723	252	Down2	.	.	GUCY2C	ENSG00000070019.4	GUCY2C	ENSG00000070019.4	20354
chr4:88954624-88954824	-2.18832	-0.833492	-3.42647	0.00252182	0.0169069	6.08712	5.88015	5.30125	1.88196	0.67372	0.67948	3.0094	1.73853	200	Down2	.	.	PKD2	ENSG00000118762.7	PKD2	ENSG00000118762.7	2393
chr4:71370991-71371228	-2.18819	1.09796	-6.06196	5.02957e-06	0.00019127	19.8623	16.6586	21.2497	3.7057	5.68539	2.86701	4.42436	2.65173	237	Down2	.	.	AMTN,MUC7	ENSG00000171195.10,ENSG00000187689.9	AMTN	ENSG00000187689.9	13030
chr2:17352866-17353142	-2.18793	0.325014	-4.40479	0.000244289	0.00300511	12.6447	10.3481	6.24241	3.18207	1.46461	1.47713	3.55274	2.0959	276	Down2	.	.	.	.	ZFYVE9P2	ENSG00000214843.3	112418
chr1:103218592-103218832	-2.18781	-1.30631	-2.83896	0.00979931	0.0449412	5.0726	3.8501	1.65664	0.52277	0.56143	0.56623	2.49651	1.51257	240	Down2	.	.	.	.	COL11A1	ENSG00000060718.19	126742
chr6:166298404-166298770	-2.1875	1.48502	-6.53723	1.73827e-06	9.85961e-05	16.6315	13.0823	19.9159	3.08519	2.57707	4.82692	4.22005	2.51689	366	Down2	.	.	SDIM1	ENSG00000256391.1	SDIM1	ENSG00000256391.1	10955
chr7:33935040-33935327	-2.18713	0.409415	-4.77708	0.000100357	0.00155568	11.0289	9.36609	8.77384	2.62295	0.93898	2.84104	3.58365	2.12009	287	Down2	.	.	BMPER	ENSG00000164619.8	BMPER	ENSG00000164619.8	9197
chr6:47892243-47892443	-2.18705	-1.13425	-2.92686	0.00803085	0.0389956	4.8697	4.2001	4.63859	0	2.02116	1.35896	2.77966	1.72956	200	Down2	.	.	.	.	OPN5	ENSG00000124818.14	129758
chr6:95612867-95613294	-2.18704	0.911329	-5.461	2.00097e-05	0.000488389	9.69377	9.83631	8.06982	1.17531	1.5778	3.8191	3.52032	2.12296	427	Down2	.	.	.	.	CYCSP17	ENSG00000219627.1	338765
chr13:42479883-42480141	-2.18636	0.444502	-4.59888	0.00015353	0.00213507	11.954	11.07	9.76005	0.97259	2.08905	5.2673	3.72247	2.2557	258	Down2	.	.	KARSP1,VWA8,VWA8-AS1	ENSG00000102763.15,ENSG00000229696.1,ENSG00000278338.4	KARSP1	ENSG00000229696.1	19594
chr3:84126770-84127025	-2.18619	-0.22494	-3.60225	0.00166437	0.0124407	10.8215	5.27072	5.71703	1.47605	2.64204	0.53293	3.21295	1.90931	255	Down2	.	.	.	.	SRRM1P2	ENSG00000242195.1	140574
chrX:68028747-68028947	-2.18582	-1.48919	-2.69501	0.0135221	0.0564651	3.65227	2.52006	5.30125	0	1.34744	0.67948	2.59033	1.54942	200	Down2NoFDR	.	.	ACTR3P2,EFNB1,SERBP1P1	ENSG00000090776.5,ENSG00000213740.2,ENSG00000232267.1	EFNB1	ENSG00000090776.5	19894
chr21:10538974-10539230	-2.18577	0.504446	-4.06767	0.000548044	0.0054794	13.3156	17.391	6.2124	2.94057	4.21074	1.06169	3.785	2.28153	256	Down2	.	.	bP-21201H5.2	ENSG00000280372.1	bP-21201H5.2	ENSG00000280372.1	31092
chrX:77379883-77380186	-2.18572	-0.0659896	-4.27545	0.000333052	0.00379947	5.89292	7.76257	6.12355	1.24222	1.7788	0.897	3.14708	1.84442	303	Down2	PGK1	ENSG00000102144.13	.	.	PGK1	ENSG00000102144.13	256
chr8:6188894-6189154	-2.18547	2.34505	-8.44698	3.2762e-08	2.05569e-05	45.8875	43.2934	35.1717	7.72088	7.77368	12.0216	5.44313	3.49959	260	Down2	.	.	.	.	MCPH1	ENSG00000147316.12	74960
chr2:224644713-224645043	-2.18482	0.10392	-4.33377	0.000289602	0.00342001	8.60805	5.09103	7.22898	1.52078	1.22494	1.23542	3.19563	1.85902	330	Down2	.	.	.	.	AP1S3	ENSG00000152056.16	57158
chr13:39446917-39447184	-2.18455	1.04345	-5.51369	1.77011e-05	0.000446802	22.4942	12.5846	14.8911	2.81942	4.54193	3.05385	4.21067	2.51777	267	Down2	.	.	FREM2-AS1,PLA2G12AP2	ENSG00000225221.1,ENSG00000225350.1	PLA2G12AP2	ENSG00000225221.1	29341
chr7:145350343-145350586	-2.18346	-0.601276	-3.64673	0.00149755	0.0115146	6.01197	5.18531	5.45396	0.51631	1.109	1.67773	2.97197	1.75304	243	Down2	.	.	.	.	CNTNAP2	ENSG00000174469.17	462509
chrX:52014505-52014789	-2.18306	-0.773242	-3.03677	0.00624723	0.032567	4.85826	3.84517	3.73327	0	2.37225	1.43552	2.6847	1.77705	284	Down2	.	.	.	.	MAGED4	ENSG00000154545.16	80367
chr4:144942849-144943109	-2.18176	0.608358	-5.39706	2.32271e-05	0.000539443	12.4864	12.6003	11.7239	2.41278	2.07298	3.13607	3.86474	2.27018	260	Down2	.	.	GYPB	ENSG00000250361.6	GYPB	ENSG00000250361.6	2352
chr3:193290300-193290589	-2.18159	0.250227	-4.51691	0.000186776	0.00246817	8.70591	10.7546	6.4202	1.3024	1.39872	2.82137	3.43077	2.03195	289	Down2	.	.	OPA1	ENSG00000198836.8	OPA1	ENSG00000198836.8	20345
chr3:99550974-99551247	-2.18075	-0.747958	-3.35827	0.00296038	0.0189725	5.64861	4.3078	3.39824	0.45958	0.49357	1.99115	2.74247	1.68406	273	Down2	.	.	CMSS1,FILIP1L	ENSG00000168386.18,ENSG00000184220.10	CMSS1	ENSG00000184220.10	14218
chr5:9898556-9898807	-2.18071	-0.199652	-3.93506	0.00075284	0.00694575	6.79041	6.69339	8.4482	1.49957	2.68414	0.54142	3.26021	1.91781	251	Down2	.	.	.	.	TAS2R1	ENSG00000169777.6	186067
chr21:25226247-25226478	-2.18058	1.01272	-5.12214	4.42846e-05	0.000857834	20.7296	22.9097	12.622	5.97449	5.24976	1.76489	4.36045	2.66352	231	Down2	.	.	.	.	Y_RNA	ENSG00000199698.1	421646
chr5:101890561-101890796	-2.18031	0.0150749	-4.09373	0.000514862	0.00522926	10.3611	7.14911	9.58736	1.06778	1.14676	4.04797	3.49169	2.06889	235	Down2	.	.	LINC00492	ENSG00000250958.1	LINC00492	ENSG00000250958.1	26277
chr18:64568216-64568466	-2.18031	-0.765727	-2.82069	0.010211	0.0463232	5.51899	6.38416	2.65062	0	4.3118	1.08717	2.79832	1.8969	250	Down2	.	.	.	.	RPL31P9	ENSG00000264054.1	236522
chr2:144041777-144042009	-2.17962	0.0174982	-4.25454	0.000350177	0.00393912	11.1947	9.41403	6.85506	2.70397	1.74238	1.17152	3.50009	2.04571	232	Down2	.	.	ARHGAP15	ENSG00000075884.12	ARHGAP15	ENSG00000075884.12	36918
chr4:168998269-168998534	-2.17951	1.20439	-5.81461	8.83673e-06	0.000278085	20.2138	21.2383	13.5032	2.36725	6.10161	4.10253	4.34416	2.65802	265	Down2	.	.	ANXA10	ENSG00000109511.10	ANXA10	ENSG00000109511.10	15133
chr11:21536008-21536208	-2.17948	-0.384019	-3.74137	0.00119557	0.00974739	9.33358	7.14018	7.28922	1.25464	3.3686	0.67948	3.34726	1.97043	200	Down2	.	.	.	.	NELL1	ENSG00000165973.17	230725
chr13:38992041-38992275	-2.17915	-0.0459393	-3.7213	0.00125414	0.0100887	11.4459	10.0515	5.09735	2.14469	3.45497	0.58075	3.43195	2.06889	234	Down2	.	.	.	.	UFM1	ENSG00000120686.11	67908
chr1:95507260-95507483	-2.17915	0.584417	-4.79261	9.6713e-05	0.00151455	13.8302	15.4443	12.4805	1.12524	4.22963	4.8752	4.01581	2.44295	223	Down2	.	.	ALG14	ENSG00000172339.9	ALG14	ENSG00000172339.9	14502
chr13:54760085-54760341	-2.17913	-0.000327677	-4.16935	0.000429518	0.00458795	9.51112	9.18773	5.6947	0.98019	2.63172	1.59253	3.36149	1.99333	256	Down2	.	.	.	.	LINC00458	ENSG00000234787.7	53085
chr5:25100302-25100519	-2.17881	-0.49737	-3.38525	0.00277863	0.0181426	8.9764	5.8066	5.49669	0.57818	4.34657	0.62625	3.15957	1.93686	217	Down2	.	.	.	.	Y_RNA	ENSG00000199911.1	189599
chr7:134012743-134012969	-2.17852	-0.295609	-3.54817	0.00189196	0.013693	10.0554	4.83198	8.79632	2.22061	0.59621	1.80393	3.31159	1.9171	226	Down2	.	.	SLC35B4	ENSG00000205060.10	SLC35B4	ENSG00000205060.10	10941
chr8:6658361-6658610	-2.1784	0.234754	-4.44188	0.000223522	0.0028143	9.7785	9.10866	10.6451	1.00775	1.62342	4.36614	3.60062	2.14599	249	Down2	.	.	GS1-24F4.2,XKR5	ENSG00000245857.2,ENSG00000275591.4	XKR5	ENSG00000275591.4	34410
chr6:120063448-120063777	-2.17835	1.27319	-6.26565	3.17911e-06	0.0001422	16.2817	16.5962	13.2934	2.2881	5.32422	2.89141	4.13982	2.50235	329	Down2	.	.	.	.	MAN1A1	ENSG00000111885.6	392523
chr11:36644441-36644668	-2.17816	1.29057	-6.26811	3.16164e-06	0.00014159	19.6647	24.4235	24.5212	3.86894	7.71661	3.59197	4.64766	2.83668	227	Down2	.	.	C11orf74,RAG2	ENSG00000166352.15,ENSG00000175097.7	RAG2	ENSG00000175097.7	24613
chr4:65404091-65404317	-2.17807	-0.616864	-3.50597	0.00209055	0.0147494	6.10508	7.8055	4.10495	1.66546	1.19242	0.60131	3.02973	1.77746	226	Down2	.	.	.	.	MTCYBP16	ENSG00000251385.2	70232
chr6:143850406-143850662	-2.17799	0.759154	-5.38008	2.41671e-05	0.000555423	13.6326	13.4535	15.0133	4.90095	2.10537	2.12338	4.02871	2.37842	256	Down2	.	.	FUCA2,PEX3,PHACTR2,PHACTR2-AS1	ENSG00000001036.13,ENSG00000034693.14,ENSG00000112419.14,ENSG00000235740.1	PHACTR2	ENSG00000112419.14	7321
chr11:40315701-40315982	-2.17749	0.820062	-5.62385	1.37112e-05	0.000376168	13.8639	14.3491	11.3194	3.12545	1.91806	3.38532	3.94685	2.34208	281	Down2	LRRC4C	ENSG00000148948.7	.	.	LRRC4C	ENSG00000148948.7	38
chr4:65405099-65405335	-2.17688	1.63848	-6.84325	8.9041e-07	6.7879e-05	28.2002	25.9837	29.2018	3.7214	9.70612	5.75831	4.91015	3.06265	236	Down2	.	.	.	.	MTCYBP16	ENSG00000251385.2	69214
chrX:116877988-116878207	-2.17675	-0.173272	-3.97226	0.000688728	0.00650978	9.63562	6.13714	10.2878	1.71869	1.23054	1.86159	3.43639	1.9624	219	Down2	.	.	.	.	Y_RNA	ENSG00000200291.1	170101
chr4:156430939-156431151	-2.17637	0.0163485	-3.9582	0.000712298	0.0066713	11.868	7.52849	11.2526	2.95906	3.17792	0.64102	3.62771	2.13598	212	Down2	.	.	MTCO1P9,MTND1P22,MTND2P33	ENSG00000248907.1,ENSG00000251223.1,ENSG00000251407.1	MTND1P22	ENSG00000251407.1	45965
chr17:53070580-53070840	-2.17542	-0.313782	-3.7198	0.00125863	0.010115	7.49184	5.49244	6.11683	0.48256	1.03649	3.13607	3.1095	1.88702	260	Down2	.	.	COX11,STXBP4	ENSG00000166260.10,ENSG00000166263.13	STXBP4	ENSG00000166263.13	6338
chr21:27234958-27235158	-2.17535	-0.592629	-3.61457	0.0016164	0.0121722	8.11616	5.88015	6.62656	1.88196	1.34744	0.67948	3.19082	1.83664	200	Down2	.	.	APP	ENSG00000142192.20	APP	ENSG00000142192.20	35137
chr4:107122692-107122947	-2.17528	0.510969	-4.70821	0.000118258	0.00175588	11.1398	15.8122	8.83541	3.93614	1.58522	2.13171	3.8018	2.2498	255	Down2	.	.	TBCK	ENSG00000145348.16	TBCK	ENSG00000145348.16	11808
chr10:35852370-35852570	-2.17498	-0.353005	-3.22138	0.00407663	0.0238846	8.11616	8.40021	7.95187	3.76393	4.04231	0	3.38647	2.15676	200	Down2	.	.	CCNY,GJD4	ENSG00000108100.17,ENSG00000177291.3	CCNY	ENSG00000108100.17	33246
chr9:29692079-29692397	-2.17488	0.00603753	-3.77497	0.00110355	0.00919379	8.1672	6.86809	4.58441	0.39454	3.8135	1.28204	3.12311	1.96215	318	Down2	.	.	.	.	ME2P1	ENSG00000230097.2	134312
chr21:25644920-25645181	-2.17481	-0.606027	-3.1571	0.00473297	0.0266238	4.97542	5.14955	5.58561	1.92282	2.5813	0	2.91373	1.85701	261	Down2	.	.	.	.	Y_RNA	ENSG00000199698.1	840319
chr1:219559302-219559518	-2.17453	-0.115713	-3.78446	0.00107886	0.00903707	8.64221	12.4448	6.1357	2.32341	3.11907	0.62915	3.47057	2.06693	216	Down2	.	.	.	.	LYPLAL1	ENSG00000143353.11	175618
chr1:102285774-102286032	-2.17414	0.830493	-5.27768	3.07147e-05	0.000662288	16.3581	17.9074	9.76005	3.40407	2.61131	3.16038	4.05051	2.41987	258	Down2	.	.	OLFM3,RPSAP19	ENSG00000118733.16,ENSG00000183298.5	OLFM3	ENSG00000118733.16	16553
chr6:97074796-97075053	-2.17288	1.18186	-5.99775	5.81793e-06	0.000210222	23.0537	17.6502	15.4706	5.37007	4.19436	2.6439	4.37818	2.64875	257	Down2	.	.	RPS7P8	ENSG00000213183.3	RPS7P8	ENSG00000213183.3	21892
chr21:28775663-28775863	-2.17285	-1.00181	-3.27855	0.00356784	0.0216826	4.8697	5.04012	5.30125	0.62732	1.34744	0.67948	2.88192	1.66526	200	Down2	.	.	EIF4A1P1,RPL10P1	ENSG00000217026.3,ENSG00000233300.1	RPL10P1	ENSG00000217026.3	17479
chr1:62596866-62597162	-2.17263	0.99946	-5.6702	1.23187e-05	0.000348967	14.8065	13.3382	14.3277	2.5432	1.82086	5.50931	4.03994	2.42889	296	Down2	.	.	INADL	ENSG00000132849.19	INADL	ENSG00000132849.19	10320
chr1:90900168-90900368	-2.17234	-1.00335	-3.26917	0.00364687	0.0220293	5.2755	4.62011	5.30125	0.62732	0.67372	1.35896	2.88007	1.66584	200	Down2	.	.	.	.	U3	ENSG00000199666.1	222940
chr2:139131680-139131908	-2.17218	0.331629	-4.88026	7.85154e-05	0.00129422	10.3232	13.2635	11.0443	2.20113	2.36393	2.38414	3.78574	2.20751	228	Down2	.	.	.	.	YWHAEP5	ENSG00000234645.3	85318
chrX:143633003-143633404	-2.17205	-0.766208	-3.44772	0.00239869	0.0163209	2.63117	3.77067	2.64401	0.62576	0.33602	0.67779	2.40401	1.50871	401	Down2	.	.	.	.	RRM2P4	ENSG00000235598.1	240746
chr17:49449133-49449405	-2.17178	1.63651	-6.88032	8.21774e-07	6.46976e-05	28.0485	26.2507	18.5154	6.91899	4.45843	4.49657	4.71303	2.9093	272	Down2	.	.	.	.	UTP18	ENSG00000011260.13	75517
chr1:177536578-177536936	-2.17127	0.629381	-5.00031	5.90606e-05	0.00105318	7.48138	8.21249	12.5868	1.75229	2.25828	1.51839	3.52707	2.04782	358	Down2	.	.	.	.	BRINP2	ENSG00000198797.6	310582
chrX:30078989-30079232	-2.17097	-0.174651	-4.08621	0.000524226	0.00529611	7.68196	6.22238	9.27173	1.54894	1.6635	1.11849	3.31482	1.90273	243	Down2	.	.	PIGFP3	ENSG00000227592.1	PIGFP3	ENSG00000227592.1	42992
chr13:39272204-39272476	-2.17047	0.0420754	-4.07101	0.000543678	0.0054477	8.65326	8.02961	6.82146	1.84506	0.49538	3.49733	3.33753	2.02443	272	Down2	.	.	FREM2	ENSG00000150893.10	FREM2	ENSG00000150893.10	10938
chr2:167373336-167373630	-2.17035	0.514835	-5.13296	4.31691e-05	0.000842396	11.8706	10.0002	8.56494	2.13375	1.83325	2.31116	3.62938	2.13466	294	Down2	.	.	SCN7A	ENSG00000136546.13	SCN7A	ENSG00000136546.13	22580
chr3:148027272-148027606	-2.17028	0.183112	-3.71403	0.00127602	0.0102262	7.28996	10.3116	4.3648	1.50257	4.03425	0.40687	3.21875	2.0101	334	Down2	.	.	.	.	HNRNPA1P20	ENSG00000205412.5	142188
chr2:223478604-223478864	-2.17016	0.385633	-4.76394	0.000103548	0.00159013	12.7986	8.72329	10.1947	1.93022	3.10947	1.56803	3.67438	2.15695	260	Down2	.	.	FARSB	ENSG00000116120.9	FARSB	ENSG00000116120.9	42192
chr4:174911419-174911626	-2.16988	-0.334708	-3.8435	0.000937053	0.00818117	8.23378	8.11614	7.04272	0.60611	2.60375	1.96951	3.33429	1.97685	207	Down2	.	.	.	.	FBXO8	ENSG00000164117.12	272617
chr6:98174394-98174613	-2.16906	-0.290049	-3.70486	0.00130419	0.0103809	8.15322	5.75357	10.2878	2.29159	0.61527	1.86159	3.35027	1.93445	219	Down2	.	.	.	.	MMS22L	ENSG00000146263.11	443302
chr7:143434251-143434539	-2.16882	0.508327	-4.70427	0.000119374	0.0017671	10.427	11.3753	8.74338	0.87128	2.80716	3.7749	3.6365	2.20782	288	Down2	.	.	CTAGE6,PAICSP6,TCAF2	ENSG00000170379.19,ENSG00000241136.1,ENSG00000271321.1	CTAGE6	ENSG00000271321.1	20250
chr5:143522001-143522284	-2.16878	-0.0748797	-4.2096	0.000390004	0.00426984	6.30938	8.60799	6.08801	1.77335	1.42838	0.9604	3.20767	1.87783	283	Down2	.	.	KCTD16,YIPF5	ENSG00000145817.16,ENSG00000183775.10	YIPF5	ENSG00000145817.16	27910
chr12:40384405-40384677	-2.16874	1.02894	-5.9279	6.82038e-06	0.000233644	17.6049	16.9857	12.6684	3.69013	3.96305	2.49809	4.16304	2.4981	272	Down2	.	.	.	.	RPL30P13	ENSG00000229014.3	77715
chr6:140993157-140993423	-2.16873	0.661628	-5.32795	2.73009e-05	0.000609206	12.815	13.8951	10.463	2.35835	2.02622	3.57622	3.87007	2.29686	266	Down2	.	.	.	.	RPS3AP24	ENSG00000217684.2	89244
chr20:58786296-58786505	-2.16867	-0.892947	-3.19154	0.00436946	0.0251327	6.60166	6.02886	3.1706	0.60031	0.64471	1.95066	2.88858	1.72871	209	Down2	.	.	.	.	C20orf197	ENSG00000176659.7	155316
chr6:97634411-97634707	-2.16856	1.41111	-6.75641	1.07521e-06	7.50069e-05	18.9194	18.4464	19.2528	3.39093	5.9178	3.21376	4.40418	2.67086	296	Down2	.	.	MMS22L	ENSG00000146263.11	MMS22L	ENSG00000146263.11	24491
chr4:178469889-178470089	-2.16808	-1.15704	-2.851	0.00953673	0.0440674	5.68131	3.78009	3.97594	0	1.34744	2.03844	2.75085	1.72996	200	Down2	.	.	.	.	AGA	ENSG00000038002.8	106233
chr2:167038164-167038478	-2.16797	1.94138	-7.84997	1.07603e-07	2.67846e-05	30.2417	23.2745	24.0582	5.19438	6.43681	5.19349	4.80717	2.98009	314	Down2	.	.	.	.	SCN1A	ENSG00000144285.15	53608
chr4:187123118-187123382	-2.16792	1.19627	-5.97574	6.11651e-06	0.000216728	20.9053	16.2277	17.5704	3.32671	2.55197	6.69186	4.35373	2.64723	264	Down2	.	.	CYP4V2,FAM149A,FLJ38576,KLKB1,ORAOV1P1,RPSAP70	ENSG00000109794.13,ENSG00000145476.15,ENSG00000164344.15,ENSG00000250327.1,ENSG00000251008.1,ENSG00000279943.1	CYP4V2	ENSG00000145476.15	2154
chr6:54934069-54934327	-2.1677	-0.199781	-4.15354	0.000446106	0.00471053	7.86449	6.83738	6.16424	1.45889	1.56679	1.05346	3.2067	1.87026	258	Down2	.	.	HCRTR2	ENSG00000137252.9	HCRTR2	ENSG00000137252.9	36932
chr6:126295518-126295748	-2.16704	-0.0289339	-3.78584	0.00107532	0.00901312	8.46904	8.76543	9.21956	1.09099	6.44427	0.59085	3.47468	2.14164	230	Down2	.	.	HINT3,TRMT11	ENSG00000066651.17,ENSG00000111911.6	TRMT11	ENSG00000066651.17	11829
chr5:119391703-119392001	-2.16643	0.769504	-5.43375	2.13213e-05	0.00051005	13.8901	9.86602	12.4526	2.10511	3.16512	2.28014	3.83522	2.26254	298	Down2	.	.	.	.	PRR16	ENSG00000184838.14	407973
chr3:172391081-172391382	-2.16643	0.975545	-5.40369	2.28705e-05	0.000533691	16.7177	15.0701	9.68667	3.3346	1.79062	4.06334	3.98401	2.39967	301	Down2	.	.	NCEH1	ENSG00000144959.9	NCEH1	ENSG00000144959.9	37108
chr7:86245182-86245420	-2.16637	-0.382815	-3.77	0.0011167	0.00927487	6.47929	6.70605	6.68225	1.05432	2.83075	0.57099	3.15786	1.87683	238	Down2	.	.	GRM3	ENSG00000198822.10	GRM3	ENSG00000198822.10	27811
chrX:27362182-27362403	-2.16629	-0.542	-3.10855	0.0052955	0.0288341	6.61045	6.4617	5.99689	1.70314	0	4.91932	3.11361	2.01944	221	Down2	.	.	.	.	PTP4A1P5	ENSG00000235642.1	83945
chr5:15106053-15106327	-2.16578	0.9934	-5.716	1.10843e-05	0.000324352	18.0688	13.796	14.027	3.66319	4.42589	1.98389	4.12896	2.47573	274	Down2	.	.	U8	ENSG00000202269.1	U8	ENSG00000202269.1	4702
chr6:97742514-97742719	-2.16566	-1.53539	-2.7254	0.012639	0.0538404	2.77137	4.09766	3.23247	0	1.31457	0.66291	2.49674	1.54239	205	Down2NoFDR	.	.	MMS22L	ENSG00000146263.11	MMS22L	ENSG00000146263.11	11422
chr21:16110384-16110633	-2.16563	0.103361	-4.44495	0.000221883	0.00279738	7.8228	8.43394	11.1773	1.51162	2.16456	1.6373	3.50577	2.02315	249	Down2	.	.	AF127936.3,AF127936.5,GAPDHP16,POLR2CP	ENSG00000225502.2,ENSG00000226751.2,ENSG00000228600.1,ENSG00000232884.7	AF127936.3	ENSG00000232884.7	15150
chr2:67461698-67461903	-2.16544	-1.05532	-2.78964	0.0109486	0.0486249	6.73047	5.32696	2.58597	1.22404	2.62915	0	2.79885	1.77477	205	Down2	.	.	.	.	ETAA1	ENSG00000143971.7	162549
chr14:29220789-29221098	-2.1654	1.53899	-7.21877	3.98442e-07	4.51324e-05	18.9114	20.3889	20.1585	4.8724	3.48851	4.39794	4.46683	2.70714	309	Down2	.	.	FOXG1,FOXG1-AS1,LINC01551	ENSG00000176165.9,ENSG00000186960.10,ENSG00000257126.5	FOXG1-AS1	ENSG00000257126.5	13371
chrX:137827498-137827763	-2.16526	0.846631	-5.62247	1.37551e-05	0.000376904	16.2323	12.0456	14.5034	2.36725	3.0508	3.58971	4.042	2.40103	265	Down2	.	.	FGF13,FGF13-AS1	ENSG00000129682.13,ENSG00000226031.5	FGF13	ENSG00000129682.13	5984
chr11:79172239-79172476	-2.16472	0.311331	-4.59192	0.000156107	0.00215933	9.58871	11.3421	12.3025	3.7057	2.27416	1.1468	3.73689	2.18937	237	Down2	.	.	TENM4	ENSG00000149256.14	TENM4	ENSG00000149256.14	20248
chr15:56189986-56190285	-2.16426	-0.249925	-4.01178	0.000626547	0.00605777	5.70031	6.74264	4.87573	0.83923	1.80259	0.909	3.0072	1.79099	299	Down2	.	.	NEDD4	ENSG00000069869.15	NEDD4	ENSG00000069869.15	17567
chr1:247844723-247845022	-2.16412	1.64167	-7.23577	3.84365e-07	4.43278e-05	20.9011	23.8802	21.2759	6.2942	4.50648	3.63602	4.60211	2.8139	299	Down2	.	.	OR13G1,OR14A2,OR3D1P,OR6F1	ENSG00000169214.3,ENSG00000197437.3,ENSG00000230411.1,ENSG00000241128.1	OR13G1	ENSG00000197437.3	8381
chr6:20127700-20127965	-2.16379	-0.0976612	-3.64374	0.00150821	0.011573	10.4132	5.38881	6.50153	0.47345	1.5254	3.58971	3.25007	1.98968	265	Down2	.	.	.	.	MBOAT1	ENSG00000172197.10	84665
chrX:135110693-135110916	-2.16359	-0.357847	-3.95015	0.000726141	0.00676407	6.55116	7.91051	7.13172	1.12524	1.8127	1.2188	3.2456	1.87835	223	Down2	.	.	GAPDHP67,SLC9A6	ENSG00000198689.9,ENSG00000219930.4	SLC9A6	ENSG00000198689.9	4156
chr8:61385950-61386206	-2.16336	-0.423701	-3.54564	0.00190332	0.0137549	7.92594	5.9064	4.1416	0.4901	1.05269	2.65422	3.02667	1.84604	256	Down2	.	.	LINC01301,RAB2A	ENSG00000104388.14,ENSG00000251396.6	LINC01301	ENSG00000251396.6	35112
chr13:62932413-62932630	-2.16324	0.82529	-5.62017	1.38283e-05	0.000378475	19.8229	16.2585	15.2686	4.62541	3.1047	3.13125	4.27237	2.55656	217	Down2	.	.	LINC00459,LINC01074,RPL32P28,SQSTM1P1	ENSG00000227611.1,ENSG00000229307.1,ENSG00000232105.1,ENSG00000271465.1	RPL32P28	ENSG00000232105.1	30292
chr1:68808535-68808811	-2.16301	1.49093	-6.8538	8.70286e-07	6.68672e-05	25.2895	18.5657	20.648	4.54581	3.90562	5.41615	4.56332	2.78621	276	Down2	.	.	TCEB1P18	ENSG00000237622.1	TCEB1P18	ENSG00000237622.1	32535
chr6:154477336-154477607	-2.16291	0.797082	-4.81301	9.21306e-05	0.00146146	9.58366	15.1886	16.6275	1.3889	2.98326	5.01462	3.98084	2.38602	271	Down2	.	.	IPCEF1	ENSG00000074706.13	IPCEF1	ENSG00000074706.13	3044
chrX:86834153-86834353	-2.16283	-0.542338	-3.42453	0.00253339	0.0169616	6.08712	6.72017	8.61453	0.62732	0.67372	4.07689	3.23032	1.93281	200	Down2	.	.	.	.	KLHL4	ENSG00000102271.13	61336
chr2:187645767-187646030	-2.16276	0.0788961	-4.17572	0.000423003	0.00453796	10.801	8.30439	6.04705	1.43115	3.074	1.03343	3.39359	2.022	263	Down2	.	.	.	.	ZSWIM2	ENSG00000163012.3	67867
chr11:37967849-37968134	-2.16251	0.327576	-4.75961	0.000104621	0.00160174	7.68899	11.2003	8.83541	1.7609	1.89114	1.90732	3.51784	2.05509	285	Down2	.	.	.	.	RPL7AP56	ENSG00000242834.1	220633
chr14:28984840-28985101	-2.16247	-0.378015	-3.70537	0.00130259	0.0103694	5.28639	8.68987	4.57004	0.96141	1.54878	1.04135	3.05449	1.79807	261	Down2	.	.	RPL26P3	ENSG00000240179.1	RPL26P3	ENSG00000240179.1	25724
chr13:103888689-103888994	-2.16171	0.49074	-4.72235	0.000114337	0.00171208	10.378	11.5675	6.95246	1.64543	3.53426	1.33668	3.5563	2.13016	305	Down2	.	.	.	.	SLC10A2	ENSG00000125255.6	169494
chr2:122505888-122506161	-2.16167	0.285999	-4.62083	0.000145687	0.00205102	8.62156	8.3079	11.6511	2.75746	1.4807	1.49337	3.55321	2.06126	273	Down2	.	.	NIFK,NPM1P32,TSN,snoU13	ENSG00000155438.11,ENSG00000211460.11,ENSG00000213239.3,ENSG00000238341.1	TSN	ENSG00000211460.11	6949
chr11:83004133-83004410	-2.16157	0.610929	-4.94082	6.8002e-05	0.001169	10.2551	12.7368	11.4828	1.81176	1.45932	4.906	3.78213	2.26744	277	Down2	.	.	ANKRD42,CCDC90B,CYCSP28	ENSG00000137494.13,ENSG00000137500.9,ENSG00000255003.1	CCDC90B	ENSG00000137500.9	6684
chr11:22355744-22355952	-2.16134	-0.236232	-3.48505	0.00219649	0.0153211	11.706	5.65399	8.92037	1.20639	4.53465	0.65335	3.42966	2.04955	208	Down2	.	.	SLC17A6	ENSG00000091664.7	SLC17A6	ENSG00000091664.7	3692
chr13:34374521-34374747	-2.16105	-0.0890767	-4.22307	0.000377618	0.00417121	8.97805	9.66396	7.03706	1.66546	1.19242	2.40524	3.43343	2.00978	226	Down2	.	.	RFC3	ENSG00000133119.12	RFC3	ENSG00000133119.12	17440
chr10:9384980-9385214	-2.16061	0.0785874	-4.51549	0.000187414	0.00247463	9.01795	10.4105	8.49559	1.60852	1.72748	2.32301	3.53401	2.06285	234	Down2	.	.	.	.	LINC00709	ENSG00000230014.1	67184
chr4:151788322-151788570	-2.15959	0.906864	-5.08333	4.85328e-05	0.000914072	16.6905	13.21	17.6352	1.51771	7.06318	3.28781	4.17344	2.54815	248	Down2	.	.	LRBA	ENSG00000198589.10	LRBA	ENSG00000198589.10	17634
chr4:43134155-43134454	-2.15919	1.22773	-5.15219	4.12567e-05	0.000815058	17.9153	13.2043	18.1732	1.25884	4.50648	7.27204	4.21612	2.61984	299	Down2	.	.	.	.	GRXCR1	ENSG00000215203.2	238871
chr14:82032411-82032680	-2.15886	-0.640694	-3.39528	0.00271391	0.0178354	6.93947	4.37186	3.44877	0.46641	1.00181	1.51557	2.82369	1.7091	269	Down2	.	.	SEL1L	ENSG00000071537.13	SEL1L	ENSG00000071537.13	32207
chr11:42792163-42792392	-2.15871	0.51258	-5.17427	3.91651e-05	0.000786048	12.759	12.4719	13.8897	3.28727	2.3536	2.37373	3.93841	2.30926	229	Down2	.	.	.	.	HNRNPKP3	ENSG00000251557.2	492585
chr8:82692871-82693171	-2.1587	1.75885	-6.90016	7.87293e-07	6.32632e-05	21.3726	28.5607	21.6468	5.855	7.18634	3.17091	4.69837	2.90905	300	Down2	.	.	CHMP4C,HNRNPA1P36,SNX16,ZFAND1	ENSG00000104231.10,ENSG00000104497.13,ENSG00000164695.4,ENSG00000231942.3	HNRNPA1P36	ENSG00000231942.3	26837
chr1:98532389-98532670	-2.15857	-0.350161	-3.97257	0.00068822	0.00650614	5.48779	5.67986	6.13134	1.33948	0.95903	0.96723	3.01167	1.76007	281	Down2	.	.	NFU1P2	ENSG00000233557.2	NFU1P2	ENSG00000233557.2	9887
chr2:139585106-139585371	-2.15813	1.04681	-6.12622	4.3495e-06	0.000174435	18.0699	16.1664	14.5034	3.31415	3.0508	4.10253	4.20887	2.52993	265	Down2	.	.	NXPH2	ENSG00000144227.4	NXPH2	ENSG00000144227.4	47189
chr2:34795641-34795940	-2.15804	-0.0766979	-3.9604	0.000708562	0.00664607	6.78609	6.18075	6.64872	1.25884	0.45065	3.18152	3.14368	1.91648	299	Down2	.	.	.	.	LINC01320	ENSG00000228262.8	106683
chr4:167245656-167245863	-2.15794	-0.657586	-3.3665	0.00290372	0.0187146	7.8417	5.6813	5.12198	0.60611	0.65094	3.28252	3.07742	1.86168	207	Down2	.	.	Y_RNA	ENSG00000206711.1	Y_RNA	ENSG00000206711.1	11471
chr4:172107994-172108194	-2.15783	-0.536711	-3.10256	0.00536921	0.0291407	7.71035	5.88015	7.95187	2.50929	0	4.07689	3.23826	2.04796	200	Down2	.	.	.	.	HSP90AA6P	ENSG00000181359.5	581394
chr4:146075900-146076110	-2.15763	-0.653396	-3.2442	0.00386557	0.0229747	7.72967	8.40021	3.15551	1.79235	0.64164	1.29425	3.06506	1.81303	210	Down2	.	.	ABCE1,OTUD4,Y_RNA	ENSG00000164163.10,ENSG00000164164.15,ENSG00000238713.1	OTUD4	ENSG00000164164.15	3854
chr1:160261658-160261895	-2.15754	-0.65234	-3.06139	0.00590352	0.0312632	5.13681	4.96215	6.71044	1.58816	0	3.44041	2.97613	1.89525	237	Down2	.	.	COPA,DCAF8,PEX19,RPSAP18,SUMO1P3,Y_RNA	ENSG00000122218.14,ENSG00000132716.18,ENSG00000162735.18,ENSG00000202078.1,ENSG00000224261.2,ENSG00000235082.2	PEX19	ENSG00000162735.18	5521
chr9:76180812-76181183	-2.1571	0.55706	-5.08864	4.79278e-05	0.000905208	7.87552	7.92472	8.93067	1.01454	2.17915	2.19778	3.39722	2.02153	371	Down2	.	.	.	.	DPP3P2	ENSG00000221844.2	89824
chr11:94474655-94474916	-2.15657	0.0725683	-4.12389	0.000478967	0.00496128	8.39603	9.01172	7.61674	2.40353	3.09756	0.52068	3.40996	2.05515	261	Down2	.	.	AMOTL1	ENSG00000166025.17	AMOTL1	ENSG00000166025.17	26593
chr1:190290230-190290446	-2.15572	-0.252678	-3.5652	0.00181715	0.0132934	8.26646	11.667	4.90856	2.90427	0.62381	1.88745	3.35215	1.99902	216	Down2	.	.	.	.	BRINP3	ENSG00000162670.10	94905
chr11:58335518-58335759	-2.15571	0.947823	-5.4948	1.84955e-05	0.000461829	13.4708	15.685	23.0967	3.64419	3.35462	3.38331	4.27173	2.52666	241	Down2	.	.	CMB9-55A18.1,LPXN,ZFP91,ZFP91-CNTF	ENSG00000110031.12,ENSG00000186660.14,ENSG00000255073.8,ENSG00000269570.2	LPXN	ENSG00000110031.12	7550
chr3:109200884-109201256	-2.15563	-0.756795	-3.49009	0.00217049	0.0151798	3.05447	3.16137	3.56267	0.67454	0.36221	0.73062	2.47466	1.52985	372	Down2	.	.	PPIAP15	ENSG00000244196.1	PPIAP15	ENSG00000244196.1	10226
chr13:61971504-61971752	-2.15549	-1.08636	-2.83372	0.00991576	0.0453495	3.59991	4.06462	3.7408	0.5059	0	3.28781	2.60924	1.72557	248	Down2	.	.	PCDH20	ENSG00000280165.1	PCDH20	ENSG00000280165.1	17903
chr21:31444988-31445231	-2.15533	-0.238142	-4.0228	0.000610226	0.00593554	6.34597	7.60513	7.63554	1.03263	1.109	2.23697	3.24474	1.89713	243	Down2	.	.	AF096876.1	ENSG00000259981.1	AF096876.1	ENSG00000259981.1	16805
chr3:108208765-108208973	-2.15526	-0.194189	-4.162	0.000437146	0.0046456	8.1942	8.88483	8.92037	1.80958	1.94342	1.30669	3.45475	1.99276	208	Down2	.	.	MYH15	ENSG00000144821.9	MYH15	ENSG00000144821.9	28007
chr5:102918213-102918487	-2.15515	0.0252181	-4.3765	0.000261418	0.00316374	7.99767	7.35785	7.73905	2.28949	0.98353	1.48791	3.32161	1.94617	274	Down2	.	.	NUDT12	ENSG00000112874.9	NUDT12	ENSG00000112874.9	19720
chr1:78610878-78611349	-2.1547	1.39222	-6.90877	7.72799e-07	6.25058e-05	12.2346	11.9493	10.6925	2.39741	2.8608	2.30822	3.79827	2.26882	471	Down2	.	.	RNFT1P2	ENSG00000233333.2	RNFT1P2	ENSG00000233333.2	25572
chr1:169555656-169555969	-2.15462	1.43149	-5.90263	7.22519e-06	0.000243209	24.1151	13.4189	17.7837	2.80591	3.44393	6.07843	4.34212	2.64769	313	Down2	F5	ENSG00000198734.10	.	.	F5	ENSG00000198734.10	0
chr12:63545963-63546219	-2.15457	-0.0593143	-4.1232	0.000479752	0.00496669	6.02371	8.53146	9.3186	1.96038	1.57903	1.06169	3.34469	1.93313	256	Down2	AVPR1A	ENSG00000166148.3	.	.	AVPR1A	ENSG00000166148.3	1242
chr5:101881034-101881294	-2.15424	0.615507	-5.06273	5.09538e-05	0.000947064	14.6715	11.9541	10.1947	2.89533	1.55474	3.65874	3.85418	2.30054	260	Down2	.	.	LINC00492,SLCO6A1	ENSG00000205359.9,ENSG00000250958.1	LINC00492	ENSG00000250958.1	35779
chr3:82985103-82985326	-2.15413	-0.764824	-3.49436	0.00214868	0.0150588	5.09535	5.65036	5.34879	1.12524	1.20846	0.6094	2.93821	1.71063	223	Down2	.	.	.	.	CYP51A1P1	ENSG00000241095.1	127932
chr4:161729521-161729812	-2.15396	-0.104989	-3.84	0.00094491	0.00822823	6.69374	5.196	8.19781	0.43115	1.85215	2.33499	3.15619	1.90654	291	Down2	.	.	RPS14P7	ENSG00000242635.2	RPS14P7	ENSG00000242635.2	9763
chr6:56886044-56886288	-2.15394	-0.137417	-3.99121	0.000658186	0.00628783	9.64625	6.19687	7.60425	2.57099	1.10446	1.1139	3.32494	1.9422	244	Down2	.	.	BEND6,FTH1P15,KIAA1586,MRPL30P1,OSTCP6	ENSG00000151917.17,ENSG00000168116.13,ENSG00000218980.2,ENSG00000219790.3,ENSG00000276576.1	BEND6	ENSG00000151917.17	7437
chr6:141747830-141748136	-2.1538	-0.939364	-2.75057	0.0119491	0.051743	5.03944	2.19613	3.46487	0	0.88068	2.22053	2.52467	1.68393	306	Down2NoFDR	.	.	.	.	RPS3AP23	ENSG00000218351.2	209336
chr1:198519222-198519485	-2.15306	-0.652385	-2.9211	0.00813667	0.039352	7.71498	4.15219	3.52745	1.9082	2.56167	0	2.85288	1.8534	263	Down2	.	.	.	.	PTPRC	ENSG00000081237.18	88317
chr1:215883858-215884063	-2.15302	0.025072	-4.20709	0.000392365	0.00428787	8.31411	10.6539	12.2834	1.22404	3.28643	1.98873	3.65685	2.13427	205	Down2	.	.	.	.	KCTD3	ENSG00000136636.12	91811
chr5:57183832-57184123	-2.15299	0.307893	-4.69573	0.000121832	0.00179684	10.0406	7.21667	9.56411	2.15574	1.38911	1.86799	3.48185	2.03386	291	Down2	.	.	.	.	snoU13	ENSG00000238899.1	181893
chr14:29485624-29485927	-2.15289	0.372099	-4.29555	0.000317389	0.00366091	9.64296	11.9211	5.68616	2.48444	2.66819	0.897	3.46893	2.08367	303	Down2	.	.	.	.	Y_RNA	ENSG00000207164.1	115072
chrX:36926974-36927231	-2.15212	0.66411	-4.97389	6.28746e-05	0.00110215	17.3692	10.1326	11.8608	3.41732	2.62147	2.11512	3.91955	2.31986	257	Down2	.	.	.	.	FAM47C	ENSG00000198173.4	99240
chr8:63896713-63896982	-2.152	0.605116	-5.20178	3.67096e-05	0.000751841	12.3704	9.99281	13.3024	2.33205	3.00544	2.02076	3.81974	2.24442	269	Down2	.	.	GGH,UG0898H09	ENSG00000137563.11,ENSG00000274956.2	UG0898H09	ENSG00000274956.2	6293
chr9:32572381-32572631	-2.15142	2.49697	-8.97426	1.19159e-08	2.05569e-05	49.9955	44.0171	48.2414	9.03343	9.70155	13.046	5.63392	3.67617	250	Down2	NDUFB6	ENSG00000165264.6	.	.	NDUFB6	ENSG00000165264.6	526
chr7:147129297-147129550	-2.15043	-1.06785	-2.92571	0.00805177	0.0390642	3.52876	6.30846	2.09536	0.49591	0.53258	1.07428	2.59574	1.5815	253	Down2	.	.	.	.	CNTNAP2	ENSG00000174469.17	206352
chr1:189499439-189499639	-2.15024	-0.521282	-3.40607	0.00264589	0.0175143	10.551	5.88015	5.30125	0.62732	1.34744	2.71792	3.21455	1.91573	200	Down2	.	.	.	.	GAPDHP75	ENSG00000226196.1	397017
chr5:120152889-120153218	-2.1502	-0.394489	-3.74451	0.00118666	0.00969448	5.9206	5.10651	3.22264	0.7627	0.81911	1.23918	2.79845	1.6945	329	Down2	.	.	.	.	PRELID3BP8	ENSG00000270741.1	158824
chr7:121867325-121867543	-2.14937	-0.588751	-3.56877	0.00180186	0.0132108	5.21221	6.55062	7.2953	1.72657	1.23618	0.62338	3.1063	1.79443	218	Down2	.	.	.	.	FEZF1-AS1	ENSG00000230316.6	76170
chr3:153736001-153736259	-2.14915	0.697784	-4.68579	0.000124757	0.00182715	16.6727	9.44209	13.8696	1.45889	2.61131	5.2673	3.93852	2.37629	258	Down2	.	.	ARHGEF26-AS1,RPL21P42,U8	ENSG00000201398.1,ENSG00000240068.1,ENSG00000243069.7	RPL21P42	ENSG00000240068.1	5366
chr7:91265576-91265798	-2.14912	-0.483797	-3.59049	0.00171144	0.0127206	6.94626	5.29743	7.76084	0.56515	2.42782	1.22429	3.15553	1.8603	222	Down2	.	.	.	.	MTERF1	ENSG00000127989.13	243955
chr2:42059511-42059746	-2.14858	-0.760987	-2.8217	0.0101879	0.0462504	3.79905	8.57894	3.94774	2.66945	1.72013	0	2.89908	1.84197	235	Down2	.	.	LDHAP3,Y_RNA	ENSG00000207218.1,ENSG00000236090.2	LDHAP3	ENSG00000236090.2	12624
chr5:7897285-7897485	-2.14838	-0.255324	-3.73248	0.00122118	0.00990065	8.92777	7.9802	8.61453	0.62732	1.34744	4.75637	3.43341	2.07959	200	Down2	MTRR	ENSG00000124275.14	.	.	MTRR	ENSG00000124275.14	735
chr7:16471915-16472115	-2.14827	-0.766974	-3.45873	0.00233719	0.0160327	5.2755	6.72017	5.9639	1.25464	1.34744	0.67948	3.04765	1.75854	200	Down2	.	.	GS1-166A23.1,ISPD,SOSTDC1	ENSG00000171243.7,ENSG00000214960.9,ENSG00000272537.1	ISPD	ENSG00000214960.9	10969
chr6:79017865-79018188	-2.14793	-0.509712	-3.42777	0.0025141	0.0168744	4.52294	4.9413	3.69282	0.38843	2.92014	0.42073	2.7373	1.753	323	Down2	.	.	.	.	IRAK1BP1	ENSG00000146243.13	559002
chr13:78384642-78384956	-2.14781	0.457764	-4.62492	0.000144271	0.00203585	7.75429	9.36329	10.1298	0.79914	3.00384	2.59674	3.50352	2.11131	314	Down2	.	.	EDNRB-AS1	ENSG00000225579.1	EDNRB-AS1	ENSG00000225579.1	17402
chr15:55460658-55460969	-2.1478	0.601827	-5.1535	4.11288e-05	0.000813094	10.1778	8.6433	11.9321	1.61369	2.1663	2.62179	3.64181	2.14328	311	Down2	.	.	RSL24D1	ENSG00000137876.9	RSL24D1	ENSG00000137876.9	27854
chr21:27173947-27174221	-2.14769	-0.222637	-3.9219	0.000776929	0.00710752	5.03557	7.05127	7.73905	1.8316	0.98353	0.99194	3.14305	1.82823	274	Down2	.	.	LLPHP2	ENSG00000235514.1	LLPHP2	ENSG00000235514.1	38304
chr10:108110514-108110828	-2.14759	0.832597	-5.57068	1.55076e-05	0.000408345	14.2162	10.7009	10.5518	2.39741	3.00384	2.16395	3.81041	2.26667	314	Down2	.	.	.	.	RPL23AP59	ENSG00000215002.2	199037
chr4:98831274-98831539	-2.14753	1.38812	-6.50362	1.87218e-06	0.000102728	17.1511	25.0421	20.5048	5.20795	4.06774	4.10253	4.52223	2.75328	265	Down2	.	.	CRYZP2,STPG2	ENSG00000163116.9,ENSG00000250293.1	CRYZP2	ENSG00000250293.1	7013
chr4:112858636-112858869	-2.14752	0.867441	-5.46418	1.98618e-05	0.000485767	16.0233	16.2236	16.4953	2.69237	6.3613	2.33298	4.21331	2.54954	233	Down2	.	.	.	.	CCDC34P1	ENSG00000250556.1	130298
chr2:230175287-230175555	-2.14744	-0.559353	-3.27205	0.00362238	0.0219164	3.6341	4.70161	8.90135	1.40445	1.00555	0.50708	2.9547	1.70246	268	Down2	.	.	PID1	ENSG00000153823.18	PID1	ENSG00000153823.18	39287
chr10:109169508-109169708	-2.14736	-1.00536	-3.14638	0.00485201	0.0270872	5.68131	3.78009	5.9639	0.62732	0.67372	1.35896	2.88313	1.66584	200	Down2	.	.	.	.	SORCS1	ENSG00000108018.15	245217
chrX:16141457-16141766	-2.14722	1.26402	-5.79236	9.2996e-06	0.000288126	22.0633	14.68	12.8671	5.27843	2.61638	3.07856	4.20534	2.54968	309	Down2	GRPR	ENSG00000126010.5	.	.	GRPR	ENSG00000126010.5	0
chr7:146844739-146844945	-2.14721	-1.8478	-2.42182	0.0245292	0.0856956	3.93988	2.85444	1.28671	0	2.61638	0	2.28428	1.56855	206	Down2NoFDR	DUTP3	ENSG00000226857.1	.	.	DUTP3	ENSG00000226857.1	1305
chr6:75940346-75940579	-2.14696	0.123118	-4.04421	0.000579719	0.0057136	9.05666	9.37362	10.2385	0.53847	2.8915	4.08272	3.56669	2.18619	233	Down2	.	.	COL12A1,COX7A2,TMEM30A	ENSG00000111799.20,ENSG00000112695.11,ENSG00000112697.15	COX7A2	ENSG00000112695.11	12922
chr12:20799347-20799634	-2.14686	1.26286	-5.24798	3.29328e-05	0.000695269	18.9471	22.2445	11.5445	1.74863	6.10338	5.20857	4.27283	2.66639	287	Down2	.	.	SLCO1C1	ENSG00000139155.8	SLCO1C1	ENSG00000139155.8	48656
chr6:99778114-99778373	-2.14647	0.131873	-4.47722	0.000205387	0.00264514	9.40096	9.08131	7.67555	2.42209	2.08099	1.04939	3.45892	2.03929	259	Down2	.	.	COQ3,FAXC	ENSG00000132423.10,ENSG00000146267.11	FAXC	ENSG00000146267.11	12437
chr8:90084011-90084298	-2.1462	0.942565	-5.77814	9.60811e-06	0.000294716	15.2708	14.3418	12.0063	2.62295	4.22542	2.36753	4.01042	2.41027	287	Down2	.	.	.	.	RPSAP74	ENSG00000253621.1	171724
chr6:81452294-81452735	-2.14612	1.36137	-6.47251	2.00555e-06	0.000106746	13.803	10.4764	12.3215	2.276	2.13879	3.69786	3.85187	2.31048	441	Down2	.	.	.	.	RPSAP72	ENSG00000219361.1	272150
chr13:92111779-92112135	-2.14609	0.395733	-4.48757	0.000200361	0.00259837	7.97937	5.89902	9.67925	1.05728	3.02795	1.14519	3.32698	1.98298	356	Down2	.	.	.	.	GPC5	ENSG00000179399.14	60918
chr2:80300320-80300629	-2.14555	0.940596	-5.65586	1.27334e-05	0.000356948	11.8196	12.5052	15.0116	3.6543	1.74426	3.07856	3.94074	2.3399	309	Down2	.	.	.	.	LRRTM1	ENSG00000162951.10	230770
chr9:85814324-85814568	-2.14549	-0.11635	-3.7456	0.00118359	0.00967679	9.97888	7.22969	5.97477	0.5142	1.65669	3.89866	3.30688	2.03747	244	Down2	.	.	.	.	FRMD3	ENSG00000172159.15	67634
chrX:34319124-34319359	-2.14548	0.898031	-5.74808	1.02954e-05	0.000308781	18.9953	15.3706	15.227	4.27113	3.44027	2.89141	4.22932	2.53857	235	Down2	.	.	.	.	FTH1P14	ENSG00000185638.9	153971
chr13:69501668-69501931	-2.14528	1.24431	-6.27823	3.09075e-06	0.000139808	21.6019	18.5252	16.1255	3.81641	5.63567	3.10029	4.38786	2.67873	263	Down2	.	.	LINC00550	ENSG00000281778.1	LINC00550	ENSG00000281778.1	42212
chr2:34613683-34613883	-2.14458	-1.24077	-2.79234	0.0108825	0.0484261	4.46389	3.78009	4.63859	2.50929	0	0.67948	2.71954	1.6823	200	Down2	.	.	.	.	LINC01320	ENSG00000228262.8	288740
chr8:93824616-93824858	-2.14451	0.772692	-5.03396	5.454e-05	0.000995135	17.1043	16.3145	10.953	5.18448	1.67038	3.36933	4.07524	2.46629	242	Down2	.	.	FLJ46284	ENSG00000248858.7	FLJ46284	ENSG00000248858.7	46811
chr5:24110259-24110503	-2.14395	0.746374	-5.17703	3.89113e-05	0.00078204	14.3031	12.738	15.7517	1.54259	3.8656	4.45561	4.04626	2.44165	244	Down2	.	.	.	.	Y_RNA	ENSG00000200600.1	115548
chr6:91791321-91791622	-2.14373	0.724937	-4.52527	0.00018308	0.00243074	9.43739	10.0468	16.7315	4.16825	0.89531	3.16038	3.81013	2.27375	301	Down2	.	.	.	.	MAP3K7	ENSG00000135341.17	494558
chr4:20057618-20057831	-2.14295	-1.07383	-2.99301	0.00690618	0.0350328	6.47769	4.73251	2.48885	0.58903	1.2652	0.63801	2.73655	1.64124	213	Down2	.	.	.	.	SLIT2	ENSG00000145147.19	197053
chr5:121528747-121529014	-2.14283	0.901988	-5.81961	8.73619e-06	0.000276163	15.1988	13.843	14.3948	2.34952	3.53261	3.56282	4.06805	2.43844	267	Down2	.	.	.	.	ZNF474	ENSG00000164185.4	63430
chr13:104718291-104718503	-2.1427	-1.04148	-3.12754	0.00506813	0.0279095	6.1254	3.96236	3.75088	0.59181	0.63558	1.28204	2.77353	1.64357	212	Down2	.	.	.	.	LINC01309	ENSG00000234551.1	640741
chr6:75684345-75684630	-2.14236	-1.24618	-2.8048	0.0105824	0.0474772	3.98688	1.76846	3.72017	0.44023	0.47279	0.47683	2.42306	1.46797	285	Down2	.	.	.	.	COL12A1	ENSG00000111799.20	126997
chr11:130934419-130934633	-2.14178	0.176252	-3.83187	0.000963435	0.00833684	7.5852	12.1685	14.8633	3.51769	3.77786	0.63503	3.75413	2.23347	214	Down2	.	.	.	.	SNX19	ENSG00000120451.10	148016
chr4:141805722-141805971	-2.14171	0.288712	-4.43825	0.000225476	0.00283243	13.6899	7.75923	9.58057	2.01549	1.62342	2.72884	3.63372	2.13831	249	Down2	.	.	.	.	RNF150	ENSG00000170153.10	83053
chr6:56157472-56157738	-2.1417	0.810947	-5.56706	1.56383e-05	0.000410687	12.815	15.1583	12.9542	2.35835	2.53278	4.0871	3.99191	2.39014	266	Down2	.	.	COL21A1	ENSG00000124749.16	COL21A1	ENSG00000124749.16	44929
chr1:86973776-86974035	-2.14127	0.216494	-4.15648	0.000442968	0.00468751	10.0277	9.08131	8.69896	3.39093	0.52025	3.14818	3.53096	2.15115	259	Down2	.	.	CDCA4P2,CLCA1,CLCA4	ENSG00000016490.15,ENSG00000016602.9,ENSG00000224466.1	CLCA4	ENSG00000016602.9	38727
chr3:143643554-143643757	-2.14105	-0.243597	-3.85031	0.000921931	0.00808133	9.59546	8.68987	7.18149	1.85415	3.31881	0.66944	3.4256	2.03946	203	Down2	.	.	C3orf58	ENSG00000181744.8	C3orf58	ENSG00000181744.8	46884
chr12:25589378-25589616	-2.14074	-0.227739	-3.80506	0.00102711	0.00872376	8.52538	6.00015	7.79595	1.58148	2.83075	0.57099	3.27553	1.94697	238	Down2	.	.	TUBB4BP1	ENSG00000255988.1	TUBB4BP1	ENSG00000255988.1	4370
chr2:14143896-14144134	-2.14061	-0.340239	-3.70903	0.00129129	0.0103117	6.13827	8.82375	5.56854	1.58148	2.2646	0.57099	3.1767	1.89078	238	Down2	.	.	.	.	LINC00276	ENSG00000230448.5	396948
chr7:138701951-138702224	-2.13997	0.501027	-5.10826	4.57595e-05	0.000875255	11.2972	9.8464	11.1656	2.75746	1.97427	1.99115	3.70665	2.17948	273	Down2	.	.	KIAA1549,ZC3HAV1L	ENSG00000122778.9,ENSG00000146858.7	ZC3HAV1L	ENSG00000146858.7	18551
chr9:103363585-103363868	-2.13956	1.30886	-5.82843	8.56131e-06	0.000272599	18.6413	15.7318	21.0739	4.87671	1.90451	6.24258	4.36941	2.67071	283	Down2	.	.	MURC	ENSG00000170681.6	MURC	ENSG00000170681.6	23224
chr3:176731598-176731801	-2.13954	-0.922796	-2.88676	0.00879609	0.041611	4.39792	4.96564	6.52863	0	3.31881	1.33888	2.91626	1.85312	203	Down2	.	.	MTND5P15,TBL1XR1,TBL1XR1-AS1	ENSG00000177565.15,ENSG00000231310.3,ENSG00000231888.1	MTND5P15	ENSG00000231888.1	2744
chr18:39878841-39879140	-2.1394	1.21131	-5.75584	1.01132e-05	0.000304905	15.2008	13.4853	20.8327	2.51768	5.85843	2.72701	4.21415	2.5429	299	Down2	.	.	.	.	LINC00907	ENSG00000267586.6	72912
chr13:91669719-91670002	-2.13909	1.62188	-7.32399	3.19138e-07	4.09813e-05	22.0828	25.2303	20.6056	4.87671	4.76127	5.28219	4.6363	2.86257	283	Down2	.	.	BRK1P2	ENSG00000227983.1	BRK1P2	ENSG00000227983.1	6206
chr1:193000670-193000876	-2.13908	-0.358295	-3.88872	0.000841084	0.00754182	7.09179	7.33999	9.00698	1.2181	1.96229	1.31938	3.33364	1.92191	206	Down2	UCHL5	ENSG00000116750.13	.	.	UCHL5	ENSG00000116750.13	1966
chr6:88101183-88101434	-2.139	0.0781281	-4.33348	0.000289806	0.00342151	8.73053	9.03608	7.92019	0.99972	3.22097	1.62426	3.44029	2.05433	251	Down2	.	.	C6orf163,CFAP206,SMIM8	ENSG00000111850.10,ENSG00000203872.6,ENSG00000272514.5	SMIM8	ENSG00000111850.10	5407
chr14:33057809-33058035	-2.13862	-0.477211	-3.66977	0.00141774	0.0110408	7.18244	6.69043	5.27779	0.55515	1.78863	1.80393	3.11233	1.86198	226	Down2	.	.	AKAP6	ENSG00000151320.10	AKAP6	ENSG00000151320.10	28139
chr10:109574638-109574904	-2.13819	0.665263	-4.99026	6.0484e-05	0.00107123	10.6792	14.8425	11.4595	1.41501	3.03933	4.0871	3.8603	2.32931	266	Down2	.	.	.	.	LINC01435	ENSG00000229981.7	225553
chr21:17702743-17703069	-2.13817	1.95256	-7.95532	8.69333e-08	2.51194e-05	26.39	24.2215	23.5792	5.38804	4.54657	6.66975	4.75526	2.9616	326	Down2	.	.	.	.	RPS26P5	ENSG00000224602.1	208780
chrX:35399078-35399382	-2.13776	1.285	-5.91756	6.98321e-06	0.000237378	15.7518	18.7899	15.2585	2.47627	7.09178	2.68216	4.23579	2.60212	304	Down2	.	.	.	.	SIAH1P1	ENSG00000230227.4	244878
chr12:104026463-104026693	-2.13767	-0.0584481	-3.94474	0.000735617	0.0068305	8.82191	6.20885	12.1007	2.18199	1.75753	1.18171	3.4712	1.99597	230	Down2	.	.	STAB2,U8	ENSG00000136011.14,ENSG00000212594.1	U8	ENSG00000212594.1	40573
chr13:73006357-73006557	-2.13741	-0.991096	-3.10887	0.00529157	0.0288186	4.05808	4.62011	7.28922	0.62732	0.67372	1.35896	2.90754	1.66584	200	Down2	.	.	RPL18AP17	ENSG00000227952.2	RPL18AP17	ENSG00000227952.2	27910
chr11:23718444-23718644	-2.13734	-1.07079	-2.82875	0.0100274	0.0457196	4.8697	5.88015	3.31328	0	2.69488	1.35896	2.78828	1.79919	200	Down2	.	.	.	.	PRKRIRP4	ENSG00000254465.1	218830
chrX:29109094-29109304	-2.13728	-1.13334	-2.7726	0.0113748	0.0499597	3.09187	6.00015	4.41771	1.1949	0	1.94137	2.74464	1.69856	210	Down2	.	.	.	.	IL1RAPL1	ENSG00000169306.9	503578
chr4:180788549-180788947	-2.13719	3.10093	-10.3991	9.2124e-10	2.05569e-05	46.0867	46.4333	42.6231	10.0876	11.1722	9.21909	5.56435	3.63659	398	Down2	.	.	.	.	LINC00290	ENSG00000248197.1	1291355
chr2:165394849-165395153	-2.13634	1.49914	-6.6177	1.45616e-06	8.9041e-05	16.5527	19.8952	22.6698	5.77796	3.10265	4.02324	4.45054	2.70347	304	Down2	.	.	GRB14	ENSG00000115290.9	GRB14	ENSG00000115290.9	29841
chr3:141998925-141999190	-2.13626	0.967013	-5.52751	1.71415e-05	0.000436675	14.701	20.2873	11.5027	3.31415	3.55927	3.0769	4.12422	2.48965	265	Down2	.	.	.	.	XRN1	ENSG00000114127.10	52542
chr1:71111613-71111903	-2.13619	-0.975063	-2.79871	0.0107281	0.04796	2.51881	3.47595	5.48405	0.86527	1.85854	0	2.58718	1.64149	290	Down2	.	.	CASP3P1	ENSG00000237033.2	CASP3P1	ENSG00000237033.2	15045
chr3:186938102-186938304	-2.13611	-0.792483	-3.39544	0.00271288	0.0178309	5.62506	7.06948	4.59267	1.24222	1.3341	0.67275	3.00038	1.75402	202	Down2	.	.	MASP1,RPL39L,RTP1	ENSG00000127241.16,ENSG00000163923.9,ENSG00000175077.5	RTP1	ENSG00000175077.5	22828
chr20:7266680-7266932	-2.1359	0.730955	-5.12733	4.37465e-05	0.000849527	16.4256	12.667	12.0961	4.48087	3.20819	1.61781	3.99303	2.39857	252	Down2	.	.	LINC01428	ENSG00000228888.1	LINC01428	ENSG00000228888.1	31832
chr12:85470540-85470849	-2.13589	1.81515	-7.60691	1.77012e-07	3.22487e-05	23.6393	22.02	25.7342	4.46637	4.79671	6.5969	4.70359	2.91354	309	Down2	.	.	LRRIQ1,TSPAN19	ENSG00000133640.18,ENSG00000231738.10	LRRIQ1	ENSG00000133640.18	31981
chr3:27295421-27295705	-2.13582	0.695524	-4.73988	0.000109659	0.00166026	12.8601	14.7891	7.93321	1.32533	4.27005	2.87105	3.79113	2.31575	284	Down2	.	.	MINOS1P3,NEK10	ENSG00000163491.16,ENSG00000224237.1	NEK10	ENSG00000163491.16	30687
chr12:72140899-72141141	-2.1358	-0.233093	-3.88754	0.000843457	0.00755775	7.37833	7.63655	6.5718	2.59224	1.67038	0.56155	3.24605	1.93339	242	Down2	.	.	RAB21,TMEM19	ENSG00000080371.5,ENSG00000139291.13	RAB21	ENSG00000080371.5	7514
chr13:59468305-59468557	-2.13566	-0.922128	-2.86102	0.00932336	0.0433827	4.83105	5.00012	2.62959	0	1.60409	2.15708	2.66855	1.7756	252	Down2	.	.	.	.	HMGN2P39	ENSG00000214281.3	115910
chr3:162207770-162208003	-2.13523	0.527885	-5.01573	5.69445e-05	0.00102571	12.54	12.9789	12.5137	1.61542	2.8915	4.08272	3.90488	2.34073	233	Down2	.	.	TOMM22P6	ENSG00000241874.1	TOMM22P6	ENSG00000241874.1	3034
chrX:109389892-109390137	-2.13506	0.224577	-4.55758	0.000169464	0.00229654	10.6007	9.60024	9.19604	2.5605	1.09995	2.77339	3.59549	2.13089	245	Down2	TMEM164	ENSG00000157600.11	.	.	TMEM164	ENSG00000157600.11	1809
chr14:36283706-36283958	-2.13502	0.923441	-5.65027	1.28988e-05	0.000359169	17.3918	14.3337	15.2516	4.48087	2.13879	3.7749	4.16328	2.50563	252	Down2	.	.	BRMS1L,NUTF2P2,QRSL1P3,RALGAPA1,snoU13	ENSG00000100916.13,ENSG00000174373.15,ENSG00000238718.1,ENSG00000257957.1,ENSG00000258300.2	NUTF2P2	ENSG00000258300.2	5086
chr22:18038274-18038479	-2.13493	-0.62367	-3.58096	0.00175053	0.0129312	6.73047	6.55626	5.81844	1.22404	0.65729	1.98873	3.11475	1.82863	205	Down2	.	.	CECR2,DNAJA1P6,SLC25A18	ENSG00000099954.18,ENSG00000182902.13,ENSG00000228045.1	SLC25A18	ENSG00000182902.13	4661
chr5:10645400-10645638	-2.13487	-0.313842	-3.31153	0.00330302	0.020523	4.09218	10.5885	7.79595	2.10864	1.69845	0.57099	3.23384	1.88834	238	Down2	.	.	ANKRD33B-AS1	ENSG00000250106.1	ANKRD33B-AS1	ENSG00000250106.1	17064
chr7:122794360-122794684	-2.13447	2.23541	-7.84318	1.09098e-07	2.67846e-05	34.0678	30.3341	26.588	6.97024	9.56515	4.61376	5.0219	3.19075	324	Down2	.	.	SLC13A1	ENSG00000081800.8	SLC13A1	ENSG00000081800.8	26516
chr9:10366311-10366603	-2.13415	1.07981	-5.52136	1.73885e-05	0.00044076	16.1211	12.0825	17.2472	1.71869	4.61451	4.18858	4.11307	2.4989	292	Down2	.	.	.	.	PTPRD	ENSG00000153707.15	246120
chr5:40173981-40174181	-2.134	-1.13243	-2.89602	0.00861328	0.0409989	4.46389	4.62011	4.63859	1.88196	0	1.35896	2.78175	1.71383	200	Down2	.	.	.	.	LINC00604	ENSG00000250585.1	86579
chr8:64515326-64515568	-2.13378	0.664234	-5.21602	3.55007e-05	0.000732961	16.4335	11.8019	12.5959	3.11069	2.22717	3.36933	3.98103	2.3734	242	Down2	.	.	.	.	LINC01289	ENSG00000253734.1	166421
chr4:155775679-155775879	-2.13369	-0.823813	-3.13458	0.00498626	0.0275933	8.92777	5.46013	3.31328	1.25464	0.67372	1.35896	2.97857	1.75913	200	Down2	.	.	.	.	RBM46	ENSG00000151962.7	72710
chr4:37391696-37391943	-2.13354	0.923504	-5.16753	3.97921e-05	0.00079467	18.0724	12.5833	18.2432	5.07953	4.36417	1.65056	4.20183	2.53481	247	Down2	.	.	.	.	C4orf19	ENSG00000154274.14	63621
chr3:181976510-181976715	-2.13303	-0.767315	-3.36904	0.00288646	0.0186415	6.73047	4.50743	6.46494	1.22404	1.31457	0.66291	3.02511	1.74736	205	Down2	.	.	.	.	EIF4EP3	ENSG00000244199.1	202145
chrX:105724646-105724959	-2.13282	1.30218	-6.2709	3.14189e-06	0.000141252	16.5953	16.9078	15.6666	5.21098	2.15246	3.90756	4.22385	2.56665	313	Down2	.	.	NAP1L4P2	ENSG00000224816.1	NAP1L4P2	ENSG00000224816.1	13977
chr7:103047391-103047769	-2.13269	0.623742	-4.63449	0.00014101	0.00200352	10.5209	8.22243	6.66162	2.32341	0.71293	3.23562	3.41362	2.09071	378	Down2	.	.	SLC26A5,Y_RNA	ENSG00000170615.14,ENSG00000251852.1,ENSG00000252047.1	SLC26A5	ENSG00000170615.14	14200
chr8:115103119-115103404	-2.13222	1.32925	-6.72051	1.16273e-06	7.78675e-05	19.0801	17.9794	17.6708	3.52181	4.72785	3.81463	4.3602	2.65632	285	Down2	.	.	.	.	Y_RNA	ENSG00000206719.1	140004
chr5:51989288-51989496	-2.1321	-1.30786	-2.88263	0.00887861	0.041885	5.4628	3.63471	2.54868	0.60319	0.64781	0.65335	2.60187	1.55473	208	Down2	.	.	.	.	ITGA1	ENSG00000213949.8	94235
chr10:61590523-61590729	-2.13183	0.29247	-4.38305	0.000257346	0.00312611	11.0317	12.2333	14.1538	5.48145	1.30819	1.97907	3.87978	2.30382	206	Down2	.	.	CCDC6	ENSG00000108091.10	CCDC6	ENSG00000108091.10	18038
chrX:53401482-53401840	-2.13159	0.135567	-4.02617	0.000605317	0.00590168	6.12113	7.74321	5.18278	2.10275	2.25828	0.3796	3.10244	1.91752	358	Down2	.	.	RIBC1,RPSAP62,SMC1A,Y_RNA	ENSG00000072501.17,ENSG00000158423.16,ENSG00000207408.1,ENSG00000226299.2	SMC1A	ENSG00000072501.17	7727
chr8:79837125-79837382	-2.13128	0.917998	-5.53572	1.6818e-05	0.000430924	18.3166	13.728	13.9235	4.39369	3.67006	2.11512	4.12968	2.48848	257	Down2	.	.	.	.	IL7	ENSG00000104432.12	119368
chrX:103342970-103343470	-2.13056	1.15891	-5.92341	6.89061e-06	0.000235346	10.3887	8.0642	9.27718	1.25464	2.96436	2.17434	3.52446	2.13025	500	Down2	.	.	H2BFM,LL0XNC01-240C2.1,ZCCHC18	ENSG00000101812.12,ENSG00000166707.10,ENSG00000235946.1	ZCCHC18	ENSG00000166707.10	13353
chr2:180942166-180942394	-2.1305	0.0654717	-4.36344	0.00026973	0.00324237	8.18735	11.4213	8.71916	1.65085	1.77294	2.38414	3.54401	2.07973	228	Down2	.	.	.	.	CWC22	ENSG00000163510.13	70327
chrX:56275027-56275282	-2.13042	0.61458	-4.81663	9.13385e-05	0.00145168	10.8215	10.212	18.1906	2.9521	2.11363	2.66463	3.90564	2.2831	255	Down2	.	.	KLF8,RPL23AP83	ENSG00000102349.15,ENSG00000234135.2	RPL23AP83	ENSG00000234135.2	5186
chr9:75374041-75374245	-2.13019	-0.748468	-3.35702	0.00296908	0.0190123	6.36561	5.35307	5.84697	0.61502	2.64204	0.66616	3.02642	1.80705	204	Down2	.	.	TMC1	ENSG00000165091.15	TMC1	ENSG00000165091.15	32710
chr2:195031635-195031898	-2.13019	1.46795	-6.8025	9.72679e-07	7.07264e-05	22.8363	19.4834	23.6843	5.24756	5.63567	3.61701	4.59899	2.82371	263	Down2	.	.	GLULP6,HNRNPA1P47	ENSG00000215043.2,ENSG00000236695.1	HNRNPA1P47	ENSG00000236695.1	20206
chr16:34666546-34666807	-2.12964	0.838281	-5.75459	1.01422e-05	0.000305429	14.3043	14.805	13.2023	2.88424	3.09756	3.12405	4.03502	2.41611	261	Down2	.	.	AGGF1P4,AGGF1P5,C2orf69P3,FRG2DP,FRG2GP,FRG2IP,RARRES2P7,ZNF971P	ENSG00000214581.5,ENSG00000260291.1,ENSG00000260598.1,ENSG00000260680.1,ENSG00000260812.1,ENSG00000261299.1,ENSG00000261689.1,ENSG00000261711.6	C2orf69P3	ENSG00000261299.1	6811
chr7:119122392-119122718	-2.12937	1.37947	-6.57622	1.5952e-06	9.41118e-05	15.1867	20.0987	14.6354	3.8486	3.3066	3.75174	4.23207	2.569	326	Down2	.	.	.	.	U1	ENSG00000271739.1	523437
chr18:25179312-25179536	-2.12877	0.627758	-5.08076	4.88286e-05	0.000917874	12.3192	15.0004	15.9747	3.92076	3.60921	1.82004	4.05837	2.41509	224	Down2	.	.	.	.	PA2G4P3	ENSG00000263405.1	145692
chr6:120418156-120418356	-2.12855	-1.75728	-2.56875	0.0178552	0.0687017	3.24646	1.68004	4.63859	0	0.67372	0.67948	2.42052	1.4513	200	Down2NoFDR	.	.	.	.	COX6A1P3	ENSG00000216710.1	684011
chr20:6563891-6564184	-2.12849	0.690934	-4.99144	6.0315e-05	0.00106917	13.2961	10.0344	10.8558	2.14103	4.59876	1.39143	3.76878	2.27476	293	Down2	.	.	.	.	CASC20	ENSG00000229876.1	136521
chr11:16842064-16842344	-2.128	0.560353	-3.99814	0.000647351	0.00620798	11.3047	11.1003	9.46652	0.44809	6.73719	3.39741	3.68929	2.3825	280	Down2	.	.	PLEKHA7	ENSG00000166689.14	PLEKHA7	ENSG00000166689.14	3103
chr20:13439665-13439911	-2.12786	0.112625	-4.31146	0.000305512	0.00355741	10.8875	9.21974	7.00368	2.55009	1.09548	2.20969	3.48872	2.07263	246	Down2	.	.	.	.	GAPDHP2	ENSG00000236811.1	66341
chr3:174191728-174191985	-2.12767	-0.653	-3.45642	0.00234996	0.0160918	5.36867	5.88341	3.6098	0.48819	1.04859	1.58634	2.84556	1.72846	257	Down2	.	.	NAALADL2	ENSG00000177694.14	NAALADL2	ENSG00000177694.14	32951
chr4:157396598-157396854	-2.12765	0.649834	-4.96465	6.42675e-05	0.00112216	15.2178	12.7972	9.8363	1.96038	4.73709	2.12338	3.88304	2.35127	256	Down2	.	.	.	.	PDGFC	ENSG00000145431.10	298015
chrX:34937049-34937367	-2.12731	-0.101611	-3.98168	0.000673373	0.00640101	6.38063	6.86809	4.58441	0.78908	0.84745	2.56408	3.03314	1.85577	318	Down2	.	.	FAM47B	ENSG00000189132.6	FAM47B	ENSG00000189132.6	23547
chr4:112952923-112953237	-2.1272	0.937688	-5.71675	1.1065e-05	0.000324216	14.2162	13.1086	10.5518	3.59611	2.57472	2.16395	3.8921	2.33536	314	Down2	.	.	CCDC34P1,TUBB8P3	ENSG00000250307.2,ENSG00000250556.1	CCDC34P1	ENSG00000250556.1	35930
chr12:98548778-98548978	-2.12686	-0.767315	-3.32863	0.00317342	0.0199246	4.46389	7.14018	6.62656	1.25464	1.34744	0.67948	3.05214	1.75854	200	Down2	.	.	.	.	SLC9A7P1	ENSG00000227825.4	301915
chr15:52074701-52074924	-2.12673	-1.36396	-2.50731	0.0204076	0.0754855	4.73139	1.88345	4.75448	0.56262	1.8127	0	2.56646	1.58788	223	Down2NoFDR	TMOD2	ENSG00000128872.9	.	.	TMOD2	ENSG00000128872.9	96
chr13:92955811-92956081	-2.12669	-1.19696	-2.38379	0.0266007	0.0907236	4.80958	4.9779	0.98171	0.46468	2.99431	0	2.47011	1.69253	270	Down2NoFDR	.	.	GPC5-AS2	ENSG00000232885.1	GPC5-AS2	ENSG00000232885.1	36775
chr18:26931290-26931490	-2.12659	-1.2778	-2.75882	0.0117308	0.051052	3.24646	4.2001	5.30125	1.25464	0	1.35896	2.70012	1.63573	200	Down2NoFDR	.	.	.	.	ARIH2P1	ENSG00000266296.1	699594
chr18:24229796-24230028	-2.12635	0.258338	-4.34278	0.00028342	0.00336436	10.1452	10.5003	10.8538	1.08159	1.74238	5.27184	3.67803	2.23219	232	Down2	.	.	AQP4-AS1,KCTD1	ENSG00000134504.12,ENSG00000260372.6	AQP4-AS1	ENSG00000260372.6	5679
chr13:40517055-40517317	-2.12622	0.660763	-5.32181	2.76967e-05	0.000615888	13.0106	11.5423	12.6461	1.91549	3.08574	3.11213	3.87669	2.31458	262	Down2	.	.	.	.	AZU1P1	ENSG00000270444.1	85825
chrX:78142172-78142416	-2.12595	-0.0524793	-4.10015	0.000507007	0.00516874	10.3115	6.19687	8.14741	1.54259	1.65669	1.67086	3.37666	1.97308	244	Down2	.	.	.	.	P2RY10	ENSG00000078589.12	58414
chr14:38717991-38718225	-2.12593	1.09877	-5.53004	1.70413e-05	0.000434876	21.1575	20.462	14.7257	2.14469	5.75828	5.80753	4.38361	2.72798	234	Down2	.	.	CLEC14A,SSTR1	ENSG00000139874.5,ENSG00000176435.6	CLEC14A	ENSG00000176435.6	7349
chr13:91786610-91786893	-2.1259	1.17034	-6.33225	2.73927e-06	0.00013	16.0602	15.435	18.264	3.99003	3.33289	3.36139	4.2366	2.55013	283	Down2	.	.	LINC00379,LINC00380	ENSG00000229557.1,ENSG00000234625.1	LINC00379	ENSG00000229557.1	2950
chr14:51086424-51086633	-2.12588	-0.733598	-3.32418	0.00320668	0.0200697	5.04833	5.62693	6.97533	0.60031	2.57883	0.65022	3.02641	1.79585	209	Down2	.	.	ATL1,SAV1,SNRPGP1	ENSG00000151748.14,ENSG00000198513.11,ENSG00000258577.1	ATL1	ENSG00000198513.11	5327
chr7:144134817-144135048	-2.12578	0.352593	-4.63507	0.000140815	0.00200118	10.1891	14.1822	9.75338	1.62941	3.49984	2.35318	3.75927	2.2438	231	Down2	.	.	NOBOX	ENSG00000106410.14	NOBOX	ENSG00000106410.14	27498
chr5:16690514-16690757	-2.12573	-0.037972	-3.81283	0.00100824	0.00861185	7.01396	8.2965	9.27173	0.51631	1.6635	4.47395	3.38624	2.08132	243	Down2	.	.	MYO10	ENSG00000145555.14	MYO10	ENSG00000145555.14	22820
chr9:23492238-23492534	-2.12568	1.0301	-6.05989	5.05311e-06	0.000191784	14.2581	13.9057	14.7754	3.81479	2.73129	2.75465	4.05419	2.42778	296	Down2	.	.	.	.	SUMO2P2	ENSG00000227607.2	139571
chr6:58329843-58330117	-2.12523	-0.854455	-3.23969	0.00390643	0.0231479	3.25831	4.29208	4.83691	0.4579	0.49177	1.48791	2.6776	1.62352	274	Down2	.	.	GAPDHP15,LINC00680	ENSG00000214563.2,ENSG00000215190.8	GAPDHP15	ENSG00000214563.2	34905
chr6:80656142-80656377	-2.1249	0.933271	-5.30435	2.88526e-05	0.000632658	18.9953	13.5833	18.0468	2.13556	3.44027	6.3611	4.24978	2.5957	235	Down2	ELOVL4	ENSG00000118402.5	.	.	ELOVL4	ENSG00000118402.5	920
chr4:142632535-142632751	-2.12448	-0.492503	-3.58432	0.00173665	0.012851	7.89071	7.00017	4.90856	0.58085	1.87144	1.88745	3.13923	1.8856	216	Down2	.	.	IL15	ENSG00000164136.16	IL15	ENSG00000164136.16	3060
chr21:22372040-22372311	-2.12436	0.614021	-5.14893	4.15749e-05	0.000819551	11.6801	11.4689	11.7371	2.77781	1.49163	3.51023	3.80026	2.26948	271	Down2	NCAM2	ENSG00000154654.14	.	.	NCAM2	ENSG00000154654.14	1407
chr10:57500625-57500864	-2.12429	-0.215755	-3.69986	0.0013198	0.0104705	10.1876	4.92062	7.76333	1.04991	1.69134	1.70581	3.27567	1.91555	239	Down2	.	.	.	.	GAPDHP21	ENSG00000236993.2	72516
chr14:25900847-25901103	-2.12388	-0.251958	-3.69819	0.00132507	0.0104978	5.70667	8.85959	5.6947	1.47029	0.52634	2.65422	3.16066	1.90865	256	Down2	.	.	.	.	OR7K1P	ENSG00000258275.1	73877
chr22:17255686-17255929	-2.12333	0.290758	-4.38607	0.000255493	0.00311024	9.68595	13.4818	8.18094	3.09788	1.109	2.79622	3.65141	2.18473	243	Down2	.	.	XKR3	ENSG00000172967.7	XKR3	ENSG00000172967.7	46660
chr4:96614859-96615103	-2.12218	0.0750053	-4.29802	0.000315513	0.0036453	8.31574	9.29531	8.69057	1.0284	3.31337	1.67086	3.46767	2.07214	244	Down2	.	.	RPL30P6	ENSG00000242936.1	RPL30P6	ENSG00000242936.1	48416
chr3:169835080-169835324	-2.12212	-0.998481	-2.84276	0.00971569	0.0446646	4.32418	3.09844	5.43161	1.0284	2.20891	0	2.70438	1.70451	244	Down2	.	.	GPR160,PHC3	ENSG00000173889.15,ENSG00000173890.16	PHC3	ENSG00000173889.15	11271
chr6:96990735-96990985	-2.12187	0.339471	-4.35572	0.000274768	0.00328918	12.0119	8.0642	11.6628	2.00743	4.3118	1.08717	3.67242	2.19833	250	Down2	.	.	FHL5,UFL1,UFL1-AS1	ENSG00000014123.9,ENSG00000112214.10,ENSG00000233797.1	FHL5	ENSG00000112214.10	19440
chr8:26621808-26622010	-2.12187	-0.908982	-2.88775	0.00877634	0.0415418	5.62506	4.15852	6.56095	1.24222	3.33524	0	2.94228	1.84159	202	Down2	.	.	.	.	COX6B1P4	ENSG00000253813.1	71807
chr12:89413424-89413774	-2.12186	2.70931	-9.1717	8.23453e-09	2.05569e-05	36.6387	36.2409	44.682	8.2448	10.3945	7.7655	5.3686	3.46572	350	Down2	.	.	.	.	MRPS6P4	ENSG00000257820.1	299368
chr8:90265702-90265920	-2.12141	-0.202454	-3.8371	0.000951476	0.00826798	9.67982	5.77996	9.72706	1.72657	1.23618	1.87013	3.39546	1.96509	218	Down2	.	.	RPSAP74	ENSG00000253621.1	RPSAP74	ENSG00000253621.1	9681
chr12:81845094-81845373	-2.12126	1.1943	-5.91003	7.10418e-06	0.00024007	18.6177	18.065	13.7757	2.24846	5.31248	4.38375	4.2474	2.61888	279	Down2	.	.	PPFIA2	ENSG00000139220.16	PPFIA2	ENSG00000139220.16	5738
chr2:190935200-190935400	-2.12112	-0.244024	-3.86642	0.000887127	0.0078538	6.89873	8.82022	10.6025	1.25464	1.34744	2.71792	3.45579	2.00902	200	Down2	.	.	C2orf88,MSTN	ENSG00000138379.4,ENSG00000187699.10	MSTN	ENSG00000138379.4	7746
chr3:147794051-147794258	-2.12088	-0.0294017	-3.76342	0.00113438	0.00938372	15.2913	7.71034	7.04272	1.21222	1.95281	3.28252	3.56174	2.12828	207	Down2	.	.	.	.	HNRNPA1P20	ENSG00000205412.5	90827
chrX:142525372-142525658	-2.12068	0.552759	-5.02334	5.59271e-05	0.00101234	9.93236	9.98626	12.0483	2.63212	1.4134	2.85097	3.69182	2.18759	286	Down2	.	.	MTND1P33,MTND2P39	ENSG00000230130.1,ENSG00000235539.1	MTND2P39	ENSG00000230130.1	3061
chr6:130280072-130280292	-2.1204	-0.884242	-3.23376	0.00396077	0.023386	4.427	6.10924	4.2169	0.57029	1.83742	0.61771	2.84267	1.70631	220	Down2	.	.	.	.	L3MBTL3	ENSG00000198945.7	54553
chr9:7536469-7536698	-2.1199	-0.16053	-3.91087	0.000797697	0.00725454	9.21485	6.23596	8.68108	1.09576	1.1768	2.96717	3.35908	1.98732	229	Down2	.	.	.	.	RPL4P5	ENSG00000230207.1	58150
chr1:96701857-96702115	-2.11986	0.318628	-4.65365	0.000134703	0.00193657	11.0103	9.1165	9.76005	3.40407	1.56679	1.58019	3.61359	2.14078	258	Down2	.	.	.	.	UBE2WP1	ENSG00000234422.1	182036
chr5:160103229-160103429	-2.1198	-1.03814	-3.15391	0.00476807	0.0267575	5.68131	4.2001	4.63859	0.62732	0.67372	1.35896	2.83121	1.66584	200	Down2	.	.	.	.	PTTG1	ENSG00000164611.12	254015
chr10:24931939-24932245	-2.1197	0.381951	-4.89076	7.65812e-05	0.00127211	9.01795	8.51001	8.66217	2.05007	2.2017	1.33232	3.46351	2.05188	306	Down2	.	.	ARHGAP21	ENSG00000107863.16	ARHGAP21	ENSG00000107863.16	20169
chrX:108956377-108956602	-2.11956	0.606983	-5.11168	4.5391e-05	0.000870471	14.7894	14.5604	12.3696	3.90333	3.59317	1.81195	4.01539	2.41149	225	Down2	.	.	ACSL4,Y_RNA	ENSG00000068366.19,ENSG00000252069.1	ACSL4	ENSG00000068366.19	19840
chr7:85519712-85519971	-2.11938	0.655736	-5.1197	4.45401e-05	0.000861398	13.7881	14.595	9.21066	2.42209	2.60123	3.14818	3.87076	2.32701	259	Down2	.	.	.	.	SOCS5P1	ENSG00000236610.1	327078
chr3:151789850-151790132	-2.11926	0.808367	-5.3806	2.41375e-05	0.00055513	15.8294	12.2131	10.3393	2.22454	2.86689	3.37331	3.9001	2.3513	282	Down2	.	.	.	.	AADACL2-AS1	ENSG00000242908.6	143888
chr7:94675005-94675205	-2.11879	-0.094416	-4.19066	0.00040812	0.00441541	10.551	8.82022	9.27718	2.50929	1.34744	2.03844	3.56442	2.08436	200	Down2	.	.	HINT1P2	ENSG00000271159.1	HINT1P2	ENSG00000271159.1	27297
chr1:216630196-216630396	-2.11825	-0.78086	-3.43523	0.00247032	0.0166694	5.68131	5.88015	5.9639	1.25464	1.34744	0.67948	3.02574	1.75854	200	Down2	.	.	USH2A	ENSG00000042781.12	USH2A	ENSG00000042781.12	33459
chr5:96478447-96478749	-2.11825	0.755882	-5.18582	3.8115e-05	0.000770603	13.4374	9.73534	11.41	1.66178	4.01554	2.24994	3.78115	2.27791	302	Down2	LIX1	ENSG00000145721.11	.	.	LIX1	ENSG00000145721.11	0
chrX:51357361-51357766	-2.11824	0.192002	-4.33284	0.000290254	0.00342435	7.01396	5.60014	4.58133	0.61958	1.6635	1.67773	2.99522	1.84275	405	Down2	.	.	CENPVP3	ENSG00000224109.2	CENPVP3	ENSG00000224109.2	4004
chr2:213293783-213293983	-2.11811	-1.02733	-2.88207	0.00888986	0.0419121	5.2755	5.04012	3.97594	0	2.02116	2.03844	2.8163	1.81141	200	Down2	ERBB4	ENSG00000178568.13	.	.	ERBB4	ENSG00000178568.13	0
chr1:103256695-103256945	-2.11791	0.284028	-4.73892	0.000109908	0.0016625	9.41474	10.4163	10.0724	2.00743	2.69488	1.63075	3.61633	2.13505	250	Down2	.	.	.	.	COL11A1	ENSG00000060718.19	88629
chr2:168121072-168121283	-2.11789	-0.0812217	-4.04817	0.000574252	0.00566902	9.6163	7.16605	11.306	1.78385	2.55438	1.28812	3.52832	2.0519	211	Down2	.	.	XIRP2	ENSG00000163092.19	XIRP2	ENSG00000163092.19	15880
chr10:61874664-61874990	-2.11757	1.64885	-6.76015	1.0665e-06	7.45564e-05	24.1493	20.0987	15.855	5.7729	3.3066	4.58546	4.46447	2.76192	326	Down2	ANK3	ENSG00000151150.20	.	.	ANK3	ENSG00000151150.20	661
chr1:211241258-211241560	-2.11733	-1.19033	-2.71248	0.0130076	0.0549349	4.29995	2.78153	1.75538	0.83089	1.33851	0	2.3634	1.57205	302	Down2NoFDR	.	.	.	.	KCNH1-IT1	ENSG00000234233.1	65156
chrX:78705856-78706122	-2.11705	0.892655	-5.66722	1.24037e-05	0.000350625	14.3406	16.7373	11.9577	2.83002	3.03933	3.57622	4.04729	2.44433	266	Down2	.	.	.	.	ITM2A	ENSG00000078596.10	82693
chr6:163254891-163255249	-2.1162	0.420893	-3.97052	0.000691605	0.00653114	8.1615	9.62035	5.55298	3.50459	0.37638	2.65719	3.31233	2.09011	358	Down2	.	.	PACRG	ENSG00000112530.11	PACRG	ENSG00000112530.11	19614
chr2:141566530-141566778	-2.11606	-1.00475	-2.88011	0.00892954	0.0420383	4.25444	3.38718	4.2752	0	1.62997	1.64391	2.64646	1.72	248	Down2	.	.	.	.	Y_RNA	ENSG00000201892.1	183335
chr13:38214780-38215034	-2.11588	0.574615	-5.0116	5.75037e-05	0.00103266	13.74	13.5594	8.8702	2.46977	2.65244	2.67512	3.82447	2.29318	254	Down2	.	.	POSTN,TRPC4	ENSG00000133107.14,ENSG00000133110.14	TRPC4	ENSG00000133107.14	33473
chr14:26303094-26303331	-2.11531	0.0355225	-4.2945	0.000318186	0.00366785	8.9038	7.79766	10.0657	2.11754	2.27416	1.1468	3.48378	2.04176	237	Down2	.	.	.	.	CYB5AP5	ENSG00000257503.1	373912
chr4:96016628-96016858	-2.11492	0.31062	-4.48736	0.000200462	0.00259917	10.9392	9.49589	13.2531	2.72749	1.17169	3.54512	3.74903	2.22522	230	Down2	.	.	BMPR1B	ENSG00000138696.10	BMPR1B	ENSG00000138696.10	3986
chr8:76314382-76314619	-2.11445	1.89401	-7.40843	2.67354e-07	3.76797e-05	33.5605	26.5829	39.1442	7.94078	6.82247	6.88082	5.12999	3.24857	237	Down2	.	.	HNF4G,PKMP4	ENSG00000164749.11,ENSG00000254023.1	HNF4G	ENSG00000164749.11	5531
chr7:12498290-12498575	-2.11427	0.530739	-4.98879	6.0694e-05	0.00107379	11.3911	10.9055	8.83541	2.64135	2.83671	1.43049	3.6588	2.18936	285	Down2	.	.	TAS2R2P	ENSG00000203523.3	TAS2R2P	ENSG00000203523.3	32147
chr5:91225197-91225468	-2.11423	0.278002	-4.38762	0.000254546	0.00310357	11.0811	9.60909	6.84663	2.31484	0.99442	3.00877	3.50352	2.11262	271	Down2	.	.	.	.	PCBP2P3	ENSG00000248826.2	84852
chr11:83531145-83531352	-2.11403	0.436776	-4.78945	9.74446e-05	0.00152185	12.1546	12.9858	15.3659	2.42443	1.95281	4.59552	3.97711	2.37229	207	Down2	.	.	LDHAL6DP	ENSG00000250257.1	LDHAL6DP	ENSG00000250257.1	4840
chr2:124962742-124963077	-2.11359	-0.471234	-2.91775	0.00819882	0.0395725	5.33001	4.7643	2.76931	0	2.81554	2.0283	2.69871	1.89139	335	Down2	.	.	CNTNAP5	ENSG00000155052.14	CNTNAP5	ENSG00000155052.14	16206
chr9:2859938-2860200	-2.11342	0.573647	-5.09313	4.74234e-05	0.00089799	13.6302	10.2598	11.1286	2.39436	2.05716	3.11213	3.79755	2.26444	262	Down2	.	.	GPS2P1,PUM3	ENSG00000080608.9,ENSG00000236496.2	PUM3	ENSG00000080608.9	15698
chr5:44863054-44863298	-2.11337	-0.334199	-3.74409	0.00118787	0.00970137	5.6547	7.22969	7.06109	1.54259	2.20891	0.55695	3.15747	1.87769	244	Down2	.	.	MRPS30	ENSG00000112996.9	MRPS30	ENSG00000112996.9	47733
chr1:76457346-76457637	-2.1132	1.25344	-5.97189	6.17031e-06	0.00021798	18.4078	17.8973	14.5739	6.46723	2.77822	2.80198	4.26187	2.60992	291	Down2	.	.	.	.	ASB17	ENSG00000154007.6	59231
chr8:85560623-85560903	-2.11313	0.386296	-4.53475	0.000178973	0.00238603	13.3337	7.80019	8.04654	1.79235	1.92491	2.42672	3.55838	2.11859	280	Down2	.	.	.	.	RALYL	ENSG00000184672.11	57260
chr1:240114970-240115184	-2.11308	0.596834	-5.01455	5.71038e-05	0.00102704	13.2741	15.7013	14.244	1.75885	3.77786	4.4452	4.06005	2.46033	214	Down2	.	.	.	.	CHRM3-AS1	ENSG00000234601.1	51799
chr9:9897150-9897365	-2.113	-0.484477	-3.53166	0.00196735	0.0140992	6.41743	8.98627	4.93139	1.75066	0.62672	1.89623	3.15873	1.88008	215	Down2	.	.	.	.	PTPRD	ENSG00000153707.15	136425
chr4:175635695-175635916	-2.11279	1.08996	-5.94679	6.53309e-06	0.000227036	16.8934	20.9055	22.1885	3.40627	4.2679	5.53424	4.47119	2.73327	221	Down2	GLRA3	ENSG00000145451.12	.	.	GLRA3	ENSG00000145451.12	772
chr11:44131903-44132179	-2.11246	0.600609	-5.21597	3.55048e-05	0.000732961	9.99817	11.5655	12.4848	2.2729	2.44101	2.46189	3.76694	2.2309	276	Down2	.	.	ACCS,EXT2	ENSG00000110455.13,ENSG00000151348.13	EXT2	ENSG00000151348.13	2338
chr6:55482184-55482461	-2.11243	0.581143	-5.02208	5.60948e-05	0.00101385	9.08307	13.04	11.4828	2.2647	2.91864	1.9624	3.74462	2.22291	277	Down2	.	.	HMGCLL1	ENSG00000146151.12	HMGCLL1	ENSG00000146151.12	38173
chr3:159724441-159724693	-2.11241	0.555595	-4.85074	8.42217e-05	0.00136247	11.5945	10.0002	15.2516	2.98725	1.60409	3.23562	3.85051	2.27968	252	Down2	.	.	IL12A,IL12A-AS1,LINC01100	ENSG00000168811.6,ENSG00000242107.2,ENSG00000244040.5	IL12A-AS1	ENSG00000244040.5	8955
chr5:164024473-164024680	-2.11224	-0.307592	-3.69649	0.00133044	0.0105321	7.8417	7.30453	8.96346	3.63665	1.30187	0.6565	3.36694	1.99526	207	Down2	.	.	.	.	LSM1P2	ENSG00000271679.1	709641
chr8:113417224-113417482	-2.11224	-0.369511	-3.07618	0.00570589	0.030463	5.03328	6.51179	7.19162	2.91777	3.13358	0	3.08738	2.0102	258	Down2	.	.	.	.	CSMD3	ENSG00000164796.17	67421
chr6:18990711-18990969	-2.11183	0.587073	-5.11387	4.5157e-05	0.00086815	11.954	10.4189	13.8696	2.43148	3.13358	2.10692	3.83945	2.27558	258	Down2	.	.	.	.	RPL5P20	ENSG00000218643.2	357444
chr18:28812370-28812570	-2.11162	-1.26751	-2.71858	0.0128322	0.054399	4.46389	3.36008	4.63859	0.62732	2.69488	0	2.68514	1.69201	200	Down2NoFDR	.	.	.	.	DSC1	ENSG00000134765.9	69552
chr4:33062668-33062974	-2.11131	0.291751	-4.55463	0.000170661	0.00230802	8.48749	6.5884	9.9615	1.64006	1.32102	2.22053	3.40019	2.00482	306	Down2	.	.	.	.	snoU13	ENSG00000238694.1	1904992
chr2:163651946-163652175	-2.11106	0.0592135	-4.22106	0.000379444	0.00418738	10.6325	8.80371	8.10234	1.09576	1.7652	3.5606	3.51531	2.11376	229	Down2	.	.	KCNH7	ENSG00000184611.11	KCNH7	ENSG00000184611.11	42953
chr3:187397504-187397768	-2.11079	0.40423	-4.28711	0.000323878	0.00371565	9.53034	7.95474	15.0604	2.85146	1.02079	3.08855	3.68048	2.17648	264	Down2	.	.	BCL6,RTP2,SST	ENSG00000113916.17,ENSG00000157005.3,ENSG00000198471.1	SST	ENSG00000157005.3	9318
chr6:122170747-122171022	-2.11079	1.85864	-7.50709	2.17661e-07	3.46438e-05	27.1522	29.6298	24.5785	4.56234	7.34966	6.91835	4.87533	3.0851	275	Down2	.	.	HMGB3P18	ENSG00000220184.2	HMGB3P18	ENSG00000220184.2	8892
chr8:76560548-76560837	-2.11074	0.929373	-5.48915	1.87403e-05	0.000466358	14.3226	12.4986	13.7576	2.6048	1.86497	5.17252	3.98283	2.41889	289	Down2	.	.	.	.	HNF4G	ENSG00000164749.11	108444
chr2:84250103-84250303	-2.11057	-0.537793	-3.51809	0.0020315	0.0144313	8.11616	7.14018	5.30125	0.62732	1.34744	2.71792	3.18243	1.91573	200	Down2	.	.	ST6GALNAC2P1	ENSG00000228902.1	ST6GALNAC2P1	ENSG00000228902.1	17541
chr2:156107429-156107735	-2.11052	0.887457	-4.76258	0.000103884	0.00159381	11.6703	16.7455	9.09528	1.23004	5.28407	3.10874	3.85566	2.39354	306	Down2	.	.	MTND2P20	ENSG00000229701.1	MTND2P20	ENSG00000229701.1	13600
chr4:182490848-182491050	-2.11017	0.548227	-4.59445	0.000155164	0.00214921	14.4644	11.228	20.995	3.10555	4.66934	2.01826	4.12265	2.44947	202	Down2	.	.	.	.	CCNHP1	ENSG00000251433.1	336570
chr2:159602213-159602536	-2.11001	-0.247358	-3.61335	0.0016211	0.0122	7.03568	3.90103	5.33407	1.1653	2.08582	0.42073	2.92983	1.79126	323	Down2	.	.	DAPL1	ENSG00000163331.10	DAPL1	ENSG00000163331.10	49294
chr11:22942631-22942924	-2.10981	2.83209	-9.16645	8.31526e-09	2.05569e-05	54.0154	49.0251	47.4941	8.56412	12.4167	14.3781	5.71174	3.79391	293	Down2	.	.	.	.	CCDC179	ENSG00000255359.2	60660
chr13:71538416-71538616	-2.1097	-0.34616	-3.77737	0.00109725	0.0091529	8.11616	8.40021	7.28922	2.50929	0.67372	2.03844	3.35435	1.98624	200	Down2	.	.	MTCL1P1	ENSG00000226554.1	MTCL1P1	ENSG00000226554.1	40620
chr5:41856888-41857184	-2.10927	1.42503	-6.60436	1.49947e-06	9.07991e-05	19.1936	18.1626	18.8051	4.66253	5.46259	2.75465	4.39364	2.69862	296	Down2	.	.	C5orf51,OXCT1,OXCT1-AS1	ENSG00000083720.12,ENSG00000205765.8,ENSG00000248668.2	OXCT1-AS1	ENSG00000248668.2	12949
chr10:82778971-82779254	-2.10866	1.97905	-7.84767	1.08106e-07	2.67846e-05	32.9809	26.4176	27.1619	7.09339	6.66577	5.76238	4.9553	3.13627	283	Down2	.	.	.	.	WARS2P1	ENSG00000227209.1	78015
chr5:42889555-42889781	-2.10864	1.2414	-6.37354	2.49843e-06	0.000122255	22.2656	20.8147	21.6976	6.10667	4.76969	3.60786	4.57823	2.81925	226	Down2	.	.	PRELID3BP4,PRELID3BP5,PRELID3BP6,SEPP1	ENSG00000249516.1,ENSG00000250722.5,ENSG00000251163.1,ENSG00000251656.1	SEPP1	ENSG00000250722.5	2062
chrX:94637870-94638141	-2.10851	0.00638796	-3.89228	0.000833939	0.00749632	8.68519	8.05924	5.86854	1.85187	3.48047	0.50146	3.28727	2.02486	271	Down2	.	.	.	.	CALM1P1	ENSG00000223467.2	116463
chr3:96050369-96050582	-2.10843	-0.634494	-3.47688	0.00223922	0.015538	6.85873	5.12689	6.22212	0.58903	1.8978	1.27602	3.06024	1.81415	213	Down2	.	.	HNRNPKP4	ENSG00000243547.1	HNRNPKP4	ENSG00000243547.1	17817
chr1:187234260-187234559	-2.10775	1.22286	-6.11489	4.46216e-06	0.000177127	18.1867	14.0472	16.4002	5.03536	3.15454	2.72701	4.20443	2.55145	299	Down2	.	.	.	.	LINC01036	ENSG00000236030.1	172286
chrX:28349711-28349911	-2.10774	-1.54603	-2.67961	0.0139917	0.0578625	2.84066	3.36008	3.97594	1.25464	0	0.67948	2.50499	1.53703	200	Down2NoFDR	.	.	.	.	IL1RAPL1	ENSG00000169306.9	255606
chr6:8131612-8131914	-2.10743	0.238135	-4.49257	0.000197977	0.00257629	9.67489	6.95381	7.46037	2.49267	1.33851	1.34996	3.36008	1.99848	302	Down2	.	.	EEF1E1,EEF1E1-BLOC1S5	ENSG00000124802.11,ENSG00000265818.1	EEF1E1	ENSG00000124802.11	28802
chr7:141354391-141354713	-2.10735	1.767	-6.9656	6.83768e-07	5.8401e-05	20.6685	22.6962	22.2257	5.45497	7.1138	2.95427	4.594	2.86176	322	Down2	.	.	AGK,KIAA1147	ENSG00000006530.15,ENSG00000257093.6	AGK	ENSG00000006530.15	5460
chr3:159523019-159523303	-2.10718	1.30789	-6.40824	2.31285e-06	0.000115962	16.2895	17.7469	20.0663	3.09243	5.21895	3.82806	4.34188	2.65302	284	Down2	.	.	IQCJ-SCHIP1,IQCJ-SCHIP1-AS1,SCHIP1	ENSG00000151967.18,ENSG00000241211.1,ENSG00000250588.6	SCHIP1	ENSG00000151967.18	34348
chr8:43303176-43303476	-2.10703	1.68465	-7.38799	2.79039e-07	3.84449e-05	21.9136	21.5605	22.9721	5.43679	5.38975	4.07689	4.61144	2.85646	300	Down2	.	.	.	.	SNX18P27	ENSG00000253418.1	65311
chr6:122354841-122355105	-2.10697	1.4596	-6.53655	1.74089e-06	9.86118e-05	26.1316	21.9551	16.5664	4.75244	5.10393	4.63283	4.55599	2.83391	264	Down2	.	.	.	.	HMGB3P18	ENSG00000220184.2	174928
chr9:32432101-32432303	-2.10692	-0.424738	-3.63644	0.00153461	0.0117246	7.63401	7.90119	6.56095	1.24222	0.66705	3.36377	3.27063	1.96633	202	Down2	.	.	ACO1	ENSG00000122729.18	ACO1	ENSG00000122729.18	47483
chr2:147685023-147685291	-2.1068	0.37265	-4.64341	0.000138036	0.00197057	8.47957	9.40322	12.363	1.8726	3.01665	1.52123	3.61809	2.13619	268	Down2	.	.	.	.	PABPC1P2	ENSG00000198526.7	339949
chr12:91623154-91623367	-2.10636	-0.926812	-2.90414	0.00845612	0.0404517	4.57248	4.73251	5.59991	1.17807	0	3.19005	2.85952	1.82026	213	Down2	.	.	DCN	ENSG00000011465.16	DCN	ENSG00000011465.16	46255
chr5:141990787-141991008	-2.10636	-0.656742	-3.21945	0.00409492	0.0239631	9.18117	4.5612	4.19782	1.13542	1.8291	0.61492	3.00045	1.79123	221	Down2	.	.	FGF1,RPS12P10	ENSG00000113578.17,ENSG00000225147.1	FGF1	ENSG00000113578.17	9899
chr12:91749295-91749534	-2.10618	0.808531	-5.54152	1.65928e-05	0.000427224	16.3002	15.8163	12.754	3.14973	2.81891	3.98022	4.10311	2.48508	239	Down2	.	.	.	.	DCN	ENSG00000011465.16	172396
chr11:96160089-96160309	-2.10614	-0.513157	-3.58568	0.00173106	0.0128254	5.90266	7.25472	6.02415	1.14058	2.44989	0.61771	3.11705	1.85972	220	Down2	.	.	CCDC82,JRKL	ENSG00000149231.11,ENSG00000183340.6	JRKL	ENSG00000183340.6	36931
chr17:69938907-69939185	-2.1061	-0.0819252	-3.09139	0.00550937	0.0296943	7.2987	7.25198	6.1975	2.70786	5.81628	0	3.20238	2.18334	278	Down2	.	.	.	.	LINC01152	ENSG00000256124.5	87248
chr5:160971433-160971729	-2.1059	2.35002	-8.5307	2.78344e-08	2.05569e-05	34.8227	39.7307	32.2373	8.47732	6.82823	9.18218	5.23935	3.38096	296	Down2	GABRB2	ENSG00000145864.12	.	.	GABRB2	ENSG00000145864.12	1920
chr1:105323250-105323554	-2.10584	0.185358	-4.26416	0.000342192	0.00387136	9.87822	6.63174	6.53937	1.65085	2.65942	0.89405	3.3035	1.99038	304	Down2	.	.	.	.	FTLP17	ENSG00000228347.1	626799
chr4:72095604-72095866	-2.10546	0.877207	-5.40286	2.29148e-05	0.000534188	13.3204	18.5959	11.6344	3.3521	3.60003	2.59344	4.05064	2.45094	262	Down2	.	.	SLC4A4	ENSG00000080493.13	SLC4A4	ENSG00000080493.13	25070
chr4:160685637-160685907	-2.10543	0.924236	-5.69173	1.17218e-05	0.000336933	14.7293	15.5559	12.7623	2.7881	4.49146	2.5166	4.05399	2.46044	270	Down2	.	.	.	.	U3	ENSG00000251979.1	257458
chr4:132366599-132366799	-2.10497	-1.20688	-2.70125	0.0133361	0.0559328	3.65227	5.04012	3.97594	0	3.3686	0.67948	2.70038	1.76131	200	Down2NoFDR	.	.	.	.	RPL7AP28	ENSG00000184139.8	412269
chr4:71436919-71437148	-2.10496	-0.798075	-3.35716	0.00296811	0.0190077	6.0251	4.40186	4.62991	1.09576	0.5884	1.18687	2.86557	1.70003	229	Down2	.	.	AMBN	ENSG00000178522.14	AMBN	ENSG00000178522.14	20826
chr5:127244828-127245155	-2.10462	-0.247812	-3.704	0.00130685	0.0103946	4.71581	4.62397	6.48471	0.38368	1.23618	2.07792	2.913	1.79353	327	Down2	.	.	LINC01183	ENSG00000230561.3	LINC01183	ENSG00000230561.3	25781
chr5:152876507-152876761	-2.10454	-0.217814	-3.53421	0.00195551	0.0140355	8.94695	8.59864	3.65243	0.98791	2.65244	1.07005	3.17086	1.92722	254	Down2	.	.	GRIA1	ENSG00000155511.17	GRIA1	ENSG00000155511.17	2957
chr4:118998591-118998796	-2.10453	-0.657498	-3.40876	0.00262916	0.0174239	7.9182	6.14649	4.52546	1.22404	0.65729	1.98873	3.06799	1.82863	205	Down2	.	.	NDST3	ENSG00000164100.8	NDST3	ENSG00000164100.8	43091
chr6:64017890-64018102	-2.10425	-0.307614	-3.61785	0.00160388	0.0120979	8.03959	6.33978	9.37721	3.55088	0.63558	1.28204	3.34269	1.98221	212	Down2	.	.	LGSN	ENSG00000146166.16	LGSN	ENSG00000146166.16	11746
chr20:30150761-30151025	-2.10424	0.549928	-5.03123	5.48927e-05	0.00100005	10.4526	11.1366	12.5503	1.90097	3.57275	2.05903	3.77141	2.25054	264	Down2	HM13-IT1	ENSG00000235313.1	.	.	HM13-IT1	ENSG00000235313.1	0
chrX:140000651-140001021	-2.10422	1.19778	-5.51893	1.74867e-05	0.000442619	13.8194	9.53537	15.7605	1.69546	2.91338	4.40745	3.91714	2.37633	370	Down2	.	.	.	.	SPANXB1	ENSG00000227234.1	83736
chr3:190685115-190685315	-2.10404	-1.58364	-2.64824	0.0149964	0.0607776	4.05808	2.94007	2.65062	0.62732	0	1.35896	2.45608	1.54245	200	Down2NoFDR	.	.	.	.	OSTN	ENSG00000188729.6	231716
chr11:22266675-22266983	-2.10269	1.91162	-7.83247	1.11499e-07	2.68251e-05	24.7701	24.2733	26.6784	5.70292	6.5622	4.85344	4.78264	2.99617	308	Down2	.	.	ANO5	ENSG00000171714.10	ANO5	ENSG00000171714.10	24961
chr8:136343004-136343238	-2.10237	-0.982372	-2.8381	0.00981839	0.0450007	4.85582	4.3078	3.39824	0	2.87914	1.16151	2.69196	1.78995	234	Down2	.	.	.	.	LINC01591	ENSG00000254083.5	96524
chr3:5468145-5468397	-2.10236	1.16923	-5.90218	7.23255e-06	0.000243289	19.9683	18.3338	16.3034	2.98725	6.95107	3.23562	4.354	2.69434	252	Down2	.	.	.	.	EDEM1	ENSG00000134109.10	231354
chr14:46813637-46813923	-2.10224	1.37982	-6.12593	4.35238e-06	0.00017445	21.8512	18.2102	15.7555	2.63212	6.59585	4.27645	4.37577	2.72491	286	Down2	.	.	.	.	LINC00871	ENSG00000258700.5	126640
chr4:107730374-107730636	-2.10224	1.22851	-6.13223	4.29097e-06	0.000172887	16.728	17.9546	21.2455	5.74646	3.08574	3.63082	4.38275	2.66929	262	Down2	.	.	ACTR6P1	ENSG00000248915.2	ACTR6P1	ENSG00000248915.2	28122
chr13:103523059-103523364	-2.10224	1.49933	-6.61729	1.45748e-06	8.9041e-05	23.6832	17.3513	16.5121	4.52494	4.85961	3.56449	4.41009	2.72158	305	Down2	.	.	ERCC5,METTL21EP	ENSG00000134899.17,ENSG00000250878.3	ERCC5	ENSG00000134899.17	3722
chr17:50461027-50461296	-2.10218	0.769756	-5.01198	5.74519e-05	0.00103217	13.8789	16.5506	8.86826	2.33205	2.50453	4.04152	3.91161	2.38116	269	Down2	.	.	.	.	snoZ178	ENSG00000252109.1	157321
chr2:19512864-19513082	-2.10161	-0.638703	-3.51991	0.0020228	0.0143912	6.32911	5.77996	5.47147	1.15105	0.61809	1.87013	3.0278	1.79868	218	Down2	.	.	LINC01376,OSR1	ENSG00000143867.6,ENSG00000236204.5	LINC01376	ENSG00000236204.5	7050
chr3:85851222-85851463	-2.10155	0.720342	-5.23828	3.36918e-05	0.000707453	16.8385	12.1995	13.1981	3.64419	3.35462	2.25554	4.02373	2.42035	241	Down2	.	.	CADM2-AS2	ENSG00000241648.1	CADM2-AS2	ENSG00000241648.1	25737
chr19:29751481-29751756	-2.10154	-0.404392	-3.18061	0.00448179	0.0255771	3.5416	10.3857	4.33739	0.91247	0.97995	1.4825	2.9813	1.77354	275	Down2	.	.	UQCRFS1	ENSG00000169021.5	UQCRFS1	ENSG00000169021.5	47034
chr2:180763718-180763975	-2.10151	0.350624	-4.75446	0.000105912	0.00161611	10.7373	10.7863	8.76666	2.92913	2.09718	1.58634	3.62793	2.16153	257	Down2	.	.	ZNF385B	ENSG00000144331.18	ZNF385B	ENSG00000144331.18	37487
chr4:12388705-12388905	-2.10136	-1.34422	-2.75408	0.0118557	0.0514432	5.68131	4.2001	1.98797	0.62732	0.67372	0.67948	2.59989	1.56715	200	Down2NoFDR	.	.	.	.	ECM1P2	ENSG00000249995.1	251806
chr4:155427556-155427791	-2.10133	0.117363	-4.25258	0.000351827	0.00395126	9.32495	7.86402	11.2792	1.06778	2.86689	2.31313	3.54968	2.11	235	Down2	.	.	DCHS2,PLRG1	ENSG00000171566.11,ENSG00000197410.8	DCHS2	ENSG00000197410.8	14627
chr13:70914084-70914353	-2.1011	0.277651	-4.5554	0.000170346	0.00230471	9.95663	7.49461	10.3463	1.39923	2.50453	2.02076	3.5231	2.08869	269	Down2	.	.	.	.	KLHL1	ENSG00000150361.11	231460
chr1:193376060-193376377	-2.10057	0.710882	-5.19597	3.72156e-05	0.000757746	9.72915	9.80466	12.5424	1.97893	3.40047	1.71478	3.69288	2.20553	317	Down2	.	.	.	.	LINC01031	ENSG00000232077.1	102185
chr1:186181844-186182112	-2.10025	1.2337	-6.29343	2.98741e-06	0.000137236	17.8677	18.493	17.3082	2.8089	5.02775	4.56368	4.33535	2.66917	268	Down2	.	.	GS1-174L6.4,HMCN1	ENSG00000143341.11,ENSG00000224691.1	GS1-174L6.4	ENSG00000224691.1	35411
chr4:163880391-163880599	-2.10022	0.0319365	-3.92492	0.000771326	0.0070724	12.8766	10.9041	6.37169	1.20639	1.94342	3.92008	3.58805	2.1784	208	Down2	.	.	.	.	NAF1	ENSG00000145414.8	174195
chrX:99112614-99112840	-2.10001	-1.09387	-2.93017	0.00797056	0.0387891	6.10508	4.0886	2.34569	0.55515	0.59621	1.20262	2.65495	1.62018	226	Down2	.	.	B3GNT2P1	ENSG00000229946.2	B3GNT2P1	ENSG00000229946.2	29849
chr3:79135731-79136025	-2.0999	1.90155	-7.7545	1.30714e-07	2.83554e-05	27.606	25.4292	25.244	5.12099	7.333	5.54678	4.82661	3.04444	294	Down2	.	.	.	.	ROBO1	ENSG00000169855.19	67123
chr12:18583514-18583822	-2.09973	1.30468	-6.44911	2.11229e-06	0.000109993	18.9728	15.8186	14.6301	4.07352	3.93732	3.08855	4.22419	2.58172	308	Down2	.	.	.	.	PIK3C2G	ENSG00000139144.9	59399
chr5:13479120-13479320	-2.09967	-0.229876	-4.03883	0.000587242	0.00577012	8.52197	9.24023	7.95187	1.88196	2.02116	1.35896	3.44118	2.01679	200	Down2	.	.	.	.	NENFP3	ENSG00000248462.1	74755
chrX:31055148-31055412	-2.09911	0.408843	-4.72283	0.000114206	0.0017107	9.83777	8.59112	13.0523	1.90097	2.55197	2.05903	3.66266	2.15877	264	Down2	.	.	FTHL17	ENSG00000132446.6	FTHL17	ENSG00000132446.6	34758
[truncated: 130,348 more rows]
