# Supplementary material for: Acute depletion of CTCF rewires genome-wide chromatin accessibility
Source: Genome Biol. 2021 Aug 24;22:244. doi: 10.1186/s13059-021-02466-0 (PMC8386078; doi:10.1186/s13059-021-02466-0)
Supplement: Supplementary file 3 — Additional file 3: Supplementary Tables-Tables S2. ATAC-seq statistics and QC. [file 13059_2021_2466_MOESM3_ESM.xlsx]

## Sheet: Sup Table1
Tab	Column	Descripton
ATAC.QC	Sample	Sample name
	Reads	Raw reads counts
	Mapped	Mapped reads counts
	NonDupMapped	Uniquely mapped reads counts
	Mpd%	Percentage of Mapped reads
	Dup%	Duplication rate
	Final_Fragments	Properly paired fragments
	<2kb	Properly paired fragments size smaller than 2kb
	Nucleosome_Free	Properly paired nucleosome free fragments
	Mono-	Properly paired mono-nucleosome fragments
	Di-	Properly paired di-nucleosome fragments
	Tri-	Properly paired tri-nucleosome fragments
	FRiP	Fraction of nucleosome free fragments in Peaks
Background	Regions	Name of regions indicated whether they are signifincat regulated upon CTCF knockout
	#Regions	Number of regions as background for Fisher Exact tests
CTCFAID+IAALarger_vs_Control	Transfac_ID	Transcription factor name with ID in TRANSFAC motif databasse
	Regions1_vs_Regions2	Indicated the direction of comparison, IAALarger_vs_Control means IAALarger are Regions1
	kstest-tvalue	Kolmogorov-Smirnov test statistic for Motif Scores by scipy.stats.ks_2samp
	kstest-pvalue	Kolmogorov-Smirnov test p.value for Motif Scores by scipy.stats.ks_2samp
	kstest_qvalue	Kolmogorov-Smirnov test p.value for Motif Scores, false discovery corrected by Benjamini and Hochberg method
	Average_Motif_Score_Region1	Average Motif Score of Regions set 1
	Average_Motif_Score_Region2	Average Motif Score of Regions set 2
	Matches_Regions1	Number of regions have motif matches in Regions set 1
	Matches_Regions2	Number of regions have motif matches in Regions set 2
	OddRatio	Odd Ratio from Fisher exact test, > 1 means enriched for Regions1, here means enriched for CTCFAID+IAALarger
	Fisher-pvalue	p-value from Fisher exact test
Control_vs_CTCFAID+IAASmaller	Transfac_ID	Transcription factor name with ID in TRANSFAC motif databasse
	Regions1_vs_Regions2	Indicated the direction of comparison, IAALarger_vs_Control means IAALarger are Regions1
	kstest-tvalue	Kolmogorov-Smirnov test statistic for Motif Scores by scipy.stats.ks_2samp
	kstest-pvalue	Kolmogorov-Smirnov test p.value for Motif Scores by scipy.stats.ks_2samp
	kstest_qvalue	Kolmogorov-Smirnov test p.value for Motif Scores, false discovery corrected by Benjamini and Hochberg method
	Average_Motif_Score_Region1	Average Motif Score of Regions set 1
	Average_Motif_Score_Region2	Average Motif Score of Regions set 2
	Matches_Regions1	Number of regions have motif matches in Regions set 1
	Matches_Regions2	Number of regions have motif matches in Regions set 2
	OddRatio	Odd Ratio from Fisher exact test, > 1 means enriched for Regions1, here means Control
	Fisher-pvalue	p-value from Fisher exact test

## Sheet: ATAC.QC
Sample	Reads	Mapped	NonDupMapped	Mpd%	Dup%	Final_Fragments	<2kb	Nucleosome_Free	Mono-	Di-	Tri-	FRiP	noXYM_Reads	noXYM_Mapped	noXYM_NonDupMapped	noXYM_Mpd%	noXYM_Dup%	chrM_Reads	chrM_Mapped	chrM_NonDupMapped	chrM_Mpd%	chrM_Dup%	chrX_Reads	chrX_Mapped	chrX_NonDupMapped	chrX_Mpd%	chrX_Dup%	chrY_Reads	chrY_Mapped	chrY_NonDupMapped	chrY_Mpd%	chrY_Dup%PerM	NonDupPerM
ATAC-no_IAA-Clone27	184348876	176953792	135711949	0.9599	0.2331	62071596	62068468	26597157	17420541	6113724	1024945	0.386898	145417813	143836494	124501797	0.9891	0.1344	23702116	23569451	2907356	0.9944	0.8766	7629892	7549434	6737200	0.9895	0.1076	160894	152815	118603	0.9498	0.2239	0.140792
ATAC-no_IAA-Clone35	192270898	184613264	124717826	0.9602	0.3244	56625881	56623473	26555466	14562743	5085805	782671	0.374368	134258400	133041291	114105825	0.9909	0.1423	43479359	43257700	3340253	0.9949	0.9228	6633241	6574809	5902102	0.9912	0.1023	161685	155309	104702	0.9606	0.3258	0.245366
ATAC-no_IAA-Clone42	134756472	129604140	97486164	0.9618	0.2478	44396831	44394147	16966195	12934102	5077969	936216	0.396391	102590086	101520485	89093089	0.9896	0.1224	21641634	21532569	2606295	0.995	0.879	5209533	5155877	4657232	0.9897	0.0967	107448	102039	76082	0.9497	0.2544	0.174986
ATAC-with_IAA-Clone27	150559900	144342681	104400114	0.9587	0.2767	47537299	47534385	17295569	13472304	5964944	1097102	0.446128	111227035	109861587	95666986	0.9877	0.1292	28148299	27994591	3052238	0.9945	0.891	5074531	5012127	4507767	0.9877	0.1006	100138	94973	66831	0.9484	0.2963	0.203071
ATAC-with_IAA-Clone35	171364040	163765243	106018283	0.9557	0.3526	47615662	47612681	19884335	12713460	5099967	763574	0.352026	112821579	111632312	96320762	0.9895	0.1372	45437163	45184960	3597310	0.9944	0.9204	5446310	5387589	4857778	0.9892	0.0983	133827	128077	80617	0.957	0.3706	0.288138
ATAC-with_IAA-Clone42	177891760	170147016	112419712	0.9565	0.3393	50807697	50804659	19141231	14711123	5680744	835117	0.408058	120411767	119002502	102638763	0.9883	0.1375	44196423	43933899	3547748	0.9941	0.9192	5324911	5262560	4740291	0.9883	0.0992	120592	114742	73872	0.9515	0.3562	0.269638

## Sheet: Background
Regions	#Regions
CTCFAID+IAALarger	8042
CTCFAID+IAASmaller	8876
Control	8440

## Sheet: CTCFAID+IAALarger_vs_Control
Transfac_ID	Regions1_vs_Regions2	kstest-tvalue	kstest-pvalue	kstest_qvalue	Average_Motif_Score_Region1	Average_Motif_Score_Region2	Matches_Regions1	Matches_Regions2	OddRatio	Fisher-pvalue
CNOT3_M01253	IAALarger_vs_Control	0.101706	1.55457e-06	9.66966e-06	13.6598	13.1608	4204	802	10.4319	0
TAF1_M04916	IAALarger_vs_Control	0.165806	1.57364e-17	2.42895e-16	10.9767	10.8059	4298	850	10.2507	0
E2F3_M02089	IAALarger_vs_Control	0.0734115	0.000504781	0.00225898	11.927	11.8536	4383	922	9.76743	0
E2F1_M00938	IAALarger_vs_Control	0.0310245	0.681494	1	12.3081	12.2099	3496	624	9.63257	0
TEAD2_M00695	IAALarger_vs_Control	0.139482	4.97473e-14	6.14287e-13	11.8702	11.7307	4438	973	9.45009	0
HDAC2_M04866	IAALarger_vs_Control	0.0624658	0.10993	0.289103	12.7935	12.5657	2644	426	9.21443	0
E2F3_HES7_COM_M08526	IAALarger_vs_Control	0.0844112	0.000897183	0.00387965	12.3151	11.8145	3377	636	8.88259	0
EGR1_M04797	IAALarger_vs_Control	0.149187	7.45257e-15	9.70581e-14	7.90797	5.7636	4129	901	8.82925	0
SMAD3_M02898	IAALarger_vs_Control	0.178235	9.59261e-24	1.90368e-22	12.8201	12.1849	4437	1033	8.82523	0
ZBTB14_M00716	IAALarger_vs_Control	0.0779877	0.00770936	0.0281214	11.2459	11.0902	2989	532	8.79289	0
EGR1_M04869	IAALarger_vs_Control	0.168366	3.99649e-10	3.60116e-09	13.2646	12.4527	2680	455	8.77145	0
HINFP_M03908	IAALarger_vs_Control	0.0781963	0.00438854	0.0167407	-17.0836	-18.3629	3159	587	8.65487	0
E2F1_M08874	IAALarger_vs_Control	0.0387866	0.370001	0.734277	11.4916	11.403	3403	660	8.64715	0
ZBTB14_M02933	IAALarger_vs_Control	0.0375763	0.565463	0.977321	12.213	12.0881	2854	511	8.53594	0
SP2_M09658	IAALarger_vs_Control	0.358154	2.18447e-189	1.04043e-186	17.3209	13.3269	6133	2325	8.44969	0
SP5_M07310	IAALarger_vs_Control	0.187926	9.41441e-29	2.32501e-27	-4.4062	-6.98253	4579	1145	8.42438	0
E2F4_M04823	IAALarger_vs_Control	0.10822	1.46649e-07	1.01227e-06	12.8609	12.4782	3867	847	8.30324	0
HINFP_M03909	IAALarger_vs_Control	0.0955491	5.4139e-05	0.000278119	-9.76413	-11.4526	3396	685	8.27522	0
TFAP2A_M01857	IAALarger_vs_Control	0.162682	2.40959e-23	4.69799e-22	11.714	11.32	4742	1250	8.26545	0
TCF12_M04883	IAALarger_vs_Control	0.0659157	0.0982209	0.265303	12.2159	12.2818	2330	401	8.17759	0
ETV5_HES7_COM_M08700	IAALarger_vs_Control	0.102835	8.69959e-06	4.97503e-05	12.4287	11.9483	3399	696	8.14533	0
E2F4_M07084	IAALarger_vs_Control	0.0780274	0.00100957	0.00431528	12.9705	12.6578	3531	748	8.04938	0
SP4_M09005	IAALarger_vs_Control	0.316616	5.28882e-79	3.26535e-77	14.1209	12.4906	4440	1121	8.04795	0
FOXN4_M04646	IAALarger_vs_Control	0.0341123	0.673094	1	12.0403	11.9222	2804	527	8.03791	0
TFDP1_M09789	IAALarger_vs_Control	0.121997	1.87399e-08	1.41997e-07	12.1969	11.8523	3519	745	8.03609	0
NRF1_M09641	IAALarger_vs_Control	0.198226	1.13692e-21	2.027e-20	12.8688	10.6198	3522	747	8.02465	0
NRF1_M07052	IAALarger_vs_Control	0.172349	6.62257e-16	9.23834e-15	13.1813	11.9568	3436	718	8.02296	0
SP2_M01783	IAALarger_vs_Control	0.34434	8.81302e-87	6.52947e-85	13.409	11.572	4225	1035	7.91935	0
HIC1_M01072	IAALarger_vs_Control	0.143925	6.55799e-16	9.1867e-15	12.3565	11.8659	4278	1066	7.86207	0
NRF1_M00652	IAALarger_vs_Control	0.206942	3.65171e-11	3.53919e-10	4.96101	2.74474	1949	333	7.78747	0
EGR1_EGR2_EGR3_EGR4_COM_M08878	IAALarger_vs_Control	0.222316	1.88932e-44	6.36262e-43	13.4995	12.4784	4711	1298	7.78186	0
WT1_M02036	IAALarger_vs_Control	0.244751	1.29961e-51	5.03826e-50	13.6464	12.5763	4599	1239	7.76333	0
E2F1_M07250	IAALarger_vs_Control	0.0490379	0.244291	0.541173	11.0962	11.0136	2691	514	7.75478	0
ZFX_M01593	IAALarger_vs_Control	0.266048	1.0296e-78	6.24123e-77	14.2894	12.607	5269	1664	7.73746	0
HES7_TFAP2C_COM_M08662	IAALarger_vs_Control	0.137012	1.57717e-14	2.03023e-13	12.7586	11.9553	4258	1074	7.71759	0
EGR1_M07354	IAALarger_vs_Control	0.238836	1.87828e-49	6.95797e-48	13.676	12.4904	4602	1248	7.70945	0
E2F8_TFAP2C_COM_M08440	IAALarger_vs_Control	0.212523	1.37594e-45	4.82883e-44	12.6502	11.1633	4994	1482	7.69254	0
TFAP2_COM_M00189	IAALarger_vs_Control	0.175528	6.33716e-24	1.26515e-22	12.8268	12.2196	4283	1093	7.65889	0
KLF14_M03913	IAALarger_vs_Control	0.272321	1.06832e-56	4.39728e-55	12.5158	10.5796	4267	1087	7.64611	0
NRF1_M02102	IAALarger_vs_Control	0.172465	9.59643e-15	1.24492e-13	13.2834	12.0995	3172	663	7.64017	0
E2F1_HES7_COM_M08525	IAALarger_vs_Control	0.129668	3.4396e-09	2.7369e-08	11.0615	10.3795	3352	722	7.64009	0
ATF3_M04744	IAALarger_vs_Control	0.157126	3.34392e-12	3.51692e-11	12.2174	11.2816	3141	657	7.59215	0
SP2_M03807	IAALarger_vs_Control	0.330757	8.09375e-136	1.12436e-133	15.54	13.215	5535	1902	7.58923	0
KLF9_M09723	IAALarger_vs_Control	0.361808	1.66881e-203	2.78191e-200	16.8024	13.3319	6123	2501	7.57685	0
EGR1_M01873	IAALarger_vs_Control	0.25161	1.10456e-58	4.78262e-57	13.666	12.2169	4742	1351	7.5401	0
TCFL5_M08005	IAALarger_vs_Control	0.0618972	0.176812	0.421969	9.80936	9.72011	2051	368	7.5093	0
E2F1_EOMES_COM_M08523	IAALarger_vs_Control	0.0630409	0.0224498	0.0738143	10.7977	10.5147	3183	678	7.49952	0
SP4_M07617	IAALarger_vs_Control	0.305216	1.62068e-114	1.86322e-112	15.287	12.9479	5487	1881	7.48847	0
TFAP2_COM_M00915	IAALarger_vs_Control	0.225943	7.52029e-54	2.94972e-52	13.0613	12.1793	5057	1567	7.43064	0
ZBTB33_M09632	IAALarger_vs_Control	0.131011	1.00465e-09	8.50128e-09	12.1801	11.7377	3392	755	7.42506	0
E2F4_M07380	IAALarger_vs_Control	0.0322398	0.743304	1	12.0464	11.9773	2652	528	7.37288	0
SP1_M00196	IAALarger_vs_Control	0.338396	1.45811e-149	2.55861e-147	14.8794	12.7242	5623	2027	7.35427	0
E2F_COM_M08875	IAALarger_vs_Control	0.0784637	0.0226282	0.0743275	10.8497	10.7283	2262	427	7.34399	0
WT1_M07436	IAALarger_vs_Control	0.200155	7.7763e-46	2.75811e-44	13.4101	12.6554	5250	1721	7.34121	0
ZSCAN10_M01742	IAALarger_vs_Control	0.21533	9.07665e-19	1.49072e-17	13.1399	11.3253	2680	541	7.29765	0
WT1_M03893	IAALarger_vs_Control	0.300344	2.02657e-104	1.93046e-102	14.7977	12.8856	5280	1757	7.27126	0
SP2_M03567	IAALarger_vs_Control	0.329092	1.68121e-138	2.66912e-136	15.2348	12.8383	5544	1979	7.24577	0
E2F1_NHLH1_COM_M08690	IAALarger_vs_Control	0.137164	3.97763e-16	5.59554e-15	9.9068	8.96546	4410	1216	7.21335	0
MAZ_M09636	IAALarger_vs_Control	0.351359	1.31602e-192	8.77519e-190	17.3754	12.5216	6066	2523	7.19946	0
NRF1_M04694	IAALarger_vs_Control	0.21884	5.20764e-23	1.0036e-21	12.5553	10.4303	3027	653	7.19778	0
SP4_M03922	IAALarger_vs_Control	0.297431	3.51552e-79	2.25399e-77	10.9162	7.28517	4572	1308	7.18423	0
FOXN4_M04662	IAALarger_vs_Control	0.0284739	0.981144	1	10.9325	11.0511	1734	313	7.13745	7.13926e-286
HINFP_M03907	IAALarger_vs_Control	0.0236032	0.961933	1	11.7216	11.6026	2640	541	7.1355	0
SP3_M07615	IAALarger_vs_Control	0.33345	2.04188e-147	3.40381e-145	14.8349	12.701	5615	2070	7.11949	0
TFAP2A_M07348	IAALarger_vs_Control	0.183503	2.59914e-30	6.61491e-29	11.9593	11.5149	4546	1305	7.10954	0
SP4_M02810	IAALarger_vs_Control	0.31474	1.41916e-100	1.27877e-98	14.2128	11.9273	4891	1513	7.1065	0
KLF5_M03814	IAALarger_vs_Control	0.288288	1.85037e-111	1.99004e-109	14.8258	12.917	5638	2097	7.09393	0
KLF13_M09826	IAALarger_vs_Control	0.346361	1.94777e-198	2.16462e-195	16.0565	13.2193	6200	2718	7.08599	0
SP1_M07395	IAALarger_vs_Control	0.345996	4.78491e-160	9.97055e-158	14.5368	12.538	5626	2093	7.06158	0
EGR1_M03896	IAALarger_vs_Control	0.143539	2.06422e-10	1.90891e-09	6.67551	5.10237	3054	674	7.05472	0
E2F2_M02742	IAALarger_vs_Control	0.0779047	0.0376687	0.116392	11.8803	11.6719	2021	384	7.04184	0
FOXN1_M04659	IAALarger_vs_Control	0.0445029	0.357006	0.714012	11.3676	11.2422	2522	516	7.01618	0
SP1_SP3_M01219	IAALarger_vs_Control	0.235174	3.10432e-57	1.3101e-55	14.0931	12.8503	4911	1543	7.01102	0
TFAP2_COM_M00800	IAALarger_vs_Control	0.161287	2.93049e-23	5.68037e-22	13.3754	12.6359	4491	1291	7.00344	0
E2F3_M02743	IAALarger_vs_Control	0.0986166	0.0048302	0.0182999	11.776	11.5041	1924	363	6.99744	0
TRIM28_M01199	IAALarger_vs_Control	0.207112	1.76445e-38	5.44693e-37	13.0993	12.2349	4513	1307	6.97928	0
SP_COM_M00932	IAALarger_vs_Control	0.345612	9.77291e-166	2.50637e-163	14.5532	12.5707	5705	2192	6.95821	0
NR2C2_M04934	IAALarger_vs_Control	0	1	1	13	13	2001	385	6.93016	0
SALL2_M04595	IAALarger_vs_Control	0.150632	5.18219e-21	9.04578e-20	12.602	12.7526	4555	1342	6.90908	0
E2F4_M09682	IAALarger_vs_Control	0.2621	1.19092e-68	6.30242e-67	12.9406	12.0114	4796	1487	6.90863	0
SP1_M01303	IAALarger_vs_Control	0.257208	7.24736e-78	4.31477e-76	13.3645	10.5968	5240	1798	6.90832	0
TFAP2A_TFAP2B_TFAP2C_TFAP2D_COM_M08867	IAALarger_vs_Control	0.16957	9.82356e-26	2.14064e-24	11.7063	11.3539	4474	1297	6.90577	0
EGR3_M03898	IAALarger_vs_Control	0.200926	2.98081e-29	7.47219e-28	10.1063	8.46984	3933	1028	6.90129	0
E2F1_M07206	IAALarger_vs_Control	0.078988	0.00369083	0.0142752	13.92	13.5667	2801	607	6.89665	0
CTCF_M08995	IAALarger_vs_Control	0.214244	2.65187e-43	8.84132e-42	12.1991	11.5706	4621	1388	6.86287	0
SP7_M07329	IAALarger_vs_Control	0.257025	4.61962e-79	2.906e-77	13.3934	12.3995	5274	1835	6.85821	0
KLF7_M02773	IAALarger_vs_Control	0.306611	1.14759e-102	1.0628e-100	13.9288	12.0745	5027	1652	6.85099	0
SP1_M07063	IAALarger_vs_Control	0.351321	8.25212e-167	2.29271e-164	14.2445	12.4368	5611	2127	6.85052	0
EGR1_M04918	IAALarger_vs_Control	0.0477847	0.540277	0.948832	12.3622	12.2667	1753	330	6.85026	8.458e-282
CTCF_M08911	IAALarger_vs_Control	0.0699101	0.000240278	0.00112829	12.5873	12.3373	4206	1171	6.80626	0
SP_COM_M00931	IAALarger_vs_Control	0.348482	3.41352e-161	7.58711e-159	14.227	12.3836	5550	2083	6.79685	0
EGR1_M02744	IAALarger_vs_Control	0.232101	3.23684e-45	1.12413e-43	13.188	11.7137	4297	1219	6.79684	0
EGR3_M03900	IAALarger_vs_Control	0.148549	5.28634e-13	5.95428e-12	8.56453	7.45533	3355	806	6.77977	0
HIC1_M01073	IAALarger_vs_Control	0.144138	3.62932e-16	5.12718e-15	12.6903	12.1264	4049	1100	6.76631	0
ZNF692_M09734	IAALarger_vs_Control	0.297226	2.69787e-138	4.0885e-136	13.8094	12.3826	5987	2546	6.74449	0
EGR_COM_M00982	IAALarger_vs_Control	0.277618	1.83373e-89	1.45563e-87	14.6792	12.5301	5149	1777	6.67355	0
SP1_M09765	IAALarger_vs_Control	0.354022	1.32154e-176	4.40602e-174	14.6898	12.4064	5680	2244	6.63983	0
ZBTB14_M00333	IAALarger_vs_Control	0.101458	0.000379242	0.00172731	11.2268	10.998	2359	498	6.61989	0
KLF4_M09692	IAALarger_vs_Control	0.295525	9.50184e-94	7.91979e-92	13.7714	12.1994	4921	1625	6.6126	0
KLF2_M08819	IAALarger_vs_Control	0.206346	5.68997e-45	1.93575e-43	12.7388	12.3184	4863	1586	6.61081	0
SP_COM_M00933	IAALarger_vs_Control	0.338032	2.43101e-161	5.78928e-159	14.2399	12.5947	5678	2250	6.60779	0
SP4_M02914	IAALarger_vs_Control	0.192846	1.3749e-18	2.2252e-17	11.8515	11.2847	2963	685	6.60457	0
KLF4_M01588	IAALarger_vs_Control	0.286924	2.77484e-96	2.37213e-94	14.04	12.422	5149	1796	6.58412	0
E2F1_M00428	IAALarger_vs_Control	0	1	1	10	10	1217	223	6.57047	6.80833e-192
SP4_M01273	IAALarger_vs_Control	0.329626	3.29899e-137	4.7821e-135	15.1091	12.5145	5360	1969	6.56798	0
AHR_M07347	IAALarger_vs_Control	0.102551	8.87063e-05	0.000441413	12.1872	11.9217	2607	575	6.56104	0
NFE4_M02105	IAALarger_vs_Control	0.107168	4.4209e-11	4.24763e-10	13.0111	12.6274	4519	1385	6.53397	0
EGR1_M09761	IAALarger_vs_Control	0.281126	1.69769e-108	1.71518e-106	14.3202	12.6248	5575	2175	6.50935	0
TFAP2B_M01858	IAALarger_vs_Control	0.238374	1.59005e-68	8.28316e-67	13.7136	12.5446	5210	1860	6.50815	0
SP100_M02913	IAALarger_vs_Control	0.0752144	0.978918	1	10.6642	10.5682	265	44	6.5021	9.84136e-43
EGR_COM_M00807	IAALarger_vs_Control	0.216544	6.20067e-47	2.22291e-45	13.3024	12.4281	4689	1495	6.49647	0
GCM1_SPDEF_COM_M08323	IAALarger_vs_Control	0.156224	1.90962e-17	2.93396e-16	10.8384	9.99802	3768	1009	6.49281	0
E2F_COM_M00940	IAALarger_vs_Control	0.0261959	0.997598	1	11.6863	11.633	1406	267	6.48559	2.24411e-219
E2F1_ELK1_COM_M08205	IAALarger_vs_Control	0.0537395	0.164337	0.398182	10.6911	10.4635	2399	520	6.47503	0
GCM2_HES7_COM_M08590	IAALarger_vs_Control	0.0851615	0.000319208	0.00146388	11.7942	11.3527	3080	740	6.45882	0
KLF_COM_M07461	IAALarger_vs_Control	0.193272	5.19805e-45	1.78663e-43	11.7506	11.4566	5184	1853	6.44785	0
KLF16_M03914	IAALarger_vs_Control	0.274129	3.44513e-87	2.61047e-85	14.02	12.235	5088	1783	6.43078	0
PLAGL1_M02786	IAALarger_vs_Control	0.103757	2.00459e-06	1.23765e-05	12.4315	12.0152	3210	792	6.41506	0
EGR1_M08996	IAALarger_vs_Control	0.255231	6.89791e-59	3.026e-57	13.4222	12.086	4398	1337	6.41191	0
KLF3_M07460	IAALarger_vs_Control	0.207964	1.70726e-54	6.85785e-53	13.3481	12.6512	5303	1958	6.40953	0
E2F3_FOXI1_COM_M08208	IAALarger_vs_Control	0.116423	4.62464e-11	4.43061e-10	11.1313	10.5517	4044	1151	6.40562	0
EGR4_M03899	IAALarger_vs_Control	0.134535	1.56053e-13	1.84496e-12	11.9301	11.2856	3832	1054	6.37841	0
NRF1_M04059	IAALarger_vs_Control	0.304895	2.42483e-28	5.8161e-27	11.8597	9.34466	1981	412	6.36869	9.61236e-303
ZNF449_M09837	IAALarger_vs_Control	0.224234	7.82098e-60	3.52367e-58	12.9275	12.0845	5133	1834	6.35575	0
WT1_M01118	IAALarger_vs_Control	0.098858	1.0659e-10	1.00388e-09	11.1826	11.0137	4809	1602	6.34915	0
SP1_M00008	IAALarger_vs_Control	0.296494	6.29034e-99	5.51895e-97	12.607	11.6174	4980	1725	6.33113	0
KLF11_M01837	IAALarger_vs_Control	0.194124	2.14711e-37	6.44906e-36	12.9149	12.5432	4605	1482	6.29052	0
SP2_M04932	IAALarger_vs_Control	0.0809705	0.000457705	0.00205936	5.16661	4.01138	3169	791	6.2886	0
EGR1_M09603	IAALarger_vs_Control	0.279588	4.52669e-129	5.80461e-127	14.5777	12.8171	6036	2739	6.26293	0
KLF10_M08905	IAALarger_vs_Control	0.103476	3.04115e-09	2.46097e-08	10.8702	10.7471	4129	1218	6.2567	0
SP3_M03921	IAALarger_vs_Control	0.267766	1.16397e-83	8.43623e-82	13.3116	12.1778	5058	1800	6.25282	0
ZIC1_M02835	IAALarger_vs_Control	0.0817949	0.000166257	0.000797557	11.9153	11.5936	3377	876	6.25067	0
SP1_M03920	IAALarger_vs_Control	0.334579	4.17942e-133	5.57368e-131	13.9225	12.4108	5109	1845	6.22648	0
SP2_M07129	IAALarger_vs_Control	0.367876	1.47342e-209	4.91239e-206	15.4879	12.6525	5852	2535	6.22447	0
KLF3_M03553	IAALarger_vs_Control	0.230773	2.31439e-64	1.10231e-62	13.6497	12.8313	5144	1873	6.22346	0
TFAP2A_M00469	IAALarger_vs_Control	0.134074	3.12644e-15	4.25451e-14	11.0337	10.7941	4120	1219	6.22276	0
E2F3_M02847	IAALarger_vs_Control	0.0553609	0.235552	0.526362	11.7506	11.5683	1965	417	6.2212	1.1789e-295
KLF3_M01113	IAALarger_vs_Control	0.164906	2.19976e-30	5.64153e-29	12.4333	12.1504	4895	1696	6.18511	0
PAX4_M00373	IAALarger_vs_Control	0.105741	2.48273e-07	1.65218e-06	11.784	11.4865	3380	890	6.15037	0
EGR1_M07597	IAALarger_vs_Control	0.0367201	0.422356	0.810408	5.47432	5.517	2882	706	6.11848	0
E2F2_M02846	IAALarger_vs_Control	0.0586842	0.223077	0.506313	11.5572	11.4395	1800	380	6.11646	1.54806e-268
CTCF_M07249	IAALarger_vs_Control	0.109808	2.83401e-12	3.02441e-11	12.7632	12.4215	4560	1490	6.1085	0
TFAP2C_M00470	IAALarger_vs_Control	0.169626	1.7904e-24	3.68468e-23	11.7588	11.4597	4125	1242	6.10324	0
EGR2_M03897	IAALarger_vs_Control	0.206074	3.05698e-29	7.60595e-28	11.7815	10.5978	3593	987	6.0983	0
BCL6B_M02844	IAALarger_vs_Control	0.234971	2.97044e-60	1.37548e-58	12.2985	11.4955	4824	1667	6.09069	0
E2F_COM_M00920	IAALarger_vs_Control	0.0209524	0.99975	1	11.72	11.6708	1575	325	6.08111	6.44119e-235
ZBTB7B_M01175	IAALarger_vs_Control	0.289331	5.59231e-108	5.48376e-106	14.1667	12.7679	5298	2034	6.08084	0
ZBTB7A_M07387	IAALarger_vs_Control	0.0757328	0.000251722	0.00117706	11.3282	11.2101	3589	990	6.06515	0
HES1_M07991	IAALarger_vs_Control	0.0889261	0.00724902	0.026617	9.99643	9.8267	1960	427	6.04751	2.33491e-289
HES1_M08767	IAALarger_vs_Control	0.102235	0.00308823	0.012087	12.1055	11.8649	1744	370	6.0397	3.04922e-258
EGR1_M04950	IAALarger_vs_Control	0.190769	3.24813e-09	2.60946e-08	12.4887	11.8731	1586	331	6.01837	6.11252e-235
ETF_COM_M07039	IAALarger_vs_Control	0.338457	1.05088e-173	3.18513e-171	14.0639	12.4929	5740	2479	5.99583	0
MYCN_M03834	IAALarger_vs_Control	0.117626	2.42125e-07	1.61449e-06	12.4793	12.0295	2848	712	5.95148	0
ZBTB33_M03876	IAALarger_vs_Control	0.244663	1.83107e-81	1.27183e-79	13.2642	12.2908	5412	2170	5.94579	0
KLF4_M07040	IAALarger_vs_Control	0.242625	4.73119e-77	2.76733e-75	11.3572	10.776	5300	2071	5.94428	0
RFX1_M09706	IAALarger_vs_Control	0.127245	5.11756e-15	6.77061e-14	12.0446	11.1851	4278	1356	5.93759	0
SP8_M03923	IAALarger_vs_Control	0.257064	6.45035e-72	3.46862e-70	13.3232	12.0359	4777	1669	5.93565	0
ZIC3_M02837	IAALarger_vs_Control	0.0942185	6.59561e-06	3.84437e-05	11.8861	11.5302	3320	894	5.9346	0
EGR1_M07208	IAALarger_vs_Control	0.301214	8.52368e-121	1.05252e-118	14.9002	12.6225	5350	2119	5.92835	0
KLF5_M07277	IAALarger_vs_Control	0.336216	1.62387e-156	3.1847e-154	13.3145	12.1822	5462	2223	5.9207	0
DEAF1_M01001	IAALarger_vs_Control	0.0773504	0.00354117	0.0137442	11.2241	10.9064	2664	652	5.91687	0
ASCL2_M02841	IAALarger_vs_Control	0.251348	2.70798e-74	1.48007e-72	10.7953	10.1538	4987	1827	5.90865	0
KLF12_M03915	IAALarger_vs_Control	0.233068	4.08265e-41	1.30653e-39	11.221	9.72941	3782	1105	5.89318	0
AHR_COM_M00976	IAALarger_vs_Control	0.147366	6.12511e-06	3.60161e-05	11.4483	11.2971	1626	350	5.85783	4.0303e-236
ZNF740_M03939	IAALarger_vs_Control	0.107341	4.77688e-12	4.93069e-11	11.6941	11.221	4560	1543	5.8537	0
EGR3_M00245	IAALarger_vs_Control	0.163551	3.01505e-12	3.19117e-11	-0.822612	-1.49361	2565	626	5.8458	0
ZBTB33_M07140	IAALarger_vs_Control	0.0673235	0.0944255	0.256364	11.5649	11.3005	1827	406	5.81706	4.79894e-263
CTCF_M09681	IAALarger_vs_Control	0.121921	4.47887e-15	5.985e-14	11.9464	11.4027	4477	1505	5.78679	0
SMC3_M04854	IAALarger_vs_Control	0.113526	2.71213e-14	3.42509e-13	11.2469	10.9946	4718	1664	5.77986	0
TFAP2C_M03811	IAALarger_vs_Control	0.137108	3.25206e-17	4.92835e-16	11.8574	11.5345	4207	1347	5.77656	0
CTCFL_M09769	IAALarger_vs_Control	0.144991	2.05851e-22	3.83412e-21	12.435	11.7076	4637	1611	5.77273	0
ZIC2_M02836	IAALarger_vs_Control	0.0949674	8.99703e-06	5.10137e-05	11.8394	11.4959	3175	859	5.75726	0
ZNF148_M09834	IAALarger_vs_Control	0.325682	6.55113e-191	3.64025e-188	16.7241	13.1278	6176	3083	5.75101	0
KLF4_M07289	IAALarger_vs_Control	0.237433	4.79526e-82	3.40157e-80	11.4755	10.9814	5550	2362	5.73094	0
KLF15_M01714	IAALarger_vs_Control	0.210668	1.93141e-48	7.07619e-47	13.6028	12.6458	4713	1677	5.70939	0
ETV1_GCM1_COM_M08312	IAALarger_vs_Control	0.187144	3.43833e-35	9.88224e-34	11.6957	10.8322	4473	1520	5.70578	0
SP1_M02281	IAALarger_vs_Control	0.316222	1.35822e-154	2.51572e-152	14.1563	12.5809	5725	2551	5.70401	0
AHR_M00778	IAALarger_vs_Control	0.0828697	0.0880761	0.242082	12.0078	11.8635	1276	271	5.68484	1.39118e-182
ZBTB7A_M04617	IAALarger_vs_Control	0.136884	8.50761e-16	1.17694e-14	11.7895	11.5741	3952	1228	5.67481	0
E2F_COM_M00919	IAALarger_vs_Control	0.0361449	0.881227	1	11.7354	11.6139	1451	316	5.65977	2.55393e-206
E2F4_M02090	IAALarger_vs_Control	0.0385845	0.57916	0.993338	12.0186	12.1064	2092	498	5.60719	2.2822e-291
GMEB2_M04114	IAALarger_vs_Control	0.0447761	0.999814	1	10.2058	10.4478	345	67	5.60149	1.69226e-50
SP1_M07226	IAALarger_vs_Control	0.352937	4.1758e-197	3.48053e-194	15.0012	12.8055	5764	2633	5.58048	0
TFAP2A_M04148	IAALarger_vs_Control	0.110716	8.5319e-09	6.6152e-08	12.6976	12.335	3456	1006	5.56883	0
SMAD5_M03846	IAALarger_vs_Control	0.0813071	2.17762e-05	0.000116536	11.2579	11.342	3683	1117	5.53925	0
ZNF219_M01122	IAALarger_vs_Control	0.161619	9.75461e-25	2.01999e-23	12.6061	11.0937	4245	1419	5.53164	0
MAX_TFAP2C_COM_M08664	IAALarger_vs_Control	0.0752108	0.000282174	0.00130481	8.89948	8.38745	3432	1004	5.51381	0
EBF1_M04924	IAALarger_vs_Control	0.146003	2.94613e-25	6.33702e-24	11.203	10.9357	4861	1835	5.50046	0
GTF2IRD1_M01240	IAALarger_vs_Control	0	1	1	10	10	2145	526	5.47276	8.12571e-293
KLF1_M07281	IAALarger_vs_Control	0.227064	3.12209e-58	1.33449e-56	13.1997	12.5544	4742	1757	5.46572	0
TFAP2C_M04153	IAALarger_vs_Control	0.112788	3.76966e-07	2.47891e-06	12.3854	11.9425	2836	765	5.46536	0
E2F_COM_M00425	IAALarger_vs_Control	0.0753527	0.465858	0.861916	12.3665	12.3533	723	150	5.45946	8.11314e-102
MAZ_M07297	IAALarger_vs_Control	0.243803	2.40265e-89	1.86289e-87	13.3853	12.4626	5575	2471	5.45889	0
KLF5_M07409	IAALarger_vs_Control	0.350903	6.09709e-177	2.25863e-174	14.5935	12.7756	5444	2348	5.43677	0
EGR1_M04506	IAALarger_vs_Control	0.182043	1.58583e-30	4.09858e-29	9.51784	7.72399	4148	1384	5.43082	0
EGR1_M01972	IAALarger_vs_Control	0.147731	1.67225e-14	2.14434e-13	12.2194	11.2972	3277	949	5.42859	0
OVOL2_M01104	IAALarger_vs_Control	0.00893428	1	1	10.957	10.9481	3557	1078	5.41625	0
ARNT_M08800	IAALarger_vs_Control	0	1	1	11	11	1353	305	5.39504	4.16753e-186
UF1H3BETA_M01068	IAALarger_vs_Control	0.27542	1.45711e-108	1.51813e-106	-10.1301	-14.9263	5413	2335	5.38327	0
ZGPAT_M09739	IAALarger_vs_Control	0.190951	2.15488e-64	1.04121e-62	12.6156	11.9124	6019	3015	5.35354	0
ERG_GCM1_COM_M08487	IAALarger_vs_Control	0.114796	2.78829e-11	2.74223e-10	12.0158	11.4429	3860	1244	5.33917	0
MYF6_M02885	IAALarger_vs_Control	0.100269	2.47157e-08	1.8559e-07	10.5155	10.2521	3740	1182	5.33827	0
TFAP2C_M07349	IAALarger_vs_Control	0.137312	4.92601e-22	9.07366e-21	12.2969	11.8767	4763	1808	5.32826	0
TFAP2A_M04155	IAALarger_vs_Control	0.0761632	6.25714e-05	0.00031898	12.2237	12.0223	3701	1166	5.31868	0
EOMES_ETV5_COM_M08271	IAALarger_vs_Control	0.11063	2.69064e-09	2.20408e-08	11.481	10.988	3526	1081	5.31522	0
MAX_MYC_COM_M00322	IAALarger_vs_Control	0.157793	4.09261e-12	4.2507e-11	12.0865	11.74	2544	677	5.30583	0
KLF2_M07261	IAALarger_vs_Control	0.114218	7.71433e-16	1.07165e-14	13.0777	12.6901	4837	1875	5.28423	0
FIGLA_GCM1_COM_M08315	IAALarger_vs_Control	0.107046	1.22616e-10	1.14832e-09	11.8608	11.4632	4051	1360	5.28415	0
KLF7_M02877	IAALarger_vs_Control	0.0299128	0.983295	1	11.3566	11.3194	1262	288	5.26867	1.14991e-170
TFAP2A_M04146	IAALarger_vs_Control	0.0885223	7.27754e-07	4.67501e-06	12.2198	11.9863	3830	1243	5.26491	0
E2F_COM_M00939	IAALarger_vs_Control	0.074491	0.124426	0.316428	11.5723	11.4686	1314	303	5.24483	5.09925e-177
RXRA_M04787	IAALarger_vs_Control	0.144888	9.88871e-23	1.87324e-21	11.9347	10.9223	4521	1661	5.2404	0
E2F_COM_M00516	IAALarger_vs_Control	0.0549316	0.62908	1	11.6294	11.4574	1001	223	5.23851	8.27006e-136
ZBTB7A_M01100	IAALarger_vs_Control	0.0966092	2.4419e-06	1.48564e-05	11.3982	11.2382	3172	936	5.22181	0
TFAP2B_M04151	IAALarger_vs_Control	0.0444909	0.117753	0.303862	11.8616	11.651	3121	917	5.2031	0
TFAP2A_M04157	IAALarger_vs_Control	0.0921258	6.54399e-06	3.82096e-05	12.2964	12.0104	3212	957	5.19987	0
HIF1A_M07043	IAALarger_vs_Control	0.0408595	0.752526	1	10.3835	10.4277	1408	332	5.18326	1.3884e-187
ZIC4_M03932	IAALarger_vs_Control	0.0851858	1.10421e-05	6.19771e-05	11.7827	11.4101	3479	1085	5.16841	0
KLF1_M07106	IAALarger_vs_Control	0.128343	1.05094e-16	1.53006e-15	12.4827	11.9661	4284	1534	5.13209	0
TFAP2E_M02822	IAALarger_vs_Control	0.039163	0.204282	0.475279	11.8868	11.9749	3188	958	5.12945	0
CTCF_M01200	IAALarger_vs_Control	0.109496	4.76197e-14	5.92404e-13	12.4162	11.9367	4671	1800	5.11148	0
TFAP2A_M04147	IAALarger_vs_Control	0.0585913	0.00793555	0.028789	12.306	12.1587	3372	1046	5.10409	0
EPAS1_M07356	IAALarger_vs_Control	0.0545387	0.423048	0.810909	10.455	10.5095	1332	316	5.10346	1.27898e-175
MAZ_M00649	IAALarger_vs_Control	0.242617	1.89305e-80	1.26229e-78	13.3853	12.7443	5191	2221	5.0983	0
E2F1_M04515	IAALarger_vs_Control	0.0320426	0.996737	1	11.1955	11.089	849	191	5.0976	2.76112e-113
ZNF300_M07486	IAALarger_vs_Control	0.150801	1.04361e-21	1.87064e-20	10.8705	10.6073	4122	1444	5.09453	0
E2F_COM_M00918	IAALarger_vs_Control	0.0638013	0.287498	0.610515	11.7567	11.6367	1229	289	5.08776	5.02763e-162
TFAP2A_M01045	IAALarger_vs_Control	0.0897477	9.59748e-07	6.09485e-06	12.3177	12.0497	3651	1187	5.0806	0
YY2_M08020	IAALarger_vs_Control	0.120922	0.00575012	0.0213484	11.8919	11.5992	1045	242	5.05938	8.41133e-138
RTA_EBV_M00273	IAALarger_vs_Control	0.0895203	0.000161833	0.00077745	9.70159	9.19303	2644	746	5.05175	0
ZNF148_M07397	IAALarger_vs_Control	0.292718	5.12559e-112	5.69624e-110	14.6788	12.5664	5041	2115	5.02344	0
ZFP281_M01597	IAALarger_vs_Control	0.216331	2.07851e-76	1.17454e-74	13.5367	11.69	5700	2758	5.01412	0
E2F1_TFDP1_COM_M00736	IAALarger_vs_Control	0.0205772	0.999926	1	11.6364	11.6234	1279	308	4.99319	5.64961e-166
TFAP2A_M04156	IAALarger_vs_Control	0.0982919	3.80459e-08	2.80631e-07	12.009	11.8189	3666	1215	4.98169	0
GCM1_NHLH1_COM_M08705	IAALarger_vs_Control	0.107979	2.42844e-13	2.83091e-12	11.7579	11.2974	4551	1755	4.96571	0
GLIS2_M03904	IAALarger_vs_Control	0.113689	5.86535e-08	4.24188e-07	9.87797	9.27958	2901	862	4.96075	0
ELK4_M02058	IAALarger_vs_Control	0.0878418	0.00832781	0.0299514	12.3426	12.0886	1722	440	4.95397	2.77899e-219
GATA6_M02861	IAALarger_vs_Control	0.0183318	1	1	11.1923	11.2335	967	227	4.94511	1.73895e-125
ELK4_M01167	IAALarger_vs_Control	0.110701	0.00139368	0.00582271	11.9727	11.474	1466	365	4.93199	2.38229e-187
ZFP740_M02834	IAALarger_vs_Control	0.100576	1.81866e-08	1.38118e-07	12.719	12.2727	3634	1210	4.92602	0
ZFP281_M02831	IAALarger_vs_Control	0.162142	9.21562e-34	2.52962e-32	13.1921	12.22	4931	2055	4.92475	0
ETV7_TFAP2C_COM_M08511	IAALarger_vs_Control	0.0854406	3.17852e-06	1.92327e-05	9.7019	9.18926	3623	1210	4.89889	0
ELK1_TFAP2C_COM_M08441	IAALarger_vs_Control	0.123839	2.47319e-13	2.86306e-12	8.11238	7.07519	3773	1290	4.89866	0
PLAG1_M01973	IAALarger_vs_Control	0.219017	2.22888e-48	8.07728e-47	11.1895	9.2607	4233	1565	4.88198	0
SPDEF_M03992	IAALarger_vs_Control	0.0790237	0.121499	0.311385	5.69149	5.43796	1128	274	4.86226	7.76818e-144
E2F1_M00431	IAALarger_vs_Control	0.0360891	0.974053	1	11.0241	11.023	913	217	4.85303	5.81933e-117
E2F_COM_M00427	IAALarger_vs_Control	0.0360891	0.974053	1	11.5685	11.5207	913	217	4.85303	5.81933e-117
EGR2_M07086	IAALarger_vs_Control	0.181886	6.01562e-38	1.83998e-36	13.6173	12.5033	4575	1810	4.83362	0
CTCF_M09602	IAALarger_vs_Control	0.101415	4.31202e-10	3.87501e-09	11.8856	11.6539	4046	1462	4.83263	0
DEAF1_M01002	IAALarger_vs_Control	0.0341299	0.889888	1	9.66265	9.4382	1411	356	4.83197	1.35898e-177
KLF8_M08818	IAALarger_vs_Control	0.0974116	1.37399e-07	9.52364e-07	12.5072	12.2363	3466	1147	4.81599	0
TFAP2C_M04152	IAALarger_vs_Control	0.0361998	0.167465	0.404587	11.6202	11.5278	3678	1260	4.80265	0
TFAP2B_M04150	IAALarger_vs_Control	0.0478277	0.0643155	0.186135	12.0531	12.0225	3108	979	4.80061	0
RFX2_M09651	IAALarger_vs_Control	0.118814	9.13056e-12	9.22464e-11	10.8585	10.0114	3618	1229	4.79841	0
EGR2_M08806	IAALarger_vs_Control	0.272688	1.90054e-90	1.54547e-88	12.8537	12.1018	4752	1954	4.79439	0
ETV2_HES7_COM_M08556	IAALarger_vs_Control	0.0804703	0.00175593	0.00721856	8.34274	7.75	2410	692	4.79113	9.08859e-292
ERF_HES7_COM_M08537	IAALarger_vs_Control	0.143238	4.82074e-10	4.26322e-09	10.5063	9.98399	2396	687	4.78916	3.35205e-290
ZNF682_M08992	IAALarger_vs_Control	0.103697	5.78334e-09	4.54756e-08	11.391	11.1483	3583	1214	4.78287	0
HIF1A_M00797	IAALarger_vs_Control	0.0692765	0.110185	0.289258	11.9012	11.746	1457	374	4.77189	3.9802e-181
ZBTB7A_M04845	IAALarger_vs_Control	0.148954	3.59625e-10	3.2493e-09	12.1158	11.324	2262	642	4.75349	1.81535e-273
ZNF148_M01816	IAALarger_vs_Control	0.144148	2.62823e-28	6.25894e-27	13.0644	12.5165	5033	2209	4.7181	0
FOXN4_M04661	IAALarger_vs_Control	0.0553817	0.794992	1	10.6147	10.5241	693	166	4.70016	4.08658e-87
EGR1_M00243	IAALarger_vs_Control	0.225751	2.63128e-35	7.62842e-34	8.98523	7.11884	3183	1035	4.68678	0
PATZ1_M00491	IAALarger_vs_Control	0.208995	8.74584e-51	3.31348e-49	12.7455	11.6573	4570	1853	4.67895	0
NFKB1_M00051	IAALarger_vs_Control	0.0357974	0.436536	0.826103	9.63106	9.50792	2537	758	4.67055	1.25377e-298
ETV5_M03983	IAALarger_vs_Control	0.0895098	0.0109812	0.0383365	11.6329	11.4667	1531	405	4.66507	2.35613e-186
TFAP2A_M04896	IAALarger_vs_Control	0.124492	1.42965e-16	2.06339e-15	12.8839	12.2804	4273	1651	4.66193	0
E2F4_TFDP2_COM_M00739	IAALarger_vs_Control	0.0373854	0.965848	1	12.0513	12.0417	877	216	4.66029	1.01675e-108
EGR2_M02092	IAALarger_vs_Control	0.14507	8.17447e-17	1.2006e-15	10.6454	10.7904	3491	1193	4.65973	0
GTF3C2_M04863	IAALarger_vs_Control	0.11652	1.13744e-13	1.36411e-12	2.61179	1.24201	4088	1533	4.65824	0
SP1_M04953	IAALarger_vs_Control	0.309694	5.41446e-179	2.25648e-176	14.8662	12.4967	6025	3300	4.65265	0
ELK1_PAX9_COM_M08226	IAALarger_vs_Control	0.0331784	0.970651	1	-2.21489	-2.34082	1061	267	4.6523	1.52486e-130
GABPA_M02039	IAALarger_vs_Control	0.0871872	0.0118313	0.0411748	12.0565	11.8626	1575	422	4.62734	5.09581e-190
E2F1_M04516	IAALarger_vs_Control	0.0495884	0.941887	1	11.3606	11.3043	574	138	4.62393	1.32427e-71
HSF4_M07322	IAALarger_vs_Control	0	1	1	10	10	1181	303	4.62258	4.08371e-144
E2F1_M00430	IAALarger_vs_Control	0.00179168	1	1	12.2045	12.2027	890	222	4.60655	2.5252e-109
ZIC1_M07344	IAALarger_vs_Control	0.165918	1.76309e-28	4.25952e-27	12.2413	12.0149	4186	1614	4.59119	0
MXI1_M09695	IAALarger_vs_Control	0.065904	0.00231137	0.00932944	12.0884	11.8137	3122	1025	4.59045	0
E2F1_RB1_TFDP1_COM_M00740	IAALarger_vs_Control	0.0978943	0.123933	0.315655	11.8593	11.6554	718	177	4.57658	3.13529e-88
E2F4_TFDP1_COM_M00738	IAALarger_vs_Control	0.053035	0.809092	1	11.9039	11.7119	718	177	4.57658	3.13529e-88
ETV5_TCF3_COM_M08571	IAALarger_vs_Control	0.0764074	7.20815e-06	4.15778e-05	11.7453	11.4442	3934	1461	4.57453	0
SREBF2_M01177	IAALarger_vs_Control	0.095122	8.69093e-08	6.15192e-07	10.3548	10.1752	3571	1256	4.56838	0
CREB1_M00114	IAALarger_vs_Control	0.0875099	0.176143	0.421278	10.7487	10.1598	780	194	4.56541	1.79927e-95
HES1_M02011	IAALarger_vs_Control	0.100513	5.96461e-05	0.000305	11.8445	11.5939	2245	660	4.56508	1.22409e-261
E2F1_TFDP2_COM_M00737	IAALarger_vs_Control	0.0192783	1	1	12.1763	12.1202	919	233	4.54445	1.74942e-111
TBX5_M07475	IAALarger_vs_Control	0.123186	5.13237e-14	6.31415e-13	12.5364	12.0815	3809	1399	4.52876	0
ELK3_M01982	IAALarger_vs_Control	0.0720744	0.0674566	0.194214	12.075	11.8704	1507	409	4.52808	1.25785e-178
ELK3_GCM1_COM_M08310	IAALarger_vs_Control	0.0559942	0.0528382	0.156034	7.78234	7.52406	2458	748	4.52662	8.87017e-282
EGR3_M08877	IAALarger_vs_Control	0.185342	7.22145e-35	2.0578e-33	13.0867	12.2947	4117	1588	4.52593	0
MAZ_M02023	IAALarger_vs_Control	0.208627	1.37028e-65	6.81867e-64	14.2053	12.9388	5305	2531	4.52514	0
ZIC1_M03930	IAALarger_vs_Control	0.0733997	0.000182461	0.000870278	8.60257	8.19391	3349	1150	4.52371	0
ELK4_M01983	IAALarger_vs_Control	0.0687892	0.12307	0.313697	12.2285	12.0082	1374	368	4.51985	1.90958e-163
E2F3_TBX21_COM_M08529	IAALarger_vs_Control	0.112751	1.54697e-05	8.45509e-05	11.5638	11.2559	2038	590	4.51628	5.47808e-237
ZBTB7A_M03927	IAALarger_vs_Control	0.0763938	0.00266346	0.0105588	11.6591	11.4276	2408	732	4.5006	3.52064e-275
CTCF_M09744	IAALarger_vs_Control	0.0833266	2.98386e-08	2.21564e-07	12.3417	12.132	4428	1818	4.46288	0
GMEB1_M02761	IAALarger_vs_Control	0.0545775	0.878735	1	10.6109	10.5352	568	142	4.441	1.68335e-68
PAX5_M09645	IAALarger_vs_Control	0.0841037	1.24024e-07	8.63245e-07	12.4665	12.1911	4131	1622	4.4399	0
SREBF_COM_M01168	IAALarger_vs_Control	0.0964022	6.14916e-09	4.82383e-08	11.4584	11.2071	3837	1439	4.43941	0
ZBTB21_M09755	IAALarger_vs_Control	0.188173	3.75569e-68	1.92638e-66	12.6199	11.9505	6053	3433	4.43854	0
CREB1_M07248	IAALarger_vs_Control	0.134173	0.000217683	0.00102944	11.6993	11.269	1184	316	4.43851	2.78524e-139
KLF9_M09774	IAALarger_vs_Control	0.0847169	5.11802e-09	4.04348e-08	12.2082	11.777	4591	1951	4.42469	0
E2F3_EOMES_COM_M08207	IAALarger_vs_Control	0.0247072	0.960254	1	10.7439	10.8124	1847	533	4.42293	5.65298e-212
ELK3_M02060	IAALarger_vs_Control	0.103099	0.00366532	0.014193	12.1368	11.914	1360	372	4.41423	3.02399e-158
TFAP2B_M04149	IAALarger_vs_Control	0.022675	0.794712	1	11.9663	11.9366	3174	1088	4.40588	0
HIF1A_M00466	IAALarger_vs_Control	0.0610127	0.267145	0.578351	11.8308	11.7278	1247	338	4.39899	3.08849e-145
HES7_RFX3_COM_M08740	IAALarger_vs_Control	0.0658338	0.0606138	0.175727	10.2217	9.88694	1782	513	4.39871	6.70757e-204
E2F3_M07083	IAALarger_vs_Control	0.215557	1.62009e-41	5.29547e-40	13.696	12.1356	3727	1386	4.39593	0
E2F_COM_M00050	IAALarger_vs_Control	0.0499421	0.712296	1	11.2945	11.1317	927	243	4.39495	4.41473e-109
ZBTB7C_M03806	IAALarger_vs_Control	0.272023	2.50392e-54	9.93817e-53	13.5586	11.6777	3228	1120	4.38249	0
CTCFL_M09601	IAALarger_vs_Control	0.0695847	4.09454e-05	0.000213634	11.9043	11.7025	3959	1536	4.35829	0
RAD21_M09748	IAALarger_vs_Control	0.0744137	2.35168e-06	1.43599e-05	12.4367	12.2086	4241	1721	4.35606	0
GMEB1_M02865	IAALarger_vs_Control	0.0282708	0.999713	1	10.761	10.6755	724	188	4.34258	4.37983e-85
GABPA_M02074	IAALarger_vs_Control	0.0553074	0.300588	0.631083	11.3168	11.241	1395	390	4.33191	1.65581e-159
SPZ1_M00446	IAALarger_vs_Control	0.0840215	1.21586e-06	7.64846e-06	11.5722	11.3478	3689	1383	4.32432	0
ERF_M02061	IAALarger_vs_Control	0.0683222	0.124268	0.316266	11.8937	11.7227	1345	375	4.31932	1.63519e-153
ZNF263_M01587	IAALarger_vs_Control	0.101263	1.67154e-15	2.29339e-14	12.7447	12.2082	5178	2493	4.31285	0
DRGX_E2F3_COM_M08206	IAALarger_vs_Control	0.143678	0.0129677	0.0448489	10.869	10.2533	580	150	4.29572	5.23446e-68
ZNF511_M09738	IAALarger_vs_Control	0.203598	1.03761e-79	6.7831e-78	12.3609	11.6933	6013	3446	4.29479	0
GLIS1_M03903	IAALarger_vs_Control	0.0693372	0.0461913	0.13874	-6.7633	-7.408	1711	500	4.29169	1.17378e-191
PAX5_M09817	IAALarger_vs_Control	0.0520604	0.142283	0.355069	11.4338	11.31	2063	629	4.28476	1.03786e-227
SP3_M00665	IAALarger_vs_Control	0.0616071	0.00351574	0.0136614	6.3706	5.97054	3184	1120	4.2836	0
ZIC3_M03931	IAALarger_vs_Control	0.102563	1.80236e-08	1.37194e-07	10.1135	9.5535	3303	1187	4.25882	0
CREB1_M03544	IAALarger_vs_Control	0.155587	6.99821e-05	0.00035459	11.6183	11.3019	972	265	4.2412	1.24715e-110
HINFP_M01182	IAALarger_vs_Control	0.0971912	0.467311	0.864124	11.5346	11.1505	361	93	4.21829	2.17575e-42
IRF6_M02874	IAALarger_vs_Control	0.0705536	0.0223202	0.0734607	10.7658	10.6753	1913	582	4.21419	4.82107e-209
ELF4_M02056	IAALarger_vs_Control	0.184439	5.52821e-12	5.65653e-11	11.7165	11.3373	1686	501	4.20341	2.33242e-185
EP300_M04826	IAALarger_vs_Control	0	1	1	12	12	1342	384	4.2021	2.12573e-149
TFAP2C_M09591	IAALarger_vs_Control	0.108511	1.20425e-13	1.43906e-12	12.4768	12.0542	4318	1827	4.19694	0
SREBF1_M01173	IAALarger_vs_Control	0.0780386	9.64148e-06	5.4575e-05	11.4468	11.2324	3617	1377	4.19267	0
E2F3_FOXO6_COM_M08209	IAALarger_vs_Control	0.044449	0.284313	0.604734	10.055	9.85759	2055	639	4.19037	4.16247e-222
GLIS3_M01231	IAALarger_vs_Control	0.11545	7.47219e-10	6.42069e-09	11.8468	11.5389	3088	1093	4.18997	0
RAD21_M04850	IAALarger_vs_Control	0.11894	3.56281e-18	5.68345e-17	11.4089	11.1801	4644	2077	4.18692	0
TFAP2A_M02819	IAALarger_vs_Control	0.00556792	1	1	11.8206	11.8244	2754	934	4.18537	8.31125e-288
AHR_ARNT_COM_M00237	IAALarger_vs_Control	0.102364	0.00133772	0.00561	-4.05336	-4.81798	1518	445	4.18038	5.02106e-167
CREB1_M00113	IAALarger_vs_Control	0.146898	0.000287545	0.00132414	12.1226	11.7471	930	257	4.16362	3.21177e-104
POLR3A_M04904	IAALarger_vs_Control	0.112221	9.75777e-21	1.6944e-19	11.8796	11.7037	5417	2801	4.1545	0
CLOCK_ETV5_COM_M08569	IAALarger_vs_Control	0.0642426	0.00811425	0.0293098	10.7795	10.5243	2626	883	4.14959	8.64229e-274
RXRA_VDR_COM_M08980	IAALarger_vs_Control	0.0920081	1.70004e-05	9.26131e-05	10.6649	10.4842	2695	915	4.14509	1.43007e-279
EGR4_M00244	IAALarger_vs_Control	0.2044	5.95266e-32	1.58769e-30	7.76933	5.2449	3221	1176	4.12688	0
TFAP2A_M01047	IAALarger_vs_Control	0.0918217	0.000449662	0.00202865	5.49562	4.19599	2054	648	4.1247	1.96489e-218
ZBED6_M01598	IAALarger_vs_Control	0.0953863	5.94774e-07	3.85044e-06	11.9845	11.6837	3097	1113	4.12293	0
RARA_M02891	IAALarger_vs_Control	0.0218069	0.982487	1	11.4286	11.3447	1890	586	4.11755	5.05754e-202
FLI1_M07382	IAALarger_vs_Control	0	1	1	11	11	770	212	4.10956	1.03307e-85
PBX3_M04807	IAALarger_vs_Control	0.0691268	0.00102306	0.00436732	11.9699	11.636	2992	1066	4.09842	1.08843e-301
COUPTF_COM_M01036	IAALarger_vs_Control	0.103718	3.61844e-11	3.51717e-10	12.2005	11.7603	3945	1606	4.09742	0
ATF1_M07034	IAALarger_vs_Control	0.122797	0.0020979	0.00850902	11.4186	11.1638	1013	287	4.09403	3.17176e-111
FIGLA_GCM2_COM_M08330	IAALarger_vs_Control	0.073278	0.000572432	0.00253788	11.1363	10.8841	2891	1018	4.09194	7.77719e-293
DIDO1_M09724	IAALarger_vs_Control	0.194794	9.1528e-77	5.26128e-75	12.6154	11.928	6121	3696	4.08985	0
CTBP1_M07317	IAALarger_vs_Control	0.103219	1.00814e-08	7.76248e-08	8.85549	7.54918	3280	1220	4.07626	0
ETV2_SREBF2_COM_M08457	IAALarger_vs_Control	0.0721453	0.0483389	0.14441	9.79685	9.47059	1526	459	4.0721	1.27331e-163
NFIB_M09762	IAALarger_vs_Control	0.102754	5.15631e-15	6.79492e-14	12.0317	11.7088	4896	2335	4.06894	0
CREB3L2_M04209	IAALarger_vs_Control	0.0551492	0.55759	0.968997	10.0164	9.95385	915	260	4.03919	1.07351e-99
CENPB_M03945	IAALarger_vs_Control	0.096958	0.0701101	0.199955	10.8204	10.6205	796	224	4.02928	7.04218e-87
ELK1_M01981	IAALarger_vs_Control	0.104708	0.00384313	0.014847	12.0836	11.8077	1232	364	4.01383	1.23142e-131
ZNF282_M08990	IAALarger_vs_Control	0.0760135	1.00486e-06	6.35709e-06	12.2613	12.0208	4152	1781	3.99073	0
TFAP2C_M07137	IAALarger_vs_Control	0.0987106	3.58399e-11	3.49387e-10	12.5736	12.2065	4179	1806	3.97379	0
SREBF2_M03852	IAALarger_vs_Control	0.0903595	2.2949e-06	1.40389e-05	10.5151	10.3866	3073	1138	3.9682	1.9177e-297
ARNT_ARNTL_ARNTL2_CLOCK_COM_M08868	IAALarger_vs_Control	0.0387979	0.38407	0.75804	10.8177	10.7441	2167	719	3.96092	7.19381e-220
TCF12_M04931	IAALarger_vs_Control	0.0746273	6.27808e-08	4.49816e-07	10.5387	10.4605	4776	2276	3.9604	0
CREB1_M00178	IAALarger_vs_Control	0.15293	0.000121604	0.000594471	12.5799	11.9392	907	263	3.95232	8.85883e-97
ETV3_M02068	IAALarger_vs_Control	0.147647	1.59831e-07	1.09196e-06	11.7096	11.2948	1560	485	3.94743	9.65632e-162
ATF_COM_M00981	IAALarger_vs_Control	0.112745	0.0454558	0.137025	11.8848	11.6898	660	187	3.94585	3.27255e-71
HEY1_M04172	IAALarger_vs_Control	0.0230962	0.998344	1	11.9941	12.0335	1192	358	3.92845	8.11221e-125
ELF1_M02053	IAALarger_vs_Control	0.134512	2.40904e-06	1.46832e-05	11.7373	11.4754	1561	488	3.9248	7.62388e-161
ZFP148_ZNF148_COM_M00721	IAALarger_vs_Control	0.0422106	0.0474766	0.142128	3.00855	2.70657	3624	1462	3.91513	0
BHLHE40_BHLHE41_HELT_HEY2_COM_M08885	IAALarger_vs_Control	0.0593456	0.0347929	0.108512	10.4307	10.3412	2250	762	3.91424	1.67146e-224
MECP2_M01298	IAALarger_vs_Control	0.0347684	0.987879	1	11.8205	11.8524	730	210	3.91262	8.50863e-78
RFX3_M09732	IAALarger_vs_Control	0.0407905	0.0376084	0.116314	11.4409	11.3233	3978	1689	3.91246	0
ETV6_M01993	IAALarger_vs_Control	0.147346	4.39935e-10	3.92178e-09	11.0942	10.77	2038	674	3.91112	3.46002e-205
ETV6_M02070	IAALarger_vs_Control	0.147346	4.39935e-10	3.92178e-09	11.0942	10.77	2038	674	3.91112	3.46002e-205
TFAP2B_M02820	IAALarger_vs_Control	0.0506525	0.0394933	0.121106	11.806	11.7002	2840	1034	3.91031	3.17654e-274
CLOCK_NHLH1_COM_M08680	IAALarger_vs_Control	0.0589081	0.00958646	0.0339292	10.1248	9.81268	2852	1041	3.90575	6.14397e-275
GLI1_M03871	IAALarger_vs_Control	0.0964075	4.96472e-08	3.62197e-07	8.63453	7.86451	3330	1299	3.88498	0
MTF1_M00650	IAALarger_vs_Control	0.0542628	0.0315394	0.10005	7.61216	7.57489	2648	948	3.87969	2.47018e-256
BHLHE41_M04166	IAALarger_vs_Control	0.106492	0.0395575	0.121106	10.6396	9.88584	752	219	3.87232	4.34766e-79
REST_M09650	IAALarger_vs_Control	0.0494237	0.0189831	0.0637999	8.28435	8.42564	3348	1318	3.85415	1.31317e-307
MYCN_M02259	IAALarger_vs_Control	0.0209189	0.9947	1	11.9939	11.9293	1632	523	3.85408	1.37238e-164
TFAP2C_M02821	IAALarger_vs_Control	0.0197422	0.943333	1	11.8017	11.7635	2668	964	3.85017	9.06346e-256
MAX_M02881	IAALarger_vs_Control	0.100725	0.00255195	0.0102017	11.4732	11.1812	1361	425	3.84177	3.33316e-138
TFAP2C_M04154	IAALarger_vs_Control	0.026102	0.540442	0.948832	11.701	11.7397	3318	1306	3.83669	7.22062e-304
CACBINDINGPROTEIN_M00720	IAALarger_vs_Control	0.197489	2.27577e-56	9.25294e-55	13.5196	12.9724	4925	2462	3.83652	0
ZFP740_M03944	IAALarger_vs_Control	0.0919759	1.40267e-06	8.75983e-06	11.7366	11.3948	3022	1145	3.8354	2.45685e-282
DDX20_M09727	IAALarger_vs_Control	0.174766	3.29454e-60	1.50466e-58	12.8317	12.1492	5948	3598	3.82259	0
ETV3_M01990	IAALarger_vs_Control	0.115152	0.00011554	0.000567319	11.7257	11.4843	1502	479	3.81702	9.88175e-151
BHLHE41_M04163	IAALarger_vs_Control	0.0902256	0.0532079	0.156848	11.6127	11.393	945	285	3.8101	6.47482e-97
MNT_M09764	IAALarger_vs_Control	0.0798902	2.64397e-05	0.000140366	11.6685	11.4074	3131	1210	3.80948	4.67708e-288
E2F3_ONECUT2_COM_M08527	IAALarger_vs_Control	0.0875405	0.552316	0.962268	8.27222	7.98058	360	103	3.79316	3.26905e-38
ZBTB7B_M03928	IAALarger_vs_Control	0.101729	2.72658e-05	0.000144522	11.1516	10.8887	2098	719	3.79028	2.19897e-203
E2F2_M03959	IAALarger_vs_Control	0.0986945	0.35866	0.716461	0.550914	0.109091	383	110	3.78686	1.48193e-40
CREB1_M00177	IAALarger_vs_Control	0.175889	5.68174e-06	3.36464e-05	12.2906	11.7159	874	264	3.77616	4.16621e-89
MYB_M00227	IAALarger_vs_Control	0.0216371	1	1	12.1528	12.1278	458	133	3.7719	6.79968e-48
ZBTB33_M04955	IAALarger_vs_Control	0	1	1	13	13	985	302	3.7612	2.08188e-99
FEV_M02037	IAALarger_vs_Control	0.170393	8.02983e-10	6.82945e-09	11.8129	11.5257	1502	487	3.75054	7.64332e-148
ERF_M01984	IAALarger_vs_Control	0.163307	2.46597e-08	1.85588e-07	11.4469	11.0966	1385	445	3.73792	1.27282e-136
REST_M09705	IAALarger_vs_Control	0.0528826	0.00824687	0.0296923	10.8608	10.8714	3376	1369	3.7371	3.72726e-298
SFPQ_M07612	IAALarger_vs_Control	0.0372222	0.999998	1	11.44	11.4028	250	72	3.7289	1.38394e-26
TFAP2A_M07231	IAALarger_vs_Control	0.0806074	8.11947e-07	5.19584e-06	12.2361	12.0187	3753	1605	3.72637	0
GMEB2_M04113	IAALarger_vs_Control	0.0818679	0.508793	0.911508	6.2933	5.87402	433	127	3.7249	9.89571e-45
ZNF524_M03938	IAALarger_vs_Control	0.08376	0.0085536	0.0306972	11.1586	10.7529	1551	510	3.71538	7.69759e-151
SNAI2_M07367	IAALarger_vs_Control	0.193931	6.90656e-25	1.44821e-23	6.18704	7.76787	2716	1021	3.70551	3.62792e-248
PLAG1_M01778	IAALarger_vs_Control	0.171509	2.42648e-35	7.09639e-34	12.8128	11.9109	4285	1987	3.70402	0
CTCF_M09828	IAALarger_vs_Control	0.0650875	0.000191862	0.000913809	12.1315	12.0097	3642	1543	3.69983	0
ETV4_M01991	IAALarger_vs_Control	0.137153	1.485e-07	1.02082e-06	11.7567	11.3611	1714	576	3.69799	1.4625e-164
ETV4_M02066	IAALarger_vs_Control	0.137153	1.485e-07	1.02082e-06	11.7567	11.3611	1714	576	3.69799	1.4625e-164
BHLHE40_M08870	IAALarger_vs_Control	0.126077	5.15776e-10	4.5492e-09	11.5496	11.2548	2551	942	3.69789	6.07831e-235
ZBTB2_M07343	IAALarger_vs_Control	0.0497245	0.0214485	0.0709418	12.5419	12.5601	3187	1273	3.69574	1.5486e-281
THRB_M02119	IAALarger_vs_Control	0.065129	6.63397e-05	0.000337674	11.886	11.6244	3937	1741	3.69032	0
BHLHE40_M03572	IAALarger_vs_Control	0.0535955	0.116888	0.302565	11.5178	11.3531	1908	657	3.68482	6.21803e-181
BHLHE40_M04162	IAALarger_vs_Control	0.103829	0.025111	0.0815984	12.1976	12.0996	845	261	3.6793	7.41638e-84
GCM1_MAX_COM_M08583	IAALarger_vs_Control	0.0715467	0.00179513	0.00736788	7.20891	6.62151	2513	930	3.67031	9.84083e-230
CREB1_M00039	IAALarger_vs_Control	0.170704	0.00525058	0.0196249	12.9236	12.6434	432	129	3.65732	5.40524e-44
ETV1_M01987	IAALarger_vs_Control	0.161483	3.12197e-09	2.51417e-08	11.7523	11.3633	1534	512	3.64982	2.06741e-146
CREBZF_M00017	IAALarger_vs_Control	0.122178	0.0042129	0.0161446	12.5428	12.1203	853	266	3.64614	6.00875e-84
PAX4_M00378	IAALarger_vs_Control	0.0961366	2.56115e-08	1.91885e-07	10.9727	10.7859	3339	1378	3.63848	4.02393e-286
ZBTB7C_M03929	IAALarger_vs_Control	0.0909276	7.2521e-05	0.000366341	11.6077	11.3401	2294	835	3.63487	6.26171e-210
ATF1_M07980	IAALarger_vs_Control	0.00719232	1	1	11.3603	11.3459	605	185	3.62997	3.39617e-60
ZIC3_M04594	IAALarger_vs_Control	0.0806118	3.76728e-06	2.25901e-05	12.1883	11.8844	3415	1427	3.6272	9.94556e-290
HES1_M01009	IAALarger_vs_Control	0.113668	2.24451e-07	1.50265e-06	12.301	12	2292	837	3.62081	8.36157e-209
PAX5_M00144	IAALarger_vs_Control	0.0512547	0.271805	0.585359	-19.7701	-20.588	1492	500	3.61725	2.88409e-141
HES1_M07042	IAALarger_vs_Control	0.0982562	0.000321831	0.00147388	11.1445	10.9701	1737	602	3.58693	5.01221e-161
ETV1_M02065	IAALarger_vs_Control	0.164273	4.58477e-12	4.74709e-11	11.3671	11.0557	1885	664	3.58534	3.11113e-173
NFY_COM_M00287	IAALarger_vs_Control	0.267212	2.32119e-27	5.3742e-26	13.7401	12.4939	1674	577	3.58232	2.00157e-155
GLIS2_M02759	IAALarger_vs_Control	0.0550783	0.100184	0.269584	11.318	11.1879	1871	660	3.57399	1.60611e-171
ELF1_MEIS1_COM_M08377	IAALarger_vs_Control	0.097223	0.00311909	0.0121912	11.8351	11.4822	1346	450	3.56914	2.81074e-126
AHR_M00139	IAALarger_vs_Control	0.0864259	0.00162725	0.00674554	-7.66943	-8.46698	1812	636	3.56887	2.69145e-166
RFX5_M09652	IAALarger_vs_Control	0.0740156	1.25024e-05	6.9356e-05	11.8596	11.5887	3590	1556	3.56755	1.1813e-293
FOXR1_M04648	IAALarger_vs_Control	0.0376139	0.622209	1	11.141	10.9906	1553	531	3.56468	3.59781e-144
ATF1_M01861	IAALarger_vs_Control	0.092128	0.0920763	0.251831	11.6927	11.547	742	234	3.56448	1.02434e-71
CTCF_M03895	IAALarger_vs_Control	0.0249426	0.862549	1	8.04554	8.06752	2152	785	3.56289	7.77107e-194
ELF2_M02054	IAALarger_vs_Control	0.247025	4.73561e-27	1.07405e-25	12.0311	11.4993	1897	673	3.56274	4.72789e-173
CTCF_M01259	IAALarger_vs_Control	0.0841736	1.56178e-07	1.07139e-06	12.2462	12.0115	3737	1654	3.56146	3.77805e-301
HEY2_M04173	IAALarger_vs_Control	0.0772268	0.0474897	0.142128	11.5719	11.5049	1238	412	3.54541	6.68419e-116
E2F6_M07085	IAALarger_vs_Control	0.173114	1.88436e-31	4.94681e-30	13.2905	12.4933	3818	1715	3.54438	2.85814e-303
ETV5_M02069	IAALarger_vs_Control	0.172378	7.8204e-10	6.68544e-09	12.0656	11.7033	1418	482	3.53438	3.33659e-131
TFAP2C_M02925	IAALarger_vs_Control	0.0923602	5.29648e-05	0.000272928	11.2629	11.0727	2256	839	3.5324	7.97616e-200
CREM_M07985	IAALarger_vs_Control	0.0706028	0.748996	1	12.3711	12.1624	380	117	3.52806	2.1755e-37
KLF13_M01865	IAALarger_vs_Control	0.0720418	1.37914e-05	7.62529e-05	12.1514	11.9927	3698	1641	3.52707	4.14318e-295
ZBTB7A_M09821	IAALarger_vs_Control	0.143617	1.05785e-20	1.8274e-19	12.2376	11.5685	3666	1620	3.52683	1.8404e-293
ELF4_M01979	IAALarger_vs_Control	0.126877	1.59755e-07	1.09196e-06	11.7429	11.2918	1902	682	3.52377	3.94147e-171
AHR_ARNT_COM_M00235	IAALarger_vs_Control	0.0917749	0.0413105	0.12578	11.9102	11.5633	924	300	3.52223	3.99514e-87
CREB3_M09729	IAALarger_vs_Control	0.11642	1.21967e-22	2.28449e-21	11.9024	11.5571	5237	2924	3.52206	0
KLF13_M03912	IAALarger_vs_Control	0.205232	4.16166e-17	6.22196e-16	8.20522	6.24426	1725	610	3.50518	9.77016e-156
MXI1_M09775	IAALarger_vs_Control	0.0679012	0.0575306	0.168104	12.0858	11.8023	1481	511	3.50254	3.59315e-135
YY1_M03924	IAALarger_vs_Control	0.212661	2.52454e-11	2.49757e-10	11.4316	11.0192	1096	364	3.50083	7.17947e-102
KLF1_M01874	IAALarger_vs_Control	0.124253	1.9261e-16	2.73261e-15	12.8959	12.4794	3804	1723	3.49921	2.11269e-297
ETV1_TFAP4_COM_M08443	IAALarger_vs_Control	0.0700315	7.71056e-05	0.000388323	11.3718	11.1176	3416	1471	3.4984	1.82933e-276
NR2F2_M02887	IAALarger_vs_Control	0.110864	7.74419e-06	4.44391e-05	11.9756	11.5534	1885	683	3.47708	4.06867e-167
LXR_COM_M00647	IAALarger_vs_Control	0.0375076	0.590379	1	-3.00935	-3.16078	1605	566	3.46873	6.36185e-144
ETV1_M09611	IAALarger_vs_Control	0.226631	1.7316e-80	1.1782e-78	13.4712	11.9804	5047	2760	3.46797	0
ELK1_M00025	IAALarger_vs_Control	0.107952	2.2093e-06	1.3565e-05	11.7937	11.5188	2142	800	3.46714	1.01798e-186
CTCF_M02242	IAALarger_vs_Control	0.0563185	0.0024012	0.0096221	11.3573	11.1607	3459	1512	3.45825	1.20902e-274
CHD2_M04889	IAALarger_vs_Control	0	1	1	13	13	559	179	3.44759	8.78167e-53
EGR1_M02848	IAALarger_vs_Control	0.0950986	2.65643e-06	1.61028e-05	11.4573	11.2512	2613	1035	3.44353	1.15426e-219
GTF2IRD1_M01241	IAALarger_vs_Control	0.0339865	0.987364	1	3.78031	4.11842	701	228	3.43935	2.83694e-65
PURA_M01721	IAALarger_vs_Control	0.148613	7.59168e-25	1.58192e-23	10.4065	10.1932	3956	1858	3.42981	3.39241e-296
ZFP740_M02938	IAALarger_vs_Control	0.0330496	0.725071	1	11.2965	11.2602	1639	588	3.41821	4.41045e-144
BHLHE40_M04167	IAALarger_vs_Control	0.139259	0.00238058	0.00955097	12.2754	11.9867	690	226	3.41106	9.84882e-64
TFAP4_M01860	IAALarger_vs_Control	0.0588157	0.000383696	0.00174284	11.9459	11.7368	3864	1801	3.40924	8.71124e-290
ELF2_M09606	IAALarger_vs_Control	0.197091	6.15689e-65	3.01869e-63	13.1114	12.147	5234	2986	3.40457	0
ATF2_M00179	IAALarger_vs_Control	0.211414	5.29232e-08	3.84414e-07	9.70947	7.00784	771	255	3.4036	1.38587e-70
TP53_M01652	IAALarger_vs_Control	0.039859	0.275444	0.590566	11.4752	11.5773	2222	854	3.39138	1.64053e-187
XBP1_M04227	IAALarger_vs_Control	0.153732	0.00272618	0.010769	12.0162	11.3039	556	181	3.38902	1.65437e-51
ZNF524_M03937	IAALarger_vs_Control	0.0533589	0.117373	0.303316	9.57581	9.36647	1827	674	3.38715	2.09451e-157
ZIC3_M00450	IAALarger_vs_Control	0.0351079	0.471283	0.868577	10.1599	10.1122	2089	793	3.38392	3.11603e-177
KLF4_M01835	IAALarger_vs_Control	0	1	1	10	10	4348	2181	3.37786	1.46133e-304
MZF1_M07361	IAALarger_vs_Control	0.13107	3.25921e-20	5.54398e-19	12.698	12.4068	4050	1952	3.37206	4.50149e-293
ELF1_GCM1_COM_M08306	IAALarger_vs_Control	0.053449	0.00806263	0.0291549	11.1576	10.946	3173	1371	3.36009	3.40755e-248
TP73_M03558	IAALarger_vs_Control	0.107625	5.89081e-10	5.12356e-09	12.2356	11.7932	3124	1344	3.3538	1.1731e-244
MYC_M07601	IAALarger_vs_Control	0.0846902	0.00105307	0.00447252	11.537	11.2612	1907	716	3.35325	1.45069e-161
CHD2_M04710	IAALarger_vs_Control	0.227664	0.000101295	0.000500612	11.7335	10.1382	379	123	3.34427	4.03776e-35
GLI_ZIC_COM_M07292	IAALarger_vs_Control	0.0328972	0.163712	0.396957	11.6037	11.5084	3641	1676	3.33887	5.08615e-271
NR2C2_M07117	IAALarger_vs_Control	0.0779931	8.88388e-06	5.05441e-05	10.9963	10.616	3287	1448	3.33797	1.72046e-252
ETV5_M01992	IAALarger_vs_Control	0.250869	2.58718e-24	5.25954e-23	11.7689	11.2898	1610	590	3.33041	2.28662e-137
MTF1_M04619	IAALarger_vs_Control	0.053104	0.0855288	0.235664	11.8911	11.7814	2002	764	3.33019	3.41917e-167
CTCFL_M04763	IAALarger_vs_Control	0.283487	8.14091e-75	4.52363e-73	12.4821	10.7167	3416	1532	3.32971	1.37194e-258
ARNT_HIF1A_COM_M02378	IAALarger_vs_Control	0.0456071	0.709444	1	11.2525	11.2981	911	312	3.32811	1.89412e-80
PAX3_M00360	IAALarger_vs_Control	0.100708	0.4541	0.846266	9.68293	9.29032	287	93	3.3216	6.15696e-27
NFYA_M02106	IAALarger_vs_Control	0.252393	1.37105e-27	3.19656e-26	13.5923	12.2174	1783	667	3.31978	3.66464e-150
TFCP2_M07602	IAALarger_vs_Control	0.106476	8.49033e-13	9.46714e-12	11.2901	11.0575	3867	1842	3.31772	6.56518e-279
ETV1_M03979	IAALarger_vs_Control	0.156825	1.26536e-08	9.69817e-08	11.9334	11.5814	1426	516	3.30993	6.90781e-122
GCM1_M02758	IAALarger_vs_Control	0.0612251	0.161348	0.392034	11.1832	11.0512	1261	449	3.3096	9.56492e-109
E2F8_GCM2_COM_M08488	IAALarger_vs_Control	0.0787665	6.8234e-06	3.9702e-05	11.1144	10.8431	3277	1453	3.30703	1.00965e-248
E4F1_M02091	IAALarger_vs_Control	0.184267	0.000207908	0.000984611	12.4991	11.6136	529	176	3.30613	1.07339e-47
TFAP2B_M02924	IAALarger_vs_Control	0.0356858	0.560851	0.972881	11.3431	11.2943	1775	666	3.30605	1.29817e-148
NFYA_M07222	IAALarger_vs_Control	0.194615	4.48786e-15	5.985e-14	12.2893	11.0249	1628	603	3.29882	3.72441e-137
PLAGL1_M02890	IAALarger_vs_Control	0.0543544	0.239204	0.532735	10.8445	10.7448	1338	482	3.29518	3.24131e-114
BHLHE40_BHLHE41_COM_M08872	IAALarger_vs_Control	0.0609538	0.00428299	0.0163943	10.9892	10.8411	2775	1164	3.29336	1.43654e-217
PAX5_M04754	IAALarger_vs_Control	0.0390479	0.101735	0.272875	11.7409	11.6136	3173	1395	3.29107	2.83621e-241
VDR_M00444	IAALarger_vs_Control	0.0582429	0.000396491	0.00179362	12.3131	12.1402	3848	1847	3.27509	5.50615e-273
ELK1_GCM1_COM_M08308	IAALarger_vs_Control	0.0805634	0.00186924	0.00764661	9.56165	9.15489	1914	736	3.26935	8.72583e-157
ESR2_M09610	IAALarger_vs_Control	0.0332748	0.278813	0.595491	11.5363	11.3825	2931	1260	3.26786	9.18874e-225
FOXN2_M04643	IAALarger_vs_Control	0.050763	0.906179	1	11	10.8457	483	162	3.26508	3.67348e-43
GABPA_M04748	IAALarger_vs_Control	0.0230042	0.999982	1	12.2797	12.2839	690	236	3.26255	1.90817e-60
MAX_MYC_COM_M00615	IAALarger_vs_Control	0.148352	0.000197752	0.000937846	12.7091	12.2527	801	277	3.2599	1.72814e-69
CLOCK_FIGLA_COM_M08678	IAALarger_vs_Control	0.0498772	0.082131	0.227997	10.9771	10.6985	2227	889	3.25292	4.00523e-178
ATF6_M00483	IAALarger_vs_Control	0.105827	0.0692695	0.198066	7.28843	7.14213	579	197	3.24627	6.47525e-51
TFAP2A_M09590	IAALarger_vs_Control	0.0339468	0.122833	0.313333	12.1427	12.0338	3727	1774	3.24556	3.44288e-264
MZF1_M00083	IAALarger_vs_Control	0.047388	0.0275337	0.0883517	11.4035	11.4509	3093	1364	3.24217	9.1244e-232
REST_M01256	IAALarger_vs_Control	0.0539483	0.00947489	0.0336056	9.11159	9.08626	3002	1310	3.24189	1.9176e-226
IKZF1_M01169	IAALarger_vs_Control	0.0306386	0.149219	0.36961	12.1169	12.0655	4114	2061	3.24166	5.08642e-279
CREB3_M04207	IAALarger_vs_Control	0.0768973	0.190119	0.447639	10.8195	10.4981	759	263	3.24018	1.371e-65
ZIC1_M00448	IAALarger_vs_Control	0.0602602	0.0346619	0.108306	10.0914	10.1263	1969	768	3.23884	5.35006e-159
ETV4_GCM1_COM_M08313	IAALarger_vs_Control	0.073974	0.010073	0.0355756	10.4322	9.96364	1733	660	3.23798	1.35143e-141
HES7_M04171	IAALarger_vs_Control	0.0403621	0.62946	1	4.87805	4.86177	1271	463	3.23408	2.46295e-106
ELK1_M03971	IAALarger_vs_Control	0.0605919	0.110496	0.28939	3.42976	2.94195	1438	534	3.22379	7.60677e-119
NFKB1_M08952	IAALarger_vs_Control	0.0284737	0.715462	1	11.9397	11.8602	2088	830	3.21535	8.81075e-166
NFKB1_M08999	IAALarger_vs_Control	0.0284737	0.715462	1	11.9397	11.8602	2088	830	3.21535	8.81075e-166
MYC_M09812	IAALarger_vs_Control	0.0576281	0.0908181	0.248798	11.8203	11.5629	1664	636	3.20132	1.72529e-134
PPARA_RXRA_COM_M00518	IAALarger_vs_Control	0.121465	3.43135e-09	2.73687e-08	5.08426	3.90063	2326	956	3.18562	9.47001e-180
HIF1A_M07384	IAALarger_vs_Control	0.041279	0.849008	1	10.3426	10.3014	823	292	3.1812	3.34973e-69
NFYA_M04683	IAALarger_vs_Control	0.250972	8.16828e-26	1.79165e-24	13.6519	12.2756	1652	635	3.17767	2.27512e-132
ETV4_M03982	IAALarger_vs_Control	0.186161	2.95253e-12	3.13494e-11	11.8859	11.5187	1420	534	3.17479	4.74978e-115
ETV7_M02071	IAALarger_vs_Control	0.150789	1.17392e-12	1.28745e-11	11.2845	11.0151	2130	861	3.17142	1.27286e-165
FOXN4_M04645	IAALarger_vs_Control	0.115368	0.0279936	0.0896549	10.6359	10.3208	607	212	3.16859	1.06004e-51
NFMUE1_M00651	IAALarger_vs_Control	0.241686	6.56374e-20	1.09967e-18	8.30397	4.98084	1385	522	3.15585	1.44264e-111
NFY_COM_M07302	IAALarger_vs_Control	0.20197	5.59021e-17	8.28345e-16	12.9988	12.2668	1652	641	3.1455	1.48301e-130
RAD21_M04697	IAALarger_vs_Control	0.0567456	0.00235805	0.00947196	11.4394	11.3638	3284	1520	3.14225	1.47288e-231
PAX5_M00143	IAALarger_vs_Control	0.0852408	1.24857e-06	7.83942e-06	1.75224	1.57012	3120	1419	3.13639	1.98652e-222
MYCN_M00055	IAALarger_vs_Control	0.0580513	0.274129	0.588882	12.0816	12.1259	1078	397	3.13608	1.35106e-87
USF2_M09670	IAALarger_vs_Control	0.170087	5.74693e-15	7.54341e-14	11.8483	10.6157	1991	804	3.12503	5.94426e-153
ETV4_TFAP4_COM_M08444	IAALarger_vs_Control	0.0636737	0.00151034	0.0062865	11.6139	11.4799	2862	1269	3.12218	6.17729e-207
RARA_RXRA_COM_M08964	IAALarger_vs_Control	0.0553343	0.0366908	0.113793	11.3656	11.2341	2210	914	3.12027	3.6373e-167
RARA_RXRG_COM_M08965	IAALarger_vs_Control	0.0553343	0.0366908	0.113793	11.3656	11.2341	2210	914	3.12027	3.6373e-167
ARNTL_M07979	IAALarger_vs_Control	0.177367	9.99152e-07	6.33303e-06	12.4014	11.9159	852	309	3.11814	1.08161e-69
ETV2_TCF3_COM_M08568	IAALarger_vs_Control	0.0549402	0.05299	0.156344	11.1021	10.8437	2056	838	3.1158	8.76652e-157
ZEB1_M07371	IAALarger_vs_Control	0.0818589	7.24513e-05	0.000366341	12.316	12.075	2522	1080	3.11358	3.57214e-186
SMC3_M04708	IAALarger_vs_Control	0.0477223	0.0163618	0.0556636	11.5711	11.4609	3290	1536	3.11192	1.90219e-228
CREB1_CREM_COM_M00916	IAALarger_vs_Control	0.154903	6.38268e-06	3.73987e-05	12.3427	11.8113	966	355	3.10914	3.10731e-78
NFIB_M07051	IAALarger_vs_Control	0.0757558	0.000126329	0.000615763	12.1614	12.1223	2738	1202	3.10845	1.09913e-198
ELF2_M01976	IAALarger_vs_Control	0.236765	2.03669e-23	3.9943e-22	11.8986	11.3569	1656	650	3.10782	7.47276e-129
NFYB_M07115	IAALarger_vs_Control	0.213995	6.33238e-18	1.00058e-16	13.0529	11.9735	1551	604	3.09997	6.44095e-121
ONECUT2_TFAP2C_COM_M08667	IAALarger_vs_Control	0.012714	1	1	9.50896	9.53388	1283	487	3.09989	1.55679e-101
ZBTB2_M07437	IAALarger_vs_Control	0.0394229	0.0823833	0.228507	11.6556	11.6331	3211	1491	3.09776	5.11023e-223
CREB1_CREM_COM_M00917	IAALarger_vs_Control	0.19652	8.83454e-08	6.24033e-07	12.2528	11.6565	807	294	3.09052	1.60635e-65
MYB_M00004	IAALarger_vs_Control	0.102119	0.000494275	0.00221494	12.0552	11.6385	1412	545	3.08515	2.46078e-110
RELA_M04811	IAALarger_vs_Control	0.0229117	0.502629	0.905329	11.4835	11.5175	3855	1940	3.08484	8.57381e-250
GATA1_M00075	IAALarger_vs_Control	0.0504829	0.317678	0.653042	9.16861	9.11813	1287	491	3.0845	4.15534e-101
GLI3_M08766	IAALarger_vs_Control	0.0255108	0.771646	1	4.86732	4.69368	2261	950	3.08358	1.24632e-167
GCM2_M03824	IAALarger_vs_Control	0.162276	4.87545e-12	5.0169e-11	12.2527	12.1422	1757	703	3.07669	6.20105e-134
DLX3_TFAP2C_COM_M08660	IAALarger_vs_Control	0.0138102	0.999976	1	10.8931	10.8636	1758	704	3.07416	7.71999e-134
GTF2I_M00706	IAALarger_vs_Control	0.0709569	1.93259e-05	0.00010426	13.0518	12.8544	3492	1689	3.06762	7.02657e-233
ZNF589_M01109	IAALarger_vs_Control	0.0386934	0.249959	0.549711	9.8951	9.8049	2307	979	3.06569	3.76949e-169
MYF6_MYOD1_MYOG_TCF3_COM_M00929	IAALarger_vs_Control	0.116563	1.35801e-13	1.61125e-12	12.3261	11.9695	3416	1639	3.06412	4.10815e-229
CREM_M01820	IAALarger_vs_Control	0.108133	0.000970087	0.00416251	12.0821	11.7725	1169	444	3.06308	9.5036e-92
GLIS3_M03905	IAALarger_vs_Control	0.0500287	0.112156	0.292462	5.15059	4.84807	1959	803	3.06284	1.41754e-146
ESR1_M02261	IAALarger_vs_Control	0.0484853	0.0327851	0.103411	11.3846	11.2283	2795	1257	3.04398	6.9194e-196
EOMES_M02851	IAALarger_vs_Control	0.0520746	0.159251	0.388813	11.5529	11.3612	1617	645	3.04154	1.97779e-122
ELK1_M02059	IAALarger_vs_Control	0.2327	3.10947e-22	5.75943e-21	12.0616	11.5289	1608	641	3.04079	1.22797e-121
DPF2_M09760	IAALarger_vs_Control	0.169273	3.03996e-59	1.35136e-57	12.9168	12.2607	5841	3936	3.03676	1.77809e-256
DRGX_TFAP2C_COM_M08439	IAALarger_vs_Control	0.0249208	0.802716	1	10.3468	10.3979	2209	940	3.0216	1.04558e-159
ELK3_M03972	IAALarger_vs_Control	0.204843	3.06804e-17	4.67071e-16	11.8863	11.3521	1592	639	3.01323	4.19703e-119
MYC_M04743	IAALarger_vs_Control	0.0861179	0.00196939	0.00799748	12.033	11.8532	1608	647	3.01027	4.32025e-120
GLIS3_M08835	IAALarger_vs_Control	0.0746509	1.82821e-05	9.92714e-05	12.1537	11.9541	3207	1524	3.01004	2.15716e-213
MZF1_M00084	IAALarger_vs_Control	0.0888772	8.09709e-08	5.74376e-07	11.9245	11.6342	3296	1583	3.00824	2.11157e-217
USF_COM_M00187	IAALarger_vs_Control	0.149358	2.45217e-09	2.02365e-08	11.8355	11.4655	1581	638	2.99238	2.96925e-117
ELK1_ETV7_COM_M08214	IAALarger_vs_Control	0.0604398	0.12197	0.311846	6.26123	5.9222	1336	527	2.99139	1.53459e-100
FOXN1_M00332	IAALarger_vs_Control	0.0359848	0.995611	1	11.2958	11.25	480	176	2.98045	2.95827e-38
GLI2_M07455	IAALarger_vs_Control	0.0613274	0.00113632	0.00480162	11.6818	11.5672	3074	1451	2.98037	7.70485e-204
NFY_COM_M00775	IAALarger_vs_Control	0.201347	1.57751e-16	2.2576e-15	12.514	11.8598	1568	635	2.97696	1.39026e-115
TFCP2_M00947	IAALarger_vs_Control	0.0477865	0.018071	0.0611663	11.7895	11.6075	3164	1511	2.97441	1.46559e-207
MYCN_M09814	IAALarger_vs_Control	0.103675	0.00103021	0.00438661	11.9635	11.5537	1232	484	2.97381	1.93943e-92
TCF3_M09721	IAALarger_vs_Control	0.0848045	6.08458e-10	5.26909e-09	12.6051	12.2349	4285	2341	2.97144	6.95909e-248
GLI2_M03901	IAALarger_vs_Control	0.0580887	0.00613002	0.022658	11.4934	11.3271	2716	1238	2.96661	3.65605e-184
NFKB2_M04055	IAALarger_vs_Control	0.049294	0.237476	0.529596	10.0206	9.75658	1503	608	2.96085	3.13382e-110
EBF1_M07351	IAALarger_vs_Control	0.0194736	0.77683	1	12.2777	12.2261	3442	1703	2.96009	2.42174e-218
GLI3_M01657	IAALarger_vs_Control	0.100094	2.83899e-09	2.30297e-08	12.2013	12.0476	3120	1491	2.95432	3.08037e-203
GCM1_PITX1_COM_M08708	IAALarger_vs_Control	0.0184058	0.992679	1	11.2763	11.2471	1828	765	2.95136	6.11458e-131
CARF_M07447	IAALarger_vs_Control	0.0826567	0.00162872	0.00674554	8.92983	8.51578	1753	729	2.94838	6.4974e-126
ETV2_FIGLA_COM_M08253	IAALarger_vs_Control	0.0250559	0.622803	1	10.8594	10.8282	2823	1310	2.94403	1.06183e-187
INSM1_M02268	IAALarger_vs_Control	0.110827	1.54097e-10	1.4391e-09	11.79	11.149	2938	1383	2.93724	1.07238e-192
MLX_M04179	IAALarger_vs_Control	0.136259	0.002148	0.00869107	11.6824	10.9839	658	249	2.93138	1.986e-50
GLI1_M07290	IAALarger_vs_Control	0.0752941	3.61258e-05	0.000189675	11.7562	11.5632	2974	1408	2.93076	6.92701e-194
ELK1_M03970	IAALarger_vs_Control	0.201342	9.32347e-17	1.36335e-15	11.7546	11.0495	1573	647	2.92882	3.53246e-113
ELK1_ONECUT2_COM_M08223	IAALarger_vs_Control	0.104412	0.00872815	0.03129	8.99432	8.46176	880	340	2.92721	3.96043e-66
MTF1_M02778	IAALarger_vs_Control	0.0775711	0.0563799	0.165122	11.0714	10.8182	1036	407	2.91859	1.07468e-76
ATF4_M00514	IAALarger_vs_Control	0.0654964	0.0690217	0.197696	12.1642	11.921	1346	544	2.91768	1.30636e-97
E2F_COM_M00426	IAALarger_vs_Control	0.152156	1.08745e-05	6.11391e-05	11.5641	11.3156	920	358	2.91623	1.60433e-68
VDR_M09671	IAALarger_vs_Control	0.0651765	0.000118643	0.0005817	11.5751	11.4551	3415	1705	2.91544	6.15779e-212
MAX_M09694	IAALarger_vs_Control	0.100584	0.000154243	0.000745287	12.098	11.7248	1581	654	2.91319	9.55721e-113
HIF1A_M09773	IAALarger_vs_Control	0.132516	0.00106329	0.00451017	12.0329	11.8459	760	292	2.91227	3.47401e-57
MAX_M00119	IAALarger_vs_Control	0.0835988	0.137171	0.34334	11.9192	11.7885	681	260	2.91065	1.29951e-51
GLI1_M07454	IAALarger_vs_Control	0.0555361	0.00732928	0.0268821	11.4621	11.3645	2824	1325	2.90616	6.03765e-184
YY2_M03925	IAALarger_vs_Control	0.273217	4.89047e-30	1.23521e-28	11.8406	11.0564	1543	638	2.90339	8.32968e-110
ZIC2_M00449	IAALarger_vs_Control	0.0496793	0.0975103	0.264094	10.1446	10.0829	2006	868	2.89916	3.2694e-138
ZNF263_M04909	IAALarger_vs_Control	0.130349	3.58546e-26	8.02277e-25	12.7669	12.2301	4693	2751	2.89788	1.99314e-244
ZBTB7B_M02826	IAALarger_vs_Control	0.0159614	0.999985	1	11.4789	11.5325	1255	507	2.89331	2.04941e-90
ELK3_M03986	IAALarger_vs_Control	0.211273	1.09674e-17	1.70866e-16	11.7711	11.0289	1503	622	2.88904	1.67365e-106
ZSCAN26_M02934	IAALarger_vs_Control	0.0339233	0.375737	0.7431	11.5438	11.4682	2317	1038	2.88604	2.80605e-155
RUNX3_M04110	IAALarger_vs_Control	0.0659147	0.00275911	0.0108862	10.0207	10.4335	2411	1091	2.88413	2.22331e-160
MYC_M02250	IAALarger_vs_Control	0.146104	7.58407e-08	5.40284e-07	12.011	11.6248	1361	557	2.88306	5.578e-97
TFCP2L1_M01592	IAALarger_vs_Control	0.0445404	0.160001	0.389659	11.6826	11.4724	2070	906	2.88236	7.0082e-141
TP53_M07054	IAALarger_vs_Control	0.0175947	0.953061	1	11.3834	11.3518	2681	1248	2.88195	1.9997e-174
ARNT_M00539	IAALarger_vs_Control	0.266547	9.49342e-09	7.32663e-08	12.8747	10.9945	479	182	2.87372	2.49419e-36
ZBTB7A_M04913	IAALarger_vs_Control	0.0786607	0.00144835	0.00604354	11.6637	11.585	1912	829	2.86361	3.84498e-130
ETV5_FIGLA_COM_M08274	IAALarger_vs_Control	0.0428255	0.0453875	0.136943	10.0019	9.84938	3110	1527	2.85473	4.71955e-192
GLI3_M01704	IAALarger_vs_Control	0.0414949	0.158179	0.387771	11.0107	10.9039	2339	1061	2.85239	1.13794e-153
GABPA_M03990	IAALarger_vs_Control	0.218787	1.02451e-22	1.92978e-21	11.9587	11.1623	1766	758	2.85176	1.25857e-120
CREB3L1_M04572	IAALarger_vs_Control	0.112394	0.00173275	0.0071321	1.26327	0.277922	961	385	2.83945	8.81394e-69
NFKB1_M04054	IAALarger_vs_Control	0.0381744	0.529203	0.937685	4.70781	4.38986	1499	631	2.83525	2.65706e-103
STAT1_M00224	IAALarger_vs_Control	0.0603397	0.421543	0.810143	0.939107	0.477663	739	291	2.8337	1.13913e-53
BHLHE41_M08871	IAALarger_vs_Control	0.109761	1.4205e-05	7.81509e-05	11.5169	11.2435	1627	694	2.8308	5.11372e-111
ELK4_M03973	IAALarger_vs_Control	0.204971	1.19076e-18	1.94608e-17	12.1565	11.5291	1649	705	2.83	3.50147e-112
CLOCK_TBX3_COM_M08514	IAALarger_vs_Control	0.0890988	0.00396721	0.0152845	10.7973	10.3923	1317	548	2.82033	3.90974e-91
ELK1_SPDEF_COM_M08227	IAALarger_vs_Control	0.032677	0.883503	1	6.38257	6.28764	1090	445	2.81692	2.30639e-76
CREB3L1_M04205	IAALarger_vs_Control	0.031746	0.980284	1	8.98942	9.08667	756	300	2.81537	3.22632e-54
ZKSCAN1_M09673	IAALarger_vs_Control	0.0279639	0.593252	1	10.1618	10.3358	2380	1099	2.80779	4.44471e-152
REST_M03883	IAALarger_vs_Control	0.0639766	0.000818959	0.00355985	11.5397	11.377	2885	1406	2.79876	4.4257e-176
CREB3L2_M07984	IAALarger_vs_Control	0.151964	9.97748e-05	0.000494278	12.6694	12.6305	738	295	2.78975	2.14352e-52
ZFP143_M00264	IAALarger_vs_Control	0.0388622	0.128383	0.324757	10.2449	9.96185	2768	1337	2.78828	1.62292e-169
SETDB1_M04815	IAALarger_vs_Control	0.110232	5.90116e-10	5.12356e-09	9.69091	8.03313	2750	1328	2.78296	2.94521e-168
ARNTL_M04158	IAALarger_vs_Control	0.213014	2.25665e-09	1.88092e-08	10.3419	8.56869	778	313	2.78093	9.66239e-55
ERG_M01985	IAALarger_vs_Control	0.147953	5.36721e-10	4.72145e-09	11.9738	11.6176	1644	714	2.78044	4.95014e-109
RXRA_M04490	IAALarger_vs_Control	0.0212754	0.999698	1	9.1837	9.24	920	375	2.77817	5.51824e-64
ELF5_M02057	IAALarger_vs_Control	0.11366	3.63501e-07	2.39508e-06	10.8272	10.7419	1927	860	2.77751	3.85894e-125
BHLHE40_M02845	IAALarger_vs_Control	0.0700492	0.102591	0.274729	10.6588	10.4727	1023	421	2.77612	1.81406e-70
MLXIPL_M04178	IAALarger_vs_Control	0.11277	0.0184575	0.0621589	12.1991	11.8024	633	253	2.7647	1.14736e-44
EOMES_GCM2_COM_M08329	IAALarger_vs_Control	0.0447663	0.109953	0.289103	10.9135	10.8627	2266	1049	2.76414	2.11263e-142
MECP2_M01299	IAALarger_vs_Control	0.0714673	0.74164	1	11.7905	11.8618	315	123	2.75652	3.55795e-23
ZBTB6_M00085	IAALarger_vs_Control	0.0255145	0.810647	1	11.2712	11.178	1984	899	2.74715	4.61191e-126
FLI1_TFAP4_COM_M08445	IAALarger_vs_Control	0.0288301	0.403583	0.785032	11.4507	11.419	2871	1420	2.74478	7.39541e-170
GATA2_M00076	IAALarger_vs_Control	0.0132962	1	1	9.15028	9.13699	885	365	2.73566	2.61337e-60
GCM1_M04000	IAALarger_vs_Control	0.0432755	0.372775	0.738462	10.1439	10.3476	1459	633	2.73345	2.78684e-95
YY1_M08982	IAALarger_vs_Control	0.291369	3.12522e-27	7.13664e-26	12.4502	11.4051	1204	511	2.73209	4.72151e-80
ASCL1_M09767	IAALarger_vs_Control	0.02314	0.511441	0.914313	12.045	12.0485	3580	1916	2.73194	8.32431e-196
USF1_M00121	IAALarger_vs_Control	0.238404	2.83935e-12	3.02441e-11	12.5339	11.5766	811	333	2.73048	2.46098e-55
PAX9_M00329	IAALarger_vs_Control	0.0864651	4.12916e-05	0.000215103	-8.20544	-7.63775	2244	1049	2.72692	2.90395e-138
ETV2_SPDEF_COM_M08267	IAALarger_vs_Control	0.0377313	0.465071	0.860937	0.901709	0.751381	1638	724	2.72594	2.40259e-105
E4F1_M00694	IAALarger_vs_Control	0.0750162	0.313219	0.647332	5.31907	4.81858	561	226	2.72552	4.23257e-39
CREB1_M09600	IAALarger_vs_Control	0.19848	2.28347e-08	1.72632e-07	11.9349	11.323	784	322	2.72328	1.5413e-53
PAX5_M07223	IAALarger_vs_Control	0.0401898	0.0688451	0.197693	11.8925	11.7841	3071	1561	2.72244	7.41354e-176
E2F3_M03961	IAALarger_vs_Control	0.0553613	0.972448	1	4.74242	4.625	264	104	2.72057	1.99528e-19
GCM1_M08919	IAALarger_vs_Control	0.179984	5.81577e-10	5.07585e-09	11.5975	11.4139	1123	476	2.71557	2.39285e-74
USF1_USF2_COM_M07067	IAALarger_vs_Control	0.125888	1.57344e-09	1.31805e-08	12.0169	11.5313	2071	958	2.70885	6.63208e-128
NR1H2_NR1I2_NR1I3_NR2F_RAR_COM_M00965	IAALarger_vs_Control	0.0215904	0.972189	1	11.3814	11.3481	1628	724	2.70507	1.57362e-103
SREBF1_M04632	IAALarger_vs_Control	0.0791953	3.71739e-05	0.000194565	11.3858	11.1927	2623	1282	2.70261	1.6004e-154
ARNT_M00236	IAALarger_vs_Control	0.170256	1.43031e-07	9.8935e-07	12.7915	12.1662	945	397	2.69764	1.00092e-62
IRF4_M02872	IAALarger_vs_Control	0.021665	0.999565	1	10.7215	10.6702	905	379	2.69701	2.77298e-60
HNRNPUL1_M09746	IAALarger_vs_Control	0	1	1	10	10	3077	1581	2.68867	2.08249e-172
MAX_TFAP4_COM_M08674	IAALarger_vs_Control	0.0188527	0.968579	1	9.10283	9.04032	2120	992	2.68779	8.58531e-129
REST_M04726	IAALarger_vs_Control	0.0384108	0.235191	0.525907	11.7209	11.6295	2236	1058	2.6871	1.54189e-134
ARNTL_CLOCK_COM_M08909	IAALarger_vs_Control	0.186512	1.86241e-07	1.26462e-06	12.163	11.6852	779	324	2.6867	5.5657e-52
SPDEF_M02040	IAALarger_vs_Control	0.0351777	0.797143	1	11.4245	11.3235	1112	476	2.6847	2.06756e-72
HIC1_M03910	IAALarger_vs_Control	0.0387592	0.208394	0.480856	4.91425	4.98819	2309	1101	2.68467	5.67882e-138
ELK1_SREBF2_COM_M08229	IAALarger_vs_Control	0.059272	0.0757183	0.213034	9.28772	9.00301	1498	665	2.67638	2.07749e-94
ZNF777_M08993	IAALarger_vs_Control	0.0730932	0.0572904	0.167549	-8.66789	-9.17484	1090	469	2.66475	3.27483e-70
ZEB1_M09822	IAALarger_vs_Control	0.161176	6.37136e-17	9.39916e-16	12.5863	12.2243	2243	1070	2.66416	4.88354e-133
NFYA_M09816	IAALarger_vs_Control	0.145492	1.42145e-08	1.08446e-07	12.8015	12.0791	1426	632	2.66285	1.17718e-89
ZBTB49_M04509	IAALarger_vs_Control	0.0364011	0.597856	1	3.05664	2.91009	1430	634	2.66282	7.33952e-90
USF1_COM_M00796	IAALarger_vs_Control	0.0999201	2.49862e-05	0.000132861	11.6871	11.3615	1780	816	2.65583	1.43594e-108
HSFY1_M04012	IAALarger_vs_Control	0.0833333	0.915672	1	11.48	11.2833	150	60	2.65459	3.0778e-11
CXXC1_M07482	IAALarger_vs_Control	0.0691638	0.132323	0.333718	10.9036	11.0476	934	399	2.64811	2.61812e-60
USF1_M00217	IAALarger_vs_Control	0.0360249	0.832916	1	11.857	11.8147	979	421	2.64017	1.348e-62
CLOCK_ETV2_COM_M08694	IAALarger_vs_Control	0.0211599	0.989147	1	8.30376	8.21905	1409	630	2.63337	5.20703e-87
CLOCK_ARNTL2_M01116	IAALarger_vs_Control	0.0399282	0.784752	1	12.795	12.881	883	378	2.63063	1.35027e-56
MYC_M01154	IAALarger_vs_Control	0.03503	0.668429	1	1.18864	0.649266	1373	613	2.62872	8.45318e-85
TFCP2L1_M09719	IAALarger_vs_Control	0.0448539	0.13448	0.337618	11.0494	10.801	2063	980	2.62654	4.85345e-121
MYOD1_M09698	IAALarger_vs_Control	0.0541512	0.00123648	0.00521166	12.1646	11.8968	3530	1938	2.62482	1.1527e-180
ATF2_M07312	IAALarger_vs_Control	0.155391	7.42112e-06	4.27323e-05	12.0612	11.5165	850	364	2.62219	2.299e-54
SMAD4_M00733	IAALarger_vs_Control	0.0245495	0.850395	1	12.035	11.9755	1915	899	2.62174	2.50265e-113
OVOL1_OVOL2_COM_M08894	IAALarger_vs_Control	0.101664	0.340747	0.687681	10.9088	10.8034	285	117	2.61364	1.08637e-19
E2_BPV-1_M00181	IAALarger_vs_Control	0.0658058	0.447019	0.838164	11.4692	11.2845	569	239	2.61268	3.07656e-37
MAX_M04176	IAALarger_vs_Control	0.125748	0.00042221	0.00190738	12.4537	12.244	875	377	2.61111	1.71642e-55
CREM_M08803	IAALarger_vs_Control	0.176464	0.000124798	0.000609191	11.3798	11.1389	516	216	2.61045	6.52926e-34
FIGLA_FLI1_COM_M08284	IAALarger_vs_Control	0.0114508	0.999938	1	10.0968	10.1675	2406	1188	2.60595	1.72703e-135
ZFP42_M01744	IAALarger_vs_Control	0.148227	1.85056e-14	2.35487e-13	12.2811	11.6205	2227	1083	2.60161	5.30294e-127
HES7_TEAD4_COM_M08641	IAALarger_vs_Control	0.040377	0.707727	1	10.6188	10.4579	981	428	2.60076	2.40624e-61
REST_M04702	IAALarger_vs_Control	0.0614565	0.0202328	0.0674561	11.1661	11.3815	1878	886	2.59762	9.86266e-110
ETV3_M03981	IAALarger_vs_Control	0.196406	3.43839e-14	4.30962e-13	12.0871	11.381	1309	588	2.59618	1.40661e-79
THAP1_M07407	IAALarger_vs_Control	0.0586604	0.00583766	0.0216494	10.048	9.97385	2520	1262	2.59566	1.15e-139
FLI1_M02038	IAALarger_vs_Control	0.158983	2.71584e-13	3.12228e-12	11.995	11.5451	1813	853	2.58881	9.82701e-106
GABP_COM_M00341	IAALarger_vs_Control	0.11803	6.25845e-15	8.18262e-14	10.6018	10.0141	3370	1840	2.58734	4.64689e-171
ELK1_GCM2_COM_M08328	IAALarger_vs_Control	0.0317866	0.313387	0.647332	11.2345	11.0875	2687	1371	2.58719	5.8945e-146
GLI2_M03902	IAALarger_vs_Control	0.0248564	0.914334	1	11.0652	10.9575	1579	729	2.58423	1.81873e-93
GCM1_M02862	IAALarger_vs_Control	0.0304711	0.780201	1	11.2312	11.1759	1466	671	2.58116	2.53898e-87
MAX_MYC_COM_M00799	IAALarger_vs_Control	0	1	1	12	12	898	392	2.5807	8.56203e-56
GTF3C2_M04877	IAALarger_vs_Control	0.14136	0.0103252	0.0362741	10.6207	10.2568	435	183	2.58016	1.69895e-28
ETV2_PAX5_COM_M08266	IAALarger_vs_Control	0.0744649	0.0341521	0.107115	8.86445	8.46947	1173	524	2.57976	3.28821e-71
NPAS2_M08002	IAALarger_vs_Control	0.0732795	0.132326	0.333718	12.078	12.2353	821	357	2.57425	4.56698e-51
YBX1_M03862	IAALarger_vs_Control	0.160581	7.59866e-10	6.51258e-09	10.5672	10.3013	1331	604	2.57305	1.32131e-79
NFY_COM_M00185	IAALarger_vs_Control	0.13865	1.07897e-07	7.54147e-07	12.3595	11.9984	1374	626	2.57211	6.19959e-82
ETV2_M02067	IAALarger_vs_Control	0.182173	1.85637e-16	2.64494e-15	11.3841	10.9456	1721	809	2.5682	1.03041e-99
GLI_COM_M01037	IAALarger_vs_Control	0.0312877	0.364286	0.724659	11.3791	11.341	2551	1296	2.56092	1.0201e-137
ELK1_PAX5_COM_M08225	IAALarger_vs_Control	0.0735709	0.0237966	0.0777822	2.52937	2.02721	1294	588	2.56072	5.16869e-77
RFX_COM_M04627	IAALarger_vs_Control	0.063304	0.0182836	0.0616978	12.005	11.7322	1801	855	2.56005	3.66045e-103
ETS2_M08759	IAALarger_vs_Control	0.220478	4.21349e-25	9.00498e-24	12.3996	11.4912	1797	853	2.55939	6.10876e-103
MITF_M07996	IAALarger_vs_Control	0.227275	3.4884e-15	4.72777e-14	11.2662	10.8017	1052	469	2.55787	1.47424e-63
GABP_COM_M01258	IAALarger_vs_Control	0.211353	1.68128e-41	5.44214e-40	12.4206	11.5106	3024	1610	2.5565	1.09312e-155
ZEB2_M08896	IAALarger_vs_Control	0.0861338	3.7894e-06	2.2682e-05	-5.56368	-4.62838	2599	1332	2.54807	1.90002e-138
MAX_MYC_COM_M00118	IAALarger_vs_Control	0.0601	0.417418	0.804434	10.6881	10.3421	699	304	2.54766	3.07802e-43
BHLHE41_M01843	IAALarger_vs_Control	0.0735322	0.0532558	0.15685	11.6667	11.5428	1068	479	2.5452	5.59506e-64
XBP1_M01770	IAALarger_vs_Control	0.148485	0.00397504	0.0152858	11.9414	11.6294	461	197	2.54445	2.844e-29
MNT_M04180	IAALarger_vs_Control	0.0614585	0.263942	0.57328	12.3647	12.2632	861	380	2.54314	2.09365e-52
ZBTB7B_M02930	IAALarger_vs_Control	0.0151296	0.999983	1	11.391	11.3666	1294	592	2.54212	4.70259e-76
CLOCK_ERF_COM_M08691	IAALarger_vs_Control	0.0540145	0.084677	0.233703	8.01978	7.78861	1668	790	2.53407	9.53605e-95
TCF12_M02018	IAALarger_vs_Control	0.0136348	0.999691	1	11.581	11.5673	1995	973	2.53184	1.68202e-110
TWIST1_M03582	IAALarger_vs_Control	0.00873407	1	1	11.5103	11.5015	1995	973	2.53184	1.68202e-110
EGR2_M00246	IAALarger_vs_Control	0.171799	2.50207e-13	2.88647e-12	9.76463	8.46585	1555	732	2.52416	1.79014e-88
ERF_NHLH1_COM_M08244	IAALarger_vs_Control	0.0282115	0.567745	0.979446	8.47801	8.29264	2297	1155	2.52185	3.45147e-123
E2F1_M00024	IAALarger_vs_Control	0.0712939	0.440855	0.832754	-8.38205	-8.95652	479	207	2.51901	6.52056e-30
TFAP4_M00005	IAALarger_vs_Control	0.0288	0.500884	0.903652	-0.575145	-0.658833	2422	1234	2.51662	4.73176e-128
SNAI2_M07394	IAALarger_vs_Control	0.0837448	0.000177577	0.000848198	12.1479	11.9939	2001	982	2.51564	1.79507e-109
TCF12_M09628	IAALarger_vs_Control	0.105254	2.82818e-10	2.56227e-09	12.1912	11.948	2918	1558	2.51549	2.70893e-147
REST_M01028	IAALarger_vs_Control	0.0499701	0.00887669	0.0317542	-5.54439	-6.01687	3064	1660	2.51394	3.17245e-152
MLXIP_M07998	IAALarger_vs_Control	0.0767139	0.0784888	0.219901	12.5998	12.7066	877	392	2.51296	2.68055e-52
ETV2_RFX5_COM_M08696	IAALarger_vs_Control	0.0747747	0.00569274	0.0211672	4.04599	3.59477	1609	765	2.50934	3.14767e-90
SNAI1_M03566	IAALarger_vs_Control	0.0969067	6.30841e-06	3.70286e-05	12.4574	12.1172	2020	998	2.50132	3.05978e-109
GCM2_MAX_COM_M08710	IAALarger_vs_Control	0.00745972	1	1	11.2433	11.2483	1829	890	2.49729	3.89264e-100
RELA_M08891	IAALarger_vs_Control	0.0602728	0.00902847	0.0321935	11.7774	11.598	2201	1107	2.49613	7.44303e-117
REST_M00325	IAALarger_vs_Control	0.107105	2.12484e-05	0.000113894	-31.242	-29.9492	1533	728	2.49496	1.07385e-85
XBP1_M04228	IAALarger_vs_Control	0.0785964	0.25457	0.556925	10.75	10.5447	536	235	2.49326	1.17972e-32
EBF1_M04729	IAALarger_vs_Control	0.0691932	4.94234e-05	0.000255469	12.7658	12.5614	3104	1703	2.4867	2.07574e-150
BACH1_M09593	IAALarger_vs_Control	0.0318181	0.284966	0.605531	11.5727	11.6587	2750	1459	2.48642	4.21855e-138
PAX5_M03577	IAALarger_vs_Control	0.0159596	0.802803	1	9.79891	9.79363	4232	2607	2.48526	1.21082e-177
ERF_ETV7_COM_M08236	IAALarger_vs_Control	0.0409019	0.340251	0.687097	6.19764	6.02458	1609	773	2.48078	1.53239e-88
RUNX1_M00214	IAALarger_vs_Control	0.156507	1.11978e-12	1.23213e-11	-22.3186	-23.8371	1742	847	2.47878	9.35622e-95
ZNF644_M09737	IAALarger_vs_Control	0.0695574	2.28983e-08	1.72722e-07	11.423	11.2381	4752	3108	2.47793	2.48712e-181
NR1H4_RXRA_COM_M08955	IAALarger_vs_Control	0.0364651	0.287678	0.610515	10.9875	10.8995	2152	1085	2.47674	4.82149e-113
NFYC_M02107	IAALarger_vs_Control	0.329951	2.25117e-35	6.64196e-34	13.2737	10.6442	1151	534	2.47291	3.68223e-65
ID2_M07993	IAALarger_vs_Control	0.0505668	0.453112	0.846266	12.5464	12.4528	906	413	2.46761	3.2061e-52
ZNF263_M07141	IAALarger_vs_Control	0.165245	9.27781e-57	3.86653e-55	14.0736	12.7289	5611	4083	2.46299	6.10083e-173
ETV7_TBX21_COM_M08702	IAALarger_vs_Control	0.0190835	0.968266	1	8.72732	8.59334	1984	991	2.46171	1.60981e-104
ESR1_M03820	IAALarger_vs_Control	0.0350731	0.459974	0.854412	11.4674	11.3844	1780	874	2.46072	3.48763e-95
YBX1_M03805	IAALarger_vs_Control	0.149962	4.9662e-11	4.74421e-10	10.815	10.5526	1643	798	2.45884	1.10045e-88
FIGLA_MYBL1_COM_M08610	IAALarger_vs_Control	0.0267733	0.769871	1	10.5608	10.4868	1842	910	2.45839	6.03249e-98
RELA_M00054	IAALarger_vs_Control	0.0865111	0.00038965	0.00176747	11.9273	11.7099	1720	841	2.4583	2.82572e-92
HDAC1_M07041	IAALarger_vs_Control	0.112401	5.65598e-09	4.45793e-08	11.7876	11.6672	2274	1169	2.45214	4.60607e-116
ETV2_TBX21_COM_M08567	IAALarger_vs_Control	0.0439189	0.302148	0.632764	7.9221	7.7933	1489	716	2.45123	5.83782e-81
SMAD1_M03845	IAALarger_vs_Control	0.0323134	0.429548	0.817924	10.3983	10.3793	2149	1094	2.44869	1.59209e-110
SREBF1_M00749	IAALarger_vs_Control	0.0725996	0.00590011	0.0218566	12.7419	12.8145	1666	814	2.44793	4.70368e-89
EOMES_MYBL1_COM_M08392	IAALarger_vs_Control	0.0796037	0.107141	0.2841	11.4176	11.2758	728	330	2.44615	4.75874e-42
GCM2_M04002	IAALarger_vs_Control	0.0754759	0.0423527	0.128484	11.2093	11.1166	1051	489	2.44442	7.89581e-59
MYF6_MYOD1_MYOG_TCF3_COM_M00804	IAALarger_vs_Control	0.0893386	2.11902e-07	1.42436e-06	12.3055	12.0149	2838	1540	2.44345	1.16514e-136
ATF4_M01864	IAALarger_vs_Control	0.106843	0.00699013	0.0257515	11.6722	11.5944	778	355	2.43925	2.27493e-44
KLF12_M00468	IAALarger_vs_Control	0.216756	2.0038e-25	4.3381e-24	9.56298	9.77974	1826	908	2.43677	1.43428e-95
MAX_MYBL1_COM_M08616	IAALarger_vs_Control	0.0621635	0.223277	0.506313	10.4249	10.1005	885	408	2.43431	7.53793e-50
ETS2_M01989	IAALarger_vs_Control	0.156871	3.83984e-14	4.79477e-13	11.69	11.3092	1903	954	2.43244	1.13615e-98
FLI1_M09685	IAALarger_vs_Control	0.147213	8.6866e-28	2.03952e-26	12.4631	11.6544	3848	2312	2.43185	2.59007e-163
ETV7_FLI1_COM_M08283	IAALarger_vs_Control	0.0944109	0.000379788	0.00172744	7.16872	6.73191	1458	705	2.42962	3.36327e-78
NR4A2_RXRA_COM_M08957	IAALarger_vs_Control	0.0337921	0.898109	1	10.8246	10.7995	895	414	2.42772	3.23209e-50
STAT3_M00497	IAALarger_vs_Control	0.101038	1.31279e-07	9.11842e-07	8.39155	8.29051	2342	1222	2.42693	1.53928e-116
ERF_FIGLA_COM_M08237	IAALarger_vs_Control	0.0211591	0.885582	1	8.5972	8.64273	2212	1142	2.42468	3.942e-111
ZFP143_M00262	IAALarger_vs_Control	0.0810901	0.000120916	0.000591972	9.02737	8.22653	2156	1108	2.42388	8.61554e-109
ARNTL_PITX1_COM_M08512	IAALarger_vs_Control	0.0384098	0.883951	1	9.69697	9.84337	726	332	2.42348	2.86401e-41
RFX7_M02894	IAALarger_vs_Control	0.0399232	0.834229	1	11.3083	11.1552	759	348	2.42331	5.6684e-43
EBOX_COM_M01034	IAALarger_vs_Control	0.0883223	9.63582e-05	0.000478063	11.5514	11.3586	1886	948	2.42121	3.71854e-97
ETV2_ETV7_COM_M08251	IAALarger_vs_Control	0.0433037	0.318671	0.654218	5.32905	5.11978	1477	718	2.41964	2.16251e-78
GABPA_M08917	IAALarger_vs_Control	0.179737	3.0524e-17	4.66821e-16	11.7768	11.3746	1783	889	2.41963	1.73248e-92
EBF1_M09679	IAALarger_vs_Control	0.0519482	0.00231478	0.00933191	12.4821	12.2054	3400	1962	2.41833	5.93488e-151
RELA_M00774	IAALarger_vs_Control	0.0413452	0.19447	0.455952	11.8622	11.6906	2003	1018	2.41818	6.81306e-102
FEV_M03987	IAALarger_vs_Control	0.173835	5.44243e-13	6.10945e-12	12.0589	11.456	1444	704	2.40491	5.37221e-76
KLF4_M09808	IAALarger_vs_Control	0.0152093	0.994249	1	11.9339	11.9335	2224	1158	2.40383	7.78053e-110
NFIC_M09640	IAALarger_vs_Control	0.0261025	0.508184	0.911396	11.8631	11.7972	2784	1524	2.40281	2.23502e-130
EPAS1_M01249	IAALarger_vs_Control	0.014337	1	1	11.4614	11.4629	505	229	2.40244	5.35923e-29
GLI3_M01596	IAALarger_vs_Control	0.0518665	0.0102704	0.0361577	11.512	11.3533	2752	1503	2.40107	3.80226e-129
USF2_M03860	IAALarger_vs_Control	0.159641	3.7674e-13	4.30155e-12	12.0691	11.5252	1708	853	2.39845	1.26376e-87
ETV2_M01988	IAALarger_vs_Control	0.217826	5.77563e-24	1.16703e-22	11.6431	11.1733	1695	848	2.3909	1.35838e-86
BCL3_M04816	IAALarger_vs_Control	0.0521958	0.0250347	0.08143	12.1451	12.221	2309	1217	2.39039	6.80984e-112
GCM1_GCM2_COM_M08884	IAALarger_vs_Control	0.0795921	0.00109414	0.00462926	11.773	11.6338	1753	882	2.38857	6.00979e-89
TFE3_M04193	IAALarger_vs_Control	0.242883	2.00164e-15	2.73502e-14	11.8581	11.2193	902	424	2.38836	4.55209e-49
RREB1_M04631	IAALarger_vs_Control	0.18228	1.59922e-18	2.57574e-17	12.6215	11.7853	1844	936	2.38521	1.49727e-92
ERG_M09608	IAALarger_vs_Control	0.161297	3.89762e-13	4.41995e-12	10.9892	10.1018	1669	835	2.3852	4.74261e-85
SREBF2_M04188	IAALarger_vs_Control	0.183655	2.29218e-06	1.40389e-05	11.4612	10.4227	631	291	2.38432	2.95822e-35
TFE3_M08978	IAALarger_vs_Control	0.240176	4.87545e-14	6.04266e-13	12.3484	11.7074	838	393	2.38184	1.14611e-45
MAX_M04175	IAALarger_vs_Control	0.0250338	0.995521	1	7.10451	6.92405	842	395	2.38182	7.57802e-46
FLI1_TCF3_COM_M08472	IAALarger_vs_Control	0.0285226	0.65482	1	11.4666	11.4026	1933	991	2.37841	7.17109e-96
GLI1_M01702	IAALarger_vs_Control	0.0660495	0.00564086	0.021013	10.1854	9.95342	1963	1009	2.37818	4.47081e-97
EBF1_M00261	IAALarger_vs_Control	0.0470427	0.0344394	0.107915	3.24691	2.87892	2588	1404	2.37798	4.21308e-121
YY1_M04696	IAALarger_vs_Control	0.269632	4.00872e-34	1.11376e-32	12.6957	9.94058	1587	791	2.37744	6.60494e-81
TCF3_M04190	IAALarger_vs_Control	0.0304741	0.582825	0.993635	12.1374	12.1831	1899	972	2.3751	3.11709e-94
ELK1_EOMES_COM_M08213	IAALarger_vs_Control	0.122815	2.4973e-07	1.65856e-06	11.6043	11.1639	1567	781	2.37329	1.03922e-79
ELF1_MYBL1_COM_M08390	IAALarger_vs_Control	0.097028	0.135245	0.339029	7.5583	6.86765	446	204	2.37048	2.9949e-25
SREBF1_M04189	IAALarger_vs_Control	0.184673	1.76351e-06	1.09489e-05	11.613	10.7381	633	294	2.36723	6.79682e-35
RUNX2_M04107	IAALarger_vs_Control	0.0838909	0.00028605	0.00131907	10.0011	10.5537	1841	941	2.36595	5.51064e-91
ZEB1_M09672	IAALarger_vs_Control	0.0685183	0.0104766	0.0366902	11.9631	11.8113	1653	832	2.36585	5.81437e-83
ATF3_M07313	IAALarger_vs_Control	0.107131	0.00319837	0.0124572	11.386	11.1695	860	407	2.3634	3.93511e-46
CTCF_M04727	IAALarger_vs_Control	0.099571	9.74243e-08	6.83816e-07	-0.896266	-0.639104	2410	1294	2.36311	3.02891e-113
TP73_M09644	IAALarger_vs_Control	0.0225656	0.903823	1	11.1853	11.2363	1851	948	2.36284	2.87775e-91
ETV7_GCM1_COM_M08314	IAALarger_vs_Control	0.041511	0.421595	0.810143	9.08773	8.84139	1345	662	2.35967	6.55205e-69
RARB_M02111	IAALarger_vs_Control	0	1	1	11	11	1435	712	2.35741	8.40828e-73
NR1H2_NR1H3_M00766	IAALarger_vs_Control	0.0954832	0.00292494	0.0114861	-0.844096	-1.50763	1084	524	2.35353	1.55432e-56
ETV2_FOXO6_COM_M08259	IAALarger_vs_Control	0.0661032	0.103079	0.275815	11.5267	11.3448	1029	496	2.35001	9.06136e-54
GLI2_M01703	IAALarger_vs_Control	0.0674948	0.00411809	0.0157995	10.4517	10.1389	1966	1022	2.34856	8.53086e-95
MTF1_M04507	IAALarger_vs_Control	0.0542938	0.24605	0.54307	7.40782	7.05577	1074	520	2.34757	1.07141e-55
ESRRA_M02852	IAALarger_vs_Control	0.0443629	0.211702	0.486097	11.5475	11.4371	1675	851	2.34604	1.43094e-82
NFKB1_M01223	IAALarger_vs_Control	0.0370545	0.349523	0.70284	12.0206	11.9168	1844	950	2.34567	1.03702e-89
ERF_MAX_COM_M08243	IAALarger_vs_Control	0.0463298	0.25084	0.550197	6.51777	6.49441	1435	716	2.34302	6.14939e-72
USF2_M09820	IAALarger_vs_Control	0.175718	1.92549e-12	2.08428e-11	12.193	11.0076	1337	662	2.34284	1.20025e-67
ESR2_M01875	IAALarger_vs_Control	0.0359805	0.387377	0.762405	11.7169	11.6114	1837	947	2.34247	3.2624e-89
PLAU_M00338	IAALarger_vs_Control	0.322685	4.5871e-13	5.1842e-12	13.2755	11.83	432	200	2.33882	5.16676e-24
ETS1_M04822	IAALarger_vs_Control	0.0757569	0.000143003	0.000695003	9.5514	9.70292	2354	1269	2.33865	6.81468e-109
PAX3_M00327	IAALarger_vs_Control	0.0486591	0.864433	1	11.2516	11.1147	469	218	2.33575	8.6482e-26
FLI1_M03989	IAALarger_vs_Control	0.0718983	0.069214	0.198066	4.86382	4.34454	984	476	2.33259	7.64907e-51
ELF1_M03966	IAALarger_vs_Control	0.0915761	0.00264562	0.0105006	10.5456	10.0378	1184	582	2.33101	5.16517e-60
NONO_M07611	IAALarger_vs_Control	0.117093	6.95856e-07	4.47873e-06	11.7502	11.1545	1593	809	2.33	5.32292e-78
RFX3_SREBF2_COM_M08412	IAALarger_vs_Control	0.0405518	0.621659	1	7.65962	7.53953	1040	506	2.32891	2.62624e-53
KLF8_M07294	IAALarger_vs_Control	0.0501752	0.14704	0.365602	12.036	11.9184	1526	772	2.32615	5.75556e-75
PAX9_M04067	IAALarger_vs_Control	0.0553537	0.191018	0.449121	2.52613	2.93794	1148	564	2.3254	3.82281e-58
ELF1_M01975	IAALarger_vs_Control	0.203744	2.21197e-20	3.78189e-19	11.9975	11.4377	1621	827	2.32397	6.35317e-79
MESP1_M04177	IAALarger_vs_Control	0.0360104	0.393458	0.769378	11.4859	11.5736	1809	938	2.32122	1.75087e-86
ZNF143_M07339	IAALarger_vs_Control	0.024552	0.773842	1	11.0814	10.9455	2076	1101	2.3195	8.23686e-97
HNF1B_M00646	IAALarger_vs_Control	0.0886474	2.05258e-05	0.000110376	12.4562	12.3354	2087	1109	2.31671	6.39874e-97
RFX_COM_M07305	IAALarger_vs_Control	0.0390216	0.27765	0.593769	11.6613	11.5164	1869	976	2.31545	2.05934e-88
MYC_M03867	IAALarger_vs_Control	0.0883427	0.000523212	0.00233207	11.5972	11.455	1549	789	2.31338	3.80636e-75
TCF3_M02823	IAALarger_vs_Control	0.0300221	0.609976	1	11.8588	11.7983	1849	967	2.3073	5.95659e-87
HOXB2_PAX1_COM_M08350	IAALarger_vs_Control	0.0359638	0.828918	1	4.18112	4.37246	911	443	2.30617	1.88173e-46
ETS1_M01986	IAALarger_vs_Control	0.134832	6.23743e-11	5.92467e-10	11.7681	11.4235	1910	1006	2.30174	5.16262e-89
CREB3L2_M04208	IAALarger_vs_Control	0.0509286	0.360198	0.717813	3.06383	2.8843	987	484	2.29969	9.92104e-50
BHLHE40_M04720	IAALarger_vs_Control	0.151893	1.96618e-07	1.32697e-06	11.6775	11.0291	1045	515	2.29825	2.68724e-52
RFX5_M07123	IAALarger_vs_Control	0.0501698	0.0310986	0.0987454	11.9384	11.7358	2321	1268	2.29469	1.36326e-103
TCF3_M02088	IAALarger_vs_Control	0.09754	6.63615e-09	5.19365e-08	12.1793	11.913	2806	1598	2.29453	1.99888e-119
ETS1_M03977	IAALarger_vs_Control	0.215746	5.87827e-24	1.18061e-22	11.8974	11.4617	1686	875	2.29337	1.97541e-79
NFKB1_M03557	IAALarger_vs_Control	0.0567755	0.0416812	0.126677	11.5798	11.469	1735	904	2.29324	2.04586e-81
GLI2_M07291	IAALarger_vs_Control	0.10731	7.76219e-09	6.03243e-08	11.9834	11.5701	2354	1291	2.29174	2.07891e-104
SPDEF_M02811	IAALarger_vs_Control	0.0648668	0.105131	0.279958	11.5029	11.314	1044	516	2.29098	6.20292e-52
MAX_MEIS1_COM_M08725	IAALarger_vs_Control	0.0580282	0.153289	0.37745	9.42933	9.20922	1132	564	2.28768	1.09935e-55
LMO2_COM_M00277	IAALarger_vs_Control	0.119884	3.24543e-12	3.42414e-11	12.3816	12.0909	2605	1463	2.28493	3.42988e-112
ELK1_PAX1_COM_M08224	IAALarger_vs_Control	0.0394109	0.44307	0.835518	-1.91412	-2.31711	1409	719	2.28111	2.89617e-67
EOMES_ETV2_COM_M08547	IAALarger_vs_Control	0.0187157	0.995517	1	8.9909	8.92466	1428	730	2.28032	4.6896e-68
YY1_M07370	IAALarger_vs_Control	0.233987	3.50339e-31	9.12523e-30	11.2295	10.5924	1852	979	2.28016	4.11587e-85
EBF1_M02267	IAALarger_vs_Control	0.0613074	0.000767144	0.00334772	12.3008	12.1657	2846	1635	2.27969	5.46668e-119
RREB1_M07062	IAALarger_vs_Control	0.174634	4.0557e-26	9.01447e-25	13.3343	11.919	2662	1507	2.27632	4.99744e-113
EP300_M00033	IAALarger_vs_Control	0.0657777	0.0021109	0.00855131	10.8339	10.6565	2222	1214	2.27248	4.84156e-98
TFCP2_M00072	IAALarger_vs_Control	0.0529682	0.0211908	0.0702018	12.1865	12.0949	2268	1244	2.27215	1.20836e-99
HNF4A_M02764	IAALarger_vs_Control	0.048409	0.189897	0.447432	11.7161	11.5519	1462	752	2.27152	6.79582e-69
TP53_M00034	IAALarger_vs_Control	0.0364636	0.699506	1	-57.759	-57.5494	1112	557	2.27095	5.7923e-54
ATF2_M01862	IAALarger_vs_Control	0.139544	1.88744e-05	0.000102155	11.6257	11.2265	887	437	2.27031	5.97722e-44
NR2C2_M08906	IAALarger_vs_Control	0.0468909	0.047418	0.142128	11.9366	11.8574	2367	1311	2.26808	1.20626e-102
LHX8_M01440	IAALarger_vs_Control	0.0617128	0.606169	1	11.5541	11.3439	462	221	2.26673	4.28582e-24
IRF3_M02871	IAALarger_vs_Control	0.0305421	0.551118	0.960997	10.3411	10.281	1929	1032	2.26516	7.3458e-87
E2F4_M04519	IAALarger_vs_Control	0.061	0.543426	0.952313	-3.79231	-4.34	520	250	2.26472	8.36668e-27
SREBP_COM_M00776	IAALarger_vs_Control	0.0427979	0.207518	0.479788	12.4174	12.2831	1768	936	2.2592	2.54345e-80
EBF1_M01871	IAALarger_vs_Control	0.0344859	0.161564	0.392034	12.1671	12.1303	2860	1658	2.25757	6.16093e-117
E2F1_M01250	IAALarger_vs_Control	0.0835725	0.0601267	0.174467	10.7493	10.6658	750	368	2.25605	3.24571e-37
SNAI1_M07430	IAALarger_vs_Control	0.0710196	0.00168656	0.00696777	12.312	12.1673	1984	1070	2.25578	4.15037e-88
FOXI1_GCM1_COM_M08316	IAALarger_vs_Control	0.025953	0.871548	1	10.5943	10.6565	1516	789	2.25265	6.76893e-70
PAX2_M04061	IAALarger_vs_Control	0.0257138	0.927151	1	9.10815	9.16196	1313	673	2.25192	1.21969e-61
ESR1_M04455	IAALarger_vs_Control	0.0367895	0.602335	1	0.980998	1.22326	1263	645	2.25161	1.62124e-59
PAX5_M04064	IAALarger_vs_Control	0.0278283	0.884634	1	10.9316	11.0137	1286	658	2.25121	1.77833e-60
TCF4_M04191	IAALarger_vs_Control	0.0193653	0.976045	1	10.4061	10.3877	1741	926	2.24207	4.96284e-78
ZEB1_M07235	IAALarger_vs_Control	0.0833705	0.000933131	0.00401946	12.5669	12.3493	1584	833	2.23988	8.10659e-72
HES5_M04170	IAALarger_vs_Control	0.0699736	0.0655673	0.189594	4.24732	3.64865	1027	518	2.23897	8.08576e-49
RELA_M03563	IAALarger_vs_Control	0.033692	0.495116	0.897299	11.5014	11.4085	1729	923	2.2305	8.64126e-77
OLIG2_M09703	IAALarger_vs_Control	0.0768636	7.88267e-07	5.054e-06	12.1866	11.9443	3280	1992	2.22957	2.69418e-124
ATF1_M02738	IAALarger_vs_Control	0.241859	2.46034e-09	2.02537e-08	12.5897	11.2266	524	256	2.2282	2.83688e-26
NR1I2_NR1I3_RXRA_RXRB_VDR_COM_M00966	IAALarger_vs_Control	0.0829842	0.00037048	0.00168972	10.3446	10.0263	1770	949	2.22762	4.92403e-78
ELK4_M07209	IAALarger_vs_Control	0.204985	1.07967e-39	3.39588e-38	12.5281	11.6726	2886	1695	2.22739	3.45306e-114
ETV4_TEAD4_COM_M08424	IAALarger_vs_Control	0.127009	0.000603873	0.00267018	11.4537	10.8649	745	370	2.22681	4.56092e-36
ESR1_M07283	IAALarger_vs_Control	0.0182749	0.991193	1	11.4591	11.4433	1625	864	2.22048	3.86382e-72
ETV5_ETV7_COM_M08273	IAALarger_vs_Control	0.0315398	0.542261	0.951025	6.92042	6.74695	1822	984	2.21957	2.43903e-79
ETV2_NHLH1_COM_M08558	IAALarger_vs_Control	0.0403716	0.115361	0.299521	3.30945	3.13834	2401	1359	2.21774	6.34582e-99
NHLH1_M00058	IAALarger_vs_Control	0.0862419	7.70781e-06	4.43066e-05	9.82113	9.12943	2309	1298	2.21609	6.32123e-96
ELK1_M01163	IAALarger_vs_Control	0.0826802	0.0104515	0.0366406	-8.22788	-7.71777	1119	574	2.21502	1.09915e-51
GLI1_M01042	IAALarger_vs_Control	0.0286335	0.434056	0.822707	11.7715	11.6861	2521	1443	2.21412	2.77179e-102
MAF_M03816	IAALarger_vs_Control	0.0135686	0.995918	1	10.942	10.9132	2500	1429	2.2132	1.5749e-101
EBF1_M09598	IAALarger_vs_Control	0.0448668	0.0151167	0.0516383	12.4483	12.1663	3190	1936	2.20874	9.9903e-120
RARA_M04482	IAALarger_vs_Control	0.0238522	0.921442	1	2.77246	2.72559	1525	809	2.20727	2.07877e-67
GCM1_M04001	IAALarger_vs_Control	0.0321182	0.848675	1	11.2898	11.2384	1056	541	2.20704	9.73919e-49
FIGLA_RFX3_COM_M08739	IAALarger_vs_Control	0.0197363	0.97637	1	10.1054	10.1659	1660	892	2.20099	4.81133e-72
MAX_M01830	IAALarger_vs_Control	0.105074	1.5189e-05	8.31527e-05	12.2636	11.8282	1521	809	2.20013	8.20244e-67
ETS1_M03978	IAALarger_vs_Control	0.0245985	0.973184	1	0.141585	-0.1	1123	580	2.19954	4.46483e-51
HIC2_M03906	IAALarger_vs_Control	0.0619459	0.0228605	0.0748693	11.1693	11.0778	1648	887	2.19473	3.16502e-71
ELF2_M00531	IAALarger_vs_Control	0.0409506	0.0347092	0.108352	-3.17881	-2.97307	3171	1931	2.19437	1.77278e-117
RFX4_M04100	IAALarger_vs_Control	0.0426982	0.634112	1	7.55443	7.29736	891	454	2.19172	3.27864e-41
ERG_M01752	IAALarger_vs_Control	0.175532	1.07941e-14	1.39486e-13	11.736	11.5735	1515	809	2.18943	6.38337e-66
NFE4_M08826	IAALarger_vs_Control	0	1	1	10	10	1901	1046	2.18822	8.0403e-80
TCF3_M00002	IAALarger_vs_Control	0.19124	6.79909e-33	1.84294e-31	8.44753	9.51737	2735	1612	2.18291	2.9708e-105
MYBL2_M04048	IAALarger_vs_Control	0.0585695	0.977286	1	11.4051	11.4842	195	95	2.1829	2.13407e-10
EHF_M02052	IAALarger_vs_Control	0.201786	5.48847e-25	1.15814e-23	11.2425	10.841	1930	1069	2.17732	6.41494e-80
NR2C2_M01776	IAALarger_vs_Control	0	1	1	11	11	2143	1207	2.17698	6.80859e-87
RREB1_M00257	IAALarger_vs_Control	0.0908653	2.42905e-09	2.00954e-08	4.30099	4.72044	3236	1996	2.1738	2.28577e-116
RFX2_M07410	IAALarger_vs_Control	0.085665	0.000521311	0.00232671	11.7163	10.9452	1586	857	2.1737	1.5111e-67
JUNB_M08927	IAALarger_vs_Control	0.320748	2.81087e-12	3.01332e-11	11.6854	10.8608	391	194	2.1722	4.01315e-19
ID4_M04174	IAALarger_vs_Control	0.0316028	0.501539	0.90404	11.8559	11.7863	1901	1053	2.17161	1.73086e-78
TBX20_M07474	IAALarger_vs_Control	0.0441685	0.22834	0.51473	-0.297194	-0.146399	1568	847	2.17122	1.11216e-66
POLR3A_M01798	IAALarger_vs_Control	0.0536609	0.12153	0.311385	12.9414	12.5767	1383	737	2.17073	8.99855e-60
SNAI2_M03565	IAALarger_vs_Control	0.0678702	0.0145176	0.0497596	13.0007	12.8808	1510	814	2.16572	3.20264e-64
ARNTL2_M08869	IAALarger_vs_Control	0.118386	7.76352e-06	4.44735e-05	12.235	11.7917	1268	672	2.16378	4.88172e-55
MYBL1_M04044	IAALarger_vs_Control	0.0312968	1	1	11.4615	11.3855	169	83	2.16132	5.18142e-09
HOXB2_PAX9_COM_M08353	IAALarger_vs_Control	0.0624982	0.213525	0.489272	4.96145	5.46838	830	427	2.15968	1.6797e-37
EBF1_M07207	IAALarger_vs_Control	0.0891461	3.29339e-09	2.63313e-08	12.8937	12.5314	3292	2051	2.1589	9.94547e-116
RELA_M00052	IAALarger_vs_Control	0.095778	0.000454677	0.00204851	10.7475	9.46176	1299	693	2.15356	1.26579e-55
CREB1_M00115	IAALarger_vs_Control	0.0522577	0.261493	0.569751	-22.0066	-21.7161	1067	560	2.15258	1.33482e-46
NR1I2_M08779	IAALarger_vs_Control	0.059394	0.111451	0.291204	11.2192	11.3786	1168	618	2.15061	1.83058e-50
IRF5_M02873	IAALarger_vs_Control	0.0948772	0.154588	0.379526	11.226	10.9904	416	209	2.14834	8.48945e-20
VDR_M03569	IAALarger_vs_Control	0	1	1	10	10	1459	791	2.14318	6.59561e-61
ZEB1_M04831	IAALarger_vs_Control	0.0279597	0.724296	1	11.4296	11.4575	1704	942	2.13999	2.07562e-69
SPDEF_M03991	IAALarger_vs_Control	0.161217	5.76921e-08	4.18142e-07	11.2484	10.7331	958	502	2.13843	7.79551e-42
PPARG_RXRA_COM_M02262	IAALarger_vs_Control	0.0453725	0.0239014	0.0780482	11.652	11.521	2833	1712	2.13734	8.73268e-103
ETS1_M01078	IAALarger_vs_Control	0.123923	2.50621e-10	2.29945e-09	11.9685	11.6479	2032	1153	2.13682	5.18779e-80
ZFP128_M02828	IAALarger_vs_Control	0.162843	0.0662777	0.191316	11.7219	11.3011	187	93	2.1367	1.12449e-09
PAX5_TEAD4_COM_M08649	IAALarger_vs_Control	0.0583689	0.296007	0.624218	8.16625	8.40573	806	419	2.13231	1.59193e-35
ASCL2_M02737	IAALarger_vs_Control	0.0301249	0.311723	0.646321	12.1378	12.0555	2706	1622	2.13166	7.37467e-99
PAX1_M04060	IAALarger_vs_Control	0.0472081	0.375785	0.7431	6.98967	7.30319	1065	564	2.13161	1.09491e-45
CREB3_M04206	IAALarger_vs_Control	0.16397	8.91063e-07	5.67049e-06	9.74074	8.20393	783	407	2.12896	1.82664e-34
RFX_COM_M00975	IAALarger_vs_Control	0.00374379	1	1	11.0994	11.0954	785	409	2.12402	2.32098e-34
ASCL1_M03877	IAALarger_vs_Control	0.0469174	0.0352474	0.1097	1.74908	2.36075	2451	1447	2.1186	9.43736e-91
NFIA_M07411	IAALarger_vs_Control	0.0852381	0.000105911	0.000521575	9.03817	9.51714	1860	1050	2.11758	6.87597e-73
REL_M00053	IAALarger_vs_Control	0.0400268	0.384432	0.75804	11.9009	11.7832	1433	784	2.11737	2.37582e-58
ESR2_M07210	IAALarger_vs_Control	0.0122403	0.999974	1	11.4568	11.4727	1795	1009	2.11616	9.89953e-71
ESR1_M04881	IAALarger_vs_Control	0.0577366	0.132925	0.334948	10.7348	10.752	1150	617	2.11563	4.26025e-48
ELF5_M01980	IAALarger_vs_Control	0.0755678	0.00160027	0.00664856	11.2229	11.0207	1723	964	2.1146	3.22109e-68
TP63_M07138	IAALarger_vs_Control	0.0195409	0.979882	1	11.4838	11.5825	1606	891	2.11418	3.40115e-64
SREBF1_M04741	IAALarger_vs_Control	0.0703932	0.0089449	0.0319515	10.4997	9.73747	1519	838	2.11249	3.82015e-61
MYBL1_M02780	IAALarger_vs_Control	0.0641558	0.964232	1	11.7943	11.7386	175	88	2.11124	5.42626e-09
ZNF189_M09835	IAALarger_vs_Control	0.0301821	0.158653	0.388077	11.6509	11.6121	3520	2274	2.11069	9.37451e-114
CREB1_M02279	IAALarger_vs_Control	0.239733	2.46434e-13	2.86276e-12	11.6041	11.2448	740	388	2.10311	5.79274e-32
ZBTB18_M07465	IAALarger_vs_Control	0.0525023	0.0117364	0.0408873	1.55713	1.79661	2477	1475	2.10179	9.82299e-90
ZNF592_M09766	IAALarger_vs_Control	0.0323756	0.0797876	0.223164	11.5149	11.4165	3818	2545	2.09367	7.37013e-116
NF1_CTF1_COM_M00193	IAALarger_vs_Control	0.0183392	0.98042	1	11.3672	11.3803	1789	1015	2.09292	8.81064e-69
RORA_M04487	IAALarger_vs_Control	0.0381631	0.457159	0.850191	-1.68933	-1.33204	1397	771	2.09115	1.57669e-55
NFIX_M04058	IAALarger_vs_Control	0.0352862	0.516706	0.922216	10.7737	10.96	1485	825	2.09044	1.40175e-58
TBX2_M04133	IAALarger_vs_Control	0.0624374	0.271097	0.584631	10.1084	10.1766	729	385	2.08563	7.06282e-31
ZIC2_M02940	IAALarger_vs_Control	0.0219472	0.809925	1	11.7744	11.7524	2261	1333	2.08523	2.74782e-82
SNAI2_M03919	IAALarger_vs_Control	0.0324668	0.595058	1	11.7351	11.6478	1548	866	2.08481	2.87972e-60
HIVEP2_M03878	IAALarger_vs_Control	0.0316109	0.350929	0.704393	12.323	12.2874	2313	1371	2.0817	2.22999e-83
RARA_RXRA_COM_M02272	IAALarger_vs_Control	0.0331317	0.591136	1	10.5825	10.701	1497	836	2.08041	2.8646e-58
CEBPG_CREB3L1_COM_M08200	IAALarger_vs_Control	0.0312731	0.999674	1	11.0331	10.877	362	187	2.08026	2.4566e-16
STAT3_M00225	IAALarger_vs_Control	0.161233	1.17192e-05	6.54472e-05	-6.44394	-8.33908	660	348	2.07896	4.32554e-28
FLI1_MAX_COM_M08289	IAALarger_vs_Control	0.0354161	0.558704	0.970166	10.0557	10.2243	1383	767	2.0777	2.64248e-54
RELB_M09784	IAALarger_vs_Control	0.0601673	0.0448313	0.13551	11.0055	11.1064	1450	808	2.07768	1.27363e-56
TCF12_M04806	IAALarger_vs_Control	0	1	1	12	12	1396	775	2.07747	1.16219e-54
TCF12_M00698	IAALarger_vs_Control	0.0416411	0.055678	0.163263	6.14265	6.51998	2699	1652	2.07563	1.10895e-92
REST_M00256	IAALarger_vs_Control	0.072541	0.0016536	0.00684007	-26.9782	-25.7079	1833	1051	2.0755	7.68152e-69
THRB_M04495	IAALarger_vs_Control	0.035492	0.838646	1	4.83683	5.14783	858	460	2.07189	2.70648e-35
RUNX3_M04109	IAALarger_vs_Control	0.055409	0.0294773	0.0940452	10.2653	10.5299	1862	1072	2.07084	2.40005e-69
RFX7_M02790	IAALarger_vs_Control	0.0669037	0.112283	0.292462	11.9161	11.7213	906	488	2.06885	5.64783e-37
FLI1_M03988	IAALarger_vs_Control	0.162223	2.93893e-13	3.36715e-12	11.9565	11.359	1540	869	2.06351	1.29665e-58
NFKB1_RELA_M01224	IAALarger_vs_Control	0.040549	0.203222	0.473144	11.7669	11.7289	1875	1088	2.05449	2.34968e-68
ELF3_M01214	IAALarger_vs_Control	0.179642	2.58802e-21	4.54129e-20	11.6018	11.3629	1999	1171	2.05342	6.54281e-72
ELF3_M02055	IAALarger_vs_Control	0.179642	2.58802e-21	4.54129e-20	11.6018	11.3629	1999	1171	2.05342	6.54281e-72
ETV7_RFX3_COM_M08509	IAALarger_vs_Control	0.0457983	0.311283	0.646213	6.58612	6.28971	1225	680	2.05067	2.23053e-47
PBX3_M04804	IAALarger_vs_Control	0.0534079	0.098275	0.265303	12.2802	12.3293	1449	817	2.05064	7.01079e-55
EGR1_M04892	IAALarger_vs_Control	0.112626	5.96238e-08	4.30272e-07	-5.67444	-9.66791	1843	1069	2.04999	4.42333e-67
STAT3_M01595	IAALarger_vs_Control	0.0799585	3.21697e-05	0.000169705	11.9549	11.6618	2284	1369	2.04881	1.8904e-79
MYF6_M03831	IAALarger_vs_Control	0.102589	7.73093e-09	6.02218e-08	12.4791	12.3765	2419	1466	2.04652	8.80956e-83
HES2_M07992	IAALarger_vs_Control	0.0957735	0.0148555	0.050798	10.9095	10.7901	751	405	2.04354	1.87455e-30
MYB_M02779	IAALarger_vs_Control	0.0946116	0.622375	1	11.7039	11.6237	179	93	2.04321	1.38625e-08
RUNX_COM_M01079	IAALarger_vs_Control	0.0704193	0.0743724	0.210134	10.2632	10.1759	927	506	2.0429	1.07815e-36
ERG_M03976	IAALarger_vs_Control	0.081234	0.0267916	0.086136	5.96166	5.41767	913	498	2.04241	3.07607e-36
NKX1-1_M01334	IAALarger_vs_Control	0.125595	0.0147931	0.0506366	11.6773	11.2403	440	233	2.0387	1.16702e-18
RUNX2_M04106	IAALarger_vs_Control	0.0524389	0.074274	0.210134	10.6812	10.9968	1625	933	2.03754	1.33441e-59
NR5A1_M03802	IAALarger_vs_Control	0.0444198	0.168577	0.406682	11.5478	11.476	1694	979	2.03372	1.81757e-61
MYF5_M03880	IAALarger_vs_Control	0.0299294	0.292521	0.618038	4.09018	4.53152	2761	1729	2.02928	5.54964e-89
ELF3_M01977	IAALarger_vs_Control	0.125099	8.54222e-11	8.06792e-10	11.2563	10.9768	2029	1205	2.02601	1.65651e-70
RARG_M09001	IAALarger_vs_Control	0.0132514	0.999958	1	11.4005	11.4224	1568	902	2.02406	6.19875e-57
XBP1_M00251	IAALarger_vs_Control	0.0696123	0.533688	0.941153	11.5635	11.5622	378	201	2.02169	5.04036e-16
ESR2_M03821	IAALarger_vs_Control	0.0159565	0.998907	1	11.5265	11.5046	1508	866	2.0185	1.26143e-54
IKZF1_M07260	IAALarger_vs_Control	0.130242	1.12592e-17	1.74596e-16	10.7845	10.6542	2979	1906	2.01706	3.53586e-92
PAX2_M03839	IAALarger_vs_Control	0.0288912	0.669689	1	12.013	12.0467	1693	986	2.01588	3.94054e-60
RFX3_M02892	IAALarger_vs_Control	0.0227291	0.982167	1	11.5287	11.5256	1148	645	2.01246	6.63298e-43
ELF1_M07415	IAALarger_vs_Control	0.130648	1.08004e-12	1.19234e-11	11.3907	10.6687	2178	1316	2.01063	4.11416e-73
ZKSCAN3_M03935	IAALarger_vs_Control	0.0205217	0.999458	1	5.73193	5.66034	858	474	2.00716	6.37224e-33
NEUROD1_M01288	IAALarger_vs_Control	0.0602825	8.02111e-05	0.000401537	12.4242	12.2865	3458	2307	2.00542	4.75033e-99
ARNTL_BHLHA15_COM_M08675	IAALarger_vs_Control	0.0536477	0.159347	0.388813	6.61116	6.95588	1201	680	2.00344	3.74316e-44
NR1H2_RXRA_M02021	IAALarger_vs_Control	0.0505795	0.121696	0.311385	12.2037	11.9848	1478	854	2.00014	1.59828e-52
SMC3_M04859	IAALarger_vs_Control	0.0492969	0.0491588	0.146335	10.5752	10.6245	2015	1209	1.99961	6.49783e-68
ERG_M08880	IAALarger_vs_Control	0.0827235	1.18109e-07	8.23801e-07	11.1072	10.9488	3069	1991	1.99894	1.06256e-91
JDP2_M02772	IAALarger_vs_Control	0.205295	1.95888e-07	1.32473e-06	12.4494	11.1517	534	290	1.99883	2.60929e-21
NKX2-1_M02034	IAALarger_vs_Control	0.0196302	0.965508	1	10.5227	10.5347	1718	1010	1.99848	1.43277e-59
RXRA_M02791	IAALarger_vs_Control	0.0517535	0.108655	0.286594	11.8958	11.7409	1468	849	1.99658	4.82327e-52
RELA_M09668	IAALarger_vs_Control	0.0616093	0.00941311	0.033422	11.685	11.4113	1873	1116	1.99254	1.94069e-63
ZFP423_M00467	IAALarger_vs_Control	0.0452169	0.337923	0.684053	-23.8054	-24.2426	1182	672	1.99174	6.84739e-43
TFAP4_M00176	IAALarger_vs_Control	0.0561336	0.00486535	0.0183913	12.5623	12.637	2470	1537	1.9909	1.84596e-78
ELK1_TBX21_COM_M08231	IAALarger_vs_Control	0.0836374	0.000219392	0.00103605	11.7174	11.3716	1734	1028	1.98198	7.9084e-59
BHLHE40_M00985	IAALarger_vs_Control	0.234797	7.37905e-18	1.16046e-16	11.4448	9.86477	996	562	1.98151	1.98494e-36
ETV1_FOXO1_COM_M08303	IAALarger_vs_Control	0.0700784	0.011928	0.0414682	11.2648	11.1252	1405	815	1.98055	3.48843e-49
THRA_M01724	IAALarger_vs_Control	0.0230118	0.901138	1	11.6004	11.6035	1639	966	1.98048	5.25151e-56
ERG_M03975	IAALarger_vs_Control	0.146553	2.3655e-12	2.55229e-11	11.9712	11.4861	1702	1008	1.97932	9.22135e-58
GCM1_HOXA2_COM_M08704	IAALarger_vs_Control	0.019254	0.99917	1	11.1943	11.1891	1009	571	1.97712	1.03948e-36
ZBTB33_M04923	IAALarger_vs_Control	0.165866	2.06195e-05	0.000110701	3.84749	5.25472	577	318	1.97416	4.11578e-22
ELK1_TEAD4_COM_M08418	IAALarger_vs_Control	0.0524771	0.822049	1	11.2275	11.0734	400	218	1.97412	5.36404e-16
VDR_M00961	IAALarger_vs_Control	0.0176981	0.998824	1	10.6159	10.5887	1234	710	1.97341	1.59024e-43
EBF1_M03964	IAALarger_vs_Control	0.0113329	0.99992	1	11.0124	11.0582	2183	1341	1.97242	8.34803e-70
ZNF350_M01105	IAALarger_vs_Control	0.0493546	0.0498695	0.148186	-1.06834	-1.4942	1990	1206	1.97236	6.47964e-65
USF2_M09722	IAALarger_vs_Control	0.219515	4.14708e-17	6.22196e-16	12.3155	10.8139	1084	618	1.97185	7.26831e-39
E2_BPV-1_M00107	IAALarger_vs_Control	0.123785	0.0126164	0.0437703	11.8446	11.51	457	251	1.9657	8.09522e-18
FOXO6_M04266	IAALarger_vs_Control	0.0296097	0.531867	0.939934	7.46032	7.49916	1953	1184	1.96563	1.89661e-63
ESRRA_M04873	IAALarger_vs_Control	0.0165648	0.993645	1	11.7113	11.7512	1742	1041	1.9653	9.56972e-58
MAFB_M03830	IAALarger_vs_Control	0.0207498	0.98381	1	10.6709	10.7156	1325	770	1.96492	7.41072e-46
PPARG_RXRA_COM_M08962	IAALarger_vs_Control	0.0133124	0.999905	1	11.3114	11.3248	1638	973	1.96289	1.01742e-54
RXRB_M04493	IAALarger_vs_Control	0.046572	0.180281	0.428714	-4.69932	-5.15138	1480	872	1.95745	6.47907e-50
NR0B1_M01248	IAALarger_vs_Control	0.03393	0.406642	0.788223	11.7223	11.6664	1808	1094	1.94745	3.56289e-58
ATF7_M04198	IAALarger_vs_Control	0.224973	2.74072e-08	2.04878e-07	10.2159	8.52381	491	273	1.94526	1.69871e-18
TP53_M07053	IAALarger_vs_Control	0.0139274	0.99967	1	10.9685	10.9634	1681	1010	1.94406	1.46117e-54
BRF1_M01747	IAALarger_vs_Control	0.153095	2.00893e-06	1.23804e-05	12.1484	10.9275	802	455	1.94401	1.06626e-28
ELK4_M09607	IAALarger_vs_Control	0.220035	1.47641e-32	3.96964e-31	11.6052	10.9935	1991	1222	1.94352	1.3698e-62
RXRA_M09003	IAALarger_vs_Control	0.0249029	0.873517	1	11.3134	11.2112	1503	895	1.93769	2.86054e-49
ERG_M02062	IAALarger_vs_Control	0.154757	1.09297e-13	1.32027e-12	11.8504	11.4704	1678	1012	1.93532	7.46297e-54
NFIC_M09763	IAALarger_vs_Control	0	1	1	11	11	2544	1629	1.93465	2.53247e-74
FEV_M02072	IAALarger_vs_Control	0.14035	7.10836e-09	5.55018e-08	11.6158	11.3351	1317	776	1.93414	7.57736e-44
NR1H4_M07256	IAALarger_vs_Control	0.0322235	0.72175	1	11.5267	11.458	1238	727	1.93039	2.28081e-41
PAX2_M00098	IAALarger_vs_Control	0.0558023	0.539074	0.948429	9.91681	9.86164	565	318	1.93	1.32097e-20
GABP_COM_M03791	IAALarger_vs_Control	0.157499	2.43983e-24	4.99042e-23	12.0154	11.8561	2789	1821	1.92985	1.17615e-78
RUNX3_M01854	IAALarger_vs_Control	0.0311132	0.401472	0.781838	11.5498	11.5873	2130	1328	1.92947	9.80829e-65
E2F7_M03963	IAALarger_vs_Control	0.0519978	0.333717	0.678219	-4.26345	-4.94347	892	513	1.92775	5.93172e-31
MYB_M07299	IAALarger_vs_Control	0.060762	0.122437	0.312802	10.4258	10.3271	1017	590	1.92616	1.38172e-34
TCF_ASCL_MYF_MYOD_MYOG_COM_M00973	IAALarger_vs_Control	0.103964	6.02537e-08	4.33879e-07	11.8204	11.6413	2071	1288	1.92595	5.78674e-63
TCF3_M07477	IAALarger_vs_Control	0.0851696	4.38926e-05	0.000228296	12.2742	12.0921	1922	1184	1.92463	2.85833e-59
THRA_M04494	IAALarger_vs_Control	0.060447	0.216044	0.494365	3.95383	4.29449	823	472	1.92455	1.16565e-28
RAD21_M04785	IAALarger_vs_Control	0.0421606	0.418219	0.805512	11.9983	12.0598	1169	686	1.92252	6.62655e-39
MYB_M01821	IAALarger_vs_Control	0.0729387	0.0673762	0.194151	10.6337	10.5273	860	495	1.92195	1.20023e-29
RXRA_M09707	IAALarger_vs_Control	0.0377007	0.168479	0.406682	11.4348	11.3646	2231	1407	1.91909	4.63231e-66
NR5A2_M01142	IAALarger_vs_Control	0.0136001	0.999939	1	11.8811	11.8521	1497	899	1.91859	7.23536e-48
THAP1_M04858	IAALarger_vs_Control	0.107712	0.00170293	0.00702669	6.20316	6.85835	822	473	1.91765	2.25431e-28
ZNF316_M09757	IAALarger_vs_Control	0.0487005	0.0167156	0.0567513	10.0455	10.5307	2551	1647	1.91614	1.3646e-72
MYC_M01145	IAALarger_vs_Control	0.0728618	0.111544	0.291219	3.59048	2.9905	735	421	1.91596	1.15865e-25
THAP1_M04723	IAALarger_vs_Control	0.108187	4.81178e-06	2.85962e-05	6.1454	4.59543	1458	875	1.91456	1.29806e-46
MYOG_M00712	IAALarger_vs_Control	0.0210445	0.803485	1	12.6983	12.6772	2373	1515	1.91337	1.34465e-68
REST_M04853	IAALarger_vs_Control	0	1	1	12	12	239	133	1.91306	1.68414e-09
REL_M03545	IAALarger_vs_Control	0.0312144	0.672484	1	11.7184	11.6101	1417	849	1.91238	2.5456e-45
ATF3_M01863	IAALarger_vs_Control	0.159736	1.674e-07	1.14134e-06	11.5891	11.34	859	497	1.91124	3.35938e-29
ZFP281_M02935	IAALarger_vs_Control	0.0503775	0.308795	0.64296	11.3659	11.4599	984	574	1.91054	6.27155e-33
PBX1_M01967	IAALarger_vs_Control	0.0474048	0.313764	0.647332	11.6983	11.5256	1097	645	1.90893	3.20219e-36
YY1_M02044	IAALarger_vs_Control	0.337594	1.14737e-34	3.24182e-33	12.7163	9.54259	927	540	1.90607	4.4982e-31
E2F1_M01251	IAALarger_vs_Control	0.00297998	1	1	11.0607	11.0637	280	157	1.90315	8.31629e-11
ELK1_M01165	IAALarger_vs_Control	0.119761	1.12714e-05	6.31578e-05	1.38805	-0.410876	1121	662	1.90303	1.27736e-36
TCF3_M00693	IAALarger_vs_Control	0.101057	5.06025e-08	3.6836e-07	12.3301	11.9942	2190	1387	1.90299	1.01105e-63
RXRG_M09708	IAALarger_vs_Control	0.0404269	0.209867	0.482882	11.1978	11.1178	1790	1104	1.9025	2.7506e-54
ZNF784_M03941	IAALarger_vs_Control	0.0231934	0.998528	1	9.9483	9.90802	735	424	1.90169	3.51484e-25
HOXB13_TFAP2C_COM_M08442	IAALarger_vs_Control	0.0289331	0.928671	1	10.1471	10.0832	945	553	1.89908	2.43359e-31
E2F8_M04520	IAALarger_vs_Control	0.0707519	0.0392453	0.120593	5.43595	5.06818	1046	616	1.89902	2.8457e-34
GCM2_TBX21_COM_M08337	IAALarger_vs_Control	0.0356509	0.643954	1	9.11538	9.16667	1144	678	1.89866	6.1131e-37
SPDEF_M02075	IAALarger_vs_Control	0.0732535	0.0600788	0.174467	11.5641	11.4667	874	510	1.8959	4.29215e-29
TAF1_M04770	IAALarger_vs_Control	0.305838	1.20771e-34	3.38362e-33	12.7681	11.813	1117	663	1.89205	7.51451e-36
USF1_M04196	IAALarger_vs_Control	0.243703	4.26828e-15	5.73808e-14	12.5052	11.684	762	443	1.8895	1.43306e-25
HES1_M07420	IAALarger_vs_Control	0.0980452	0.000145237	0.000704835	10.4828	10.3847	1305	785	1.88895	6.4121e-41
CREB1_M09804	IAALarger_vs_Control	0.188736	2.8305e-09	2.30168e-08	12.1451	11.4103	765	446	1.88425	1.84102e-25
FOS_M08763	IAALarger_vs_Control	0.177938	5.70214e-06	3.37073e-05	11.1402	9.94231	542	312	1.88264	9.24239e-19
NR4A2_M01269	IAALarger_vs_Control	0	1	1	11	11	1255	755	1.88219	3.47914e-39
TFAP4_M00927	IAALarger_vs_Control	0.0311637	0.311692	0.646321	11.7139	11.6402	2408	1562	1.88201	3.08865e-66
FOSL2_M08915	IAALarger_vs_Control	0.259626	2.26993e-10	2.09059e-09	11.9869	11.1756	457	262	1.88064	5.27668e-16
MTF1_M01243	IAALarger_vs_Control	0.378685	1.81426e-50	6.79634e-49	10.5193	10.1406	1063	633	1.87854	8.28416e-34
EHF_M01974	IAALarger_vs_Control	0.119979	4.60358e-09	3.65437e-08	11.5746	11.2772	1782	1111	1.87786	3.25234e-52
RFX2_M04104	IAALarger_vs_Control	0.0357743	0.817989	1	8.5114	8.24694	833	490	1.87474	3.88599e-27
TFAP4_M00175	IAALarger_vs_Control	0.0338717	0.243278	0.539288	12.108	12.1474	2315	1499	1.87173	2.37009e-63
ZBED1_M03926	IAALarger_vs_Control	0.140088	0.268645	0.580981	7	6.49351	136	77	1.86833	9.13532e-06
FOSL1_JUND_COM_M08930	IAALarger_vs_Control	0.18193	4.25379e-06	2.53706e-05	10.8125	10.4608	528	306	1.86786	6.46653e-18
NR5A2_M07360	IAALarger_vs_Control	0.0735155	0.00489284	0.0184612	11.6948	11.5619	1448	888	1.86753	2.30606e-43
SIN3A_M04756	IAALarger_vs_Control	0.0248036	0.834741	1	7.37646	7.51539	1623	1007	1.86632	1.34053e-47
ELK1_HOXA1_COM_M08451	IAALarger_vs_Control	0.0889969	0.00046457	0.00208744	9.53086	9.15083	1377	842	1.86432	2.41483e-41
RXRA_M02895	IAALarger_vs_Control	0.0286341	0.998854	1	9.60345	9.56506	464	269	1.85989	7.40042e-16
NR1H2_NR1H3_NR1H4_COM_M03795	IAALarger_vs_Control	0.0162526	0.999284	1	11.4056	11.335	1329	812	1.85979	7.81147e-40
MYBL1_TBX21_COM_M08393	IAALarger_vs_Control	0.0265146	0.974907	1	9.48391	9.58801	870	517	1.85899	1.60358e-27
TFE3_M03890	IAALarger_vs_Control	0.0678107	0.00605807	0.0224169	12.1563	11.9467	1625	1014	1.85455	8.50985e-47
MYOD1_M07112	IAALarger_vs_Control	0.0352539	0.168928	0.407235	12.9017	12.741	2481	1637	1.85407	6.86048e-65
ELK1_HOXB2_COM_M08341	IAALarger_vs_Control	0.0555282	0.259191	0.56591	9.94737	9.72745	874	521	1.8533	2.19805e-27
FOSB_JUNB_COM_M08921	IAALarger_vs_Control	0.233082	2.78668e-08	2.07848e-07	12.1036	11.3488	444	258	1.8532	4.33371e-15
HIVEP2_RFX1_COM_M00279	IAALarger_vs_Control	0.0250401	0.967314	1	-7.84683	-8.0081	1025	617	1.85208	1.8507e-31
MYF_COM_M01302	IAALarger_vs_Control	0.0493068	0.00295603	0.0115946	7.76079	7.67538	3244	2258	1.85108	1.93252e-76
CTCF_M04689	IAALarger_vs_Control	0.0188487	0.957983	1	10.9769	11.0711	1859	1181	1.84802	1.0358e-51
CLOCK_M07247	IAALarger_vs_Control	0.0430348	0.510351	0.913318	11.6813	11.6383	957	575	1.84758	1.68199e-29
RFX1_M07122	IAALarger_vs_Control	0.0874528	0.000391287	0.00177249	11.9536	11.286	1443	895	1.84342	1.03288e-41
NR2C2_M04781	IAALarger_vs_Control	0.0239341	0.858048	1	11.7424	11.8338	1638	1029	1.84215	2.90129e-46
MXI1_M04724	IAALarger_vs_Control	0.119703	1.83427e-06	1.1367e-05	11.368	10.5207	1261	774	1.84183	3.82492e-37
HIC1_M02867	IAALarger_vs_Control	0.035641	0.614858	1	11.7185	11.6328	1176	719	1.83928	8.87785e-35
T3R_V-ERBA_M00239	IAALarger_vs_Control	0.0762332	0.0180335	0.0611013	5.2644	5.92846	1059	643	1.83895	8.20755e-32
ZFP14_M08985	IAALarger_vs_Control	0.0460268	0.0411231	0.125324	11.8192	11.6388	2295	1506	1.83866	7.48416e-60
NRF2_M00108	IAALarger_vs_Control	0.195319	1.83258e-36	5.4552e-35	12.0679	11.4582	2681	1807	1.8357	1.79506e-66
EOMES_ERF_COM_M08235	IAALarger_vs_Control	0.0252612	0.90043	1	11.4493	11.5141	1322	817	1.83555	2.98693e-38
ZEB1_M00414	IAALarger_vs_Control	0.112446	1.28562e-06	8.0569e-06	12.0262	11.5651	1452	906	1.83222	3.65191e-41
NHLH1_M04184	IAALarger_vs_Control	0.0856265	1.84338e-05	9.9932e-05	12.1848	11.7643	1997	1290	1.83104	2.77961e-53
ATF1_M09592	IAALarger_vs_Control	0.231292	1.51556e-12	1.65668e-11	11.5488	11.0171	687	410	1.82939	2.16171e-21
EWSR1_M02252	IAALarger_vs_Control	0.0700061	3.82357e-08	2.81408e-07	-18.9857	-20.4259	4201	3158	1.82934	8.37886e-82
ETV6_M03984	IAALarger_vs_Control	0.0553898	0.00260875	0.0104162	8.22964	7.62389	2665	1800	1.82832	2.26755e-65
REST_M04695	IAALarger_vs_Control	0.0679084	0.00399028	0.0153267	9.41735	9.15385	1718	1092	1.82801	5.25406e-47
ATF3_M07981	IAALarger_vs_Control	0.362235	3.61504e-20	6.11804e-19	12.1376	11.5333	458	270	1.82737	5.31443e-15
TP63_M09643	IAALarger_vs_Control	0.0305079	0.762547	1	11.2649	11.2042	1242	769	1.82196	1.58012e-35
NFY_COM_M00209	IAALarger_vs_Control	0.164324	6.10402e-10	5.27223e-09	3.16114	0.993808	1055	646	1.82175	6.70795e-31
SREBF1_M00220	IAALarger_vs_Control	0.13275	5.69789e-05	0.000292258	12.1144	11.4776	778	469	1.8203	1.3159e-23
ZIC1_M02939	IAALarger_vs_Control	0.0175983	0.957645	1	11.7433	11.7285	2100	1374	1.8175	3.90674e-54
TFEB_M04194	IAALarger_vs_Control	0.20531	1.64493e-12	1.79222e-11	12.4304	11.6444	862	523	1.81736	1.10095e-25
ELF1_M09605	IAALarger_vs_Control	0.120065	4.79443e-19	7.91318e-18	12.3837	11.8741	3531	2541	1.81718	2.12398e-75
ATOH1_M01716	IAALarger_vs_Control	0.0522614	0.0126503	0.0437964	12.6609	12.5291	2306	1529	1.81712	4.88239e-58
NFIA_M04056	IAALarger_vs_Control	0.0329593	0.678842	1	5.86341	6.09305	1230	763	1.81676	5.35395e-35
ESRRA_M04458	IAALarger_vs_Control	0.0250251	0.943024	1	6.52472	6.50702	1153	712	1.8166	4.14421e-33
ERF_SREBF2_COM_M08453	IAALarger_vs_Control	0.0863636	0.046946	0.14088	7.75909	7.22727	660	396	1.81613	3.03728e-20
RHOXF1_M04436	IAALarger_vs_Control	0.123626	0.0137963	0.0474195	10.655	10.7953	429	254	1.8161	5.94543e-14
YY1_M07234	IAALarger_vs_Control	0.28281	6.07073e-38	1.83998e-36	13.261	11.4925	1387	869	1.81577	1.16395e-38
IKZF1_M00141	IAALarger_vs_Control	0.0246758	0.668506	1	11.8773	11.8768	2160	1421	1.81389	5.06547e-55
ETV4_HOXB2_COM_M08345	IAALarger_vs_Control	0.0956309	7.86058e-05	0.000394093	11.3498	10.9295	1421	894	1.81155	3.82585e-39
E2F2_M04517	IAALarger_vs_Control	0.110693	0.299549	0.629696	-4.48768	-6.04202	203	119	1.81077	2.53968e-07
RFX4_M02789	IAALarger_vs_Control	0.0597607	0.185575	0.438489	11.7186	11.4773	867	528	1.81071	1.58828e-25
TFEB_M01768	IAALarger_vs_Control	0.240023	3.46344e-12	3.63117e-11	12.3068	11.1432	616	370	1.80925	6.25881e-19
GCM1_TBX21_COM_M08585	IAALarger_vs_Control	0.0300579	0.922653	1	10.3819	10.4023	872	532	1.80781	1.249e-25
YY1_M00069	IAALarger_vs_Control	0.203696	5.62037e-18	8.92301e-17	12.1365	10.9488	1253	782	1.8074	4.8895e-35
FOXO1_M04257	IAALarger_vs_Control	0.0322907	0.347879	0.70038	10.533	10.599	2090	1374	1.8058	6.04102e-53
MZF1_M01733	IAALarger_vs_Control	0.114442	1.82902e-13	2.14716e-12	11.6714	11.557	2791	1921	1.80373	1.13875e-64
TBX3_M08786	IAALarger_vs_Control	0.0469271	0.263833	0.57328	10.4856	10.5325	1180	738	1.79464	1.3457e-32
ESR1_M04738	IAALarger_vs_Control	0.0296237	0.739518	1	11.42	11.3881	1357	858	1.7938	1.20799e-36
RFX1_M09832	IAALarger_vs_Control	0.046061	0.125836	0.319282	11.7882	11.6192	1648	1061	1.79253	5.69895e-43
MYOD1_M02100	IAALarger_vs_Control	0.0756983	5.03053e-05	0.000259625	11.5473	11.4716	2284	1531	1.79005	3.87452e-55
ESRRG_M04460	IAALarger_vs_Control	0.0306316	0.826549	1	6.15492	6.13095	1078	672	1.78937	6.5863e-30
SREBF1_M00221	IAALarger_vs_Control	0.0305602	0.628464	1	-8.67782	-8.875	1524	976	1.7881	5.18137e-40
EBF_COM_M00977	IAALarger_vs_Control	0.0503854	0.0181736	0.0614511	6.46413	6.18436	2286	1535	1.78653	7.88947e-55
IKZF2_M00087	IAALarger_vs_Control	0.0686574	0.0332734	0.10484	10.574	10.6977	1115	698	1.78537	1.56285e-30
MYB_MYBL2_COM_M00913	IAALarger_vs_Control	0.0475326	0.500555	0.903547	9.47321	9.52075	784	482	1.78343	2.10477e-22
NR2F1_M04474	IAALarger_vs_Control	0.0277907	0.79941	1	11.9146	11.8729	1370	873	1.77981	3.90705e-36
ESR2_M02377	IAALarger_vs_Control	0.0322572	0.529566	0.937685	11.1745	11.2371	1587	1025	1.77856	9.61727e-41
FOSL1_JUN_COM_M08939	IAALarger_vs_Control	0.294677	1.57712e-11	1.56959e-10	12.0104	11.039	383	231	1.77707	6.49397e-12
ETV7_HOXB2_COM_M08500	IAALarger_vs_Control	0.0217396	0.998034	1	8.61538	8.52233	832	515	1.77574	2.54577e-23
ASCL1_M07422	IAALarger_vs_Control	0.100024	8.69587e-09	6.72669e-08	5.16765	6.03933	2362	1602	1.775	5.62582e-55
ESR1_ESR2_COM_M00959	IAALarger_vs_Control	0.0245763	0.943597	1	11.6293	11.5734	1176	743	1.77434	1.92533e-31
DLX2_M08873	IAALarger_vs_Control	0.0346474	0.652219	1	11.0653	11.0179	1149	726	1.77115	1.14765e-30
MYOG_M09699	IAALarger_vs_Control	0.0355393	0.15942	0.388813	12.1606	12.1202	2447	1672	1.77035	6.2391e-56
RARA_M08019	IAALarger_vs_Control	0.0515626	0.147052	0.365602	4.44391	4.58816	1248	794	1.7689	8.83111e-33
ESR1_M00191	IAALarger_vs_Control	0.027049	0.873014	1	11.5637	11.5925	1224	778	1.76802	3.41883e-32
SIX5_M04682	IAALarger_vs_Control	0.0706632	0.0177556	0.0602208	12.256	12.4654	1203	765	1.76478	1.57467e-31
PBX3_M09781	IAALarger_vs_Control	0.0229112	0.807743	1	11.5764	11.4984	1936	1286	1.76383	1.79827e-46
NR2F1_M04473	IAALarger_vs_Control	0.0245935	0.912828	1	8.35061	8.42024	1312	840	1.76382	6.12587e-34
YY1_M01035	IAALarger_vs_Control	0.246664	5.37564e-27	1.21097e-25	11.4322	10.7902	1275	815	1.76277	5.0854e-33
VSX1_M04450	IAALarger_vs_Control	0.0910705	0.0792956	0.221975	9.88668	9.75974	503	308	1.76157	9.32236e-15
ELK1_M07252	IAALarger_vs_Control	0.215926	1.45623e-51	5.58056e-50	10.6927	10.9087	3017	2146	1.76091	7.0335e-63
HMX3_M00433	IAALarger_vs_Control	0.0625866	0.135586	0.339626	0.355682	-0.0907441	880	551	1.75921	7.7683e-24
FOSL2_JUND_COM_M08932	IAALarger_vs_Control	0.182116	2.22871e-07	1.49507e-06	12.3424	11.4323	622	384	1.75863	1.3455e-17
FLI1_M01208	IAALarger_vs_Control	0.0799976	4.9395e-06	2.9303e-05	12.3533	12.1818	2457	1689	1.75841	6.0908e-55
TCF3_M07353	IAALarger_vs_Control	0.0824695	0.000260806	0.00121612	11.3088	11.2263	1645	1078	1.75617	2.67565e-40
MITF_M09811	IAALarger_vs_Control	0.202099	4.51111e-10	4.01068e-09	12.1817	11.235	699	434	1.75602	2.10588e-19
JUN_JUNB_COM_M08945	IAALarger_vs_Control	0.201576	3.08135e-09	2.48746e-08	11.8676	11.108	642	398	1.75301	6.00302e-18
RXRG_M08969	IAALarger_vs_Control	0.0439412	0.269996	0.582631	11.1812	11.0511	1308	842	1.75276	3.19614e-33
ZBTB3_M02825	IAALarger_vs_Control	0.0399147	0.108177	0.28556	12.0339	12.1684	2242	1526	1.75139	7.60778e-51
PPARG_RXRA_COM_M09000	IAALarger_vs_Control	0.0581992	0.0748581	0.211084	11.3178	11.2097	1227	787	1.7508	2.69865e-31
NFY_COM_M00687	IAALarger_vs_Control	0.145159	2.81895e-09	2.30168e-08	3.53802	1.22293	1223	785	1.74897	3.98163e-31
MYOG_M07113	IAALarger_vs_Control	0.0312115	0.277548	0.593769	12.9313	12.8799	2459	1698	1.74881	5.38016e-54
ZFP82_M08986	IAALarger_vs_Control	0.0398699	0.2658	0.576347	11.2386	11.2942	1584	1040	1.74524	2.23593e-38
NFIB_M04057	IAALarger_vs_Control	0.0329383	0.671007	1	6.06393	6.12739	1220	785	1.74391	8.49025e-31
BHLHE40_BHLHE41_COM_M00997	IAALarger_vs_Control	0.0617713	0.0335081	0.105393	11.8627	11.6957	1347	874	1.74169	2.51324e-33
TCF12_M09691	IAALarger_vs_Control	0.0258828	0.500456	0.903547	12.5184	12.4787	2475	1717	1.74079	1.86168e-53
SIN3A_M04906	IAALarger_vs_Control	0.135263	3.80003e-12	3.97156e-11	8.07342	9.66448	1825	1219	1.7389	1.75705e-42
NHLH1_M00068	IAALarger_vs_Control	0.120932	1.43064e-09	1.20145e-08	10.7095	9.77124	1783	1189	1.73725	1.48223e-41
ETS1_M00743	IAALarger_vs_Control	0.0758588	1.02571e-05	5.7863e-05	12.8883	12.9148	2552	1785	1.73308	9.61126e-54
HNF4A_M00134	IAALarger_vs_Control	0.0203129	0.976121	1	11.4982	11.4086	1387	908	1.72883	2.12804e-33
FOXO4_M04263	IAALarger_vs_Control	0.0439126	0.153634	0.37774	11.1945	11.2972	1650	1097	1.72788	1.90901e-38
ESRRB_M01589	IAALarger_vs_Control	0.0253922	0.883945	1	11.3384	11.2572	1327	867	1.72613	4.48214e-32
HNF4A_M02220	IAALarger_vs_Control	0.0269827	0.779934	1	11.3034	11.2008	1480	976	1.72483	5.35946e-35
THRB_M04496	IAALarger_vs_Control	0.0237101	0.996159	1	4.66402	4.7453	756	479	1.72451	9.28336e-20
NFIC_M01196	IAALarger_vs_Control	0.0547356	0.0685573	0.197213	-1.1637	-0.901408	1405	923	1.72404	1.73707e-33
FLI1_M08913	IAALarger_vs_Control	0.148571	1.90276e-13	2.22589e-12	11.7577	11.3743	1680	1122	1.72233	1.42416e-38
DLX3_TFAP4_COM_M08671	IAALarger_vs_Control	0.0192481	0.962089	1	11.2077	11.2976	1685	1129	1.71645	2.58349e-38
NF1_CTF1_COM_M00806	IAALarger_vs_Control	0.0200435	0.981407	1	11.0674	11.0967	1351	889	1.71501	6.81104e-32
NR2F2_M09599	IAALarger_vs_Control	0.0226586	0.837705	1	11.6594	11.7236	1835	1241	1.71496	7.77866e-41
NF1_COM_M07363	IAALarger_vs_Control	0.0074384	1	1	9.44444	9.45188	1773	1195	1.71467	1.09479e-39
FLI1_M02073	IAALarger_vs_Control	0.0810299	0.000337689	0.00154438	11.6901	11.3775	1633	1094	1.71092	6.92228e-37
E2F3_M03962	IAALarger_vs_Control	0.0502841	0.962077	1	1.20472	0.873418	254	158	1.70957	1.38421e-07
NR5A2_M02098	IAALarger_vs_Control	0.0453092	0.204765	0.476071	11.9217	11.8377	1379	912	1.70836	5.08421e-32
MYBL1_M02884	IAALarger_vs_Control	0.0954842	0.00270461	0.0107092	11.6776	11.4592	912	588	1.70808	1.5553e-22
HOXB2_NHLH1_COM_M08718	IAALarger_vs_Control	0.0297205	0.608996	1	11.1101	10.9862	1617	1084	1.70785	1.89038e-36
USF2_M04679	IAALarger_vs_Control	0.20365	2.33538e-09	1.94169e-08	6.90446	7.40852	628	399	1.70704	2.56289e-16
PTF1B_M00657	IAALarger_vs_Control	0.0342577	0.334178	0.678531	1.72972	2.14929	1861	1266	1.70614	1.42409e-40
E2F4_M04518	IAALarger_vs_Control	0.152544	0.00025889	0.00120888	-4.04098	-5.91234	488	308	1.70565	4.78519e-13
NFE2L2_M07610	IAALarger_vs_Control	0.0196214	0.944675	1	11.5462	11.5272	1765	1195	1.70476	7.92609e-39
TBX20_M09718	IAALarger_vs_Control	0.0111027	0.999861	1	11.4293	11.436	2222	1546	1.70248	4.51503e-46
TCF12_M07134	IAALarger_vs_Control	0.0405938	0.0764734	0.214977	12.6459	12.7484	2381	1673	1.70124	2.82389e-48
MYOG_NF1_M00056	IAALarger_vs_Control	0.0513723	0.107399	0.28418	-1.88064	-2.09978	1374	912	1.70089	1.72277e-31
ETS2_M02064	IAALarger_vs_Control	0.108219	3.8262e-06	2.28612e-05	11.7911	11.5875	1393	926	1.70002	8.10986e-32
THRB_M04497	IAALarger_vs_Control	0.0635352	0.177841	0.424121	5.25033	5.3732	755	485	1.6994	7.25569e-19
IKZF1_M00086	IAALarger_vs_Control	0.0130168	1	1	11.5819	11.61	959	623	1.69884	3.87046e-23
JUN_M08776	IAALarger_vs_Control	0.243727	1.45058e-11	1.44798e-10	11.8315	10.4496	546	347	1.6988	2.84004e-14
ETS2_M01207	IAALarger_vs_Control	0.196092	1.03453e-42	3.41497e-41	10.7009	10.897	2982	2174	1.69859	2.1544e-55
NR1H4_RXRA_COM_M08954	IAALarger_vs_Control	0.0315476	0.938656	1	11.0181	11.1104	720	462	1.69807	4.23096e-18
USF1_M00122	IAALarger_vs_Control	0.157858	6.49865e-06	3.80114e-05	11.2297	10.9242	640	409	1.69776	2.92105e-16
ZEB1_M00412	IAALarger_vs_Control	0.0127123	1	1	11.9506	11.96	851	550	1.69768	7.2397e-21
ESR1_M09609	IAALarger_vs_Control	0.0105789	1	1	11.4542	11.4393	1440	963	1.69351	2.71938e-32
MGA_M04119	IAALarger_vs_Control	0.0381326	0.938838	1	8.72414	8.7293	493	314	1.69007	6.98052e-13
ZFP691_M02937	IAALarger_vs_Control	0.0289409	0.788437	1	11.5441	11.4689	1259	836	1.68826	1.53376e-28
FOXO3_M04260	IAALarger_vs_Control	0.0564352	0.00786993	0.0286132	11.2594	11.1792	2101	1462	1.68791	5.80636e-43
GMEB2_M04504	IAALarger_vs_Control	0.0416667	1	1	11.2083	11.25	96	60	1.68739	0.00161975
HNF4A_M03828	IAALarger_vs_Control	0.0373046	0.313615	0.647332	11.6394	11.4891	1628	1104	1.68661	3.3597e-35
NKX2-1_M00794	IAALarger_vs_Control	0.0229585	0.880323	1	10.4035	10.4118	1606	1088	1.68619	8.79989e-35
NFKB1_M07221	IAALarger_vs_Control	0.0739075	0.000919439	0.0039656	11.8511	11.5896	1719	1172	1.68593	1.27646e-36
FLI1_M09613	IAALarger_vs_Control	0.125592	8.92026e-23	1.69944e-21	12.6647	12.1263	3734	2866	1.68574	5.07195e-60
TBX4_M04136	IAALarger_vs_Control	0.0316062	0.980438	1	10.1462	10.1718	554	355	1.68498	4.59236e-14
RELA_M04706	IAALarger_vs_Control	0.0589035	0.0533044	0.156855	12.0913	12.0186	1292	861	1.68487	4.90576e-29
ZIC3_M02941	IAALarger_vs_Control	0.0169359	0.979716	1	11.7267	11.7105	1877	1292	1.68443	3.86769e-39
TCF3_M00071	IAALarger_vs_Control	0.035301	0.4469	0.838164	11.5014	11.5769	1468	988	1.68427	3.39874e-32
ATF1_M00691	IAALarger_vs_Control	0.109269	0.00319049	0.012441	12.0162	11.2975	677	437	1.6834	1.11895e-16
CEBPD_ETV5_COM_M08458	IAALarger_vs_Control	0.0332471	0.744306	1	10.1191	10.0803	1041	685	1.68338	3.68863e-24
CXXC1_M07483	IAALarger_vs_Control	0.0866108	0.392209	0.767386	10.6728	10.8314	272	172	1.68275	1.04748e-07
PAX6_M00979	IAALarger_vs_Control	0.0310059	0.503439	0.90599	9.05205	9.27327	1729	1182	1.68174	1.54344e-36
TFEC_M04571	IAALarger_vs_Control	0.181292	8.02285e-10	6.82945e-09	11.9818	11.5578	823	536	1.68114	1.15909e-19
ETV2_GSC2_COM_M08549	IAALarger_vs_Control	0.0572123	0.391885	0.767203	8.4791	8.22195	622	401	1.68052	1.93926e-15
FOS_M08947	IAALarger_vs_Control	0.149288	0.000102123	0.000503666	11.9803	11.2374	557	358	1.67996	5.49036e-14
NR2F1_M04472	IAALarger_vs_Control	0.0390846	0.447371	0.838164	7.27847	7.07491	1203	801	1.67756	6.30323e-27
NFIC_M07300	IAALarger_vs_Control	0	1	1	10	10	1082	716	1.67705	1.36273e-24
NFKB1_NFKB2_RELA_RELB_M01239	IAALarger_vs_Control	0.0759394	0.00432275	0.0165086	11.8765	11.5631	1312	879	1.67691	5.80494e-29
RXRA_M09833	IAALarger_vs_Control	0.021762	0.701891	1	11.4242	11.3827	2501	1790	1.67685	1.90775e-47
HSF1_M01023	IAALarger_vs_Control	0.185836	1.76123e-14	2.24979e-13	3.58017	1.87289	1160	771	1.67659	4.86943e-26
ETS1_M00032	IAALarger_vs_Control	0.140551	1.25004e-16	1.81201e-15	11.8466	11.5572	2262	1599	1.67431	4.54496e-44
PBX2_M09736	IAALarger_vs_Control	0.0327025	0.308041	0.641879	11.3013	11.214	2101	1472	1.67404	9.50736e-42
USF2_M04810	IAALarger_vs_Control	0.155488	0.000613926	0.00271103	12.6262	12.1338	420	269	1.6738	6.59146e-11
RUNX3_M01814	IAALarger_vs_Control	0.0987898	1.48629e-06	9.26221e-06	11.6121	11.5682	1758	1209	1.67323	2.35718e-36
FOXO1_GCM1_COM_M08318	IAALarger_vs_Control	0.012319	1	1	11.1027	11.0859	750	489	1.67235	7.64537e-18
MYF6_M02781	IAALarger_vs_Control	0.0149038	0.998108	1	11.6442	11.6175	1664	1140	1.67066	1.271e-34
MYB_M00773	IAALarger_vs_Control	0.0156729	0.999998	1	10.2994	10.3165	815	534	1.66961	4.26156e-19
MYOD1_M00184	IAALarger_vs_Control	0.0665215	0.000985701	0.00422407	11.8192	11.7135	2069	1452	1.66707	1.03466e-40
LTF_M01692	IAALarger_vs_Control	0.0621509	0.0124815	0.0433471	10.8071	10.8896	1602	1096	1.66686	2.18442e-33
FOSL2_JUNB_COM_M08924	IAALarger_vs_Control	0.240473	4.97904e-09	3.94302e-08	12.2028	11.0906	429	276	1.66685	6.28143e-11
GTF2IRD1_M01229	IAALarger_vs_Control	0.0647111	0.104503	0.278731	11.8377	11.7435	875	577	1.66373	5.07818e-20
ETS1_M02063	IAALarger_vs_Control	0.12028	5.55517e-10	4.87393e-09	11.8254	11.5168	1839	1277	1.66297	6.59355e-37
NEUROG2_M07609	IAALarger_vs_Control	0.102469	2.82699e-09	2.30168e-08	12.5417	12.2408	2313	1649	1.66268	1.19673e-43
BHLHE40_M07078	IAALarger_vs_Control	0.112547	8.85526e-06	5.04674e-05	12.1302	11.7749	1198	804	1.66248	4.76387e-26
CREB5_M04210	IAALarger_vs_Control	0.265333	3.46316e-11	3.38598e-10	11.6295	10.0775	440	284	1.6622	3.99971e-11
NR2C2_M04469	IAALarger_vs_Control	0.0321652	0.678286	1	10.0601	9.86111	1231	828	1.66156	1.17405e-26
CREB1_M09827	IAALarger_vs_Control	0.0369402	0.561838	0.973244	10.864	10.7902	1125	753	1.66034	1.33835e-24
RELB_M03882	IAALarger_vs_Control	0.0563354	0.0525596	0.155349	11.9593	11.7324	1402	953	1.6588	1.66714e-29
NR5A1_M07267	IAALarger_vs_Control	0.0984272	0.000160175	0.000770595	11.5021	11.5863	1197	805	1.65857	7.95113e-26
NR2F1_M08016	IAALarger_vs_Control	0.0584697	0.0510278	0.151493	12.165	11.9697	1315	890	1.65829	6.32938e-28
EOMES_MEIS1_COM_M08378	IAALarger_vs_Control	0.0447352	0.271962	0.585359	10.7212	10.8034	1223	824	1.6577	3.06881e-26
NFKB1_M00194	IAALarger_vs_Control	0.0930134	0.000237416	0.00111642	11.8025	11.4088	1281	866	1.65709	2.69905e-27
ESRRA_M02093	IAALarger_vs_Control	0.0409013	0.406396	0.788205	11.6506	11.6028	1165	783	1.65662	3.55264e-25
ELF1_M04714	IAALarger_vs_Control	0.369891	4.52575e-117	5.38887e-115	11.7759	9.8863	2334	1671	1.6564	2.45236e-43
OTX1_M04419	IAALarger_vs_Control	0.077094	0.631869	1	11.1838	11.1067	234	150	1.6563	1.42929e-06
STAT3_M09664	IAALarger_vs_Control	0.0405983	0.193283	0.454043	11.7774	11.6675	1716	1188	1.65588	1.80179e-34
PAX5_M04765	IAALarger_vs_Control	0.0467803	0.480312	0.879869	11.4475	11.4186	800	528	1.65533	3.09171e-18
ZSCAN4F_M02864	IAALarger_vs_Control	0.0364382	0.337178	0.683375	11.4908	11.5639	1622	1119	1.65294	9.23012e-33
TFCP2_M03949	IAALarger_vs_Control	0.0503265	0.730465	1	11.0429	10.7426	466	303	1.65184	1.89842e-11
VDR_RXR_COM_M03892	IAALarger_vs_Control	0.0176108	0.992758	1	10.7189	10.7013	1448	991	1.65061	8.79354e-30
YY1_M01894	IAALarger_vs_Control	0	1	1	10	10	811	537	1.65059	2.5109e-18
PEG3_M07487	IAALarger_vs_Control	0.11241	2.79301e-08	2.07855e-07	11.3152	11.4276	1729	1202	1.6492	3.19324e-34
RARG_M04486	IAALarger_vs_Control	0.0113178	1	1	10.5768	10.5783	1146	773	1.64829	2.20202e-24
GCM_COM_M00634	IAALarger_vs_Control	0.10965	1.47172e-05	8.07023e-05	11.8422	11.5018	1204	815	1.64733	2.03394e-25
ERF_PITX1_COM_M08692	IAALarger_vs_Control	0.0414414	0.316314	0.651786	10.9725	10.9136	1308	891	1.64568	4.20076e-27
GCM2_PITX1_COM_M08334	IAALarger_vs_Control	0.0345218	0.679512	1	11.5906	11.4477	1065	717	1.64417	9.26086e-23
SREBF1_M07405	IAALarger_vs_Control	0.0390281	0.433454	0.822034	12.0567	11.971	1218	828	1.64088	2.91368e-25
FOSB_JUN_COM_M08937	IAALarger_vs_Control	0.196328	8.0522e-08	5.7241e-07	12.1627	11.2694	547	360	1.63804	9.64586e-13
TBX2_M03889	IAALarger_vs_Control	0.0488122	0.0967734	0.262311	3.8277	3.21033	1538	1065	1.63753	2.02173e-30
MYBL1_M04045	IAALarger_vs_Control	0.0675991	0.666861	1	10.7273	10.5968	286	186	1.63636	1.94288e-07
TFE3_M09006	IAALarger_vs_Control	0.350629	9.25656e-34	2.52962e-32	12.5748	11.6023	769	513	1.63382	6.75363e-17
ATF2_M00040	IAALarger_vs_Control	0.408751	4.44381e-20	7.48266e-19	10.7612	11.137	335	219	1.6317	2.17901e-08
RARA_M04483	IAALarger_vs_Control	0.01768	0.998542	1	2.99389	2.99359	1145	780	1.63034	1.86715e-23
PPAR_RXRA_COM_M00763	IAALarger_vs_Control	0.0311394	0.582706	0.993635	11.4291	11.3931	1503	1043	1.63012	2.47533e-29
MYC_M09697	IAALarger_vs_Control	0.0586259	0.0395223	0.121106	11.9559	11.7539	1383	955	1.6278	2.7835e-27
JDP2_M04214	IAALarger_vs_Control	0.246133	2.93215e-11	2.87524e-10	10.4646	8.52679	508	336	1.62629	9.70316e-12
NR5A2_M07118	IAALarger_vs_Control	0.0341567	0.477806	0.877688	11.242	11.1737	1467	1019	1.62488	1.75889e-28
HIC1_M02763	IAALarger_vs_Control	0.0322163	0.721872	1	11.3888	11.2866	1129	771	1.62447	5.98344e-23
ERF_M03974	IAALarger_vs_Control	0.142907	3.70413e-11	3.57958e-10	12.0274	11.5744	1461	1015	1.62401	2.35846e-28
RBPJ_M09783	IAALarger_vs_Control	0.100646	9.39316e-08	6.62089e-07	12.2771	12.1299	1981	1416	1.62129	1.05425e-35
SPDEF_TEAD4_COM_M08435	IAALarger_vs_Control	0.0203046	0.999969	1	10.9171	10.8782	591	394	1.61978	3.9223e-13
ZBTB33_M04691	IAALarger_vs_Control	0.388585	9.28589e-14	1.1299e-12	11.148	7	250	164	1.61908	2.03687e-06
MAX_TEAD4_COM_M08647	IAALarger_vs_Control	0.0312313	0.946762	1	9.07837	8.95896	689	463	1.61441	8.5554e-15
TBX15_M04122	IAALarger_vs_Control	0.0549311	0.206354	0.478099	11.2585	11.5321	917	624	1.61207	9.97506e-19
UBP1_M00644	IAALarger_vs_Control	0	1	1	12	12	2195	1596	1.60982	2.00793e-37
MLXIPL_M03789	IAALarger_vs_Control	0.184669	5.53098e-12	5.65653e-11	12.8629	11.9445	948	649	1.60423	5.40877e-19
ZEB1_M00073	IAALarger_vs_Control	0.0451193	0.359713	0.717704	11.3969	11.4443	1018	700	1.60253	5.27109e-20
TFCP2_M03868	IAALarger_vs_Control	0.0703602	0.000857206	0.00371642	10.7124	10.6102	1857	1334	1.59934	2.44045e-32
EN2_M04318	IAALarger_vs_Control	0.0273553	0.999377	1	10.3857	10.3966	433	290	1.59926	1.00933e-09
STAT3_M01220	IAALarger_vs_Control	0.0952973	0.000650029	0.0028591	1.08045	0.612991	1069	739	1.59757	1.08909e-20
NFKB1_M00208	IAALarger_vs_Control	0.0961343	0.000234602	0.00110475	7.56525	6.81608	1180	821	1.59583	2.60092e-22
ETV1_TEAD4_COM_M08423	IAALarger_vs_Control	0.122437	2.5869e-06	1.57099e-05	11.6434	11.2563	1091	757	1.59299	7.8819e-21
MEQ_JUN_M02048	IAALarger_vs_Control	0.0652556	0.252306	0.553049	11.7293	11.4015	591	401	1.59012	2.5129e-12
TCF3_TEAD4_COM_M08438	IAALarger_vs_Control	0.0149501	0.9998	1	11.1135	11.0984	1260	884	1.58801	3.50718e-23
RFX2_M04103	IAALarger_vs_Control	0.240323	6.4882e-12	6.59502e-11	12.1795	10.2328	557	378	1.58714	1.10162e-11
MYBL2_M04046	IAALarger_vs_Control	0.0701754	0.877575	1	10.5848	10.3421	171	114	1.58671	0.000157101
RFX3_M04097	IAALarger_vs_Control	0.214819	2.72109e-10	2.47196e-09	12.6806	10.9951	598	407	1.58554	2.69418e-12
SP100_M02809	IAALarger_vs_Control	0.0442177	0.999771	1	11.1565	11.051	147	98	1.58493	0.000483633
AR_M01201	IAALarger_vs_Control	0.0346144	0.893923	1	11.4137	11.387	672	460	1.58178	1.877e-13
ATF4_M07246	IAALarger_vs_Control	0.115401	0.000155652	0.000751004	12	11.6206	857	593	1.57835	1.98735e-16
VDR_M04498	IAALarger_vs_Control	0.0505073	0.30246	0.633021	5.17079	5.411	890	618	1.57504	8.59738e-17
GLIS3_M07345	IAALarger_vs_Control	0.0604222	0.000955629	0.00410576	12.237	12.1722	2426	1818	1.57347	1.02802e-36
USF1_M07233	IAALarger_vs_Control	0.175726	9.99944e-14	1.2123e-12	12.6189	11.8038	1186	836	1.57344	2.5927e-21
BDP1_M01796	IAALarger_vs_Control	0.134857	3.57467e-06	2.15126e-05	12.5543	11.8719	875	609	1.56989	2.07034e-16
RFX3_M04098	IAALarger_vs_Control	0.0986245	0.00521513	0.0195143	6.62551	5.88431	737	510	1.56874	3.82595e-14
NR2F2_M03543	IAALarger_vs_Control	0.0294191	0.650754	1	11.562	11.4492	1484	1064	1.56871	3.35077e-25
E2_BPV-1_M00928	IAALarger_vs_Control	0.0910286	0.0883565	0.242653	11.0132	10.6302	455	311	1.56754	1.80167e-09
PPARA_HNF4A_RARA_NR2F_COM_M00762	IAALarger_vs_Control	0.0564114	0.0377334	0.116484	11.3288	11.1423	1478	1061	1.56599	5.6597e-25
ERF_TBX21_COM_M08455	IAALarger_vs_Control	0.0468015	0.147822	0.366696	11.4298	11.2931	1410	1010	1.56402	6.36185e-24
JUND_M04681	IAALarger_vs_Control	0.196027	7.09853e-11	6.72344e-10	12.0159	11.1549	753	523	1.56382	2.88908e-14
MTF1_M01242	IAALarger_vs_Control	0.0151228	0.999994	1	-52.9575	-53.1558	917	642	1.56327	8.07574e-17
ZKSCAN1_M08987	IAALarger_vs_Control	0.0918103	0.0345955	0.1082	11.3983	11.16	580	400	1.56232	1.9562e-11
E2F6_M01252	IAALarger_vs_Control	0.0620568	0.150612	0.372507	11.1725	11.1335	806	562	1.56141	5.33719e-15
STAT1_M00492	IAALarger_vs_Control	0.01946	0.97618	1	10.9601	10.9796	1429	1028	1.55803	7.78756e-24
BACH_MAF_NFE2_COM_M07296	IAALarger_vs_Control	0.0233783	0.798623	1	11.0812	11.1175	1786	1311	1.55243	5.18198e-28
IRF6_M02770	IAALarger_vs_Control	0.107503	0.0724119	0.205465	11.6319	11.4979	345	237	1.55139	2.96959e-07
ESR1_M01801	IAALarger_vs_Control	0.0459607	0.269723	0.58242	11.2827	11.3566	1125	802	1.54896	2.97721e-19
CUX1_NHLH1_COM_M08518	IAALarger_vs_Control	0.0376465	0.524311	0.931798	5.83363	6.06599	1106	788	1.54844	6.04708e-19
NR2F2_M00155	IAALarger_vs_Control	0.00993118	1	1	2.46159	2.46547	1458	1057	1.54677	1.36208e-23
NR5A2_M09702	IAALarger_vs_Control	0.0173317	0.995856	1	11.9331	11.8936	1330	959	1.54576	8.0576e-22
FIGLA_M04169	IAALarger_vs_Control	0.0175689	0.996101	1	11.574	11.5519	1284	924	1.54547	3.44701e-21
ETV1_HOXB2_COM_M08344	IAALarger_vs_Control	0.0390018	0.408162	0.79025	10.9064	10.7656	1229	883	1.54384	2.15968e-20
ASCL1_M08820	IAALarger_vs_Control	0.0379312	0.29904	0.629021	12.0026	11.9274	1548	1129	1.54362	1.53663e-24
E2F3_M03960	IAALarger_vs_Control	0.132492	0.0145219	0.0497596	3.06548	2.08621	336	232	1.54262	5.35271e-07
RFX3_M02788	IAALarger_vs_Control	0.0467659	0.562228	0.973244	11.3088	11.1929	680	477	1.54195	1.98799e-12
TBX_COM_M08900	IAALarger_vs_Control	0.030939	0.413972	0.798717	11.9017	11.8358	1903	1413	1.54159	1.56151e-28
GABPB1_M09843	IAALarger_vs_Control	0.0974847	4.82433e-15	6.4081e-14	12.2714	12.0168	3905	3206	1.54101	1.01426e-42
RFX2_M09002	IAALarger_vs_Control	0.147751	3.61665e-07	2.3877e-06	12.8796	11.9466	847	599	1.54098	6.78752e-15
FIGLA_TEAD4_COM_M08638	IAALarger_vs_Control	0.0538902	0.156774	0.384609	9.82404	9.93531	1040	742	1.54094	1.19272e-17
RFX5_M04101	IAALarger_vs_Control	0.213153	2.5105e-10	2.29945e-09	10.9082	8.90952	599	420	1.53675	4.51797e-11
HNF4A_M02016	IAALarger_vs_Control	0.0410625	0.308945	0.64296	11.4708	11.3128	1302	943	1.53577	6.52049e-21
EOMES_M04116	IAALarger_vs_Control	0.0616375	0.508664	0.911508	10.0635	10.2128	425	296	1.53515	2.44436e-08
GCM1_ONECUT2_COM_M08322	IAALarger_vs_Control	0.0188769	1	1	9.07952	9.04152	415	289	1.53464	4.04688e-08
ELK1_TEF_COM_M08232	IAALarger_vs_Control	0.0809479	0.0378398	0.116705	9.03883	8.39882	721	509	1.53453	7.76175e-13
LYL1_NHLH2_TAL1_COM_M07469	IAALarger_vs_Control	0.0329819	0.306389	0.639238	11.9252	11.8687	1992	1493	1.53204	9.3948e-29
MYBL2_M04049	IAALarger_vs_Control	0.055892	0.965585	1	9.90957	9.78462	188	130	1.53012	0.000221949
ATF3_M00513	IAALarger_vs_Control	0.176533	6.48148e-12	6.59502e-11	11.7022	10.3583	1004	720	1.52957	1.08958e-16
RORB_M08782	IAALarger_vs_Control	0.0357631	0.574202	0.987816	5.38864	5.51415	1127	813	1.52896	2.65709e-18
RFX1_M00281	IAALarger_vs_Control	0.0960782	0.00278203	0.0109508	12.3278	11.8953	845	602	1.52867	2.05451e-14
HIC1_M03911	IAALarger_vs_Control	0.0676339	0.0211246	0.070079	11.1503	11.2689	1171	848	1.5258	9.80299e-19
ELF4_M03968	IAALarger_vs_Control	0.173104	6.9493e-22	1.25918e-20	10.815	9.94895	1908	1430	1.52481	2.30023e-27
COUPTF_COM_M00765	IAALarger_vs_Control	0.0735818	0.00314547	0.0122799	3.03223	3.58904	1396	1022	1.52462	1.85461e-21
TAL1_M00993	IAALarger_vs_Control	0.0726931	0.000157717	0.000759866	6.3526	7.13552	2059	1557	1.52134	1.40181e-28
RFX4_M04099	IAALarger_vs_Control	0.202558	5.61763e-10	4.9158e-09	12.8082	11.3969	636	451	1.52121	3.8061e-11
NFE2_M02104	IAALarger_vs_Control	0.0251269	0.663953	1	11.7838	11.8014	1938	1460	1.5179	4.03632e-27
TBX5_M01020	IAALarger_vs_Control	0.0850884	0.00800186	0.0289666	11.3778	11.5178	900	647	1.51783	9.82846e-15
ETV5_EVX1_COM_M08461	IAALarger_vs_Control	0.129216	9.8307e-10	8.33983e-09	11.4352	11.191	1496	1105	1.51703	2.97551e-22
JUN_M00036	IAALarger_vs_Control	0.16884	1.13326e-06	7.15584e-06	-1.04355	-4.79529	597	425	1.51225	2.16568e-10
RFX2_M04095	IAALarger_vs_Control	0.23933	2.57038e-11	2.5354e-10	10.8745	8.43478	518	368	1.51013	3.17835e-09
AR_M00481	IAALarger_vs_Control	0.08255	0.0590126	0.171682	11.0917	11.3532	611	436	1.50944	1.51522e-10
MYB_M00183	IAALarger_vs_Control	0.0293126	0.912924	1	10.0758	10.0905	858	619	1.50901	6.75851e-14
ATF2_JUN_COM_M00041	IAALarger_vs_Control	0.299234	3.96711e-17	5.98477e-16	11.878	10.7008	508	361	1.509	5.25726e-09
XPF1_PTF1_M00684	IAALarger_vs_Control	0.0188801	0.991266	1	11.9085	11.9552	1246	915	1.50782	9.73868e-19
HNF4A_M04466	IAALarger_vs_Control	0.0313533	0.829618	1	4.98821	4.7356	933	677	1.50492	1.03846e-14
ELK3_M03832	IAALarger_vs_Control	0.0482999	0.02001	0.0667975	12.6117	12.4489	2251	1733	1.50436	5.51648e-29
TP63_M01656	IAALarger_vs_Control	0.0844856	0.082607	0.228937	0.100569	-0.702128	527	376	1.50399	3.52606e-09
HSF1_M00641	IAALarger_vs_Control	0.0548394	0.0847689	0.233763	-8.05714	-8.92913	1225	903	1.49987	4.59663e-18
ASCL2_M04159	IAALarger_vs_Control	0.0313636	0.351663	0.705017	11.8889	11.9364	2016	1541	1.49777	2.32675e-26
PAX1_M00326	IAALarger_vs_Control	0.205759	4.75384e-05	0.000246874	-55.8784	-52.4381	296	210	1.4976	9.185e-06
BCLAF1_M04704	IAALarger_vs_Control	0.269058	2.26689e-67	1.14512e-65	12.3107	11.3184	2411	1881	1.493	2.24162e-29
MTERF1_M01245	IAALarger_vs_Control	0.0894968	0.00744748	0.0272556	6.32029	5.88571	818	595	1.49297	9.18723e-13
MGA_M04117	IAALarger_vs_Control	0.0383117	0.61971	1	11.7892	11.8733	906	663	1.48926	9.28028e-14
FOSL2_JUN_COM_M08941	IAALarger_vs_Control	0.227479	1.07889e-11	1.08671e-10	12.2432	11.2471	588	425	1.48766	1.19829e-09
FOS_JUN_COM_M08943	IAALarger_vs_Control	0.145546	9.57024e-05	0.000475517	11.7582	11.1558	550	398	1.48336	5.29454e-09
TP53_M09642	IAALarger_vs_Control	0.0773078	0.00686068	0.0253025	10.2557	10.6536	1103	817	1.48314	7.85068e-16
STAT3_M07065	IAALarger_vs_Control	0.053443	0.110461	0.28939	11.0952	10.976	1176	874	1.48272	1.01623e-16
RAR_RXR_THR_COM_M00963	IAALarger_vs_Control	0.0954415	5.40471e-05	0.000278075	10.6712	10.5726	1335	999	1.48258	2.03108e-18
LHX6_M01422	IAALarger_vs_Control	0.139606	0.0126474	0.0437964	11.6908	11.3257	304	218	1.48172	1.23713e-05
TRP73_M04503	IAALarger_vs_Control	0.074701	0.151511	0.374175	9.55453	9.77041	541	392	1.48074	7.52002e-09
MAFK_M04218	IAALarger_vs_Control	0.0454303	0.42957	0.817924	11.0603	11.1893	862	634	1.47816	8.70273e-13
MYBL1_M04043	IAALarger_vs_Control	0.114148	0.33771	0.684038	10.7025	10.3628	158	113	1.4768	0.00173951
TBX1_M04127	IAALarger_vs_Control	0.0414569	0.641133	1	-6.9008	-6.60146	746	547	1.4754	2.8958e-11
TBX5_M04138	IAALarger_vs_Control	0.015693	1	1	8.26415	8.18786	477	346	1.47502	7.47594e-08
MAFA_M03796	IAALarger_vs_Control	0.0322126	0.446916	0.838164	11.4966	11.4349	1641	1251	1.47323	4.59788e-21
HNF4A_M01031	IAALarger_vs_Control	0.0395934	0.309658	0.643239	11.6174	11.4442	1367	1031	1.4717	3.30626e-18
TBX5_M04137	IAALarger_vs_Control	0.0616731	0.111255	0.291029	10.9671	11.1028	882	652	1.47141	8.7085e-13
ZEB1_M00413	IAALarger_vs_Control	0.0464775	0.402354	0.7831	11.7573	11.6719	857	634	1.46857	2.16227e-12
ESRRB_M07253	IAALarger_vs_Control	0.0473556	0.189885	0.447432	12.1008	12.2112	1210	909	1.46732	2.68473e-16
GRHL1_M03946	IAALarger_vs_Control	0.0904075	0.18114	0.430448	10.5351	10.3831	342	248	1.46715	5.67925e-06
DUX_M07987	IAALarger_vs_Control	0	1	1	12	12	734	541	1.46647	7.1172e-11
GABPA_M04698	IAALarger_vs_Control	0.229236	4.11475e-41	1.30653e-39	12.0292	10.7106	2020	1572	1.46551	5.99371e-24
STAT1_M04721	IAALarger_vs_Control	0.16494	1.2387e-11	1.24019e-10	12.9196	12.5939	1095	820	1.46473	6.3644e-15
ZNF217_M01306	IAALarger_vs_Control	0.247686	1.31439e-09	1.10661e-08	10.818	11.1096	401	292	1.46441	1.14783e-06
MLXIPL_M08802	IAALarger_vs_Control	0.117618	2.38755e-05	0.000127361	12.2416	11.8187	948	706	1.46392	2.83574e-13
PITX3_M01343	IAALarger_vs_Control	0.0524808	0.485508	0.887306	10.8697	10.5945	591	434	1.46318	4.82942e-09
PPARA_M01282	IAALarger_vs_Control	0	1	1	12	12	779	577	1.46162	2.94268e-11
NR2C2_M03568	IAALarger_vs_Control	0.0253665	0.876729	1	11.7663	11.7896	1245	941	1.45971	2.54921e-16
RFX5_M04102	IAALarger_vs_Control	0.216846	7.45758e-12	7.55732e-11	10.624	8.69102	649	479	1.459	1.12721e-09
SMAD3_M01888	IAALarger_vs_Control	0.0176125	0.972474	1	11.3621	11.3373	1729	1334	1.45891	6.05753e-21
JUND_M08935	IAALarger_vs_Control	0.185381	5.21494e-07	3.38261e-06	11.0684	10.6144	512	376	1.45827	5.65681e-08
EOMES_HOXD12_COM_M08364	IAALarger_vs_Control	0.0256642	0.999611	1	7.68397	7.75385	443	325	1.45563	4.69718e-07
ESRRA_M07402	IAALarger_vs_Control	0.012963	0.999993	1	11.5844	11.5516	1203	910	1.45555	1.15652e-15
TOPORS_M00480	IAALarger_vs_Control	0.0226472	0.938564	1	-39.0267	-38.7399	1272	965	1.4554	2.31113e-16
GZF1_M01069	IAALarger_vs_Control	0.142043	0.0309064	0.0982286	-12.1213	-12.3621	239	174	1.45507	0.000217433
STAT5A_M00460	IAALarger_vs_Control	0.0113719	1	1	10.9233	10.8704	626	463	1.45433	2.86318e-09
USF2_M07139	IAALarger_vs_Control	0.101241	1.63117e-05	8.90069e-05	12.4958	12.0853	1309	996	1.45304	1.22059e-16
ELF1_M07417	IAALarger_vs_Control	0.0943592	6.48878e-14	7.95353e-13	12.445	12.2196	3782	3202	1.4523	3.77639e-32
HOXB2_PAX5_COM_M08352	IAALarger_vs_Control	0.0250049	0.997791	1	7.91798	8.06368	573	424	1.45039	1.75718e-08
ZEB1_M09007	IAALarger_vs_Control	0	1	1	11	11	690	513	1.45022	7.55553e-10
ERF_ONECUT2_COM_M08540	IAALarger_vs_Control	0.0488246	0.427783	0.816388	9.09434	8.84629	742	553	1.44967	1.74829e-10
FOXG1_M04271	IAALarger_vs_Control	0.0234436	0.99005	1	10.5828	10.5623	815	610	1.44754	3.17668e-11
IRF4_M04818	IAALarger_vs_Control	0.162296	2.4752e-39	7.71244e-38	12.2758	12.4832	3691	3119	1.44721	2.18457e-31
PPARA_RXRA_COM_M08960	IAALarger_vs_Control	0.0280532	0.82089	1	11.2071	11.1443	1159	880	1.44659	8.99613e-15
FOS_M04802	IAALarger_vs_Control	0.0969359	0.00132205	0.00555128	12.3248	12.2374	896	674	1.44472	5.67055e-12
CRTC2_M07341	IAALarger_vs_Control	0.0652687	0.00188885	0.00769858	12.0325	11.9605	1847	1444	1.44447	5.12618e-21
GCM1_SOX2_COM_M08584	IAALarger_vs_Control	0.0529632	0.322937	0.661741	7.85007	8.15564	747	559	1.44366	2.46272e-10
NR2F6_M04475	IAALarger_vs_Control	0.0378765	0.539704	0.948537	9.86796	9.65128	1030	780	1.44255	2.5776e-13
HNF4_COM_M00764	IAALarger_vs_Control	0.0502709	0.119344	0.306543	11.685	11.4877	1273	974	1.44156	1.17747e-15
PPARG_M09704	IAALarger_vs_Control	0.0266495	0.580416	0.993635	11.4307	11.3559	1920	1509	1.4405	2.64973e-21
NR5A1_M00727	IAALarger_vs_Control	0.115889	1.18552e-05	6.60959e-05	12.076	12.4056	1026	779	1.43816	4.22563e-13
STAT_COM_M00777	IAALarger_vs_Control	0.0259534	0.780658	1	11.611	11.551	1455	1127	1.43333	6.71327e-17
NFIA_M03554	IAALarger_vs_Control	0	1	1	10	10	1550	1207	1.43075	1.22707e-17
DUXBL1_M02968	IAALarger_vs_Control	0.0583883	0.349985	0.703346	11.0752	10.836	585	439	1.42979	3.83749e-08
CLOCK_M04168	IAALarger_vs_Control	0.0650363	0.397486	0.774982	11.5138	11.3988	436	326	1.42675	1.95657e-06
DUXBL1_M01390	IAALarger_vs_Control	0.0549145	0.42498	0.812899	11.1026	10.85	585	440	1.42636	4.67506e-08
CTCF_M04745	IAALarger_vs_Control	0.0178082	0.980296	1	11.7652	11.8083	1567	1226	1.42402	2.1639e-17
RXRA_M04489	IAALarger_vs_Control	0.0520789	0.233789	0.523825	5.17758	4.76343	901	689	1.4194	3.89173e-11
SMAD4_M09657	IAALarger_vs_Control	0.0368487	0.201425	0.469287	11.4997	11.5505	1891	1504	1.41777	1.75283e-19
EOMES_PITX1_COM_M08728	IAALarger_vs_Control	0.0701448	0.109934	0.289103	11.1976	11	673	511	1.41711	9.28355e-09
RARB_M08035	IAALarger_vs_Control	0.10652	0.000939455	0.00404148	-1.16234	-0.550256	770	587	1.41656	1.02543e-09
YY1_M00793	IAALarger_vs_Control	0.214444	1.33023e-21	2.35904e-20	11.6661	11.1117	1201	931	1.41598	8.42233e-14
PITX1_PITX2_PITX3_COM_M08895	IAALarger_vs_Control	0.171109	6.19237e-07	4.00104e-06	11.2397	11.4108	584	443	1.41356	9.8951e-08
ATOH1_M07075	IAALarger_vs_Control	0.0853792	1.0721e-05	6.03783e-05	12.6099	12.7276	1861	1483	1.41244	6.44143e-19
RFX3_M04105	IAALarger_vs_Control	0.244118	3.87877e-13	4.41359e-12	8.4625	5.56471	560	425	1.41151	1.95982e-07
HNF4A_M04467	IAALarger_vs_Control	0.0348386	0.789475	1	5.86164	6.04262	795	610	1.40812	1.10532e-09
NR1D2_M08778	IAALarger_vs_Control	0.0339175	0.70492	1	6.30635	6.31963	976	754	1.40801	2.13553e-11
MYB_M02883	IAALarger_vs_Control	0.0385822	0.673169	1	11.793	11.6585	797	612	1.40708	1.16048e-09
TBX5_M01019	IAALarger_vs_Control	0.053687	0.261965	0.570098	11.8035	11.948	799	615	1.40358	1.46765e-09
ETV2_PITX1_COM_M08562	IAALarger_vs_Control	0.0442081	0.231188	0.518696	10.2035	10.3515	1243	973	1.40301	1.49804e-13
NR2F6_M08805	IAALarger_vs_Control	0.0284258	0.543773	0.952313	11.6179	11.6589	1769	1413	1.40243	1.36483e-17
TBX5_M03856	IAALarger_vs_Control	0.0144676	0.99393	1	10.7774	10.7402	1905	1532	1.39969	2.40783e-18
CEBPB_GCM1_COM_M08575	IAALarger_vs_Control	0.0304706	0.942471	1	3.56808	3.75238	683	525	1.39924	2.53688e-08
HNF4G_M09627	IAALarger_vs_Control	0.0257923	0.838356	1	11.534	11.5324	1294	1018	1.39808	1.03102e-13
FLI1_TEAD4_COM_M08510	IAALarger_vs_Control	0.0900399	0.00262349	0.0104417	11.5654	11.1699	925	718	1.39782	1.4752e-10
RAD21_M04752	IAALarger_vs_Control	0.0548829	0.116555	0.301939	3.21731	2.45126	1063	831	1.39465	1.22347e-11
HOXB2_TCF3_COM_M08606	IAALarger_vs_Control	0.0224382	0.95009	1	10.6448	10.5671	1205	947	1.39453	8.29973e-13
RARG_M04485	IAALarger_vs_Control	0.0422436	0.521367	0.9286	4.95232	5.22273	839	651	1.39364	1.28586e-09
PPARG_M09647	IAALarger_vs_Control	0.0421034	0.0899067	0.246504	11.5389	11.413	1941	1569	1.39323	3.70149e-18
PPARG_M00512	IAALarger_vs_Control	0.0526667	0.241196	0.535653	-15.1083	-15.6951	859	669	1.38911	1.19296e-09
RBPJ_M09665	IAALarger_vs_Control	0.051992	0.0489667	0.145894	11.9353	11.843	1530	1223	1.38646	6.18186e-15
BHLHA15_CLOCK_COM_M08677	IAALarger_vs_Control	0.0324375	0.818711	1	10.5888	10.6931	856	668	1.38594	1.5976e-09
BATF3_M04200	IAALarger_vs_Control	0.109135	0.00461372	0.0175195	3.75652	2.57528	575	445	1.3835	6.10823e-07
NR2F6_M08017	IAALarger_vs_Control	0.0387626	0.526511	0.933716	-6.98067	-7.52461	983	772	1.38317	1.56356e-10
STAT1_M00496	IAALarger_vs_Control	0.0594714	0.109772	0.289103	8.69848	8.75795	922	723	1.38217	5.80537e-10
SP1_M04935	IAALarger_vs_Control	0	1	1	13	13	1060	836	1.3809	4.76308e-11
SMAD_COM_M00792	IAALarger_vs_Control	0.0922497	0.000228315	0.00107667	9.55574	9.64799	1193	946	1.37986	4.57941e-12
MAX_M04844	IAALarger_vs_Control	0	1	1	13	13	153	117	1.37963	0.00984848
BHLHA15_ETV2_COM_M08245	IAALarger_vs_Control	0.0707489	0.056411	0.165122	9.64419	9.98405	801	627	1.37843	7.97188e-09
MAF_M00035	IAALarger_vs_Control	0.0330495	0.688073	1	11.342	11.4528	1044	826	1.37518	1.1499e-10
RELA_M09720	IAALarger_vs_Control	0.0181022	0.996565	1	11.2872	11.2377	1121	892	1.37058	4.12438e-11
RORB_M01722	IAALarger_vs_Control	0	1	1	13	13	490	382	1.36867	8.09707e-06
MITF_M09846	IAALarger_vs_Control	0.0906385	0.00091072	0.00393308	11.912	11.5909	1045	831	1.36751	2.00222e-10
STAT1_M01260	IAALarger_vs_Control	0.0610431	0.015724	0.0536032	11.8015	11.5739	1441	1164	1.36456	4.19803e-13
TWIST1_M07435	IAALarger_vs_Control	0.0291173	0.669729	1	11.2424	11.2996	1374	1108	1.36356	1.35455e-12
ZFP42_M01695	IAALarger_vs_Control	0.0978364	0.000546759	0.00243053	-0.496862	0.296053	956	760	1.36334	1.41678e-09
MAFB_M04221	IAALarger_vs_Control	0.0236247	0.999317	1	10.0223	10.0451	537	421	1.36289	3.59513e-06
RFX1_M00280	IAALarger_vs_Control	0.0498221	0.451426	0.844113	11.8737	11.6279	665	524	1.36181	3.45413e-07
ZFP691_M02833	IAALarger_vs_Control	0.0647937	0.0492718	0.146541	10.589	10.8391	983	783	1.36178	1.03513e-09
STAT6_M00500	IAALarger_vs_Control	0.0732736	0.000106494	0.000523674	9.73171	9.65843	2009	1660	1.36009	2.57226e-16
NR1_NR2_RAR_RXR_COM_M07280	IAALarger_vs_Control	0	1	1	11	11	796	631	1.3595	3.38212e-08
PPARG_M01270	IAALarger_vs_Control	0	1	1	11	11	796	631	1.3595	3.38212e-08
SMAD_COM_M07126	IAALarger_vs_Control	0.0328156	0.317297	0.653006	11.5505	11.6083	1873	1542	1.35819	1.921e-15
RARG_M04484	IAALarger_vs_Control	0.0205882	0.990025	1	-1.61078	-1.65809	1020	816	1.35716	7.82865e-10
TERF1_M01237	IAALarger_vs_Control	0.0522778	0.339611	0.686636	-29.2621	-29.75	721	572	1.35467	1.77365e-07
NKX2-5_M02108	IAALarger_vs_Control	0.0837659	0.00193872	0.00788254	10.9845	11.119	1097	882	1.35354	3.21763e-10
EHF_M03965	IAALarger_vs_Control	0.0884942	9.98707e-06	5.64354e-05	11.2744	10.8586	1713	1407	1.35291	3.34681e-14
HNF4A_M07215	IAALarger_vs_Control	0.0272445	0.697718	1	11.4788	11.4477	1489	1215	1.35119	9.42317e-13
GATA3_M00077	IAALarger_vs_Control	0.0689696	0.0924896	0.252754	9.44645	9.52972	719	572	1.35054	2.3798e-07
FIGLA_PITX1_COM_M08618	IAALarger_vs_Control	0.0326451	0.724875	1	10.6794	10.7278	995	801	1.34655	2.98537e-09
ETV7_TEAD4_COM_M08425	IAALarger_vs_Control	0.0370537	0.746496	1	7.57181	7.66387	745	595	1.34613	2.05328e-07
STAT3_M09714	IAALarger_vs_Control	0.0535823	0.0267285	0.0860994	11.5931	11.4838	1649	1358	1.34515	2.30257e-13
MGA_M04118	IAALarger_vs_Control	0.0419488	0.865579	1	3.53201	3.39554	453	359	1.34364	4.63261e-05
ETV2_FOXI1_COM_M08256	IAALarger_vs_Control	0.0199558	0.99462	1	11.3746	11.3156	977	789	1.34098	6.61267e-09
GMEB2_M04112	IAALarger_vs_Control	0.0325527	1	1	10.2688	10.3014	93	73	1.34096	0.0615644
XBP1_M00538	IAALarger_vs_Control	0.0407635	0.997998	1	10.5665	10.7188	203	160	1.34013	0.00670635
NANOG_M01123	IAALarger_vs_Control	0.0209008	0.990886	1	11.6987	11.682	969	783	1.33973	7.95931e-09
HNF4A_NR2F1_COM_M00158	IAALarger_vs_Control	0.0457492	0.239436	0.532896	10.5805	10.717	1118	908	1.3394	8.83272e-10
ZNF75A_M03940	IAALarger_vs_Control	0.0425494	0.15865	0.388077	9.56938	9.78006	1535	1264	1.33925	2.21507e-12
AR_M04453	IAALarger_vs_Control	0.0276488	0.993303	1	7.92614	7.93112	528	421	1.33845	1.5555e-05
ESRRA_M04463	IAALarger_vs_Control	0.0262032	0.926812	1	-4.00104	-3.86856	959	776	1.3372	1.24325e-08
NR5A1_M01132	IAALarger_vs_Control	0.0124542	1	1	11.9882	11.996	929	751	1.33719	1.90724e-08
PRDM4_M04508	IAALarger_vs_Control	0.0490339	0.194809	0.456425	-0.108716	-0.09447	1067	868	1.33448	2.90848e-09
GTF2A_COM_M00707	IAALarger_vs_Control	0.0670503	0.101076	0.271326	12.4005	12.3232	734	591	1.3339	5.9606e-07
ETV7_M08760	IAALarger_vs_Control	0.111959	1.69524e-12	1.84102e-11	12.1362	11.8056	2394	2037	1.33236	3.87864e-16
NR2F2_M02783	IAALarger_vs_Control	0.0578916	0.171991	0.413424	11.4604	11.6371	808	653	1.33196	1.85365e-07
HNF4A_M07321	IAALarger_vs_Control	0.022855	0.907636	1	11.5284	11.4409	1338	1100	1.33176	7.88653e-11
ZFP1_M08983	IAALarger_vs_Control	0.0398538	0.340118	0.687097	10.7283	10.7473	1222	1001	1.33158	3.94717e-10
GCM1_M03574	IAALarger_vs_Control	0.228549	1.01482e-17	1.58845e-16	11.371	11.1424	841	681	1.33064	1.28473e-07
ZNF135_M08988	IAALarger_vs_Control	0.0223226	0.97887	1	9.48835	9.48319	987	803	1.33054	1.27441e-08
EVX2_M01386	IAALarger_vs_Control	0.0273787	0.999997	1	10.6557	10.5773	244	194	1.32999	0.00361641
ELK1_HOXB13_COM_M08222	IAALarger_vs_Control	0.0683616	0.0453255	0.13688	9.03695	8.67724	893	725	1.32924	6.63577e-08
ESRRA_M01841	IAALarger_vs_Control	0.0391435	0.488641	0.88937	11.7672	11.6115	1001	816	1.32829	1.35913e-08
EHF_M07251	IAALarger_vs_Control	0.0444949	0.0134579	0.0463519	12.0284	11.9516	2709	2336	1.32733	6.46348e-17
EHF_M02745	IAALarger_vs_Control	0.137575	1.29116e-13	1.5374e-12	11.941	11.4932	1747	1460	1.32678	7.52785e-13
TCF3_M02927	IAALarger_vs_Control	0.0140174	0.998516	1	11.5184	11.5453	1632	1359	1.32659	3.38698e-12
TBX5_M01044	IAALarger_vs_Control	0.093407	0.000270935	0.00126159	1.52589	1.33406	1120	919	1.32418	3.20131e-09
SMAD3_M02794	IAALarger_vs_Control	0.0139913	0.999992	1	11.8704	11.8722	995	814	1.32279	2.28116e-08
HNF4G_M04719	IAALarger_vs_Control	0.0318138	0.665348	1	11.5227	11.466	1146	942	1.32276	2.59759e-09
RXRB_M04491	IAALarger_vs_Control	0.0391332	0.559553	0.971135	3.26421	2.78552	897	732	1.32197	9.78004e-08
MAFA_M01139	IAALarger_vs_Control	0.0759631	0.00147867	0.00616234	12.3018	12.0433	1365	1131	1.32113	1.60566e-10
ZNF143_M03933	IAALarger_vs_Control	0.0622175	0.0259111	0.083953	4.19478	3.44926	1227	1015	1.31707	1.65147e-09
ELF2_M08757	IAALarger_vs_Control	0.142652	4.09076e-15	5.52169e-14	11.8291	11.3267	1802	1518	1.31683	1.69465e-12
ETV6_M03985	IAALarger_vs_Control	0.143981	1.265e-18	2.05732e-17	12.2506	11.8423	2179	1858	1.31659	3.51557e-14
ERF_HOXA3_COM_M08539	IAALarger_vs_Control	0.0358909	0.850631	1	11.1591	11.0446	635	516	1.31652	7.87836e-06
HNF4G_M07098	IAALarger_vs_Control	0.0203313	0.955967	1	11.6068	11.5344	1381	1149	1.31559	2.66029e-10
PPARG_M00528	IAALarger_vs_Control	0.031991	0.771543	1	10.5685	10.4838	941	773	1.31437	9.32366e-08
PKNOX2_M01411	IAALarger_vs_Control	0.09374	0.000859088	0.00371974	11.2135	10.9094	965	795	1.31126	8.6357e-08
MAF_M00648	IAALarger_vs_Control	0.103751	2.04979e-10	1.90891e-09	-7.99564	-6.52359	2295	1971	1.31067	3.3775e-14
TAL1_M03804	IAALarger_vs_Control	0.107548	2.55805e-09	2.10062e-08	11.341	11.4486	1912	1623	1.31009	1.21436e-12
ZBED1_M07448	IAALarger_vs_Control	0.20172	0.00190782	0.00776641	-3.48925	-4.99333	186	150	1.3085	0.0152775
MAFB_M04220	IAALarger_vs_Control	0.0577707	0.22914	0.515037	10.9662	11.2234	710	582	1.30745	3.97653e-06
ZNF415_M08991	IAALarger_vs_Control	0.0360082	0.994198	1	11	10.9424	300	243	1.30712	0.0022376
MYB_M09696	IAALarger_vs_Control	0.0379018	0.62147	1	11.635	11.5492	863	712	1.30477	6.10926e-07
ESRRG_M02094	IAALarger_vs_Control	0.0177753	0.999855	1	11.5578	11.5494	787	648	1.3044	1.70344e-06
AR_M04454	IAALarger_vs_Control	0.117946	0.0164382	0.0558663	10.2546	10.6417	377	307	1.30299	0.000771473
NFIX_M08009	IAALarger_vs_Control	0.019801	0.996838	1	10.0972	10.0774	905	749	1.30207	4.15723e-07
GABPB_COM_M01876	IAALarger_vs_Control	0.0486537	0.00264551	0.0105006	12.3316	12.1551	2967	2618	1.30012	1.7995e-15
DLX3_ERF_COM_M08534	IAALarger_vs_Control	0.0428018	0.484264	0.886134	11.1533	11.0666	835	691	1.29927	1.27662e-06
PROX1_M04094	IAALarger_vs_Control	0.0248951	0.999896	1	9.62113	9.49211	388	317	1.29897	0.00079732
NR2C2_M01725	IAALarger_vs_Control	0.0731709	0.00799095	0.0289585	12.1624	11.9263	1121	936	1.29854	3.36472e-08
ELK3_M08824	IAALarger_vs_Control	0.0701132	0.000137366	0.00066858	12.7174	12.6228	2091	1800	1.29616	1.793e-12
TRP53_COM_M00761	IAALarger_vs_Control	0.0221065	0.977868	1	10.5788	10.567	1002	836	1.29459	1.97072e-07
RXRG_M04492	IAALarger_vs_Control	0.0770764	0.0263456	0.0851127	-2.07314	-2.70365	793	658	1.29378	3.2908e-06
ZBTB33_M01119	IAALarger_vs_Control	0.0419906	0.221378	0.503805	11.6086	11.7357	1349	1139	1.29196	4.65064e-09
IRF5_M04017	IAALarger_vs_Control	0.169734	3.89051e-05	0.000203307	11.6822	11.3591	409	337	1.28838	0.000839915
PITX3_M07392	IAALarger_vs_Control	0.147562	1.39973e-05	7.71353e-05	12.3682	12.1365	592	491	1.28646	6.44272e-05
SREBF2_M07406	IAALarger_vs_Control	0.0120381	1	1	11.9544	11.9421	1009	847	1.28612	3.73906e-07
ATOH1_M09674	IAALarger_vs_Control	0.0411355	0.0718831	0.204312	12.2419	12.1137	2100	1820	1.2855	7.488e-12
NFE2L2_M07265	IAALarger_vs_Control	0.0158581	0.995806	1	11.7073	11.6462	1452	1235	1.28543	3.00269e-09
MYBL2_M04047	IAALarger_vs_Control	0.101164	0.245247	0.542003	7.97285	8.20879	221	182	1.28213	0.0153673
CUX1_M00104	IAALarger_vs_Control	0.338509	1.20304e-05	6.69605e-05	11.0982	10.4783	112	92	1.28156	0.0905388
NR1H2_RXRA_M03809	IAALarger_vs_Control	0.0508542	0.105492	0.280282	10.9617	10.6029	1227	1040	1.28108	4.8698e-08
ESRRB_M08809	IAALarger_vs_Control	0.0273506	0.87489	1	11.67	11.7515	1012	853	1.2804	5.81732e-07
STAT1_M09663	IAALarger_vs_Control	0.0367139	0.390403	0.764929	10.5173	10.4452	1299	1105	1.27877	2.9408e-08
TBX1_M04128	IAALarger_vs_Control	0.0491241	0.455538	0.848471	-0.732523	-0.289091	658	550	1.27835	4.16533e-05
E2F2_M03958	IAALarger_vs_Control	0.166297	0.000752149	0.00328658	-5.7013	-7.74118	308	255	1.27828	0.00460559
RELA_M04849	IAALarger_vs_Control	0.114829	4.77592e-05	0.000247635	10.1537	8.74659	872	734	1.27682	3.69324e-06
ARNTL_M07350	IAALarger_vs_Control	0.0432128	0.250521	0.549859	1.89056	2.46214	1197	1017	1.27638	9.97236e-08
GATA1_M00127	IAALarger_vs_Control	0.034507	0.939681	1	11.7665	11.8228	514	429	1.27501	0.000327139
FOXO1_SPDEF_COM_M08486	IAALarger_vs_Control	0.022947	0.996831	1	11.4955	11.4357	668	560	1.27471	4.73479e-05
HSF2_M00147	IAALarger_vs_Control	0.0167416	1	1	10.5288	10.5551	295	245	1.27371	0.00582549
HDAC2_M04870	IAALarger_vs_Control	0.0079571	1	1	12.5691	12.5532	1107	940	1.2736	3.28681e-07
HOXA3_PAX5_COM_M08489	IAALarger_vs_Control	0.0634626	0.29019	0.613891	7.47969	7.62037	517	432	1.27357	0.000340702
RBPJ_M01112	IAALarger_vs_Control	0.0472004	0.309172	0.643032	11.643	11.5197	902	762	1.27292	3.19789e-06
RFX4_M02893	IAALarger_vs_Control	0.0879866	0.101961	0.273261	11.2892	11.5029	415	346	1.27286	0.00122866
PRDM14_M09648	IAALarger_vs_Control	0.0450798	0.579199	0.993338	11.4876	11.3586	644	541	1.271	7.67207e-05
TRP53_M04502	IAALarger_vs_Control	0.0428661	0.810285	1	7.75732	7.9775	478	400	1.2702	0.000589432
ZBTB18_M00532	IAALarger_vs_Control	0.155037	4.77314e-17	7.10431e-16	6.97882	8.32858	1700	1473	1.26784	2.08451e-09
SOX15_M03847	IAALarger_vs_Control	0.0361583	0.934409	1	12.1551	12.1875	477	400	1.26738	0.000665515
NR1H3_RXRA_M07107	IAALarger_vs_Control	0.0480037	0.265873	0.576347	11.4718	11.3605	941	799	1.26728	3.42083e-06
SIX4_M01374	IAALarger_vs_Control	0.0199471	0.999973	1	11.4991	11.5381	531	446	1.26714	0.000362219
MYBL1_M04042	IAALarger_vs_Control	0.0609372	0.880094	1	11.2261	11.0904	199	166	1.26467	0.0298193
SOX9_M07269	IAALarger_vs_Control	0.0458042	0.0927247	0.253189	11.0186	10.8995	1563	1353	1.26362	1.06571e-08
HES7_PITX1_COM_M08730	IAALarger_vs_Control	0.02269	0.999995	1	9.8663	9.89073	359	302	1.25914	0.00421516
NEUROD1_M09776	IAALarger_vs_Control	0.0637045	0.00261892	0.0104417	11.3399	11.5214	1739	1519	1.25708	5.4351e-09
TP63_M04499	IAALarger_vs_Control	0.0699194	0.486402	0.887339	0.117647	-0.0426357	306	258	1.25443	0.00889296
HSF1_M07100	IAALarger_vs_Control	0.0370608	0.453416	0.846266	11.3432	11.1439	1145	987	1.2536	1.20297e-06
ELK1_POU2F1_COM_M08398	IAALarger_vs_Control	0.0234943	0.999887	1	10.7517	10.7918	431	365	1.25281	0.00199982
GCM2_TEF_COM_M08711	IAALarger_vs_Control	0.0400803	0.723344	1	4.84063	5.01101	640	545	1.25253	0.000205198
SMAD3_M00701	IAALarger_vs_Control	0.0609633	0.0297943	0.0949659	12.0737	12.2452	1208	1044	1.25224	7.50119e-07
FLI1_ONECUT2_COM_M08574	IAALarger_vs_Control	0.0428019	0.797037	1	8.89162	8.68916	489	415	1.25195	0.00114007
MAFF_M04215	IAALarger_vs_Control	0.0852249	0.0131184	0.0452292	8.33333	8.74882	741	633	1.25175	7.00999e-05
TLX2_M00484	IAALarger_vs_Control	0.0686329	0.275085	0.590176	9.08222	8.96859	450	382	1.25032	0.00173333
RELA_M04814	IAALarger_vs_Control	0.0848804	0.00484349	0.0183294	11.6999	11.5391	893	768	1.24782	1.93527e-05
RARA_M08018	IAALarger_vs_Control	0.0653001	0.104022	0.277774	-11.1592	-11.3921	741	635	1.24748	8.96562e-05
NR4A2_M02273	IAALarger_vs_Control	0.110999	7.79409e-05	0.000391348	11.6284	11.4927	880	757	1.24705	2.41418e-05
SMAD4_M07368	IAALarger_vs_Control	0.0231327	0.877049	1	10.6652	10.6421	1383	1207	1.24458	3.43417e-07
HNF4A_M09626	IAALarger_vs_Control	0.0159026	0.99917	1	11.4163	11.3936	1153	1001	1.24381	2.65986e-06
ZFP410_M02832	IAALarger_vs_Control	0.0228469	0.982368	1	10.7636	10.7053	880	760	1.24164	3.45649e-05
EP300_M07266	IAALarger_vs_Control	0.0268505	0.409625	0.792124	10.886	10.877	2298	2057	1.24144	9.61424e-10
ATF1_M02842	IAALarger_vs_Control	0.0165537	1	1	10.6941	10.6452	255	217	1.24091	0.0220362
ETS1_M00339	IAALarger_vs_Control	0.0262607	0.280728	0.598815	12.4218	12.3098	2959	2702	1.23623	1.11816e-10
ETV5_HOXB13_COM_M08467	IAALarger_vs_Control	0.042634	0.471077	0.868577	11.352	11.2865	838	726	1.23599	7.37746e-05
ESRRA_M02748	IAALarger_vs_Control	0.0218301	0.997478	1	11.6847	11.6678	704	608	1.23585	0.000254234
MYOD1_M00001	IAALarger_vs_Control	0.106615	1.03814e-07	7.27131e-07	11.7513	11.3169	1560	1376	1.23551	2.28142e-07
HNF4A_NR2F_COM_M00967	IAALarger_vs_Control	0.0974016	0.000659083	0.0028951	10.1693	10.2667	898	780	1.23444	4.63842e-05
KLRG1_MAFA_COM_M07325	IAALarger_vs_Control	0.0417196	0.209112	0.482144	11.5778	11.426	1369	1209	1.22703	1.90343e-06
BACH_MAF_NFE2_COM_M00983	IAALarger_vs_Control	0.0174869	0.967655	1	11.3429	11.3672	1680	1495	1.22672	2.48731e-07
GCM1_HOXA13_COM_M08319	IAALarger_vs_Control	0.02802	0.997567	1	10.9291	10.8825	423	366	1.22476	0.0055429
PAX8_M00717	IAALarger_vs_Control	0.0245674	0.995846	1	9.29798	9.33915	594	516	1.22473	0.00121579
ESRRA_M04457	IAALarger_vs_Control	0.0221069	0.992912	1	5.75879	5.85324	796	695	1.2242	0.000218738
RFX3_SRF_COM_M08623	IAALarger_vs_Control	0.0272724	0.991379	1	11	11.0171	540	469	1.22337	0.00200983
HSF1_M07459	IAALarger_vs_Control	0.0213024	0.985998	1	10.8836	10.827	962	844	1.22288	5.87028e-05
RXRA_M07125	IAALarger_vs_Control	0.0434372	0.133533	0.335999	12.0483	12.0052	1510	1342	1.22268	1.15553e-06
TAL1_M01591	IAALarger_vs_Control	0.0127692	0.977979	1	11.9682	11.9624	2865	2631	1.22188	1.44554e-09
HSF1_M00146	IAALarger_vs_Control	0.0442288	0.921438	1	10.6585	10.6092	328	284	1.22111	0.0167891
SRF_M00810	IAALarger_vs_Control	0.0233889	0.983271	1	10.9612	10.8935	824	723	1.21849	0.000225752
TBX4_M04135	IAALarger_vs_Control	0.107118	0.00139027	0.00581577	11.5665	11.4846	669	586	1.21612	0.000898082
CEBPG_ELF1_COM_M08676	IAALarger_vs_Control	0.0179951	0.999804	1	10.8349	10.7958	763	671	1.21366	0.000492294
ZNF282_M04511	IAALarger_vs_Control	0.0215801	0.982348	1	7.01026	6.88979	975	862	1.21288	0.000100858
TBX2_M08831	IAALarger_vs_Control	0.0505784	0.113221	0.294674	11.7983	11.7598	1180	1049	1.2116	2.73987e-05
ESRRG_M04461	IAALarger_vs_Control	0.0199352	0.99749	1	3.11737	3.16282	835	737	1.21094	0.000339933
RHOXF1_M04437	IAALarger_vs_Control	0.0107416	1	1	10.266	10.2767	470	412	1.20948	0.00622571
TP53_M07232	IAALarger_vs_Control	0.0466965	0.478803	0.878552	10.0981	10.3239	683	602	1.2084	0.0012493
SMAD5_M08829	IAALarger_vs_Control	0.0153974	0.997818	1	10.6423	10.6577	1367	1224	1.20735	1.13477e-05
RARA_M02110	IAALarger_vs_Control	0.0362746	0.543852	0.952313	11.2153	11.2607	1022	909	1.20615	0.000116383
FGF9_M01209	IAALarger_vs_Control	0.045586	0.428929	0.817639	11.8991	11.8336	773	685	1.20392	0.000736311
NR4A1_M01217	IAALarger_vs_Control	0.0486307	0.146233	0.364109	12.4033	12.2671	1158	1037	1.20087	7.21969e-05
RFX5_M04707	IAALarger_vs_Control	0.154771	2.59755e-10	2.36619e-09	12.5131	12.2508	996	889	1.20066	0.000197206
TBX1_M04126	IAALarger_vs_Control	0.00224481	1	1	12.2035	12.1945	575	509	1.19986	0.00382554
NR3C1_M04750	IAALarger_vs_Control	0.0238875	0.968981	1	11.3784	11.4545	888	792	1.19863	0.000458974
CLOCK_EVX1_COM_M08446	IAALarger_vs_Control	0.0496307	0.66348	1	10.5721	10.797	451	399	1.19733	0.011168
FLI1_M07089	IAALarger_vs_Control	0.0365084	0.018235	0.0615963	12.3816	12.2589	3603	3410	1.19727	1.16068e-08
RARG_M03562	IAALarger_vs_Control	0.0200769	0.988231	1	11.7628	11.7328	1037	932	1.19256	0.000259473
RFX2_M04096	IAALarger_vs_Control	0.0649364	0.0846695	0.233703	-4.28444	-5.30956	784	701	1.19252	0.00131626
ETV2_HOXA2_COM_M08557	IAALarger_vs_Control	0.0314513	0.911757	1	11.0663	11.0472	664	593	1.19091	0.00302107
EBNA1_M01745	IAALarger_vs_Control	0.04828	0.276114	0.591622	9.55305	9.35597	886	795	1.19062	0.000741291
ETV5_HOXA13_COM_M08466	IAALarger_vs_Control	0.0279396	0.835844	1	11.2534	11.3409	1030	927	1.1905	0.000301766
EOMES_TEAD4_COM_M08419	IAALarger_vs_Control	0.0488847	0.619817	1	10.9276	10.8375	497	443	1.18911	0.0106367
HSF2_M07358	IAALarger_vs_Control	0.0291624	0.875089	1	11.7031	11.5725	859	772	1.18782	0.00100692
GCM2_SOX15_COM_M08592	IAALarger_vs_Control	0.0255066	0.983035	1	10.723	10.6602	686	615	1.18657	0.00319647
REST_M04926	IAALarger_vs_Control	0.0514441	0.319625	0.655773	11.9612	11.9459	721	647	1.18622	0.00274534
MAFB_M08888	IAALarger_vs_Control	0	1	1	10	10	983	887	1.18579	0.000531276
NKX2-5_M07116	IAALarger_vs_Control	0.0496521	0.117932	0.304087	11.9063	12.0554	1195	1083	1.1856	0.000177561
NEUROD1_M09701	IAALarger_vs_Control	0.0251737	0.706985	1	11.8187	11.7794	1616	1478	1.18457	2.32379e-05
TBX5_M03855	IAALarger_vs_Control	0.108341	1.72607e-09	1.44228e-08	3.54155	4.70154	1841	1692	1.18404	8.84741e-06
HOXD4_M08774	IAALarger_vs_Control	0.0176085	1	1	9.27027	9.28788	296	264	1.18345	0.0529124
NFIC_M09815	IAALarger_vs_Control	0.126746	4.07345e-07	2.6734e-06	10.9529	11.4031	998	903	1.18256	0.000635229
MEIS1_M07111	IAALarger_vs_Control	0.0212973	0.891904	1	11.8894	11.8147	1528	1398	1.18158	4.519e-05
OTX2_M04623	IAALarger_vs_Control	0.0900673	0.298984	0.629021	11.6364	11.5463	242	216	1.18127	0.0796323
XVENT1_M00445	IAALarger_vs_Control	0.0166872	0.999999	1	11.6316	11.6562	570	512	1.18122	0.00822628
RUNX_COM_M01080	IAALarger_vs_Control	0.0180342	0.990976	1	10.7846	10.8029	1221	1111	1.18086	0.0002058
ATF4_CEBPD_COM_M08198	IAALarger_vs_Control	0.0496449	0.521398	0.9286	6.9034	7.15706	559	503	1.17876	0.0101325
ZSCAN4_M08994	IAALarger_vs_Control	0.063043	0.0102812	0.0361577	11.5505	11.716	1375	1257	1.17854	0.000117727
ETV2_TEF_COM_M08270	IAALarger_vs_Control	0.0667868	0.154136	0.378696	7.59129	7.09108	597	538	1.17778	0.00812772
DLX3_GCM2_COM_M08587	IAALarger_vs_Control	0.0338228	0.94672	1	11	11.058	498	448	1.17762	0.0158343
ESRRG_M02000	IAALarger_vs_Control	0.102025	0.00187152	0.00764661	12.0359	11.9475	696	629	1.17656	0.0049645
PITX2_M00482	IAALarger_vs_Control	0.16943	2.05913e-10	1.90891e-09	13.5565	12.9085	832	754	1.1763	0.00217435
NR3C1_M09625	IAALarger_vs_Control	0.0201583	0.990276	1	11.3731	11.3949	989	899	1.17623	0.000954209
SRF_M01257	IAALarger_vs_Control	0.0177453	0.999003	1	11.6345	11.5971	922	839	1.17317	0.00161284
ETS1_M00074	IAALarger_vs_Control	0.0470367	0.151243	0.37379	10.6454	10.5727	1207	1107	1.16978	0.000506327
MAFG_M07048	IAALarger_vs_Control	0.0245108	0.953592	1	3.54923	3.41007	914	834	1.16942	0.00201853
RARA_M02787	IAALarger_vs_Control	0.0236677	0.986413	1	11.4769	11.4573	759	691	1.16869	0.00500654
STAT5A_STAT5B_COM_M07132	IAALarger_vs_Control	0.0347896	0.581216	0.993635	12.312	12.3485	1032	947	1.16484	0.00155083
NFIB_M08825	IAALarger_vs_Control	0.00549074	1	1	10.3234	10.3179	1246	1148	1.16458	0.000607177
HSF1_M07259	IAALarger_vs_Control	0.0283712	0.869189	1	11.5044	11.417	912	837	1.16189	0.00307472
ZBTB12_M02824	IAALarger_vs_Control	0.0504573	0.551051	0.960997	10.1423	10.2671	513	468	1.16065	0.0250961
SMAD4_M09004	IAALarger_vs_Control	0.0496473	0.489971	0.891197	12.0515	12.1316	582	532	1.15968	0.0182995
YY1_M00059	IAALarger_vs_Control	0.0603537	0.205255	0.476547	10.6972	10.6	644	590	1.15822	0.0139755
SRF_M00186	IAALarger_vs_Control	0.0285477	0.957191	1	11.1991	11.0265	658	603	1.15816	0.0127046
ESR1_M03547	IAALarger_vs_Control	0	1	1	10	10	492	450	1.15705	0.0316615
PAX7_M08959	IAALarger_vs_Control	0.0211012	1	1	11.1331	11.0827	278	254	1.15398	0.112423
ETS1_M07211	IAALarger_vs_Control	0.0255394	0.166634	0.402871	12.5303	12.4681	3843	3734	1.15346	5.36673e-06
SMAD2_M09656	IAALarger_vs_Control	0.031912	0.429968	0.818216	11.3628	11.4287	1538	1437	1.1524	0.000491802
ISX_M01331	IAALarger_vs_Control	0.161787	0.0227519	0.0745869	12.1552	11.4906	174	159	1.15178	0.203327
HSF1_M02017	IAALarger_vs_Control	0.0308017	0.804997	1	11.4989	11.4812	892	825	1.15153	0.00586943
NR2F6_M01728	IAALarger_vs_Control	0.0516181	0.0275002	0.0883292	11.9873	11.8097	1648	1545	1.15025	0.000387129
MYB_MYBL1_MYBL2_COM_M08890	IAALarger_vs_Control	0.0537071	0.255708	0.559037	9.24454	9.19083	732	676	1.15009	0.0130825
MEIS2_M04029	IAALarger_vs_Control	0.0107297	1	1	11.4125	11.4339	1091	1014	1.14946	0.00302361
ELK1_M00007	IAALarger_vs_Control	0.0692145	0.0002423	0.00113618	3.8238	4.70507	1924	1814	1.14871	0.000198035
NOBOX_M01441	IAALarger_vs_Control	0.0813789	0.411978	0.795791	11.5165	11.2477	242	222	1.14851	0.144419
NR4A1_M07426	IAALarger_vs_Control	0.0119623	1	1	11.615	11.644	1026	955	1.14616	0.00468516
CRX_RAX_COM_M00623	IAALarger_vs_Control	0.0366088	0.723025	1	10.9673	10.953	735	681	1.14606	0.0144182
NR1H4_NR1I2_NR1I3_COM_M00964	IAALarger_vs_Control	0.0331267	0.812765	1	11.321	11.2664	757	702	1.1454	0.0135598
VDR_M08979	IAALarger_vs_Control	0.184796	2.54294e-10	2.32279e-09	10.7968	10.612	684	634	1.14455	0.0199504
BCL6_M01171	IAALarger_vs_Control	0.08784	0.0229043	0.0749392	11.9916	12.1382	593	550	1.14201	0.0317772
HOXB2_TBX3_COM_M08358	IAALarger_vs_Control	0.028449	0.992153	1	11.3771	11.4233	472	437	1.14187	0.0559002
HNF1A_M02919	IAALarger_vs_Control	0.077326	0.360162	0.717813	10.9725	10.8736	291	269	1.1404	0.132273
SMAD_COM_M08897	IAALarger_vs_Control	0.0683017	0.00614277	0.0226799	10.4183	10.3207	1267	1191	1.13824	0.00314631
GFI1B_M03825	IAALarger_vs_Control	0.0440875	0.626561	1	11.5591	11.5753	592	551	1.13772	0.0369949
MAFK_M02022	IAALarger_vs_Control	0.04832	0.183278	0.433677	9.50431	9.93578	1045	981	1.13558	0.00785583
PITX2_M02114	IAALarger_vs_Control	0.170715	5.67161e-11	5.40261e-10	12.2844	11.8193	851	797	1.13487	0.0156947
DPRX_M04306	IAALarger_vs_Control	0.0520166	0.843589	1	10.3908	10.303	284	264	1.13372	0.151693
ELF3_M03967	IAALarger_vs_Control	0.0738285	0.000314173	0.00144277	9.93032	9.37951	1636	1552	1.13344	0.00159572
MEIS3_M04030	IAALarger_vs_Control	0.010694	1	1	11.256	11.2667	879	825	1.13269	0.0150563
MYBL1_ONECUT2_COM_M08508	IAALarger_vs_Control	0.0228401	1	1	10.6404	10.6981	114	106	1.13055	0.377971
SMAD3_M04026	IAALarger_vs_Control	0.0798667	0.335239	0.679859	10.2544	10.0303	283	264	1.12958	0.164137
RFX1_M00626	IAALarger_vs_Control	0.0747437	0.18193	0.431711	11.9083	11.6176	436	408	1.12848	0.089772
STAT_COM_M00223	IAALarger_vs_Control	0.12034	0.000197486	0.000937846	12.5494	12.2644	648	609	1.12693	0.0428168
ETV2_M07282	IAALarger_vs_Control	0.115825	2.88201e-14	3.62589e-13	11.7623	11.9555	2402	2317	1.12547	0.00064214
RARA_M04481	IAALarger_vs_Control	0.032647	0.841309	1	3.20799	3.38012	726	684	1.12524	0.0342812
OSR2_M02785	IAALarger_vs_Control	0.0331957	0.851807	1	10.9678	10.9195	684	646	1.12156	0.0452683
BACH2_M00490	IAALarger_vs_Control	0.0693369	0.0199649	0.0667631	11.8273	12.0444	973	923	1.12098	0.0203297
ETS_COM_M00771	IAALarger_vs_Control	0.0255455	0.250296	0.549837	11.95	12.031	3197	3128	1.12057	0.00039847
RXRA_M09655	IAALarger_vs_Control	0.03432	0.33382	0.678219	11.3752	11.2488	1535	1471	1.1176	0.00606396
OTX2_M01719	IAALarger_vs_Control	0.167862	6.85305e-07	4.41935e-06	11.9776	11.8024	535	506	1.11745	0.0837646
ESRRG_M04462	IAALarger_vs_Control	0.0363346	0.774563	1	11.8554	11.8852	671	636	1.11701	0.0570058
SRF_M00922	IAALarger_vs_Control	0.0476257	0.335174	0.679859	11.3781	11.1746	796	756	1.11656	0.0399462
RXRA_VDR_COM_M01202	IAALarger_vs_Control	0.0429196	0.817686	1	-1.32727	-1.02163	440	416	1.11641	0.122329
HNF4A_M04468	IAALarger_vs_Control	0.0402753	0.722242	1	6.60167	6.57118	600	569	1.11527	0.073366
PITX2_M07056	IAALarger_vs_Control	0.176963	2.1461e-11	2.12949e-10	11.634	11.2394	817	777	1.11522	0.0397549
DLX2_ETV5_COM_M08570	IAALarger_vs_Control	0.0733333	0.0695857	0.198629	11.3481	11.1617	632	600	1.11446	0.0706922
SIN3A_M04799	IAALarger_vs_Control	0.0648149	0.0487757	0.145454	2.72626	2.74209	895	853	1.11383	0.0335497
SRF_M09660	IAALarger_vs_Control	0.0708494	0.000995841	0.00426205	11.8687	11.6422	1531	1473	1.11217	0.00869408
ESRRA_M04456	IAALarger_vs_Control	0.0490472	0.390495	0.764929	11.9356	11.8172	683	651	1.11046	0.0675349
PAX4_M00380	IAALarger_vs_Control	0.0460848	0.16013	0.389688	11.4471	11.3356	1201	1153	1.10954	0.0205497
EOMES_M01774	IAALarger_vs_Control	0.0547965	0.228043	0.514407	11.5836	11.5567	730	697	1.10908	0.0634057
ETV7_FOXO1_COM_M08304	IAALarger_vs_Control	0.0311625	0.712634	1	9.01573	9.05333	1017	975	1.10841	0.0314748
TBX21_M04132	IAALarger_vs_Control	0.0487083	0.588595	1	1.39567	1.6281	508	484	1.10838	0.123585
HBP1_M02866	IAALarger_vs_Control	0.056755	0.134095	0.336905	11.1523	11.0752	847	811	1.10739	0.0490371
CEBPA_DDIT3_COM_M00249	IAALarger_vs_Control	0.031905	0.940958	1	11.4399	11.4747	557	533	1.10395	0.117016
OSR1_M02784	IAALarger_vs_Control	0.0295845	0.947444	1	11.2099	11.2769	629	603	1.10278	0.103184
MAFK_M04699	IAALarger_vs_Control	0.0999782	0.00814153	0.0293765	12.1769	12.3202	554	531	1.10197	0.123752
STAT5A_M00457	IAALarger_vs_Control	0.0526817	0.324395	0.6634	11.4255	11.2864	658	632	1.10092	0.0982988
TFCP2_M03948	IAALarger_vs_Control	0.0430777	0.973922	1	11.5896	11.5875	251	240	1.10074	0.313333
TP53_M01651	IAALarger_vs_Control	0.0777019	0.206595	0.478206	9.29708	9.51801	377	361	1.10073	0.213758
CEBPD_ETV2_COM_M08246	IAALarger_vs_Control	0.028741	0.91707	1	10.7646	10.5939	752	724	1.09937	0.0855857
OTX1_M04423	IAALarger_vs_Control	0.144255	0.0408639	0.124648	10.2903	10.1461	186	178	1.09895	0.396329
PITX1_TBX21_COM_M08734	IAALarger_vs_Control	0.0454797	0.431983	0.820599	8.1973	8.28331	740	713	1.09828	0.0884847
GSC_M04326	IAALarger_vs_Control	0.085499	0.219323	0.499811	11.4901	11.2828	302	290	1.09654	0.276504
ETS_COM_M08881	IAALarger_vs_Control	0.0155105	0.818257	1	11.0762	11.1068	3319	3297	1.09619	0.0040133
ETV1_POU2F1_COM_M08401	IAALarger_vs_Control	0.0262431	0.999645	1	10.5442	10.5632	362	348	1.09603	0.234406
IRF4_M09630	IAALarger_vs_Control	0.055132	7.12657e-06	4.125e-05	12.1012	12.3547	4100	4110	1.09575	0.00339462
NR6A1_M00526	IAALarger_vs_Control	0.0467048	0.524161	0.931798	5.95552	6.12628	607	586	1.09421	0.140624
BHLHA15_FLI1_COM_M08468	IAALarger_vs_Control	0.0426688	0.360986	0.718953	10.305	10.3564	941	912	1.09384	0.0717541
DLX3_ETV2_COM_M08545	IAALarger_vs_Control	0.0250121	0.959039	1	11.4709	11.4462	826	800	1.09317	0.0894708
STAT1_M07228	IAALarger_vs_Control	0.0453837	0.24448	0.541233	11.5621	11.4507	1023	994	1.09178	0.067136
DMBX1_M04305	IAALarger_vs_Control	0.137992	0.00878445	0.0314579	10.4507	10.2847	284	274	1.09101	0.321868
MAX_MYC_COM_M00123	IAALarger_vs_Control	0.0679744	0.0713652	0.20336	11.8492	11.6847	723	701	1.09057	0.120442
HOXA3_M00395	IAALarger_vs_Control	0.0161319	1	1	7.67532	7.65919	231	223	1.08972	0.391515
LMO2_COM_M00278	IAALarger_vs_Control	0.0260536	0.999699	1	11.1583	11.1379	360	348	1.08969	0.265374
ELK3_HOXB2_COM_M08713	IAALarger_vs_Control	0.0356957	0.855526	1	11.0277	10.9286	578	560	1.08967	0.166711
COMP1_XXX_M00057	IAALarger_vs_Control	0.0525729	0.354206	0.709263	9.4288	9.15347	625	606	1.08934	0.154829
NR2C2_M01782	IAALarger_vs_Control	0.107241	0.000279723	0.00129707	-16.066	-17.0213	773	751	1.08877	0.118736
IRF5_M04016	IAALarger_vs_Control	0.0411435	0.619601	1	10.8187	10.9144	673	654	1.08728	0.144289
NR4A1_M04622	IAALarger_vs_Control	0.0257451	0.890125	1	11.7015	11.6081	1015	990	1.08697	0.0818625
PKNOX1_M07464	IAALarger_vs_Control	0.0129818	0.999997	1	11.3222	11.3063	987	963	1.08623	0.0868029
AR_M08907	IAALarger_vs_Control	0.0200569	0.998003	1	11.3947	11.4081	760	740	1.08598	0.129325
PBX2_M09780	IAALarger_vs_Control	0.0840684	0.00843699	0.0303113	11.8527	11.5663	774	754	1.08556	0.132443
CRX_M01436	IAALarger_vs_Control	0.132365	0.00569495	0.0211672	11.4144	10.9814	333	323	1.08552	0.319064
ELK3_HOXD12_COM_M08361	IAALarger_vs_Control	0.0552291	0.494264	0.897299	10.4558	10.2483	452	439	1.08537	0.241454
NFATC1_M01749	IAALarger_vs_Control	0.0277176	0.974747	1	11.2226	11.157	602	586	1.08447	0.184967
PAX4_M04624	IAALarger_vs_Control	0.0158212	0.999952	1	12.0353	12.0461	822	802	1.08428	0.123021
ELF3_M07285	IAALarger_vs_Control	0.0373638	0.0511707	0.151647	11.1154	11.1508	2617	2599	1.08414	0.0165891
TBX20_M04569	IAALarger_vs_Control	0.0485157	0.351356	0.704825	-2.87092	-2.48468	736	718	1.08344	0.145477
HOXB2_RFX5_COM_M08602	IAALarger_vs_Control	0.0615806	0.501642	0.90404	11.0587	10.9398	358	349	1.08012	0.317708
KLRG1_MAFA_COM_M01709	IAALarger_vs_Control	0	1	1	11	11	897	879	1.07989	0.131615
TEAD1_M07481	IAALarger_vs_Control	0.0578283	0.241317	0.535653	-11.4667	-10.9188	630	616	1.07958	0.194823
FOS_JUN_COM_M00172	IAALarger_vs_Control	0.0249247	0.936111	1	11.3456	11.2969	923	906	1.07815	0.130297
MEIS2_M04033	IAALarger_vs_Control	0.0434362	0.405175	0.78721	11.1621	11.2209	839	824	1.07658	0.154878
PITX1_M07055	IAALarger_vs_Control	0.0307298	0.922263	1	11.482	11.4035	639	627	1.07558	0.219134
ELK1_HOXA3_COM_M08220	IAALarger_vs_Control	0.031088	0.990048	1	10.5088	10.4501	399	391	1.07467	0.324995
ELF1_M07087	IAALarger_vs_Control	0.0246409	0.274705	0.589741	12.4668	12.5605	3237	3254	1.07365	0.0266486
MEIS1_M00419	IAALarger_vs_Control	0.0638303	0.0339223	0.106494	11.8583	11.7297	995	984	1.06987	0.164431
NR4A2_M04478	IAALarger_vs_Control	0.059501	0.495479	0.897299	7.46753	7.56842	385	380	1.06648	0.394416
TGIF1_M01346	IAALarger_vs_Control	0.0509967	0.205556	0.476913	11.3353	11.1826	868	860	1.06642	0.212678
SOX1_M04565	IAALarger_vs_Control	0.173517	7.09104e-06	4.11157e-05	2.60437	4.44717	412	407	1.06575	0.389524
NFE2L2_M02263	IAALarger_vs_Control	0.0126751	0.999999	1	12.0925	12.0403	951	944	1.06495	0.204037
FIGLA_HOXD12_COM_M08608	IAALarger_vs_Control	0.0429272	0.61446	1	11.1329	11.1784	617	611	1.06477	0.299056
TCF21_M04195	IAALarger_vs_Control	0.0566247	0.0459176	0.138167	7.47003	7.84079	1168	1162	1.06424	0.165624
SPIC_M02077	IAALarger_vs_Control	0.141139	1.79913e-23	3.5493e-22	10.7383	11.003	2637	2655	1.06305	0.0689077
HNF4A_M04465	IAALarger_vs_Control	0.0628069	0.212119	0.486721	5.60142	5.99821	562	558	1.0613	0.337386
JUND_M07105	IAALarger_vs_Control	0.0431942	0.532554	0.939934	11.7511	11.6259	691	687	1.06083	0.297735
ELF1_HOXB2_COM_M08339	IAALarger_vs_Control	0.0250899	0.83054	1	11.3798	11.4637	1227	1225	1.06042	0.18174
DRGX_GCM2_COM_M08326	IAALarger_vs_Control	0.0423845	0.917905	1	11.0208	11.1224	337	335	1.05819	0.478435
TFAP4_M04192	IAALarger_vs_Control	0.0491744	0.171419	0.412346	11.2269	11.4143	1005	1004	1.05775	0.243249
NR1H4_M08953	IAALarger_vs_Control	0.0362203	0.803057	1	10.0338	10.071	622	620	1.05731	0.345096
OSR1_M02888	IAALarger_vs_Control	0.0711912	0.171193	0.4121	10.6485	10.75	478	476	1.05731	0.404447
TAL1_TCF3_COM_M00066	IAALarger_vs_Control	0.0439323	0.153531	0.37774	11.0912	11.2982	1316	1318	1.05727	0.194619
ELF1_TEAD4_COM_M08415	IAALarger_vs_Control	0.0495294	0.212629	0.487554	10.6534	10.8304	903	902	1.05706	0.272308
PAX_COM_M00808	IAALarger_vs_Control	0.0122544	0.999997	1	11.3898	11.4104	1080	1082	1.05493	0.248577
GCM1_HOXB13_COM_M08320	IAALarger_vs_Control	0.0197773	0.999991	1	11.0556	11.0356	450	449	1.0549	0.450387
NR3C2_M04477	IAALarger_vs_Control	0.0693413	0.327347	0.668326	6.65312	6.86413	369	368	1.05486	0.49744
PAX6_M04065	IAALarger_vs_Control	0.0457903	0.468005	0.864928	9.18612	9.28656	677	677	1.05404	0.363904
HSF4_M04010	IAALarger_vs_Control	0.104779	0.00464774	0.0176286	11.7555	11.3309	544	544	1.05308	0.414708
STAT3_M07229	IAALarger_vs_Control	0.0943851	2.3442e-05	0.000125249	12.2518	11.8814	1259	1265	1.05277	0.242666
SMAD_COM_M00974	IAALarger_vs_Control	0.026635	0.839659	1	11.4572	11.5164	1063	1067	1.05249	0.275024
SRF_M00215	IAALarger_vs_Control	0.0439155	0.652774	1	10.1488	10.1413	551	552	1.05109	0.43572
SPIB_M02076	IAALarger_vs_Control	0.168688	1.36705e-31	3.61727e-30	11.228	11.4381	2487	2522	1.05056	0.149888
FOXG1_M04243	IAALarger_vs_Control	0.0303068	0.981772	1	8.49784	8.32473	464	465	1.05013	0.478124
STAT4_M07131	IAALarger_vs_Control	0.061057	0.0221269	0.0729684	12.323	12.0517	1192	1200	1.04989	0.27841
NR3C1_M04476	IAALarger_vs_Control	0.0552561	0.644656	1	6.82621	7.0625	351	352	1.04863	0.563043
BCL6B_M03894	IAALarger_vs_Control	0.0675443	0.106887	0.283727	-35.1886	-34.1197	631	635	1.04653	0.446855
STAT5B_M00459	IAALarger_vs_Control	0.0437552	0.754267	1	11.2022	11.5043	465	468	1.04539	0.521844
MGA_PITX1_COM_M08389	IAALarger_vs_Control	0.0435266	0.907297	1	11.4377	11.2961	329	331	1.04499	0.605452
ETS_COM_M00971	IAALarger_vs_Control	0.212676	2.55575e-63	1.20012e-61	10.9558	11.2934	3148	3217	1.04433	0.178865
STAT4_M09715	IAALarger_vs_Control	0.0409251	0.233638	0.523825	11.7399	11.6348	1261	1276	1.04406	0.320691
ELF5_M03969	IAALarger_vs_Control	0.0769	1.43092e-05	7.85947e-05	11.7246	11.5609	1972	2004	1.04337	0.243872
RUNX1_M08865	IAALarger_vs_Control	0.028497	0.295876	0.624218	11.9463	11.9614	2310	2355	1.0413	0.246524
FLI1_FOXI1_COM_M08285	IAALarger_vs_Control	0.0408438	0.663231	1	7.75481	7.62916	624	631	1.04103	0.499353
MYB_M00003	IAALarger_vs_Control	0.0349725	0.999186	1	10.894	10.9498	217	219	1.04101	0.697822
NR1I2_RXR_COM_M03810	IAALarger_vs_Control	0.0295135	0.836067	1	11.6717	11.5859	868	879	1.04076	0.432764
ESRRB_M04459	IAALarger_vs_Control	0.0344488	0.813314	1	9.85928	9.93501	668	677	1.03876	0.512779
SMC3_M04843	IAALarger_vs_Control	0.130285	3.67731e-08	2.71844e-07	10.0369	8.21415	1030	1046	1.03835	0.424732
GFI1B_M09690	IAALarger_vs_Control	0.0487122	0.0935574	0.254844	11.7261	11.633	1267	1289	1.03748	0.401219
RORA_M04488	IAALarger_vs_Control	0.0629906	0.17466	0.419234	-2.70882	-2.31148	601	610	1.03675	0.550453
MSC_M04570	IAALarger_vs_Control	0.03237	0.582827	0.993635	10.9212	11.0766	1129	1149	1.03632	0.429549
FOXK1_M04252	IAALarger_vs_Control	0.0855504	0.0872737	0.240075	7.94245	7.52358	417	424	1.03392	0.645415
GBX2_M01382	IAALarger_vs_Control	0.0717985	0.700482	1	11.3957	11.1474	187	190	1.0337	0.754798
NR1I2_RXRA_COM_M01153	IAALarger_vs_Control	0.0071934	1	1	11.2429	11.2357	704	717	1.03338	0.560011
FOXK1_M04277	IAALarger_vs_Control	0.046281	0.649897	1	6.24696	6.08946	494	503	1.03272	0.624127
DLX2_ETV2_COM_M08541	IAALarger_vs_Control	0.0569764	0.389701	0.764929	9.48057	9.29518	489	498	1.0325	0.645731
THAP1_M08796	IAALarger_vs_Control	0.0673662	0.0158952	0.0541314	10.0288	10.3887	1043	1065	1.03195	0.513617
SRF_M01007	IAALarger_vs_Control	0.0573987	0.194958	0.456454	11.3623	11.0668	690	704	1.03131	0.594732
HAND1_TCF3_COM_M00222	IAALarger_vs_Control	0.0180633	0.99812	1	11.565	11.5178	908	929	1.02905	0.569102
ETS1_M04692	IAALarger_vs_Control	0.196822	2.51498e-12	2.70482e-11	5.41739	2.68839	690	706	1.02812	0.634297
HSF1_M04008	IAALarger_vs_Control	0.0796819	0.0935565	0.254844	9.32409	8.68958	469	480	1.02701	0.712946
HNF4A_M04808	IAALarger_vs_Control	0.0820424	0.00171373	0.00706253	9.94141	9.20342	1024	1052	1.0247	0.605504
NR4A2_M07427	IAALarger_vs_Control	0.0403714	0.499467	0.903049	11.5537	11.6437	820	842	1.02457	0.641477
NR4A1_M09779	IAALarger_vs_Control	0.0658887	0.124575	0.316565	11.9003	12.025	622	639	1.02338	0.703205
ELK4_M03844	IAALarger_vs_Control	0.0819448	1.74123e-05	9.47022e-05	12.4873	12.5484	1695	1747	1.02313	0.552423
TEAD2_M09788	IAALarger_vs_Control	0.0205135	0.997201	1	11.5716	11.5427	740	761	1.02261	0.684651
ESRRA_M00511	IAALarger_vs_Control	0.0598596	0.118431	0.305139	11.6875	11.8266	768	790	1.0224	0.689563
BATF_M04716	IAALarger_vs_Control	0.0488845	0.228898	0.515037	12.2684	12.2101	883	909	1.02187	0.67053
FOXB1_M04229	IAALarger_vs_Control	0.0464364	0.585035	0.996681	10.3826	10.4704	541	557	1.02074	0.754729
TBX2_M04134	IAALarger_vs_Control	0.031447	0.909499	1	11.373	11.4665	622	641	1.01992	0.747336
PAX2_M00486	IAALarger_vs_Control	0.0575047	0.0811101	0.226105	8.51644	8.45893	943	974	1.01822	0.715494
EOMES_M02747	IAALarger_vs_Control	0.0334579	0.869433	1	11.4545	11.4481	616	636	1.01785	0.768755
TP53_M00272	IAALarger_vs_Control	0.04023	0.629844	1	11.3854	11.438	672	694	1.0177	0.777486
ZBED1_M09725	IAALarger_vs_Control	0.0500939	0.000101354	0.000500612	11.392	11.5368	3844	3998	1.01736	0.585054
SMAD4_M01889	IAALarger_vs_Control	0	1	1	10	10	683	706	1.01672	0.77914
ESRRB_HOXB2_COM_M08600	IAALarger_vs_Control	0.0263395	0.987143	1	7.16901	7.32027	568	587	1.0167	0.807107
PKNOX1_M01459	IAALarger_vs_Control	0.0361298	0.71808	1	10.6639	10.557	720	745	1.01568	0.784282
SOX18_M07307	IAALarger_vs_Control	0.0160233	0.999974	1	11.3935	11.3765	737	765	1.0122	0.828569
SOX9_M01284	IAALarger_vs_Control	0.00963415	1	1	11.4846	11.4606	1234	1283	1.01111	0.811681
TBX20_M04129	IAALarger_vs_Control	0.0361063	0.767981	1	11.3349	11.3821	657	683	1.01039	0.864208
PITX3_M04429	IAALarger_vs_Control	0.0734575	0.317969	0.653178	11.2202	11.1176	327	340	1.00976	0.905643
SCRT2_M03918	IAALarger_vs_Control	0.0209514	0.998944	1	8.21739	8.23065	621	646	1.00962	0.883743
PRDM1_M03865	IAALarger_vs_Control	0.0849407	8.85493e-05	0.000441291	11.1994	11.852	1349	1405	1.0092	0.834573
GSC_M01428	IAALarger_vs_Control	0.0223102	1	1	11.3596	11.3453	267	278	1.00824	0.930607
HSFY1_M04013	IAALarger_vs_Control	0.123679	0.616323	1	11.0286	10.7397	70	73	1.00642	1
GFI1_COM_M01067	IAALarger_vs_Control	0.0147849	0.999998	1	10.7658	10.754	713	744	1.00632	0.912602
GSC2_M04325	IAALarger_vs_Control	0.102146	0.0773187	0.21717	10.8495	10.6154	299	312	1.00598	0.967111
ETV2_M03980	IAALarger_vs_Control	0.0754872	0.000824167	0.00357783	11.2836	10.878	1326	1385	1.00573	0.899656
BACH2_M09768	IAALarger_vs_Control	0.0338798	0.507862	0.911396	11.6278	11.5826	1142	1193	1.00539	0.911057
MEIS3_M04031	IAALarger_vs_Control	0.0326241	0.79413	1	10.7474	10.8434	764	798	1.00528	0.936397
SMAD3_M07429	IAALarger_vs_Control	0	1	1	11	11	793	830	1.003	0.9583
NFE2L2_M03835	IAALarger_vs_Control	0.0263079	0.876415	1	11.5924	11.5181	974	1021	1.00134	0.980946
MECP2_M07388	IAALarger_vs_Control	0.0212001	0.999249	1	11.6621	11.6546	580	608	1.00125	1
TBX15_M04121	IAALarger_vs_Control	0.0311549	0.926261	1	-6.9375	-6.86977	592	622	0.998782	1
NR2F2_M09778	IAALarger_vs_Control	0.0178324	0.999861	1	11.9942	11.9931	686	721	0.998408	1
GFI1_M02010	IAALarger_vs_Control	0.0315174	0.706254	1	10.9187	10.9068	960	1009	0.998324	0.980837
DLX5_M01388	IAALarger_vs_Control	0.122653	0.0689459	0.197693	11.7559	11.5402	213	224	0.997897	1
TBX21_M04131	IAALarger_vs_Control	0.0374806	0.744318	1	11.5039	11.5105	633	666	0.997274	0.976934
DLX2_GCM2_COM_M08586	IAALarger_vs_Control	0.0651731	0.317707	0.653042	10.9251	11.1124	414	436	0.996346	0.971904
MAFG_M09634	IAALarger_vs_Control	0.0494515	0.115442	0.299521	10.1982	9.99409	1125	1185	0.995758	0.928477
NFATC1_M04052	IAALarger_vs_Control	0.0487341	0.658785	1	7.16705	7.22637	431	455	0.9938	0.944925
BCL6_M09675	IAALarger_vs_Control	0.0261576	0.82086	1	11.3568	11.2838	1121	1184	0.992618	0.875062
ETS2_M07379	IAALarger_vs_Control	0.0682958	4.76494e-07	3.10279e-06	11.0622	11.1707	3165	3339	0.991425	0.798679
SIX5_M04678	IAALarger_vs_Control	0.131944	6.95929e-05	0.000353155	12.3876	11.8244	565	598	0.990939	0.903144
PPARA_M00242	IAALarger_vs_Control	0.0701572	0.0461606	0.13874	-15.9537	-16.8573	735	778	0.990628	0.871399
JUNB_M09631	IAALarger_vs_Control	0.12601	4.54118e-10	4.02667e-09	11.3482	11.824	1347	1426	0.989608	0.802678
JUN_COM_M00924	IAALarger_vs_Control	0.0591913	0.0775802	0.217721	10.8844	11.0286	891	944	0.989392	0.842926
GCM2_ONECUT2_COM_M08591	IAALarger_vs_Control	0.0526373	0.810907	1	9.51971	9.39189	279	296	0.988828	0.898722
RBPJ_M01111	IAALarger_vs_Control	0.0744299	0.0103864	0.0364507	12.8235	12.6536	912	967	0.988493	0.825384
IKZF3_M00088	IAALarger_vs_Control	0.0890928	0.0200152	0.0667975	11.4414	11.0594	555	589	0.988086	0.854094
ETV2_ONECUT2_COM_M08264	IAALarger_vs_Control	0.0413419	0.84522	1	8.61995	8.79195	421	447	0.987808	0.861631
NR2F1_M03542	IAALarger_vs_Control	0	1	1	11	11	473	503	0.986077	0.843035
RARA_M08963	IAALarger_vs_Control	0	1	1	11	11	473	503	0.986077	0.843035
RXRA_M08968	IAALarger_vs_Control	0	1	1	11	11	473	503	0.986077	0.843035
NHLH2_M03575	IAALarger_vs_Control	0.145701	2.06693e-10	1.90891e-09	10.7067	10.8842	1040	1105	0.985937	0.763427
EHF_M09604	IAALarger_vs_Control	0.0309936	0.0396564	0.121298	12.5214	12.6257	3949	4176	0.985149	0.640119
ZKSCAN7_M08989	IAALarger_vs_Control	0.0313167	0.942799	1	11.296	11.2124	544	579	0.985037	0.828649
NFIA_NFIB_NFIC_COM_M07364	IAALarger_vs_Control	0	1	1	10	10	599	638	0.984156	0.790206
TBX1_M04124	IAALarger_vs_Control	0.0183754	0.999183	1	2.51484	2.46368	775	826	0.983059	0.752263
SRF_M01304	IAALarger_vs_Control	0.0356185	0.84175	1	11.9913	11.8295	572	610	0.982896	0.785832
EOMES_HOXB2_COM_M08342	IAALarger_vs_Control	0.0144144	1	1	11.0246	11.0207	407	435	0.980974	0.804385
SCRT1_M03917	IAALarger_vs_Control	0.02433	0.99449	1	8.79789	8.68421	569	608	0.980813	0.762251
MEIS2_M04028	IAALarger_vs_Control	0.0784266	0.178537	0.425174	-8.1689	-9	373	399	0.980183	0.796387
ETV4_POU2F1_COM_M08402	IAALarger_vs_Control	0.0540201	0.617106	1	8.55108	8.61809	372	398	0.980006	0.796133
BANP_M07337	IAALarger_vs_Control	0.105832	8.46323e-05	0.000422401	6.17209	5.12296	860	919	0.979971	0.687963
AR_M00962	IAALarger_vs_Control	0.0174148	0.999086	1	9.66476	9.65739	874	934	0.979885	0.690008
HOXB2_SPDEF_COM_M08605	IAALarger_vs_Control	0.02473	0.995289	1	8.80633	8.84522	537	575	0.978711	0.732692
HNF4A_M00638	IAALarger_vs_Control	0.040382	0.677798	1	11.6122	11.7797	606	649	0.978322	0.724473
STAT1_M07064	IAALarger_vs_Control	0.088382	0.00138681	0.00580856	11.4921	11.3421	890	953	0.977637	0.656337
NR6A1_M02009	IAALarger_vs_Control	0.042942	0.585941	0.997716	12.3258	12.2406	620	665	0.976674	0.705604
PKNOX1_M04036	IAALarger_vs_Control	0.0496982	0.358568	0.716461	4.15734	4.42595	661	709	0.976508	0.692762
YY1_M04908	IAALarger_vs_Control	0.0180748	0.999598	1	3.32157	3.25284	737	791	0.975608	0.647991
NFE2_M04685	IAALarger_vs_Control	0.0393884	0.422462	0.810408	12.1872	12.1978	951	1021	0.974524	0.597438
PRDM1_M04731	IAALarger_vs_Control	0.116908	1.97259e-06	1.22015e-05	11.6218	12.1848	965	1039	0.971299	0.551182
ELF1_FOXO1_COM_M08295	IAALarger_vs_Control	0.0921565	0.0203026	0.0676213	9.70508	9.44224	512	554	0.967881	0.612375
ZNF217_M07598	IAALarger_vs_Control	0.0388751	0.594417	1	11.9153	11.861	744	806	0.965575	0.521793
PBX_COM_M00998	IAALarger_vs_Control	0.0298884	0.97015	1	11.6496	11.6443	508	551	0.965403	0.589149
HOXB2_TBX21_COM_M08355	IAALarger_vs_Control	0.0260627	0.997153	1	11.3857	11.4339	446	484	0.96516	0.612566
TBX15_M01264	IAALarger_vs_Control	0.0815888	0.00508049	0.0190747	-49.4455	-48.9221	853	924	0.965151	0.481922
JUN_M07101	IAALarger_vs_Control	0.0268561	0.925417	1	11.4043	11.4164	789	855	0.965048	0.499105
ALX4_TBX21_COM_M08195	IAALarger_vs_Control	0.0520019	0.582949	0.993635	8.59857	8.78993	421	457	0.964984	0.627192
DRGX_FLI1_COM_M08282	IAALarger_vs_Control	0.0451473	0.473276	0.869945	10.9714	11.0806	664	720	0.964971	0.536583
EOMES_M04115	IAALarger_vs_Control	0.0233602	0.994853	1	11.4901	11.4962	606	659	0.96224	0.519686
MAF_M01070	IAALarger_vs_Control	0.0253251	0.960584	1	11.1936	11.1098	754	820	0.9614	0.474133
ERG_TEAD4_COM_M08637	IAALarger_vs_Control	0.0427372	0.687068	1	8.60606	8.66957	528	575	0.961155	0.532988
DLX2_ERF_COM_M08532	IAALarger_vs_Control	0.0325032	0.764869	1	11.4118	11.527	799	869	0.961085	0.45376
ERF_FOXO1_COM_M08241	IAALarger_vs_Control	0.0488362	0.0398326	0.121614	11.8383	12.059	1565	1696	0.960798	0.309199
NR1I3_M03788	IAALarger_vs_Control	0.0509661	0.226363	0.511471	11.7003	11.6266	794	865	0.959332	0.43723
MAX_M07217	IAALarger_vs_Control	0.113914	4.70006e-06	2.79821e-05	12.1415	12.4293	947	1032	0.958118	0.375217
MEIS3_M04035	IAALarger_vs_Control	0.0277236	0.920607	1	9.81467	9.93049	750	820	0.955775	0.39586
TEAD4_M09667	IAALarger_vs_Control	0.0440213	0.464847	0.860937	11.9092	11.7652	705	771	0.955773	0.413091
SIX4_M07467	IAALarger_vs_Control	0.0573953	0.199789	0.465802	11.7621	11.7978	660	722	0.955735	0.431241
ESRRA_M04464	IAALarger_vs_Control	0.0203818	0.999017	1	8.96535	8.98273	635	695	0.955362	0.439899
LMX1_COM_M07386	IAALarger_vs_Control	0.177672	3.33229e-07	2.20434e-06	10.5247	10.3471	465	510	0.954242	0.488049
DLX3_MGA_COM_M08385	IAALarger_vs_Control	0.026299	0.996206	1	10.9537	11.0341	454	498	0.954177	0.504171
FOSL2_M03870	IAALarger_vs_Control	0.0408909	0.254023	0.556447	11.2902	11.3388	1168	1278	0.952219	0.273142
BCL6_M07077	IAALarger_vs_Control	0.0338054	0.536357	0.945145	11.6692	11.5455	1073	1175	0.951978	0.285977
SOX7_M02911	IAALarger_vs_Control	0.0761043	0.153158	0.377404	10.5745	10.6594	416	458	0.950698	0.48683
IRF4_M02768	IAALarger_vs_Control	0.114269	0.00973603	0.034422	11.5916	11.2304	382	421	0.949889	0.491741
RAX_M01389	IAALarger_vs_Control	0.101601	0.209588	0.482882	11.4384	11.6741	203	224	0.949834	0.623896
NFE2L2_M07220	IAALarger_vs_Control	0.0533367	0.0981363	0.265303	11.4685	11.2473	1001	1100	0.948644	0.262181
PPARG_M00515	IAALarger_vs_Control	0.0450935	0.706045	1	-14.5724	-13.9901	456	503	0.948507	0.443978
CEBPG_M01869	IAALarger_vs_Control	0.0499649	0.313727	0.647332	11.1908	11.0859	697	768	0.947956	0.337954
ZSCAN4_M03942	IAALarger_vs_Control	0.0180782	0.995941	1	4.75462	4.74067	974	1072	0.947147	0.256722
CRX_M07352	IAALarger_vs_Control	0.142367	0.00233014	0.00937117	11.0932	10.8779	311	344	0.946753	0.498007
PPARG_M08961	IAALarger_vs_Control	0.04094	0.758605	1	10.2024	10.2765	504	557	0.946261	0.39144
ELF1_FOXJ3_COM_M08292	IAALarger_vs_Control	0.0601092	0.10807	0.28556	8.54868	8.24315	760	839	0.945522	0.292411
OSR2_M02889	IAALarger_vs_Control	0.0538801	0.461454	0.856142	10.7271	10.8131	469	519	0.945187	0.39365
NFE2_M00037	IAALarger_vs_Control	0.0302385	0.768767	1	11.5357	11.4846	911	1005	0.945111	0.253246
HSF2_M01244	IAALarger_vs_Control	0.085	0.0435048	0.13162	-3.02419	-4.26727	496	550	0.942929	0.370885
PRDM1_M01066	IAALarger_vs_Control	0.0392449	0.0750849	0.21143	3.24679	3.79883	2022	2217	0.942798	0.101006
BCL6_M02085	IAALarger_vs_Control	0.0729883	0.00501856	0.0189061	11.2606	11.3467	1059	1171	0.941395	0.186509
ATF4_TEF_COM_M08199	IAALarger_vs_Control	0.016	1	1	9.42444	9.33	450	500	0.941254	0.366963
TEAD1_M01817	IAALarger_vs_Control	0.00598411	1	1	11.3438	11.3479	637	707	0.940899	0.292191
HOXB2_PITX1_COM_M08501	IAALarger_vs_Control	0.137241	0.000273151	0.00127013	10.8095	11.1222	441	491	0.939288	0.362482
NR1H4_M00767	IAALarger_vs_Control	0.0256412	0.996172	1	1.32	1.41777	475	529	0.938741	0.34482
JUN_COM_M00517	IAALarger_vs_Control	0.0335203	0.541753	0.950633	11.7481	11.6899	1076	1193	0.938311	0.160957
GATA1_M09621	IAALarger_vs_Control	0.0377117	0.780675	1	11.8275	11.6761	568	633	0.937294	0.29409
ZSCAN4F_M02760	IAALarger_vs_Control	0.0257583	0.994954	1	11.402	11.4607	490	547	0.936244	0.319863
TAL1_TCF3_COM_M00065	IAALarger_vs_Control	0.0561398	0.0587667	0.171266	11.134	11.3704	1052	1169	0.936091	0.150593
ZSCAN4_COM_M02838	IAALarger_vs_Control	0.0514673	0.469266	0.866298	11.3755	11.4832	506	565	0.935862	0.297073
SOX6_TBX21_COM_M08741	IAALarger_vs_Control	0.0354251	0.790218	1	11.2816	11.3674	632	705	0.935772	0.253655
FOXO1_M01968	IAALarger_vs_Control	0	1	1	12	12	277	310	0.93555	0.449238
NR1H4_M00631	IAALarger_vs_Control	0.0287102	0.980981	1	0.876768	0.965642	495	553	0.935443	0.306904
SOX3_M09709	IAALarger_vs_Control	0.068203	0.00546164	0.0203681	12.1683	11.9842	1194	1326	0.935429	0.124309
ZBTB3_M02929	IAALarger_vs_Control	0.0585268	0.0809903	0.225959	10.6674	10.8057	878	978	0.935094	0.175292
CUX1_M00106	IAALarger_vs_Control	0.105979	0.26607	0.576397	11.6121	11.4162	165	185	0.934692	0.552371
TAL1_TCF4_COM_M00070	IAALarger_vs_Control	0.0705945	0.00773862	0.0281973	10.2216	10.6103	1047	1165	0.934687	0.143507
IRF5_M02769	IAALarger_vs_Control	0.0946855	0.0552008	0.162006	11.4355	11.1319	372	417	0.933143	0.361573
STAT1_M01823	IAALarger_vs_Control	0.1157	7.04276e-06	4.09069e-05	11.7656	11.5698	879	981	0.933051	0.160528
PKNOX2_M04037	IAALarger_vs_Control	0.0248322	0.955771	1	4.76981	4.78989	795	890	0.930606	0.164947
OTX2_M04421	IAALarger_vs_Control	0	1	1	11	11	223	251	0.930488	0.455853
ERG_M07284	IAALarger_vs_Control	0.03593	0.09916	0.267259	11.3432	11.3791	2200	2432	0.93031	0.0375372
CCNT2_M04782	IAALarger_vs_Control	0.039512	0.647092	1	11.6912	11.617	651	731	0.928878	0.195972
TBP_M00252	IAALarger_vs_Control	0.0699842	0.234273	0.524459	11.4877	11.3195	406	457	0.928774	0.294227
HNF4A_M02868	IAALarger_vs_Control	0.0253831	0.997084	1	11.1336	11.2031	464	522	0.92877	0.26415
HNF4A_M04903	IAALarger_vs_Control	0.0878097	0.00790881	0.0287233	12.861	12.8059	669	752	0.927636	0.182715
CEBPB_FLI1_COM_M08281	IAALarger_vs_Control	0.0490307	0.479447	0.878767	3.54845	3.78571	547	616	0.926966	0.223597
CEBPD_ERF_COM_M08233	IAALarger_vs_Control	0.0555524	0.261634	0.569751	7.63622	7.3087	613	690	0.926793	0.193824
DPRX_M04307	IAALarger_vs_Control	0.0490782	0.932311	1	11.3498	11.2183	223	252	0.926682	0.428664
TGIF2_M04041	IAALarger_vs_Control	0.0393677	0.733154	1	9.23145	9.30564	566	638	0.925832	0.208531
PKNOX2_M04038	IAALarger_vs_Control	0.0476596	0.441862	0.834183	1.81922	1.95231	614	692	0.925508	0.184577
NR3C1_M01836	IAALarger_vs_Control	0.0243249	0.876263	1	10.5788	10.6303	1104	1239	0.924818	0.0818108
SOX3_M07127	IAALarger_vs_Control	0.0385322	0.224091	0.507554	12.1187	12.1202	1382	1547	0.924596	0.0553866
TEAD3_M04144	IAALarger_vs_Control	0.0669791	0.206687	0.478206	12.3689	12.4358	469	530	0.924284	0.239785
MYF6_M04181	IAALarger_vs_Control	0.0700382	0.10079	0.270995	11.2226	11.4366	566	639	0.924265	0.19807
CUX1_TBX3_COM_M08521	IAALarger_vs_Control	0.103426	0.175043	0.419551	10	9.57384	209	237	0.923512	0.414673
JUN_M00174	IAALarger_vs_Control	0.0357895	0.511456	0.914313	11.3109	11.305	981	1105	0.922233	0.087128
ZFP42_M01696	IAALarger_vs_Control	0	1	1	13	13	205	233	0.921367	0.410419
HSF2_M04009	IAALarger_vs_Control	0.101927	0.00928488	0.0330019	10.7599	10.2578	479	543	0.921094	0.207767
HOXD8_M04365	IAALarger_vs_Control	0.00547607	1	1	9.04639	9.04082	388	441	0.919476	0.253945
TEAD1_M01305	IAALarger_vs_Control	0.126421	3.5118e-05	0.000184876	6.90094	7.9473	636	721	0.919389	0.140553
MAFG_M04216	IAALarger_vs_Control	0.0667326	0.258648	0.565093	10.3726	10.6598	424	482	0.918929	0.218639
RUNX2_M04108	IAALarger_vs_Control	0.0303112	0.581337	0.993635	11.7526	11.7922	1229	1386	0.918091	0.0473206
JUN_M00188	IAALarger_vs_Control	0.0272782	0.895002	1	11.663	11.6759	828	938	0.91797	0.0914735
PGR_M03799	IAALarger_vs_Control	0.0424624	0.261492	0.569751	10.5861	10.6877	1051	1188	0.917709	0.0622004
MAFK_M09693	IAALarger_vs_Control	0.01848	0.996924	1	9.50907	9.46108	882	1002	0.914416	0.0699727
AR_M09589	IAALarger_vs_Control	0.0382056	0.486265	0.887339	11.4416	11.539	890	1013	0.912361	0.0605204
CEBPD_TEAD4_COM_M08413	IAALarger_vs_Control	0.0933772	0.03052	0.0970933	10.8416	10.332	442	506	0.911907	0.170212
PITX1_M04428	IAALarger_vs_Control	0.0510132	0.756309	1	11.2194	11.1749	319	366	0.911197	0.24162
HOXA7_M01108	IAALarger_vs_Control	0	1	1	12	12	277	318	0.911117	0.277533
TBX1_M04125	IAALarger_vs_Control	0.0389192	0.854763	1	-6.0692	-6.00778	448	514	0.9097	0.162734
CUX1_M00105	IAALarger_vs_Control	0.0603679	0.678218	1	10.0769	10.301	260	299	0.90968	0.281988
SPI1_M02078	IAALarger_vs_Control	0.105504	1.64986e-13	1.94368e-12	11.0059	11.2292	2545	2849	0.908571	0.00406754
TBR1_M04120	IAALarger_vs_Control	0.0298369	0.951212	1	10.6691	10.605	556	638	0.90826	0.111228
STAT6_M07066	IAALarger_vs_Control	0.0456474	0.236821	0.528843	11.8386	11.741	948	1085	0.905879	0.0392446
TGIF2LX_M04040	IAALarger_vs_Control	0.0589955	0.223391	0.506313	7.30862	7.2099	580	667	0.905807	0.0989261
ISL2_M02079	IAALarger_vs_Control	0	1	1	11	11	205	237	0.905375	0.311404
PDX1_M02096	IAALarger_vs_Control	0	1	1	10	10	205	237	0.905375	0.311404
ERG_M07088	IAALarger_vs_Control	0.0296116	0.0695223	0.198618	12.5594	12.5917	3625	4014	0.904929	0.00143498
PITX1_M01484	IAALarger_vs_Control	0.0778027	0.129348	0.32695	11.4386	11.2818	415	479	0.904329	0.148553
ATF5_M01295	IAALarger_vs_Control	0.0498182	0.0247296	0.0805947	11.6636	11.6267	1650	1875	0.903817	0.00825369
TBX21_M04130	IAALarger_vs_Control	0.0372086	0.858944	1	-0.543388	-0.525939	484	559	0.902834	0.116825
FOXI1_GCM2_COM_M08331	IAALarger_vs_Control	0.0176021	1	1	10.8989	10.9172	376	435	0.902591	0.160116
ETV2_EVX1_COM_M08252	IAALarger_vs_Control	0.0408121	0.858312	1	11.0547	11.1505	402	465	0.902424	0.142855
MEIS3_M01395	IAALarger_vs_Control	0.0346748	0.819015	1	11.3775	11.3059	612	706	0.902323	0.0749638
RUNX_CBFB_COM_M00984	IAALarger_vs_Control	0.0265834	0.577636	0.992188	11.9525	12.0279	1601	1825	0.900959	0.00678099
CBFB_M03841	IAALarger_vs_Control	0	1	1	11	11	737	850	0.900887	0.0506121
SOX14_M02902	IAALarger_vs_Control	0.0314837	0.897005	1	11.3977	11.2762	611	706	0.900727	0.0702844
ELK1_FOXI1_COM_M08216	IAALarger_vs_Control	0.0380562	0.514372	0.919034	8.42974	8.43801	854	984	0.900245	0.0353628
NFIL3_M04223	IAALarger_vs_Control	0.0723019	0.325735	0.665442	11.6646	11.7411	316	367	0.899707	0.183834
T_M04140	IAALarger_vs_Control	0.0851337	0.234386	0.524459	8.39405	8.6869	269	313	0.898565	0.22083
SIX2_M01433	IAALarger_vs_Control	0.0321611	0.998705	1	10.7677	10.9189	254	296	0.897333	0.224482
TGIF1_M04039	IAALarger_vs_Control	0.0456902	0.523381	0.931476	2.28055	2.53412	581	674	0.897256	0.0685277
SOX2_M07225	IAALarger_vs_Control	0.0119349	1	1	12.6552	12.6432	812	939	0.897163	0.0336517
NR3C1_M00192	IAALarger_vs_Control	0.0344051	0.629466	1	10.9519	10.9306	873	1009	0.896833	0.0274494
TEAD1_M07340	IAALarger_vs_Control	0.0543772	0.182334	0.432362	11.0631	11.0487	745	863	0.896393	0.0380559
SPIC_M02042	IAALarger_vs_Control	0.025472	0.548074	0.957694	11.0088	11.0072	1825	2083	0.89587	0.0028233
NFATC4_M07301	IAALarger_vs_Control	0	1	1	11	11	1053	1216	0.895071	0.0145965
BACH1_M07374	IAALarger_vs_Control	0.0211197	0.991969	1	10.696	10.6232	773	897	0.894245	0.032085
NFAT5_M03881	IAALarger_vs_Control	0.0244407	0.980266	1	11.2777	11.1995	677	787	0.893867	0.0426731
OBOX3_M01466	IAALarger_vs_Control	0.0445879	0.853759	1	11.0444	11.0606	338	396	0.891204	0.130913
CEBPD_FLI1_COM_M08469	IAALarger_vs_Control	0.0652687	0.0896624	0.246037	7.96856	7.67522	668	779	0.890884	0.0364278
HOXC8_M07421	IAALarger_vs_Control	0.138043	3.51565e-05	0.000184876	10.3467	10.4951	525	614	0.890197	0.0609347
TBX18_M01262	IAALarger_vs_Control	0.0467995	0.432205	0.820599	-59.1918	-58.7416	636	743	0.889623	0.0399314
BARHL1_M04293	IAALarger_vs_Control	0.0226983	1	1	9.95205	9.89535	146	172	0.888828	0.308302
T_M00150	IAALarger_vs_Control	0.043745	0.84022	1	-18.4696	-17.7746	362	426	0.886721	0.108051
MITF_M07050	IAALarger_vs_Control	0.0789998	0.00431229	0.0164876	11.5969	11.6433	903	1054	0.886378	0.0130897
AR_M08908	IAALarger_vs_Control	0.0921699	0.000563596	0.00250204	12.4315	12.2483	883	1031	0.886358	0.0140221
ETV5_HOXA2_COM_M08278	IAALarger_vs_Control	0.0373409	0.770038	1	11.0277	11.1209	577	678	0.884891	0.0397184
RUNX3_M01759	IAALarger_vs_Control	0.0576073	0.0582759	0.169984	11.6233	11.6809	977	1144	0.881944	0.00744292
MYB_M09813	IAALarger_vs_Control	0.0638314	0.126366	0.320384	12.0696	11.9766	618	728	0.881833	0.0284533
NFATC1_M01718	IAALarger_vs_Control	0	1	1	11	11	642	756	0.881798	0.025274
JUN_M00173	IAALarger_vs_Control	0.0149795	0.999982	1	11.5731	11.5923	773	910	0.879951	0.0134939
HOXA4_M08771	IAALarger_vs_Control	0.0830507	0.127694	0.323505	9.93352	9.85047	361	428	0.879805	0.0862338
GFI1_M00250	IAALarger_vs_Control	0.0401096	0.582328	0.993635	11.788	11.6456	684	807	0.879261	0.0181359
NR1H4_M09777	IAALarger_vs_Control	0.0664369	0.199132	0.465016	11.1688	11.2669	474	562	0.877964	0.0465035
AR_M08190	IAALarger_vs_Control	0.0377223	0.856424	1	-37.0385	-36.591	468	555	0.877868	0.0452774
BSX_M04292	IAALarger_vs_Control	0	1	1	10	10	283	337	0.876994	0.110467
RUNX1_COM_M00769	IAALarger_vs_Control	0.0267721	0.453863	0.846266	12.2267	12.2871	1897	2198	0.876681	0.000270119
HOXA3_PITX1_COM_M08733	IAALarger_vs_Control	0.0530622	0.641231	1	11.2068	11.1881	353	420	0.876657	0.0769338
ETV5_FOXO1_COM_M08465	IAALarger_vs_Control	0.052371	0.0428237	0.129795	11.7902	12.006	1287	1507	0.876519	0.00159477
NKX2-5_M01043	IAALarger_vs_Control	0.0729372	0.000663543	0.00291086	12.401	12.336	1384	1619	0.875777	0.001074
ELK3_TEAD4_COM_M08743	IAALarger_vs_Control	0.0478011	0.460265	0.854412	9.11744	8.98981	579	687	0.875544	0.0242474
SRF_M04025	IAALarger_vs_Control	0.0485279	0.865893	1	7.5438	7.11927	274	327	0.875135	0.114219
NRL_M04224	IAALarger_vs_Control	0.0246706	0.98387	1	10.7694	10.8176	633	751	0.87473	0.0182632
ETV2_SOX15_COM_M08566	IAALarger_vs_Control	0.0348442	0.68853	1	9.51178	9.54696	764	905	0.874009	0.00978678
GATA1_M00126	IAALarger_vs_Control	0.0480907	0.800009	1	11.3272	11.199	324	387	0.873548	0.0843315
ZEB1_M00415	IAALarger_vs_Control	0.132576	3.20558e-07	2.12473e-06	10.5906	10.7232	811	961	0.872856	0.00711251
CEBPD_M03571	IAALarger_vs_Control	0.053626	0.331683	0.675524	10.1381	10.1917	565	673	0.872086	0.0211348
HOXA13_MYBL1_COM_M08727	IAALarger_vs_Control	0.0730674	0.657983	1	9.11173	8.76744	179	215	0.870888	0.184866
RORA_M07306	IAALarger_vs_Control	0.0298903	0.953409	1	11.9331	11.8411	538	642	0.870839	0.0233933
GBX1_M04322	IAALarger_vs_Control	0.0990234	0.281838	0.600798	11.5955	11.4346	178	214	0.870064	0.183749
FOS_M03815	IAALarger_vs_Control	0.0626175	0.0392829	0.120598	10.9901	11.0175	913	1084	0.86907	0.00357179
GTF2B_M08904	IAALarger_vs_Control	0.0867188	0.00117457	0.00495699	10.6648	10.5879	901	1070	0.869059	0.0036611
AR_M01996	IAALarger_vs_Control	0.0578105	0.0748986	0.211084	10.8603	10.9981	895	1063	0.869052	0.00384722
ARID5A_M02840	IAALarger_vs_Control	0.0850647	0.613597	1	9.90071	9.93529	141	170	0.868148	0.229306
PITX3_M01735	IAALarger_vs_Control	0.0954726	0.0817057	0.227385	10.9111	10.8074	315	379	0.86706	0.0682881
TRIM28_M04925	IAALarger_vs_Control	0.0406348	0.107341	0.28418	12.7245	12.7958	1626	1910	0.866435	0.000170732
NR3C1_M02219	IAALarger_vs_Control	0.0441055	0.651467	1	11.3008	11.4362	502	603	0.865296	0.0211354
HNF4A_M00411	IAALarger_vs_Control	0.146044	1.30724e-08	9.99621e-08	9.3803	8.0261	802	958	0.865143	0.00435278
SOX4_M07614	IAALarger_vs_Control	0.0263246	0.962231	1	11.0788	11.0683	660	791	0.864566	0.00897365
ISL1_M01127	IAALarger_vs_Control	0.023901	1	1	11.2727	11.2488	176	213	0.864213	0.165817
NR1H2_M01198	IAALarger_vs_Control	0.10567	0.00308883	0.012087	-15.3614	-16.1113	523	629	0.863769	0.0171459
TAL1_M09666	IAALarger_vs_Control	0.0921586	0.0206941	0.0687192	12.0619	11.7688	485	584	0.863338	0.0209175
BHLHA15_RFX3_COM_M08411	IAALarger_vs_Control	0.0769192	0.0952132	0.258292	9.09503	9.40787	463	559	0.861269	0.0217906
STAT5A_M07311	IAALarger_vs_Control	0.0685307	0.0203706	0.0677799	11.8397	11.6692	886	1061	0.861084	0.00200174
ATF4_M04199	IAALarger_vs_Control	0.0443831	0.758255	1	7.41119	7.167	411	497	0.860773	0.0288739
TGIF2_M01407	IAALarger_vs_Control	0.0496534	0.339067	0.685953	10.7191	10.5672	648	781	0.859442	0.00664549
SOX10_M09819	IAALarger_vs_Control	0.0271533	0.797832	1	11.9689	12.0024	1029	1231	0.859268	0.000867019
PAX8_M00328	IAALarger_vs_Control	0.0317531	0.934664	1	10	10.0288	516	624	0.858787	0.0140082
ZFP382_M07485	IAALarger_vs_Control	0.0649969	0.407536	0.789498	-10.394	-9.98526	335	407	0.857912	0.0424943
SMARCC2_M04774	IAALarger_vs_Control	0.115737	0.000674629	0.0029556	12.1657	11.6938	537	650	0.857527	0.0113398
NFE2L1_M07390	IAALarger_vs_Control	0.0114928	1	1	10.9936	10.9921	629	760	0.857441	0.0065046
SRF_M07618	IAALarger_vs_Control	0.0726594	0.115655	0.29984	12.0144	11.7228	485	588	0.857029	0.0150284
STAT6_M09716	IAALarger_vs_Control	0.0292447	0.73799	1	11.5832	11.5407	991	1191	0.855439	0.000724434
NFAT5_M07328	IAALarger_vs_Control	0.0254724	0.97	1	10.9175	11.0037	667	807	0.855432	0.00450859
CEBPD_M07414	IAALarger_vs_Control	0.14604	3.63721e-05	0.000190668	11.5381	11.3459	459	558	0.855015	0.0165442
MSX2_M01393	IAALarger_vs_Control	0.0290667	0.999928	1	11.5134	11.5657	224	274	0.853908	0.0920623
ZBTB12_M02928	IAALarger_vs_Control	0.0805422	0.272647	0.586076	11.2271	11.3802	273	334	0.852821	0.0570484
FOSL2_M07092	IAALarger_vs_Control	0.0818227	0.00108196	0.00458357	11.9253	12.2055	1017	1226	0.851844	0.000464346
SPIB_M02041	IAALarger_vs_Control	0.123736	8.67249e-13	9.63803e-12	10.5306	10.668	1698	2018	0.851773	1.79406e-05
IRF3_M02767	IAALarger_vs_Control	0.0181453	0.995187	1	11.3516	11.3662	950	1147	0.851722	0.000638931
PITX1_M01826	IAALarger_vs_Control	0.022948	0.999952	1	11.5201	11.6009	348	426	0.850877	0.0297743
RFX5_M04841	IAALarger_vs_Control	0.173023	4.14993e-07	2.71291e-06	11.8978	12.2687	460	562	0.85046	0.0128451
SOX21_M02907	IAALarger_vs_Control	0.0183587	1	1	10.9288	10.9182	309	379	0.849885	0.0389299
GTF2I_M04636	IAALarger_vs_Control	0.0917582	8.19575e-07	5.2346e-06	10.6958	10.8759	1591	1901	0.848345	1.77685e-05
[truncated: 1,335 more rows]

## Sheet: Control_vs_CTCFAID+IAASmaller
Transfac_ID	Regions1_vs_Regions2	kstest-tvalue	kstest-pvalue	kstest_qvalue	Average_Motif_Score_Region1	Average_Motif_Score_Region2	Matches_Regions1	Matches_Regions2	OddRatio	Fisher-pvalue
CTCF_M03895	Control_vs_Smaller	0.314484	5.49391e-58	1.14479e-55	8.06752	10.9557	785	4293	0.109475	0
CTCF_M04689	Control_vs_Smaller	0.50388	6.34567e-215	5.28911e-212	11.0711	15.1736	1181	5275	0.111064	0
CTCF_M02242	Control_vs_Smaller	0.462875	2.03986e-222	2.26696e-219	11.1607	14.905	1512	5466	0.136153	0
CTCF_M09602	Control_vs_Smaller	0.427565	4.29591e-184	1.79032e-181	11.6539	14.8828	1462	5352	0.137955	0
CTCF_M09828	Control_vs_Smaller	0.465821	5.70052e-229	9.50276e-226	12.0097	14.9584	1543	5481	0.138575	0
CTCFL_M09601	Control_vs_Smaller	0.441992	4.7655e-205	2.64803e-202	11.7025	14.9639	1536	5431	0.141124	0
RAD21_M04697	Control_vs_Smaller	0.480201	9.756e-240	3.25265e-236	11.3638	15.1773	1520	5404	0.141124	0
CTCF_M08911	Control_vs_Smaller	0.18288	8.73184e-28	1.213e-25	12.3373	12.9301	1171	4621	0.148336	0
CTCF_M09681	Control_vs_Smaller	0.338533	1.25578e-117	3.48896e-115	11.4027	13.9419	1505	5235	0.150936	0
CTCF_M01259	Control_vs_Smaller	0.434301	1.37073e-209	9.14001e-207	12.0115	14.8905	1654	5432	0.154534	0
RAD21_M09748	Control_vs_Smaller	0.414241	1.10081e-196	5.24301e-194	12.2086	14.6193	1721	5448	0.161168	0
SMC3_M04708	Control_vs_Smaller	0.39635	6.09398e-163	2.25748e-160	11.4609	14.2397	1536	5139	0.161784	0
CTCF_M09744	Control_vs_Smaller	0.366805	1.76401e-160	5.8812e-158	12.132	13.9247	1818	5406	0.176221	0
CTCF_M01200	Control_vs_Smaller	0.343404	2.28407e-139	6.9228e-137	11.9367	14.3822	1800	5359	0.177907	0
CTCF_M07249	Control_vs_Smaller	0.275417	6.61293e-73	1.57482e-70	12.4215	13.8363	1490	4087	0.251213	0
RXRA_M04787	Control_vs_Smaller	0.259899	5.00666e-70	1.11281e-67	10.9223	12.8432	1661	4049	0.292101	3.50331e-295
RAD21_M04739	Control_vs_Smaller	0	1	1	11	11	347	1085	0.307881	1.81748e-87
CTCF_M04734	Control_vs_Smaller	0.344783	2.71709e-29	4.11763e-27	12.1545	13.7622	369	1085	0.328294	1.51455e-80
CTCFL_M09769	Control_vs_Smaller	0.129996	1.21269e-16	5.18349e-15	11.7076	12.3694	1611	3435	0.373672	2.50073e-180
CTCF_M04745	Control_vs_Smaller	0.319133	5.37595e-75	1.37873e-72	11.8083	13.7136	1226	2626	0.404482	1.00631e-127
CTCFL_M04763	Control_vs_Smaller	0.0551494	0.00374061	0.0291958	10.7167	10.611	1532	3095	0.414237	1.71051e-138
CTCF_M04727	Control_vs_Smaller	0.226456	9.05008e-39	1.67628e-36	-0.639104	3.08094	1294	2508	0.459777	4.4153e-95
CTCF_M04771	Control_vs_Smaller	0	1	1	12	12	211	461	0.468046	2.01392e-20
ZBTB7A_M04845	Control_vs_Smaller	0.0541791	0.167781	0.642966	11.324	11.1245	642	1189	0.532264	1.29917e-35
RAD21_M04785	Control_vs_Smaller	0.211952	5.92291e-18	2.99197e-16	12.0598	12.9197	686	1258	0.535746	7.24727e-37
RAD21_M04752	Control_vs_Smaller	0.332307	6.13301e-50	1.20279e-47	2.45126	3.97054	831	1324	0.622942	3.68821e-24
SMC3_M04859	Control_vs_Smaller	0.183272	3.77327e-21	2.9256e-19	10.6245	10.4412	1209	1684	0.714061	2.35408e-16
HIC1_M03910	Control_vs_Smaller	0.0992058	6.52945e-06	8.99553e-05	4.98819	5.80971	1101	1503	0.735929	8.43268e-13
YY1_M00069	Control_vs_Smaller	0.0569834	0.102361	0.448995	10.9488	10.9161	782	1073	0.742597	1.91913e-09
NFMUE1_M00651	Control_vs_Smaller	0.0662738	0.137787	0.555919	4.98084	4.3272	522	706	0.762908	5.75891e-06
NKX3-1_M00451	Control_vs_Smaller	0.0444761	0.784724	1	11.7314	11.8697	376	491	0.796267	0.00118217
CTCF_M08995	Control_vs_Smaller	0.0501574	0.0389598	0.210924	11.5706	11.3957	1388	1759	0.796358	9.4873e-09
ARX_M01423	Control_vs_Smaller	0.0826118	0.419958	1	11.4444	11.5595	198	252	0.822131	0.0446851
PRRX1_M04432	Control_vs_Smaller	0.0722875	0.241252	0.818217	11.1955	11.3341	358	446	0.837253	0.0154544
UNCX_M04442	Control_vs_Smaller	0.0454594	0.728698	1	10.5403	10.5692	409	506	0.84242	0.0130814
UNCX_M04444	Control_vs_Smaller	0.0543999	0.493388	1	11.2163	11.3132	416	514	0.843431	0.0125571
ALX4_M04281	Control_vs_Smaller	0.0431513	0.884522	1	11.2239	11.3042	326	401	0.849137	0.0337309
DLX3_M02051	Control_vs_Smaller	0	1	1	11	11	165	202	0.856217	0.154095
ALX3_M04280	Control_vs_Smaller	0.0444248	0.871683	1	11.3156	11.4139	320	389	0.859802	0.0504659
POU3F4_M01473	Control_vs_Smaller	0.0421729	0.919932	1	11.1753	11.3038	308	372	0.865832	0.0717471
POU1F1_M01465	Control_vs_Smaller	0.0716563	0.344995	1	11.1895	11.3469	306	369	0.867296	0.0709564
ALX1_M04296	Control_vs_Smaller	0.0493827	0.643569	1	11.0025	11.1317	405	486	0.870151	0.045934
ALX4_M04285	Control_vs_Smaller	0.0642804	0.403336	1	11.3026	11.4639	347	416	0.871961	0.0694809
NKX1-2_M01427	Control_vs_Smaller	0.0171683	1	1	11.417	11.4045	259	309	0.877735	0.135212
LBX2_M01401	Control_vs_Smaller	0.0639547	0.687553	1	11.6473	11.6816	224	267	0.879081	0.169465
ZEB2_M08896	Control_vs_Smaller	0.13759	2.40034e-12	7.01993e-11	-4.62838	-1.56895	1332	1559	0.879516	0.00169378
PHOX2A_M04426	Control_vs_Smaller	0.0936515	0.0503348	0.2576	11.4289	11.6652	380	451	0.880728	0.0754668
POU3F1_M01316	Control_vs_Smaller	0.0557172	0.646567	1	11.1352	11.1729	318	376	0.885106	0.121089
ZFP42_M01696	Control_vs_Smaller	0	1	1	13	13	233	275	0.887948	0.191664
PHOX2B_M04427	Control_vs_Smaller	0.0877602	0.0817654	0.382336	11.5279	11.8018	377	444	0.887958	0.0999325
RAX_M01389	Control_vs_Smaller	0.0673701	0.626526	1	11.6741	11.8295	224	264	0.889381	0.214897
ALX1_M04284	Control_vs_Smaller	0.0554591	0.669799	1	11.3613	11.5412	310	364	0.891664	0.146131
ALX3_M01355	Control_vs_Smaller	0.0291408	0.999821	1	11.5181	11.4048	249	289	0.903246	0.254771
DRGX_M04308	Control_vs_Smaller	0.0567892	0.529128	1	11.3387	11.493	372	430	0.905648	0.180781
ARX_M04282	Control_vs_Smaller	0.0731949	0.292102	0.92661	11.25	11.4776	328	379	0.906509	0.205119
E2F2_M03959	Control_vs_Smaller	0.088189	0.729587	1	0.109091	0.11811	110	127	0.909709	0.472709
ARX_M04286	Control_vs_Smaller	0.0548593	0.632489	1	11.2971	11.4783	340	391	0.910896	0.226411
POU4F3_M01408	Control_vs_Smaller	0.0452564	0.776677	1	11.0434	11.217	392	447	0.918473	0.242675
ISX_M04380	Control_vs_Smaller	0.0537313	0.589063	1	10.0995	10.3871	382	434	0.922129	0.266189
POU3F3_M04082	Control_vs_Smaller	0.0152982	1	1	10.3012	10.3375	571	646	0.924451	0.190773
HLX_M01399	Control_vs_Smaller	0.0433287	0.803933	1	10.8477	10.8978	407	460	0.926968	0.280099
ALX1_M00416	Control_vs_Smaller	0.0574217	0.594697	1	11.0542	11.296	332	375	0.928246	0.337132
CUX1_M03950	Control_vs_Smaller	0.0799252	0.758769	1	9.69767	9.77241	129	145	0.934614	0.584198
BARX1_M04290	Control_vs_Smaller	0.0290467	0.988784	1	10.8676	10.9306	438	490	0.936773	0.344647
SMC3_M04843	Control_vs_Smaller	0.076079	0.0031837	0.0255155	8.21415	9.07997	1046	1163	0.938201	0.164571
LHX5_M01353	Control_vs_Smaller	0.0304954	0.995698	1	11.4588	11.3842	340	380	0.93848	0.423925
ISL2_M02079	Control_vs_Smaller	0	1	1	11	11	237	265	0.938822	0.496974
PDX1_M02096	Control_vs_Smaller	0	1	1	10	10	237	265	0.938822	0.496974
PROP1_M04430	Control_vs_Smaller	0.036234	0.937799	1	11.0494	11.0973	405	452	0.939397	0.381028
SOX14_M02798	Control_vs_Smaller	0.0541872	0.614337	1	11.3049	11.4458	364	406	0.940291	0.41725
LHX8_M04397	Control_vs_Smaller	0.0293103	0.999744	1	9.33077	9.34138	260	290	0.941051	0.488297
ALX1_M01362	Control_vs_Smaller	0.0625484	0.6843	1	11.4815	11.4982	243	271	0.941311	0.502094
POU1F1_M03559	Control_vs_Smaller	0.0257959	0.983071	1	9.8804	9.88042	602	669	0.942214	0.321659
LHX3_M00510	Control_vs_Smaller	0.0309456	0.992096	1	11.8544	11.8765	364	405	0.942724	0.438449
BSX_M01442	Control_vs_Smaller	0.0524783	0.657619	1	11.584	11.6501	363	403	0.944906	0.459714
POU6F1_M08003	Control_vs_Smaller	0.0874074	0.629844	1	11.4519	11.6	135	150	0.945623	0.675871
DBX1_M01483	Control_vs_Smaller	0.0295482	0.91583	1	9.88156	9.94986	667	738	0.946234	0.329882
FOXB1_M04230	Control_vs_Smaller	0.0519166	0.405734	1	9.51449	9.51555	552	611	0.946616	0.37849
LHX6_M04389	Control_vs_Smaller	0.0375351	0.976168	1	9.29373	9.40896	303	335	0.949385	0.545013
PDX1_M04424	Control_vs_Smaller	0.0280903	0.999253	1	11.134	11.0992	321	353	0.954597	0.555822
LHX8_M04395	Control_vs_Smaller	0.051765	0.95372	1	11.2826	11.1436	184	202	0.957009	0.680658
YY1_M01894	Control_vs_Smaller	0	1	1	10	10	537	588	0.957756	0.497473
NKX6-3_M01470	Control_vs_Smaller	0.0376859	0.95236	1	11.6912	11.6373	353	386	0.96008	0.598657
HOXA2_M01402	Control_vs_Smaller	0.0170179	1	1	11.3874	11.4394	302	330	0.961033	0.626931
POU2F1_M01354	Control_vs_Smaller	0.0406867	0.894227	1	11.6508	11.5401	378	411	0.965682	0.635787
POU3F1_M04077	Control_vs_Smaller	0.0234128	0.990948	1	10.9018	10.9442	662	717	0.968518	0.574503
MSX3_M04409	Control_vs_Smaller	0.0591734	0.500322	1	10.0569	10.0675	369	400	0.968791	0.684862
MEOX1_M01443	Control_vs_Smaller	0.0266111	0.999631	1	11.4835	11.4155	333	361	0.968861	0.698421
LHX6_M08949	Control_vs_Smaller	0.0175884	1	1	10.7731	10.7907	238	258	0.969268	0.749818
GLIS3_M08835	Control_vs_Smaller	0.0853146	1.81926e-05	0.000231754	11.9541	12.1163	1524	1642	0.970812	0.454915
HOXD8_M01432	Control_vs_Smaller	0.0819733	0.0937098	0.424495	11.2367	11.4807	431	466	0.971201	0.68072
HOXB13_POU2F1_COM_M08405	Control_vs_Smaller	0.0465115	0.46602	1	11.0568	10.9795	634	684	0.972735	0.646498
HNF1B_M04337	Control_vs_Smaller	0.0414843	0.96269	1	10.663	10.8188	276	298	0.973141	0.766361
HOXA3_M02869	Control_vs_Smaller	0.0437701	0.941811	1	10.6739	10.6544	276	298	0.973141	0.766361
TCF3_M07353	Control_vs_Smaller	0.123655	6.33439e-08	1.12935e-06	11.2263	11.35	1078	1160	0.973996	0.571075
PROP1_M01294	Control_vs_Smaller	0.0840847	0.0323558	0.18009	11.6805	11.871	554	597	0.974219	0.691593
LMX1A_M01409	Control_vs_Smaller	0.0349901	0.968579	1	11.4213	11.2946	375	404	0.97506	0.741436
ARID3B_M07978	Control_vs_Smaller	0.0530466	0.543184	1	11.081	11.1505	432	465	0.975786	0.731675
LHX3_M01971	Control_vs_Smaller	0.0228105	0.999917	1	11.5623	11.5981	393	423	0.975953	0.746871
MSX1_M04404	Control_vs_Smaller	0.0206089	0.999993	1	10.5522	10.6099	393	423	0.975953	0.746871
LHX1_M01418	Control_vs_Smaller	0.028237	0.998681	1	11.4884	11.4784	344	370	0.976813	0.789007
NKX6-2_M00489	Control_vs_Smaller	0.0198484	0.999988	1	10.7166	10.7553	441	474	0.977253	0.759763
HOXD3_M01338	Control_vs_Smaller	0.0345598	0.972486	1	11.4465	11.4975	374	402	0.977408	0.768875
DLX1_M01439	Control_vs_Smaller	0.0581176	0.682665	1	11.8472	11.754	288	309	0.979487	0.834997
ZBTB33_M04691	Control_vs_Smaller	0.110588	0.235784	0.80916	7	6.10795	164	176	0.979558	0.869535
SOX10_M04523	Control_vs_Smaller	0.0511045	0.498648	1	-35.582	-34.9198	500	536	0.97983	0.773005
VSX1_M01335	Control_vs_Smaller	0.0422191	0.960548	1	11.5461	11.4345	271	290	0.982185	0.863664
ARID5A_M02736	Control_vs_Smaller	0.00932182	1	1	11.3299	11.3422	388	415	0.98243	0.828315
DLX3_M01400	Control_vs_Smaller	0.0322955	0.997275	1	11.8207	11.7605	290	309	0.986531	0.900701
RAX_M04435	Control_vs_Smaller	0.0200421	1	1	10.9485	10.9129	291	310	0.986745	0.900861
POU5F1B_M04089	Control_vs_Smaller	0.045088	0.666322	1	11.3629	11.4792	496	528	0.987168	0.846735
EMX1_M04313	Control_vs_Smaller	0.0508133	0.840094	1	11.1068	11.0302	281	298	0.991378	0.932634
DLX2_POU2F1_COM_M08735	Control_vs_Smaller	0.0525392	0.60498	1	5.98015	5.94379	403	427	0.992176	0.915037
PEG3_M07487	Control_vs_Smaller	0.0684486	0.00576515	0.0428085	11.4276	11.4961	1202	1272	0.992752	0.879146
POU2F1_M04071	Control_vs_Smaller	0.0256818	0.993116	1	11.2881	11.3505	531	562	0.993223	0.9253
PDX1_M01438	Control_vs_Smaller	0.0361004	0.988109	1	11.5017	11.4548	293	310	0.993771	0.966931
BARHL2_M01446	Control_vs_Smaller	0.0816937	0.0974149	0.435364	11.3764	11.1441	433	458	0.993943	0.945146
PRRX2_M00099	Control_vs_Smaller	0.010555	1	1	11.6941	11.6822	304	321	0.995813	0.967511
EN2_M01455	Control_vs_Smaller	0.0154248	1	1	11.5197	11.5149	254	268	0.99662	1
LHX2_M04386	Control_vs_Smaller	0.0339697	0.994237	1	10.4286	10.4935	294	310	0.997285	1
DLX5_M04303	Control_vs_Smaller	0	1	1	9	9	221	233	0.997429	1
POU1F1_M00744	Control_vs_Smaller	0.0291971	0.935366	1	11.7631	11.7051	650	685	0.997751	0.97727
LMX1B_M01363	Control_vs_Smaller	0.0473996	0.774914	1	11.4059	11.3776	372	392	0.997911	1
POU2F2_M04073	Control_vs_Smaller	0.0490904	0.49858	1	10.9196	10.8976	547	576	0.998621	1
POU2F2_M04092	Control_vs_Smaller	0.0398739	0.846802	1	10.83	10.8574	453	477	0.998674	1
ONECUT1_M03829	Control_vs_Smaller	0.0749918	0.270081	0.879544	11.7088	11.824	340	358	0.998731	1
LHX6_M04388	Control_vs_Smaller	0.0288732	0.999925	1	7.11837	7.07004	245	257	1.00263	1
POU2F3_M04075	Control_vs_Smaller	0.0512205	0.429106	1	11.0232	11.1293	561	588	1.00361	0.975637
MSX1_M01412	Control_vs_Smaller	0.0152799	1	1	11.6347	11.6549	271	284	1.00364	1
POU6F1_M00465	Control_vs_Smaller	0.0104132	1	1	11.3266	11.3043	493	516	1.00508	0.948265
YY1_M00793	Control_vs_Smaller	0.0568111	0.0893767	0.409667	11.1117	11.2526	931	974	1.00588	0.922589
GSC_M01428	Control_vs_Smaller	0.0217068	1	1	11.3453	11.3414	278	290	1.00842	0.932015
BARX2_M01431	Control_vs_Smaller	0.0217202	1	1	11.7276	11.7873	257	268	1.00876	0.929395
POU3F2_M04078	Control_vs_Smaller	0.0442438	0.543725	1	11.1187	11.1062	632	659	1.00926	0.884964
POU3F1_M03842	Control_vs_Smaller	0.0258899	0.984091	1	7.58621	7.69606	609	635	1.00927	0.883008
MSX2_M04406	Control_vs_Smaller	0.0473512	0.706888	1	9.20519	9.39367	424	442	1.0093	0.916681
HOXB7_M01396	Control_vs_Smaller	0.0349639	0.997897	1	11.4066	11.3944	241	251	1.01005	0.927129
TAL1_TCF4_COM_M00070	Control_vs_Smaller	0.0358648	0.422465	1	10.6103	10.6936	1165	1214	1.01069	0.825239
TLX2_M01420	Control_vs_Smaller	0.0576718	0.216606	0.761778	11.1362	11.2738	646	672	1.01188	0.84101
OTX1_M04423	Control_vs_Smaller	0.00528394	1	1	10.1461	10.1514	178	185	1.01212	0.915585
MYC_M03867	Control_vs_Smaller	0.104158	0.000291333	0.00287368	11.455	11.5207	789	820	1.01313	0.81372
SIX4_M01374	Control_vs_Smaller	0.0511434	0.58139	1	11.5381	11.6631	446	463	1.01377	0.864687
LHX6_M01314	Control_vs_Smaller	0.103554	0.172476	0.654193	11.6484	11.4185	219	227	1.01498	0.88562
NKX6-1_M01469	Control_vs_Smaller	0.077497	0.214754	0.759083	11.2849	11.5013	358	371	1.01546	0.849937
PHOX2A_M01444	Control_vs_Smaller	0.0527797	0.937994	1	11.5918	11.4975	196	203	1.01576	0.879345
MEOX2_M04400	Control_vs_Smaller	0.0982143	0.210002	0.748462	10.442	10.8233	224	232	1.01581	0.886798
SRY_M02813	Control_vs_Smaller	0.066062	0.377585	1	11.2698	11.4921	367	380	1.01639	0.851617
PAX7_M01339	Control_vs_Smaller	0.0723785	0.556883	1	11.0913	11.0336	230	238	1.01677	0.888183
MNX1_M04403	Control_vs_Smaller	0.039296	0.852713	1	10.4547	10.4229	464	480	1.01757	0.814707
HOXC8_M01321	Control_vs_Smaller	0.0399182	0.949885	1	11.5138	11.574	327	338	1.01814	0.843235
EP300_M04868	Control_vs_Smaller	0.0263935	0.999992	1	12.3837	12.3162	245	253	1.01895	0.855683
SOX3_M04567	Control_vs_Smaller	0.0566316	0.466842	1	1.88966	1.76615	435	449	1.01989	0.7824
EVX1_M01475	Control_vs_Smaller	0.0412812	0.98728	1	11.3755	11.3644	229	236	1.02104	0.850836
NEUROD1_M01287	Control_vs_Smaller	0.111383	0.011874	0.0776234	11.5875	11.449	400	412	1.02207	0.773666
NEUROD2_M04182	Control_vs_Smaller	0.111383	0.011874	0.0776234	11.5875	11.449	400	412	1.02207	0.773666
ARID3A_M02735	Control_vs_Smaller	0.0161233	1	1	10.7201	10.714	418	430	1.02347	0.751307
HOMEZ_M04007	Control_vs_Smaller	0.0527549	0.983123	1	11.3878	11.3179	147	151	1.02422	0.860889
E2F2_M03958	Control_vs_Smaller	0.0643467	0.644319	1	-7.74118	-7.54198	255	262	1.0243	0.788922
HMGA2_M01300	Control_vs_Smaller	0.0456242	0.889338	1	9.76997	9.91277	313	321	1.02643	0.776949
POU3F3_M04081	Control_vs_Smaller	0.0222155	0.995262	1	11.0764	11.1402	681	699	1.02673	0.653373
MYF5_M03880	Control_vs_Smaller	0.0369353	0.179074	0.672464	4.53152	4.67229	1729	1779	1.0278	0.472361
OTX2_M04421	Control_vs_Smaller	0	1	1	11	11	251	257	1.02794	0.786978
ZBTB12_M02928	Control_vs_Smaller	0.0517561	0.745147	1	11.3802	11.2719	334	342	1.02817	0.724131
EMX2_M04315	Control_vs_Smaller	0.0344684	0.986178	1	11.0357	11.0669	336	344	1.02833	0.724841
POU2F2_M08836	Control_vs_Smaller	0.0402089	0.679511	1	-1.57303	-1.57053	623	638	1.02908	0.639751
POU3F2_M00463	Control_vs_Smaller	0.0382595	0.606997	1	-0.449612	-0.991173	774	793	1.02913	0.596198
PRRX1_M01348	Control_vs_Smaller	0.0533464	0.893047	1	11.2124	11.342	226	231	1.02969	0.776088
IRX5_M01472	Control_vs_Smaller	0.0860081	0.0825356	0.384858	11.8831	11.6822	419	428	1.03109	0.672451
MSX1_M07298	Control_vs_Smaller	0.0472481	0.505724	1	4.14671	4.18152	593	606	1.0313	0.610834
ISL1_M01127	Control_vs_Smaller	0.041453	0.991461	1	11.2488	11.2074	213	217	1.03311	0.76949
GBX2_M04323	Control_vs_Smaller	0.0877593	0.307404	0.95605	11.0468	11.1213	235	239	1.03503	0.744373
FOXC2_M04235	Control_vs_Smaller	0.0506439	0.669501	1	11.4787	11.3103	399	406	1.03519	0.638936
HNF1A_M04336	Control_vs_Smaller	0.0510584	0.726837	1	10.6826	10.8729	356	362	1.03574	0.647486
HIC1_M03911	Control_vs_Smaller	0.0578922	0.109644	0.471133	11.2689	11.2002	848	864	1.03578	0.491802
HOXC6_M01406	Control_vs_Smaller	0.0332959	0.995305	1	11.2848	11.355	302	307	1.03581	0.679986
HESX1_M04331	Control_vs_Smaller	0.0379721	0.945266	1	8.96783	9.00528	373	379	1.03663	0.654497
FOXC1_M04233	Control_vs_Smaller	0.0378189	0.900768	1	11.4572	11.3858	444	451	1.0373	0.606589
HOXA1_M01487	Control_vs_Smaller	0.0707273	0.492389	1	11.4238	11.4835	269	273	1.03744	0.694456
ZSCAN26_M02830	Control_vs_Smaller	0.0417386	0.872935	1	10.2005	10.2775	394	400	1.03764	0.611146
POU4F1_M04085	Control_vs_Smaller	0.0406717	0.713512	1	11.338	11.4932	577	586	1.03811	0.543692
POU2F1_M00136	Control_vs_Smaller	0.0628699	0.306309	0.954424	11.6026	11.7484	463	469	1.04042	0.566958
TBP_M02814	Control_vs_Smaller	0.0179375	0.999817	1	11.1439	11.1293	709	719	1.04043	0.489652
HOXB6_M01460	Control_vs_Smaller	0.0893007	0.203147	0.731416	11.0036	11.2128	279	282	1.04185	0.636988
DLX2_M01468	Control_vs_Smaller	0.0422161	0.897469	1	11.8056	11.7335	360	364	1.04189	0.595107
EVX1_MEIS1_COM_M08379	Control_vs_Smaller	0.0316047	0.951252	1	10.1635	10.2556	526	532	1.04244	0.525621
POU4F3_M04087	Control_vs_Smaller	0.0380147	0.817091	1	11.2739	11.3855	544	550	1.04295	0.511766
PDX1_M01235	Control_vs_Smaller	0.0495086	0.944109	1	11.9864	12.0315	220	222	1.04331	0.664747
SATB1_M01232	Control_vs_Smaller	0.0350172	0.959672	1	11.2249	11.293	409	413	1.04359	0.567378
HOXB13_M01467	Control_vs_Smaller	0.0346522	0.844545	1	11.4943	11.549	617	623	1.04481	0.461211
FOXG1_M04243	Control_vs_Smaller	0.0315703	0.971969	1	8.32473	8.50959	465	469	1.04518	0.522647
POU2F1_M00138	Control_vs_Smaller	0.0244624	0.942206	1	11.2065	11.1462	920	930	1.04529	0.375694
MSX2_M01393	Control_vs_Smaller	0.0634984	0.622464	1	11.5657	11.3551	274	276	1.04552	0.63353
NKX3-1_M01383	Control_vs_Smaller	0.0487889	0.713963	1	11.596	11.5149	401	404	1.04604	0.539506
ALX4_M02944	Control_vs_Smaller	0.0626112	0.8263	1	11.5897	11.4439	195	196	1.04739	0.682338
DMRT3_M07986	Control_vs_Smaller	0.0183217	1	1	11.6373	11.6572	386	388	1.04845	0.531811
ISL2_M01328	Control_vs_Smaller	0.0251577	0.999055	1	11.4687	11.552	431	433	1.04932	0.507134
EN1_M01365	Control_vs_Smaller	0.0492496	0.891916	1	11.4572	11.5519	269	270	1.04934	0.599485
TAL1_M00993	Control_vs_Smaller	0.0906037	4.68193e-06	6.5863e-05	7.13552	8.36976	1557	1574	1.04942	0.228257
BARX1_M01340	Control_vs_Smaller	0.0415311	0.941942	1	11.7956	11.6865	318	319	1.05026	0.544997
DMRT3_M01148	Control_vs_Smaller	0.0354562	0.91298	1	11.0082	11.002	489	491	1.05029	0.469248
BARHL2_M04289	Control_vs_Smaller	0.0527127	0.691993	1	10.9748	10.8045	357	358	1.05087	0.516323
ZKSCAN7_M08989	Control_vs_Smaller	0.0123217	1	1	11.2124	11.1928	579	581	1.05158	0.411801
NANOG_M07327	Control_vs_Smaller	0.0170314	1	1	10.3471	10.3269	412	413	1.05163	0.49777
SOX21_M02803	Control_vs_Smaller	0.0691085	0.236032	0.80916	11	11.1591	439	440	1.05197	0.467292
EN1_M08912	Control_vs_Smaller	0.0251256	1	1	10.6231	10.6482	199	199	1.05291	0.612432
HOXD1_M01448	Control_vs_Smaller	0.0288066	0.99995	1	11.6543	11.7078	243	243	1.05319	0.580999
HOXA5_M01452	Control_vs_Smaller	0.0164474	1	1	11.4967	11.5296	304	304	1.05359	0.535778
HOXA6_M01392	Control_vs_Smaller	0.0359281	0.980446	1	11.4641	11.491	334	334	1.05379	0.527714
HOXB3_M01330	Control_vs_Smaller	0.0169014	1	1	11.5155	11.5014	355	355	1.05393	0.514623
TEF_M00672	Control_vs_Smaller	0.0647569	0.131753	0.540965	11.9984	12.1703	639	640	1.05411	0.367715
IRX3_M01485	Control_vs_Smaller	0.0493506	0.726118	1	11.7247	11.6104	385	385	1.05413	0.483626
YY1_M07370	Control_vs_Smaller	0.0265744	0.875245	1	10.5924	10.5525	979	981	1.05601	0.2595
LHX9_M04391	Control_vs_Smaller	0.0662959	0.384581	1	10.7112	10.6913	367	366	1.05701	0.473267
SOX4_M02909	Control_vs_Smaller	0.0381647	0.882447	1	11.2047	11.1231	464	463	1.05707	0.417771
POU3F4_M04084	Control_vs_Smaller	0.0110467	1	1	11.2972	11.3082	572	571	1.05739	0.374636
SOX8_M04548	Control_vs_Smaller	0.0422211	0.673041	1	-38.0467	-38.0953	578	577	1.05741	0.360891
TEAD1_M04142	Control_vs_Smaller	0.0424339	0.665854	1	9.96891	9.73183	579	578	1.05742	0.361256
PAX4_M01385	Control_vs_Smaller	0.0644877	0.795625	1	11.4467	11.4949	197	196	1.05839	0.609815
YY1_M02044	Control_vs_Smaller	0.0578549	0.318846	0.977952	9.54259	9.77323	540	538	1.05937	0.361733
SOX11_M02899	Control_vs_Smaller	0.0237797	0.998324	1	11.2418	11.1927	521	519	1.05938	0.370502
IRX3_M01318	Control_vs_Smaller	0.064887	0.377854	1	11.7294	11.5907	388	386	1.05986	0.439893
FOXD2_M04238	Control_vs_Smaller	0.0406834	0.651693	1	11.8297	11.7325	646	643	1.06125	0.310818
HOXC5_M01454	Control_vs_Smaller	0.0350129	0.996149	1	11.3507	11.4023	268	266	1.06152	0.509682
CUX1_M04610	Control_vs_Smaller	0.0331489	0.969337	1	9.68129	9.64884	433	430	1.06219	0.401844
POU4F1_M07060	Control_vs_Smaller	0.0342161	0.965498	1	10.3118	10.2681	417	414	1.06236	0.413382
SIX6_M02897	Control_vs_Smaller	0.0291604	0.999963	1	11.2155	11.1652	232	230	1.06252	0.539813
HOXA2_M04368	Control_vs_Smaller	0.00610867	1	1	10.1567	10.1628	217	215	1.06306	0.558684
OTP_M01323	Control_vs_Smaller	0.0385329	0.998681	1	11.2304	11.0053	191	189	1.06424	0.568302
HOXD13_M01404	Control_vs_Smaller	0.0241925	0.980866	1	11.7004	11.6576	741	736	1.06446	0.253132
OBOX6_M01445	Control_vs_Smaller	0.0473785	0.887176	1	11.2054	11.3129	297	294	1.06467	0.476646
HOXA3_HOXD12_COM_M08507	Control_vs_Smaller	0.0466533	0.748825	1	11.4639	11.2791	416	412	1.06508	0.39256
FOXJ2_M00423	Control_vs_Smaller	0.0201281	0.999892	1	11.7222	11.7794	540	535	1.06569	0.313611
OSR2_M02889	Control_vs_Smaller	0.039499	0.807688	1	10.8131	10.7821	519	514	1.06594	0.319993
ATOH1_M07075	Control_vs_Smaller	0.0842672	4.92085e-05	0.000576001	12.7276	12.6538	1483	1479	1.06612	0.115345
HOXD1_M07488	Control_vs_Smaller	0.0100958	1	1	7.05814	7.06824	430	425	1.06747	0.361695
SRY_M02917	Control_vs_Smaller	0.0539109	0.488332	1	10.5642	10.5309	475	469	1.069	0.331559
FOXD3_M04240	Control_vs_Smaller	0.0408228	0.700224	1	11.7828	11.6814	594	587	1.06906	0.277681
NKX6-1_M00424	Control_vs_Smaller	0.0223138	0.993168	1	11.3036	11.2819	728	720	1.06932	0.226977
ALX4_M01417	Control_vs_Smaller	0.0523699	0.94489	1	11.5505	11.4462	198	195	1.06947	0.54026
BARX1_M04291	Control_vs_Smaller	0	1	1	10	10	344	339	1.07002	0.390473
HNF1B_M04338	Control_vs_Smaller	0.0713704	0.388986	1	10.5475	10.7781	316	311	1.07123	0.415767
POU1F1_M04068	Control_vs_Smaller	0.0812371	0.0482236	0.249267	10.9732	11.1214	560	552	1.07165	0.264489
ZEB1_M04831	Control_vs_Smaller	0.14497	4.51375e-09	9.58524e-08	11.4575	11.3126	942	931	1.07214	0.155806
ONECUT_COM_M00639	Control_vs_Smaller	0.0533977	0.549778	1	12.1156	12.0138	441	434	1.0724	0.314464
TAL1_TCF3_COM_M00065	Control_vs_Smaller	0.0183463	0.988995	1	11.3704	11.4123	1169	1157	1.07263	0.118653
POU2F1_SOX2_COM_M08408	Control_vs_Smaller	0.0517505	0.294215	0.928754	10.8324	10.6914	710	700	1.07281	0.211041
SOX8_M04547	Control_vs_Smaller	0.0625471	0.21231	0.754628	-10.2636	-10.7946	569	560	1.07352	0.254645
HOXA10_M07257	Control_vs_Smaller	0.0370062	0.905271	1	8.88602	8.84902	465	457	1.07415	0.294072
DBX2_M01360	Control_vs_Smaller	0.0518635	0.663392	1	11.1049	11.2292	391	384	1.07427	0.339209
CDC5L_M00478	Control_vs_Smaller	0.0715303	0.209747	0.748462	11.4554	11.4009	437	429	1.07516	0.31184
FOXI1_GCM2_COM_M08331	Control_vs_Smaller	0.0624028	0.360478	1	10.9172	10.6979	435	427	1.07524	0.310792
IRX3_M04382	Control_vs_Smaller	0.0351583	0.867648	1	11.4007	11.4699	574	564	1.07544	0.243723
SOX18_M02801	Control_vs_Smaller	0.02107	0.998953	1	11.2076	11.25	631	620	1.076	0.217526
LHX3_M01471	Control_vs_Smaller	0.0466521	0.832927	1	11.1048	11.1561	353	346	1.07612	0.354011
BARHL1_M04295	Control_vs_Smaller	0.054519	0.67005	1	11.24	11.0962	350	343	1.07628	0.352073
TBP_M00471	Control_vs_Smaller	0.105366	0.00211208	0.0175603	11.2964	11.1957	614	603	1.0764	0.222752
POU4F2_M07398	Control_vs_Smaller	0.0400723	0.90891	1	11.7577	11.8698	392	384	1.07715	0.321246
ZIC4_M03932	Control_vs_Smaller	0.0560893	0.0651232	0.316965	11.4101	11.1637	1085	1069	1.07734	0.106924
POU3F3_M01324	Control_vs_Smaller	0.0673436	0.139822	0.560063	11.3356	11.5087	584	572	1.0792	0.211937
POU3F2_M00464	Control_vs_Smaller	0.0194241	0.999993	1	1.28294	1.57616	463	453	1.07922	0.262622
MSX3_M01341	Control_vs_Smaller	0.0369168	0.942836	1	11.4865	11.6181	407	398	1.07926	0.295225
FOXA1_M04789	Control_vs_Smaller	0.0371588	0.911518	1	5.33333	5.08126	453	443	1.07967	0.272172
GSC_M04326	Control_vs_Smaller	0.0302547	0.999315	1	11.2828	11.2509	290	283	1.08044	0.372295
PITX1_M04428	Control_vs_Smaller	0.0111126	1	1	11.1749	11.1933	366	357	1.08171	0.30505
HOXA3_M00395	Control_vs_Smaller	0.0785477	0.48996	1	7.65919	7.58065	223	217	1.08293	0.412004
HOXA4_M01370	Control_vs_Smaller	0.0878291	0.186704	0.692135	11.541	11.3165	305	297	1.08299	0.340147
MEOX2_M04408	Control_vs_Smaller	0	1	1	10	10	182	177	1.08316	0.45573
CUX2_M03954	Control_vs_Smaller	0.045098	0.999906	1	11.6	11.5098	105	102	1.08363	0.576423
OTX1_M01366	Control_vs_Smaller	0.0448951	0.78164	1	11.5211	11.4145	426	415	1.08376	0.257978
HOXD13_M08817	Control_vs_Smaller	0.0636986	0.158745	0.619258	10.5457	10.4786	623	608	1.08379	0.173757
VAX1_M01397	Control_vs_Smaller	0.0188208	1	1	11.2485	11.1969	334	325	1.08411	0.320645
MNX1_M01349	Control_vs_Smaller	0.0341906	0.999944	1	11.4716	11.4561	176	171	1.08416	0.480775
BHLHA15_RFX3_COM_M08411	Control_vs_Smaller	0.0287407	0.974777	1	9.40787	9.35046	559	545	1.08425	0.202057
HOXD10_M01375	Control_vs_Smaller	0.0226771	0.989025	1	11.4701	11.496	768	750	1.0846	0.132317
POU3F3_M03090	Control_vs_Smaller	0.0716204	0.101552	0.446669	11.3328	11.5204	580	565	1.08545	0.188359
HNF1B_M01425	Control_vs_Smaller	0.0176659	1	1	11.2518	11.1815	278	270	1.08564	0.361845
PHOX2B_M01356	Control_vs_Smaller	0.0750072	0.506274	1	11.4268	11.25	239	232	1.08582	0.400279
POU5F1_M04735	Control_vs_Smaller	0.0210566	0.994997	1	11.3197	11.298	785	765	1.08727	0.116271
EVX1_MGA_COM_M08387	Control_vs_Smaller	0.030716	0.956888	1	11.1793	11.2705	552	536	1.08886	0.178017
TCF12_M02018	Control_vs_Smaller	0.0525496	0.13677	0.554544	11.5673	11.5148	973	948	1.08974	0.0772451
TWIST1_M03582	Control_vs_Smaller	0.0121715	1	1	11.5015	11.5137	973	948	1.08974	0.0772451
YY1_M07234	Control_vs_Smaller	0.0428773	0.40267	1	11.4925	11.6237	869	845	1.09089	0.0881583
CUX1_M03952	Control_vs_Smaller	0.0558578	0.99389	1	11.646	11.5688	113	109	1.09148	0.543325
POU3F1_M07331	Control_vs_Smaller	0.00517287	1	1	7.73343	7.72826	664	644	1.09152	0.134663
POU5F1_M04960	Control_vs_Smaller	0.0751361	0.0599672	0.294449	11.8617	11.9718	622	603	1.09154	0.146264
POU5F1_M01125	Control_vs_Smaller	0.0165478	0.999573	1	11.3319	11.3595	931	904	1.09337	0.0714389
ESX1_M01474	Control_vs_Smaller	0.0528753	0.91366	1	11.6351	11.6682	222	214	1.09343	0.382475
HNF1B_M03872	Control_vs_Smaller	0.039784	0.90561	1	11.3037	11.312	405	391	1.09382	0.217384
HOXC4_M01369	Control_vs_Smaller	0.0617047	0.660719	1	11.5627	11.368	279	269	1.09386	0.31793
PPARG_M00515	Control_vs_Smaller	0.0512481	0.524389	1	-13.9901	-13.642	503	486	1.09405	0.17923
OTX2_M04623	Control_vs_Smaller	0.0174501	1	1	11.5463	11.5288	216	208	1.09453	0.376046
HOXB13_ONECUT2_COM_M08494	Control_vs_Smaller	0.0560475	0.675116	1	11.1299	11.0815	331	319	1.09494	0.262924
YY1_M08982	Control_vs_Smaller	0.0598357	0.320877	0.980393	11.4051	11.3022	511	493	1.09586	0.162001
SOX2_M04539	Control_vs_Smaller	0.0251706	0.981787	1	-7.2198	-7.39608	687	664	1.09589	0.106294
EN1_M04317	Control_vs_Smaller	0.0322473	0.993057	1	10.6534	10.5546	352	339	1.09599	0.244083
ONECUT1_M07357	Control_vs_Smaller	0.0102046	1	1	11.9133	11.9211	473	456	1.09626	0.177245
OTX1_M04419	Control_vs_Smaller	0.0461111	0.997052	1	11.1067	11.1528	150	144	1.09721	0.444624
NKX6-1_M01489	Control_vs_Smaller	0.0273064	0.999143	1	11.4417	11.5324	369	355	1.09739	0.224411
ZIC1_M03930	Control_vs_Smaller	0.028567	0.738894	1	8.19391	8	1150	1115	1.09803	0.0380978
DMBX1_M04305	Control_vs_Smaller	0.00725764	1	1	10.2847	10.2776	274	263	1.09885	0.292684
GATA3_M02859	Control_vs_Smaller	0.0315435	0.998452	1	11.0101	11.0526	297	285	1.09944	0.272822
POU2F1_M00248	Control_vs_Smaller	0.0851841	0.0188518	0.115113	6.48762	7.30707	646	622	1.09988	0.10848
YY1_M01035	Control_vs_Smaller	0.0327667	0.777086	1	10.7902	10.7214	815	786	1.10013	0.0701986
PAX3_M04062	Control_vs_Smaller	0.0610725	0.926321	1	10.9686	10.9803	159	152	1.10201	0.422991
ISL2_M02081	Control_vs_Smaller	0	1	1	10	10	305	292	1.10217	0.243717
YY2_M01694	Control_vs_Smaller	0	1	1	10	10	305	292	1.10217	0.243717
SATB1_M01723	Control_vs_Smaller	0.0407463	0.726531	1	5.49308	5.0036	578	555	1.10224	0.116934
UNCX_M01458	Control_vs_Smaller	0.0636635	0.74606	1	11.4802	11.3088	227	217	1.10289	0.312873
NEUROG1_M07999	Control_vs_Smaller	0.0380435	0.879885	1	10.2688	10.2174	480	460	1.10326	0.149107
CPHX1_M01478	Control_vs_Smaller	0.04318	0.67488	1	11.258	11.384	562	539	1.10342	0.119287
TAL1_TCF3_COM_M00066	Control_vs_Smaller	0.0610089	0.015352	0.0969383	11.2982	11.4694	1318	1274	1.10426	0.0202086
SOX1_M02906	Control_vs_Smaller	0.01931	1	1	10.7183	10.6541	387	370	1.10478	0.180979
SOX3_M04566	Control_vs_Smaller	0.0184311	0.999995	1	0.324219	0.373469	512	490	1.10526	0.12605
SOX15_M02799	Control_vs_Smaller	0.0308533	0.941575	1	11.3165	11.2865	594	569	1.10527	0.101053
SRY_M04555	Control_vs_Smaller	0.0400647	0.814485	1	0.928854	1.15702	506	484	1.1058	0.131999
GCM1_M02862	Control_vs_Smaller	0.0255509	0.981572	1	11.1759	11.2317	671	643	1.10587	0.080002
SNAI2_M07394	Control_vs_Smaller	0.0532013	0.127093	0.525064	11.9939	12	982	944	1.10637	0.0375848
POU3F2_M01477	Control_vs_Smaller	0.0678174	0.543884	1	11.4767	11.5639	279	266	1.10658	0.257635
PAX4_M04063	Control_vs_Smaller	0.0277008	0.998925	1	10.2811	10.3088	370	353	1.107	0.183631
DLX3_TEAD4_COM_M08635	Control_vs_Smaller	0.0603514	0.476544	1	11.3316	11.1952	392	374	1.10725	0.171456
FOXA4A_M00267	Control_vs_Smaller	0.0353048	0.757868	1	8.1137	7.80258	730	699	1.10761	0.0682199
IRX4_M01410	Control_vs_Smaller	0.0438865	0.748376	1	11.6021	11.5371	480	458	1.10834	0.130711
SOX21_M02907	Control_vs_Smaller	0.0170152	1	1	10.9182	10.9474	379	361	1.10899	0.176047
SOX13_M02797	Control_vs_Smaller	0.0335154	0.864162	1	11.3833	11.4547	647	618	1.10939	0.0796148
OTX2_M04420	Control_vs_Smaller	0.0500775	0.92133	1	10.2593	10.0779	243	231	1.10944	0.283922
SOX15_M04529	Control_vs_Smaller	0.0434854	0.635809	1	-21.5709	-21.2903	592	565	1.1096	0.0883029
HOXA3_PITX1_COM_M08733	Control_vs_Smaller	0.0441667	0.810608	1	11.1881	11.11	420	400	1.1097	0.152247
DMRTA1_M01149	Control_vs_Smaller	0.0272523	0.98182	1	11.5688	11.5605	589	562	1.10985	0.093229
DLX4_M01486	Control_vs_Smaller	0.0215441	1	1	11.5317	11.537	284	270	1.10989	0.243473
SOX5_M00042	Control_vs_Smaller	0.0117964	1	1	11.4323	11.4424	465	443	1.10994	0.133442
TAF1_M04770	Control_vs_Smaller	0.0667796	0.106901	0.463471	11.813	11.7694	663	633	1.11015	0.0732589
SOX5_M03850	Control_vs_Smaller	0	1	1	10	10	679	648	1.11089	0.0674156
MSX1_M08822	Control_vs_Smaller	0.016947	1	1	10.4591	10.4471	477	454	1.11122	0.121088
HOXA4_M00640	Control_vs_Smaller	0	1	1	11	11	363	345	1.11132	0.179064
DLX3_M07603	Control_vs_Smaller	0.0395703	0.911367	1	10.8296	10.7844	405	385	1.11165	0.155341
OTX1_OTX2_COM_M01117	Control_vs_Smaller	0.0289646	0.999998	1	10.4301	10.459	193	183	1.11168	0.321873
LHX2_M04385	Control_vs_Smaller	0.0231191	1	1	11.3362	11.3136	232	220	1.1121	0.273008
GSC2_M04325	Control_vs_Smaller	0.0442654	0.921547	1	10.6154	10.5574	312	296	1.11267	0.200583
OBOX5_M01381	Control_vs_Smaller	0.0343456	0.950396	1	11.1714	11.0388	461	438	1.11306	0.123091
ALX4_TEAD4_COM_M08624	Control_vs_Smaller	0.0589472	0.412345	1	10.4978	10.6166	456	433	1.11366	0.121169
YY1_M00059	Control_vs_Smaller	0.0204689	0.999702	1	10.6	10.6007	590	561	1.11399	0.0819173
POU2F2_M07120	Control_vs_Smaller	0.0415328	0.458338	1	11.5904	11.5398	857	817	1.1148	0.0349322
SOX17_M04560	Control_vs_Smaller	0.0218345	0.999841	1	2.6961	2.66594	487	461	1.11777	0.101504
HOXA3_M08770	Control_vs_Smaller	0.0212641	1	1	11.0242	11.0128	248	234	1.11805	0.22989
OBOX5_M03067	Control_vs_Smaller	0.0351638	0.939711	1	11.1598	11.0365	463	438	1.11817	0.107654
POU4F2_M04086	Control_vs_Smaller	0.0568217	0.326457	0.989462	8.44797	8.51955	567	537	1.11836	0.0761084
NR6A1_M00526	Control_vs_Smaller	0.043194	0.652935	1	6.12628	5.7964	586	555	1.11864	0.0706079
SOX21_M04537	Control_vs_Smaller	0.0325742	0.95689	1	8.24145	8.24681	497	470	1.11909	0.0913654
CUX1_M00105	Control_vs_Smaller	0.0383548	0.981246	1	10.301	10.1454	299	282	1.11928	0.190663
ESRRB_TEAD4_COM_M08744	Control_vs_Smaller	0.0544575	0.450502	1	10.7307	10.9958	505	477	1.12061	0.0874026
CUX1_M01344	Control_vs_Smaller	0.0301149	0.999046	1	11.0484	11	310	292	1.12093	0.171075
CUX1_M02959	Control_vs_Smaller	0.0301149	0.999046	1	11.0484	10.9966	310	292	1.12093	0.171075
MEOX2_M04399	Control_vs_Smaller	0.0115837	1	1	10.0154	10.0359	325	306	1.12164	0.167755
EN1_M00396	Control_vs_Smaller	0	1	1	8	8	306	288	1.1218	0.181336
IRX2_M01405	Control_vs_Smaller	0.0323725	0.973799	1	11.6164	11.5694	451	425	1.12254	0.0960504
LHX2_M01325	Control_vs_Smaller	0.114512	0.0805028	0.378023	11.3684	11.4784	247	232	1.12326	0.211138
SOX8_M02808	Control_vs_Smaller	0.0118693	1	1	11.1002	11.1186	599	565	1.12373	0.05582
ISX_M01331	Control_vs_Smaller	0.0441518	0.997828	1	11.4906	11.4832	159	149	1.12459	0.328267
SOX7_M02807	Control_vs_Smaller	0.0520737	0.30536	0.952357	11.5946	11.6968	703	663	1.12557	0.0368989
SNAI1_M07430	Control_vs_Smaller	0.060567	0.0420691	0.224773	12.1673	12.2179	1070	1014	1.12567	0.011621
HOXA2_TEAD4_COM_M08645	Control_vs_Smaller	0.0257889	0.99853	1	11.0424	11.0974	448	421	1.12578	0.0946176
SOX14_M04527	Control_vs_Smaller	0.0186687	0.999968	1	4.51295	4.57431	579	545	1.1259	0.0557607
GBX1_M01371	Control_vs_Smaller	0.0458333	0.983098	1	11.4537	11.3906	205	192	1.12592	0.243299
HOXA3_TEAD4_COM_M08646	Control_vs_Smaller	0.0326554	0.974064	1	11.3047	11.3702	443	416	1.12656	0.0928409
DMRT1_M01146	Control_vs_Smaller	0.052114	0.320539	0.980393	4.52485	4.32919	684	644	1.1273	0.0370248
MAFK_M02776	Control_vs_Smaller	0.0568941	0.201438	0.72841	11.3814	11.1856	721	679	1.12761	0.0317852
PITX1_M04505	Control_vs_Smaller	0.00933333	1	1	10.6575	10.6613	400	375	1.12783	0.105739
POU3F3_M04080	Control_vs_Smaller	0.0359523	0.753287	1	11.3883	11.4822	716	674	1.12806	0.0334508
TBX21_TEAD4_COM_M08437	Control_vs_Smaller	0.0278146	0.995469	1	11.5644	11.5047	450	422	1.12828	0.0884567
HNF1A_M07044	Control_vs_Smaller	0.0185484	0.999996	1	11.0444	10.9978	496	465	1.12937	0.0678758
FOXL1_M04254	Control_vs_Smaller	0.0538442	0.11971	0.502028	11.6047	11.5241	989	933	1.13002	0.0118381
POU6F2_M04090	Control_vs_Smaller	0.0624438	0.44728	1	6.50646	6.42818	387	362	1.13026	0.108042
AP3_COM_M00690	Control_vs_Smaller	0	1	1	10	10	523	490	1.13058	0.0602752
DLX2_M04311	Control_vs_Smaller	0	1	1	10	10	352	329	1.13063	0.117875
SOX30_M02908	Control_vs_Smaller	0.0187737	1	1	11.0105	11.0448	287	268	1.13066	0.167204
SOX14_M04526	Control_vs_Smaller	0.030669	0.964217	1	5.81481	5.74901	540	506	1.13068	0.0555671
HOXA7_M08773	Control_vs_Smaller	0.00214518	1	1	9.40548	9.40762	365	341	1.13136	0.114978
GBX2_M01382	Control_vs_Smaller	0.0764199	0.641345	1	11.1474	11.3051	190	177	1.13187	0.245921
SOX1_M02802	Control_vs_Smaller	0.028496	0.979089	1	10.7048	10.761	559	523	1.13285	0.047872
DLX4_M04302	Control_vs_Smaller	0	1	1	10	10	294	274	1.13306	0.146878
DLX4_M08043	Control_vs_Smaller	0	1	1	10	10	294	274	1.13306	0.146878
SOX17_M04561	Control_vs_Smaller	0.0535188	0.361077	1	4.77595	4.54049	607	568	1.13347	0.0398217
LBX1_M07994	Control_vs_Smaller	0.0141824	1	1	11.284	11.2698	338	315	1.13381	0.119665
SOX18_M04534	Control_vs_Smaller	0.050171	0.506608	1	-12.7577	-13.1871	549	513	1.13419	0.0494568
HOXB9_M01426	Control_vs_Smaller	0.031657	0.879174	1	11.678	11.5955	705	660	1.13461	0.0258358
POU3F1_M04076	Control_vs_Smaller	0.0255536	0.974977	1	11.4972	11.5592	722	676	1.13475	0.0238154
CUX1_SRF_COM_M08520	Control_vs_Smaller	0.0275762	0.999824	1	7.77742	7.85764	310	288	1.13703	0.123693
HOXD4_M08774	Control_vs_Smaller	0.0348176	0.997483	1	9.28788	9.25306	264	245	1.13752	0.162924
HMGA1_M01653	Control_vs_Smaller	0	1	1	9	9	308	286	1.13758	0.132626
HNF4A_M04465	Control_vs_Smaller	0.0430452	0.691739	1	5.99821	6.35192	558	520	1.13761	0.0408832
NR1H2_NR1I2_NR1I3_NR2F_RAR_COM_M00965	Control_vs_Smaller	0.0214293	0.996835	1	11.3481	11.4408	724	676	1.13819	0.020641
PROP1_M01320	Control_vs_Smaller	0.0631151	0.719918	1	11.5407	11.3728	246	228	1.13873	0.176619
DMRTC2_M01151	Control_vs_Smaller	0.0146068	0.999994	1	11.3756	11.3457	836	781	1.13954	0.0130493
GBX1_M04322	Control_vs_Smaller	0.0196828	1	1	11.4346	11.4545	214	198	1.1402	0.194833
HOXA7_HOXA9_MEIS1_COM_M00420	Control_vs_Smaller	0.0343078	0.896803	1	7.6993	7.86842	572	532	1.14023	0.0370631
MITF_M02099	Control_vs_Smaller	0	1	1	12	12	669	623	1.14044	0.0240199
FOXB1_M08032	Control_vs_Smaller	0.0363098	0.707747	1	11.6314	11.5133	765	713	1.14115	0.0154625
HOXB13_MEIS1_COM_M08755	Control_vs_Smaller	0.0361717	0.923012	1	11.411	11.4543	472	438	1.14119	0.0563677
NFIL3_M04223	Control_vs_Smaller	0.0284821	0.9986	1	11.7411	11.6971	367	340	1.14132	0.0909378
HOXB5_M04349	Control_vs_Smaller	0	1	1	9	9	336	311	1.14184	0.100371
DUXA_M04309	Control_vs_Smaller	0.0735197	0.133437	0.546391	11.7207	11.8737	512	475	1.1422	0.0454429
GBX1_M04329	Control_vs_Smaller	0.0442992	0.95151	1	10.6655	10.6381	278	257	1.14228	0.135295
PRRX2_M01376	Control_vs_Smaller	0.0527555	0.936749	1	11.4163	11.5181	209	193	1.14237	0.189713
DUX4_M07082	Control_vs_Smaller	0.0553648	0.299338	0.940152	11.4945	11.7041	633	588	1.14286	0.0259175
SOX21_M04535	Control_vs_Smaller	0.0207484	0.999821	1	3.21377	3.16016	552	512	1.14318	0.03665
CUX1_M00103	Control_vs_Smaller	0.0769017	0.762087	1	11.4314	11.539	153	141	1.14377	0.263822
POU2F1_M07059	Control_vs_Smaller	0.033355	0.785497	1	10.5254	10.588	788	733	1.14401	0.0124999
ATF4_TEF_COM_M08199	Control_vs_Smaller	0.102086	0.012278	0.0799647	9.33	8.473	500	463	1.14425	0.0430495
PPARG_M00512	Control_vs_Smaller	0.0378314	0.738192	1	-15.6951	-15.723	669	621	1.14439	0.0205413
DOBOX5_XXX_M01463	Control_vs_Smaller	0.0486139	0.748192	1	11.0554	11.1172	397	367	1.14442	0.0697592
POU2F1_TBX21_COM_M08409	Control_vs_Smaller	0.060622	0.573125	1	9.85	10.121	340	314	1.14456	0.0939806
HOXA13_M04341	Control_vs_Smaller	0.0597994	0.14848	0.587229	11.6081	11.4783	745	692	1.145	0.0141883
ZBTB16_M01075	Control_vs_Smaller	0.0444549	0.500204	1	6.56056	6.74203	710	659	1.14527	0.0166233
LMX1B_M04393	Control_vs_Smaller	0	1	1	10	10	296	273	1.14536	0.114696
POU2F2_M01368	Control_vs_Smaller	0.0429226	0.623747	1	11.5787	11.7513	629	583	1.14548	0.0235294
GBX2_M04324	Control_vs_Smaller	0.0283151	0.999824	1	10.0983	10.0662	295	272	1.14568	0.114103
NKX6-2_M04416	Control_vs_Smaller	0.00976431	1	1	9.23704	9.22727	405	374	1.14583	0.0666594
CUX1_M00095	Control_vs_Smaller	0.0604348	0.752643	1	9.44488	9.30769	254	234	1.14594	0.141726
POU4F1_M03843	Control_vs_Smaller	0.0177081	0.99999	1	11.0826	11.0401	593	549	1.14622	0.0274053
FOXL1_M02753	Control_vs_Smaller	0.0479018	0.264991	0.871469	11.531	11.36	902	839	1.14626	0.00735972
ATOH1_M04160	Control_vs_Smaller	0.0663966	0.166957	0.642067	11.6395	11.515	577	534	1.14635	0.0298466
PITX1_TEAD4_COM_M08650	Control_vs_Smaller	0.0253009	0.99809	1	11.107	11.1782	486	449	1.14677	0.0435579
TCF3_M02088	Control_vs_Smaller	0.0987877	4.80451e-07	7.59158e-06	11.913	12.2005	1598	1501	1.14756	0.00055789
MEOX2_M04401	Control_vs_Smaller	0.0589218	0.446217	1	9.77904	9.8321	439	405	1.14762	0.0521999
NR1H3_RXRA_M07107	Control_vs_Smaller	0.0127555	1	1	11.3605	11.3536	799	741	1.14798	0.0103376
HNF1A_M00725	Control_vs_Smaller	0.0242592	0.96815	1	11.0755	11.1537	848	787	1.14805	0.00800981
PITX2_M01447	Control_vs_Smaller	0.0289466	0.997028	1	11.4772	11.5482	394	363	1.1484	0.0631317
VSX2_M00437	Control_vs_Smaller	0.0470881	0.960939	1	11.5256	11.4744	234	215	1.14872	0.151442
DLX2_TEAD4_COM_M08632	Control_vs_Smaller	0.0309274	0.980516	1	11.2463	11.212	471	434	1.14967	0.0438344
CUX1_FOXI1_COM_M08682	Control_vs_Smaller	0.0838384	0.56225	1	11.1056	11.3152	180	165	1.15047	0.210864
NKX2-2_M00485	Control_vs_Smaller	0.0338925	0.910505	1	11.6028	11.6231	564	520	1.15072	0.0258773
POU3F_COM_M00795	Control_vs_Smaller	0.0114585	1	1	11.23	11.2459	787	728	1.15097	0.00906406
CUX1_FOXO1_COM_M08515	Control_vs_Smaller	0.0321569	0.986241	1	10.875	10.984	408	375	1.15153	0.0570659
HOXD3_M04373	Control_vs_Smaller	0.0307523	0.999937	1	9.24229	9.21154	227	208	1.15181	0.158852
DLX2_MGA_COM_M08383	Control_vs_Smaller	0.035254	0.961417	1	10.7971	10.8675	419	385	1.15208	0.0510996
SOX10_M04521	Control_vs_Smaller	0.024015	0.995454	1	-15.1997	-15.1314	611	563	1.15235	0.0198741
CRX_OTX1_OTX2_COM_M08892	Control_vs_Smaller	0.00709707	1	1	10.5316	10.5372	728	672	1.15245	0.0111584
SOX10_M04524	Control_vs_Smaller	0.0187901	0.999987	1	-17.2007	-17.1111	538	495	1.15275	0.0290298
SOX2_M04540	Control_vs_Smaller	0.0402949	0.840521	1	-7.62863	-8.07675	482	443	1.15298	0.0360912
SOX9_M04554	Control_vs_Smaller	0.0431087	0.776771	1	-10.6112	-10.6833	481	442	1.15318	0.0359095
PRRX2_M02115	Control_vs_Smaller	0.0183615	0.999997	1	10.124	10.1049	508	467	1.15321	0.032042
SOX8_M04546	Control_vs_Smaller	0.0370477	0.710559	1	-37.8816	-37.6858	735	678	1.15343	0.0106127
PRRX1_M04431	Control_vs_Smaller	0	1	1	10	10	235	215	1.15377	0.138671
PRRX2_M04433	Control_vs_Smaller	0.00603662	1	1	9.91489	9.92093	235	215	1.15377	0.138671
BBX_M02739	Control_vs_Smaller	0.0379569	0.828197	1	11.2093	11.0875	559	514	1.15392	0.0232256
OTX1_M03838	Control_vs_Smaller	0.0165289	1	1	11.803	11.8347	396	363	1.15451	0.0535654
DLX1_M04310	Control_vs_Smaller	0	1	1	10	10	221	202	1.15463	0.153262
DLX3_M04301	Control_vs_Smaller	0.0494826	0.953677	1	9.57919	9.5297	221	202	1.15463	0.153262
DLX3_M08042	Control_vs_Smaller	0.0494826	0.953677	1	9.57919	9.5297	221	202	1.15463	0.153262
ALX1_M01453	Control_vs_Smaller	0.0540417	0.941622	1	11.75	11.8045	196	179	1.15514	0.174613
HOXA5_M00023	Control_vs_Smaller	0.0279049	0.998383	1	5.89286	5.97772	392	359	1.15555	0.0569317
POU2F1_M00930	Control_vs_Smaller	0.0183824	0.998662	1	11.2477	11.288	884	816	1.15559	0.00493913
HOXA3_M01337	Control_vs_Smaller	0.0435157	0.982994	1	11.6104	11.7299	231	211	1.1556	0.135381
EBOX_COM_M01034	Control_vs_Smaller	0.205462	2.63241e-17	1.21895e-15	11.3586	10.9714	948	875	1.15704	0.00346141
RAD21_M04850	Control_vs_Smaller	0.0964226	1.28594e-08	2.55198e-07	11.1801	11.3323	2077	1953	1.15709	5.16298e-05
RHOX6_M01435	Control_vs_Smaller	0.0392611	0.98583	1	11.2655	11.3187	275	251	1.15734	0.101344
HMX1_M04333	Control_vs_Smaller	0.0652948	0.345701	1	10.9787	11.1088	422	386	1.15762	0.0435542
LHX9_M01367	Control_vs_Smaller	0.0563158	0.833459	1	11.408	11.5263	250	228	1.15781	0.114942
SOX9_M04550	Control_vs_Smaller	0.0394693	0.834033	1	-31.3112	-30.8483	511	468	1.15784	0.0274019
ZFHX3_M00616	Control_vs_Smaller	0.0386289	0.809232	1	7.5968	7.64341	563	516	1.15799	0.0199628
LBX2_M04384	Control_vs_Smaller	0.0256125	0.999997	1	10.2567	10.2479	261	238	1.15818	0.111728
PDX1_M01013	Control_vs_Smaller	0.0402196	0.928168	1	11.4589	11.3953	377	344	1.15968	0.05234
VENTX_M04448	Control_vs_Smaller	0.0891417	0.323915	0.985239	11.3333	11.2347	234	213	1.15977	0.125187
NEUROD1_M09776	Control_vs_Smaller	0.0676353	0.00232638	0.019151	11.5214	11.7188	1519	1412	1.16018	0.000262425
OBOX2_M03064	Control_vs_Smaller	0.059872	0.382773	1	10.8879	10.6736	473	432	1.16046	0.0313639
BSX_M04292	Control_vs_Smaller	0	1	1	10	10	337	307	1.16085	0.0646707
FOXO1_M04256	Control_vs_Smaller	0.0461179	0.595607	1	4.91798	4.58397	573	524	1.16093	0.0176801
SRY_M04558	Control_vs_Smaller	0.0457196	0.554084	1	4.31833	4.1283	622	569	1.16152	0.0137478
POU1F1_M04069	Control_vs_Smaller	0.045992	0.472648	1	11.2095	11.4044	697	638	1.16232	0.00872918
HOXA4_M08771	Control_vs_Smaller	0.00687755	1	1	9.85047	9.84359	428	390	1.16236	0.0376488
SOX9_M04549	Control_vs_Smaller	0.0349969	0.79489	1	-31.8404	-31.7608	708	648	1.16268	0.00781933
ISX_M04381	Control_vs_Smaller	0	1	1	11	11	272	247	1.16337	0.0904278
LHX9_M04390	Control_vs_Smaller	0	1	1	10	10	272	247	1.16337	0.0904278
RAX2_M04434	Control_vs_Smaller	0	1	1	10	10	272	247	1.16337	0.0904278
SHOX2_M04439	Control_vs_Smaller	0.00147357	1	1	10.6654	10.664	272	247	1.16337	0.0904278
SHOX2_M04441	Control_vs_Smaller	0	1	1	11	11	272	247	1.16337	0.0904278
SHOX_M04440	Control_vs_Smaller	0.00322994	1	1	10.5919	10.5951	272	247	1.16337	0.0904278
SHOX_M08004	Control_vs_Smaller	0	1	1	10	10	272	247	1.16337	0.0904278
UNCX_M04443	Control_vs_Smaller	0	1	1	10	10	272	247	1.16337	0.0904278
POU2F1_M03561	Control_vs_Smaller	0.0276382	0.905132	1	10.7776	10.8116	868	796	1.16361	0.00355148
GSC2_POU2F1_COM_M08404	Control_vs_Smaller	0.0107943	1	1	11.0302	11.0288	496	452	1.16365	0.0251182
HNF1A_M02815	Control_vs_Smaller	0.0812947	0.375132	1	11.4865	11.2979	259	235	1.1641	0.100226
ARID5A_M02840	Control_vs_Smaller	0.0705118	0.802529	1	9.93529	9.88312	170	154	1.16423	0.178556
ZEB1_M09822	Control_vs_Smaller	0.0654016	0.0237421	0.140847	12.2243	12.0925	1070	984	1.16442	0.0012741
SIX3_M01358	Control_vs_Smaller	0.0435642	0.950394	1	10.8733	10.883	292	265	1.1645	0.0774995
NANOG_M07362	Control_vs_Smaller	0.00863821	1	1	11.5955	11.5893	492	448	1.16454	0.0245489
DMRT2_M01147	Control_vs_Smaller	0.0472837	0.343329	1	7.31897	7.51413	812	743	1.16522	0.00408189
POU1F1_M00802	Control_vs_Smaller	0.0520176	0.215128	0.759083	11.5229	11.6496	851	779	1.16555	0.00326521
IRX6_M01377	Control_vs_Smaller	0.0427463	0.769218	1	11.4669	11.5264	499	454	1.16569	0.0233642
CRX_M09680	Control_vs_Smaller	0.0313532	0.968133	1	11.638	11.6645	511	465	1.16573	0.0210081
FOXP2_M08916	Control_vs_Smaller	0.0231225	0.994254	1	10.5604	10.5455	687	627	1.16579	0.0075944
OBOX2_M01364	Control_vs_Smaller	0.0542698	0.508334	1	10.8523	10.6566	474	431	1.1659	0.0263638
NKX2-3_M01457	Control_vs_Smaller	0.0635949	0.467677	1	11.5586	11.4505	367	333	1.16627	0.0489719
FOXI1A_M00268	Control_vs_Smaller	0.0210555	0.989606	1	11.5159	11.5347	913	836	1.16654	0.00246027
FOXC2_M04237	Control_vs_Smaller	0.0710971	0.0145361	0.0923109	11.7448	11.5634	1007	923	1.16733	0.00142585
SOX9_M04553	Control_vs_Smaller	0.0574767	0.329365	0.995561	-23.7442	-23.7734	563	512	1.16759	0.0140118
POU5F1_M01124	Control_vs_Smaller	0.0285463	0.872484	1	11.3151	11.4169	895	818	1.16852	0.00224663
PRDM16_M08792	Control_vs_Smaller	0.0671866	0.412176	1	10.0418	9.75385	359	325	1.16886	0.0465812
ALX3_M04279	Control_vs_Smaller	0.0345279	0.986316	1	10.2612	10.2267	356	322	1.16987	0.0457036
IKZF2_M01003	Control_vs_Smaller	0.0676994	0.192634	0.707963	10.5966	10.6618	528	479	1.16987	0.0162213
SOX6_TEAD4_COM_M08656	Control_vs_Smaller	0.0726578	0.0646377	0.315523	10.2615	10.0294	673	612	1.17004	0.00698367
DLX3_MGA_COM_M08385	Control_vs_Smaller	0.0269904	0.994748	1	11.0341	11.0887	498	451	1.17137	0.0193464
SOX1_M04565	Control_vs_Smaller	0.0428974	0.861841	1	4.44717	4.33152	407	368	1.17138	0.0329467
DRGX_MEIS1_COM_M08375	Control_vs_Smaller	0.0114748	1	1	10.7972	10.7809	429	388	1.17151	0.0287056
DLX2_M04300	Control_vs_Smaller	0.00685723	1	1	9.14958	9.15644	361	326	1.17192	0.0428611
LHX4_M04394	Control_vs_Smaller	0.0104575	1	1	10.4471	10.4575	170	153	1.17197	0.160514
HMGA_COM_M07320	Control_vs_Smaller	0.0343049	0.53946	1	8.68342	8.71773	1134	1038	1.17204	0.000573797
POU2F2_M03836	Control_vs_Smaller	0.041313	0.46544	1	11.455	11.403	877	799	1.17222	0.00203161
POU3F2_M04079	Control_vs_Smaller	0.0333421	0.85	1	11.3727	11.4897	695	631	1.17253	0.00554665
POU5F1_M03837	Control_vs_Smaller	0.0356008	0.772286	1	11.4178	11.523	718	652	1.17282	0.00484804
HOXB13_HOXB2_COM_M08346	Control_vs_Smaller	0.108601	0.0336569	0.185169	10.648	10.9009	358	323	1.17295	0.042029
RXRA_M07125	Control_vs_Smaller	0.0564456	0.03206	0.179042	12.0052	12.1055	1342	1232	1.17308	0.000199827
POU3F1_M00133	Control_vs_Smaller	0.0190035	0.999998	1	11.4167	11.3593	468	423	1.17314	0.0211237
CUX1_HOXB13_COM_M08202	Control_vs_Smaller	0.0604958	0.851088	1	9.65072	9.56383	209	188	1.17343	0.127482
SOX2_M02246	Control_vs_Smaller	0.0206348	0.989993	1	11.3083	11.2514	947	863	1.17349	0.00134533
HOXD9_M04375	Control_vs_Smaller	0.0197721	0.999415	1	10.8768	10.8673	698	633	1.17404	0.00515176
BARHL1_M01332	Control_vs_Smaller	0.0193259	0.999998	1	11.3673	11.4363	452	408	1.17441	0.022904
HOXC13_M07458	Control_vs_Smaller	0.070025	0.138824	0.558311	11.789	11.6608	564	510	1.17468	0.0106928
MSX2_M04407	Control_vs_Smaller	0.00586461	1	1	11.4316	11.4375	373	336	1.17521	0.038246
MSX3_M04410	Control_vs_Smaller	0	1	1	11	11	373	336	1.17521	0.038246
POU2F3_M04074	Control_vs_Smaller	0.0347571	0.856034	1	11.393	11.4448	631	571	1.17527	0.00709927
POU5F1B_M04088	Control_vs_Smaller	0.0347571	0.856034	1	11.393	11.4448	631	571	1.17527	0.00709927
PITX3_M04429	Control_vs_Smaller	0.0101307	1	1	11.1176	11.1242	340	306	1.17558	0.0449148
SOX15_M02903	Control_vs_Smaller	0.0206514	0.999948	1	9.62028	9.58811	503	454	1.17563	0.015168
POU6F2_M08024	Control_vs_Smaller	0.0549613	0.550296	1	11.8874	11.7526	435	392	1.1761	0.0246732
HOXB5_M01319	Control_vs_Smaller	0.0445957	0.920721	1	11.4227	11.4877	317	285	1.17636	0.0511899
NR2E3_M01650	Control_vs_Smaller	0.0399652	0.645029	1	5.51055	5.45412	711	643	1.17786	0.00387511
DLX1_M04299	Control_vs_Smaller	0.0688578	0.634762	1	9.71488	9.76959	242	217	1.17792	0.0884212
DLX1_M08041	Control_vs_Smaller	0.0688578	0.634762	1	9.71488	9.76959	242	217	1.17792	0.0884212
PDX1_M00436	Control_vs_Smaller	0.0324096	0.98967	1	12.1088	12.049	386	347	1.178	0.0313663
HOXA7_M01394	Control_vs_Smaller	0.0670963	0.72045	1	11.3032	11.3687	221	198	1.1785	0.102542
POU2F_COM_M00210	Control_vs_Smaller	0.0502612	0.410033	1	11.034	11.1453	648	585	1.17863	0.00546115
HMX3_M04335	Control_vs_Smaller	0.0392485	0.910583	1	10.0047	10.0733	425	382	1.17906	0.0230772
POU5F1_M09646	Control_vs_Smaller	0.0173563	0.999607	1	11.3084	11.2351	869	787	1.17974	0.00147056
FOXI1_TEAD4_COM_M08746	Control_vs_Smaller	0.0512561	0.543013	1	11.2702	11.3048	507	456	1.1801	0.0128483
CDX2_M07416	Control_vs_Smaller	0.0192336	0.999083	1	10.3659	10.375	779	704	1.18034	0.0023415
TEAD1_M07481	Control_vs_Smaller	0.0212852	0.999302	1	-10.9188	-10.8613	616	555	1.18041	0.00642363
SOX12_M02796	Control_vs_Smaller	0.025004	0.979254	1	11.4432	11.5075	740	668	1.18087	0.0029128
SIX2_M01433	Control_vs_Smaller	0.0498215	0.870103	1	10.9189	10.7283	296	265	1.18103	0.0534319
CUX1_PITX1_COM_M08519	Control_vs_Smaller	0.057113	0.850418	1	10.2966	10.4455	236	211	1.18133	0.0844904
SOX15_M04530	Control_vs_Smaller	0.0528498	0.483383	1	-23.239	-23.6404	523	470	1.1815	0.0117838
HOXA7_HOXA9_MEIS1_COM_M00421	Control_vs_Smaller	0.0620879	0.350544	1	6.78846	7.17857	468	420	1.18194	0.0158297
FOXK1_M04252	Control_vs_Smaller	0.0558838	0.547004	1	7.52358	7.70263	424	380	1.1826	0.0207677
SOX4_M01308	Control_vs_Smaller	0.0418951	0.393418	1	11.8571	11.8929	959	868	1.18267	0.000761183
E2F1_M04516	Control_vs_Smaller	0.109756	0.393028	1	11.3043	11.5935	138	123	1.1829	0.190183
NKX2-9_M01352	Control_vs_Smaller	0.0462672	0.814027	1	11.4617	11.6068	392	351	1.183	0.0268335
SOX7_M04544	Control_vs_Smaller	0.0534351	0.289021	0.922986	-3.41335	-3.50473	704	634	1.18304	0.00335329
HNF4A_M04468	Control_vs_Smaller	0.0397752	0.780038	1	6.57118	6.87476	569	511	1.18339	0.00753683
MAFB_M02879	Control_vs_Smaller	0.0135328	0.999999	1	10.8081	10.7834	839	757	1.18385	0.00134328
FOXD3_M00130	Control_vs_Smaller	0.0105653	1	1	11.7227	11.7472	1100	997	1.18433	0.000302809
NR1H2_NR1H3_NR1H4_COM_M03795	Control_vs_Smaller	0.0475921	0.340223	1	11.335	11.2008	812	732	1.18433	0.00163939
SIX6_M01345	Control_vs_Smaller	0.0387163	0.967693	1	11.1391	11.255	338	302	1.18441	0.0361969
FOXC1_M04234	Control_vs_Smaller	0.0282101	0.902565	1	11.7285	11.6715	847	764	1.18442	0.00128249
PDX1_M01236	Control_vs_Smaller	0.075787	0.422166	1	7.32975	8.26104	279	249	1.18446	0.0573101
POU5F1_M08958	Control_vs_Smaller	0.0327298	0.860274	1	11.4385	11.4969	707	636	1.18452	0.00310776
ZFP281_M02935	Control_vs_Smaller	0.0337032	0.9129	1	11.4599	11.3748	574	515	1.1847	0.00706887
ZBTB3_M02929	Control_vs_Smaller	0.0355467	0.592951	1	10.8057	10.7489	978	884	1.18491	0.00058882
HOXC13_M04357	Control_vs_Smaller	0.0458465	0.388679	1	11.6535	11.5398	808	728	1.18493	0.00159903
HOXB13_M04345	Control_vs_Smaller	0.0607166	0.147284	0.583189	11.7571	11.6305	737	663	1.18521	0.00236537
NKX2-5_M00241	Control_vs_Smaller	0.0708094	0.311208	0.963387	11.6234	11.7238	385	344	1.18546	0.025507
OSR1_M02888	Control_vs_Smaller	0.0205547	0.999977	1	10.75	10.73	476	426	1.18556	0.0137393
SOX6_M08975	Control_vs_Smaller	0.0388733	0.757838	1	11.6222	11.5896	622	558	1.18599	0.00500797
MAFK_M02880	Control_vs_Smaller	0.0188291	0.999651	1	11.1423	11.1096	731	657	1.18624	0.00248844
IRF7_M04019	Control_vs_Smaller	0.0451672	0.682756	1	9.59238	9.54043	525	470	1.18631	0.00897585
FOXL1_M00293	Control_vs_Smaller	0.0653558	0.0514198	0.261684	11.8835	12.0398	893	805	1.18634	0.000886771
SOX1_M04564	Control_vs_Smaller	0.0306636	0.969202	1	5.33458	5.3904	535	479	1.18643	0.00870991
HOXB13_TBX21_COM_M08495	Control_vs_Smaller	0.0295164	0.951555	1	10.3229	10.2157	641	575	1.18654	0.00427722
TEAD4_M04145	Control_vs_Smaller	0.0150559	1	1	11.2089	11.1832	651	584	1.18671	0.0037942
TBX5_M01019	Control_vs_Smaller	0.0600357	0.238183	0.814465	11.948	11.8439	615	551	1.18747	0.00477749
ZNF415_M08991	Control_vs_Smaller	0.119342	0.071071	0.341428	10.9424	11.1713	243	216	1.18854	0.0720917
SIX6_M01398	Control_vs_Smaller	0.0402382	0.984113	1	10.8339	10.7344	271	241	1.18863	0.0593578
HOXB3_M04348	Control_vs_Smaller	0.0198335	1	1	9.66877	9.64894	317	282	1.18929	0.0375961
HNF4G_M04921	Control_vs_Smaller	0.0499082	0.318498	0.977783	12.9857	12.8462	768	689	1.18948	0.00163084
PAX7_M04066	Control_vs_Smaller	0.0556335	0.953679	1	10.1921	10.3185	177	157	1.1896	0.121795
FOXL2_M03548	Control_vs_Smaller	0.0138828	1	1	11.9076	11.9331	552	493	1.18994	0.00664943
OTX2_M01387	Control_vs_Smaller	0.0504249	0.728215	1	11.3872	11.4438	390	347	1.1908	0.021575
LMX1A_M04392	Control_vs_Smaller	0.0107145	1	1	10.2846	10.2954	267	237	1.19082	0.0574531
NR1H4_M08953	Control_vs_Smaller	0.026214	0.986871	1	10.071	10.0957	620	554	1.19098	0.00405861
POU2F1_M07058	Control_vs_Smaller	0.0422144	0.537278	1	10.6636	10.7261	758	679	1.19119	0.00152714
FOS_M04693	Control_vs_Smaller	0.035314	0.718112	1	9.05672	8.76066	811	727	1.19158	0.00110907
SRY_M08976	Control_vs_Smaller	0.0273522	0.986029	1	10.4184	10.3911	576	514	1.19159	0.00532837
T_M00150	Control_vs_Smaller	0.0445576	0.812262	1	-17.7746	-17.6781	426	379	1.19175	0.0155503
FIGLA_M04169	Control_vs_Smaller	0.118988	7.23496e-06	9.92648e-05	11.5519	11.7084	924	830	1.19176	0.000506105
GCM2_HOXA13_COM_M08333	Control_vs_Smaller	0.0400517	0.927134	1	9.86047	10.0581	387	344	1.19192	0.0210822
PAX1_M00326	Control_vs_Smaller	0.0235023	1	1	-52.4381	-52.1075	210	186	1.19214	0.0932007
ARID5B_M00454	Control_vs_Smaller	0.0172495	1	1	11.614	11.6499	513	457	1.19221	0.00816222
SOX7_M04545	Control_vs_Smaller	0.0406227	0.678066	1	-5.84909	-6.26621	656	586	1.19222	0.00291949
CUX1_SOX15_COM_M08685	Control_vs_Smaller	0.0724276	0.54056	1	10.7765	10.9867	255	226	1.19242	0.0579937
MECOM_M00011	Control_vs_Smaller	0.0345328	0.96869	1	4.9316	5.09549	424	377	1.19243	0.0153172
NR6A1_M02009	Control_vs_Smaller	0.0490469	0.428222	1	12.2406	12.1549	665	594	1.19253	0.00281375
CUX2_M03953	Control_vs_Smaller	0.0297227	1	1	6.15646	6.1	147	130	1.19254	0.163333
HOXB2_PITX1_COM_M08501	Control_vs_Smaller	0.0448391	0.731903	1	11.1222	11.2082	491	437	1.19283	0.00933296
SRY_M04557	Control_vs_Smaller	0.0270872	0.990405	1	1.10364	0.930612	550	490	1.19301	0.00592741
HNF4A_M04467	Control_vs_Smaller	0.0253315	0.99202	1	6.04262	6.36029	610	544	1.19321	0.00378407
SOX9_M04552	Control_vs_Smaller	0.0558848	0.304256	0.951584	-13.9984	-13.6257	629	561	1.19356	0.00354504
VSX1_M08015	Control_vs_Smaller	0.0026599	1	1	10.6568	10.6542	271	240	1.19372	0.0533225
VSX2_M04451	Control_vs_Smaller	0.0029674	1	1	11.0738	11.0708	271	240	1.19372	0.0533225
CUX1_M00102	Control_vs_Smaller	0.0354891	0.999968	1	11.3742	11.375	163	144	1.19417	0.134128
HNF1_COM_M00790	Control_vs_Smaller	0.0146671	1	1	11.1848	11.2141	525	467	1.19436	0.00728486
DLX6_M04304	Control_vs_Smaller	0	1	1	10	10	278	246	1.19488	0.0458801
SHOX2_M01415	Control_vs_Smaller	0.0196104	1	1	11.7819	11.8012	188	166	1.19539	0.106937
POU2F3_M01476	Control_vs_Smaller	0.0443535	0.57304	1	11.3856	11.5931	651	580	1.19547	0.00279774
FOSB_JUND_COM_M08928	Control_vs_Smaller	0.0242446	0.968747	1	8.74594	8.70817	862	771	1.19578	0.000594854
LHX4_M01421	Control_vs_Smaller	0.0365016	0.992033	1	11.3174	11.4054	293	259	1.19654	0.0418863
ZFP42_M01695	Control_vs_Smaller	0.0252135	0.975091	1	0.296053	0.10472	760	678	1.19655	0.00114896
ONECUT3_M03957	Control_vs_Smaller	0.046975	0.681934	1	10.2787	10.4342	488	433	1.19661	0.008231
DLX2_MEIS1_COM_M08374	Control_vs_Smaller	0.0680326	0.285625	0.918288	11.1412	11.2571	439	389	1.19708	0.012598
TEAD3_M04143	Control_vs_Smaller	0.0306047	0.977526	1	9.89109	9.83705	505	448	1.19727	0.00763107
FOXJ3_M04249	Control_vs_Smaller	0.0402747	0.647462	1	10.7041	10.7732	703	626	1.19746	0.001676
HNF1B_M02266	Control_vs_Smaller	0.0528635	0.562209	1	8.66738	8.77966	466	413	1.19752	0.00939607
LBX2_M04383	Control_vs_Smaller	0.00983684	1	1	10.6384	10.6441	318	281	1.19758	0.0305804
POU2F2_M04715	Control_vs_Smaller	0	1	1	11	11	631	561	1.19766	0.00294023
ESX1_M04319	Control_vs_Smaller	0.00569969	1	1	10.1758	10.1701	273	241	1.19769	0.0486432
MEIS2_M04028	Control_vs_Smaller	0.077751	0.198909	0.722399	-9	-9.38527	399	353	1.19807	0.016935
SOX8_M08039	Control_vs_Smaller	0.0349274	0.833525	1	-18.6887	-18.8156	665	591	1.19902	0.00207939
LHX2_M07385	Control_vs_Smaller	0.0470866	0.910656	1	11.899	11.8206	297	262	1.19916	0.0351404
POU4F2_M07036	Control_vs_Smaller	0.0273913	0.971966	1	11.8911	11.9046	661	587	1.19989	0.00201866
HMBOX1_M01456	Control_vs_Smaller	0.0356057	0.981715	1	11.3966	11.4335	358	316	1.19992	0.0225672
KLF8_M07294	Control_vs_Smaller	0.0336618	0.798136	1	11.9184	11.9447	772	687	1.20008	0.000923545
GZF1_M01069	Control_vs_Smaller	0.0774172	0.696604	1	-12.3621	-12.8954	174	153	1.20013	0.105501
ZFP105_M02931	Control_vs_Smaller	0.0315177	0.986878	1	10.6884	10.7632	430	380	1.20024	0.0117159
SIX3_M07428	Control_vs_Smaller	0.0483292	0.559366	1	10.6988	10.7666	561	497	1.2004	0.00426788
RXRG_M04492	Control_vs_Smaller	0.0310978	0.921883	1	-2.70365	-2.52568	658	584	1.20055	0.00197429
FOXJ2_HOXB13_COM_M08473	Control_vs_Smaller	0.0151135	0.999997	1	11.3241	11.3659	759	675	1.20057	0.000931672
SOX5_M02910	Control_vs_Smaller	0.0178866	1	1	9.20408	9.19653	392	346	1.2008	0.0159799
DLX5_M01388	Control_vs_Smaller	0.0564721	0.882823	1	11.5402	11.5482	224	197	1.20113	0.0677564
HOXB2_SOX15_COM_M08719	Control_vs_Smaller	0.0410735	0.760297	1	11.328	11.251	558	494	1.20121	0.00416918
NANOG_M09700	Control_vs_Smaller	0.0179575	0.995973	1	11.2788	11.3075	1094	979	1.20128	9.17201e-05
E2F3_M03960	Control_vs_Smaller	0.071501	0.619955	1	2.08621	1.89216	232	204	1.20154	0.0650939
FOXJ1_M00742	Control_vs_Smaller	0.0320981	0.703464	1	9.96337	9.91131	1010	902	1.20172	0.000153984
SIX1_M01313	Control_vs_Smaller	0.0206858	1	1	11.2791	11.2491	301	265	1.20172	0.0325598
POU3F2_M07332	Control_vs_Smaller	0	1	1	9	9	825	734	1.20176	0.000553422
TBP_M00980	Control_vs_Smaller	0	1	1	10	10	398	351	1.20201	0.0150953
NOTO_M04417	Control_vs_Smaller	0.0909663	0.279054	0.901517	10.8266	10.7431	248	218	1.20233	0.0540156
NKX2-3_M04411	Control_vs_Smaller	0.037724	0.739178	1	11.673	11.7262	688	610	1.20265	0.00148851
SMC3_M04854	Control_vs_Smaller	0.0218347	0.841695	1	10.9946	10.9635	1664	1505	1.20273	2.86079e-06
GSX2_M01326	Control_vs_Smaller	0.052329	0.855223	1	11.3523	11.3563	281	247	1.20319	0.037712
TEAD3_M08903	Control_vs_Smaller	0.044474	0.402515	1	11.5626	11.4734	846	752	1.20352	0.000430927
SOX17_M08972	Control_vs_Smaller	0.0293111	0.948658	1	11.6009	11.5714	664	588	1.20361	0.00167882
NKX6-1_M07399	Control_vs_Smaller	0.0111303	1	1	12.0347	12.0316	288	253	1.20411	0.0358972
YY2_M03925	Control_vs_Smaller	0.0523911	0.374907	1	11.0564	10.977	638	564	1.20515	0.00186235
VAX1_M04446	Control_vs_Smaller	0.00221583	1	1	9.92754	9.92975	276	242	1.20615	0.0360425
PPARG_M08961	Control_vs_Smaller	0.0603246	0.289627	0.92315	10.2765	10.1894	557	491	1.20666	0.00334774
FOXO4_M00476	Control_vs_Smaller	0.0185275	0.998133	1	10.575	10.5468	927	823	1.20733	0.00020788
SOX9_M04004	Control_vs_Smaller	0.0211511	0.999664	1	11.1254	11.1033	582	513	1.20741	0.00270282
CDX_COM_M00991	Control_vs_Smaller	0.0391648	0.70836	1	11.5215	11.5956	675	596	1.20766	0.00133646
NEUROD1_M09701	Control_vs_Smaller	0.0588322	0.0151051	0.0955605	11.7794	11.8809	1478	1327	1.2077	5.08115e-06
FOXO3_M01137	Control_vs_Smaller	0.0195414	0.981036	1	11.8993	11.9198	1201	1072	1.20778	2.81189e-05
EN2_M04318	Control_vs_Smaller	0.0503665	0.873924	1	10.3966	10.4685	290	254	1.20785	0.0326608
ZKSCAN1_M08987	Control_vs_Smaller	0.0378917	0.947347	1	11.16	11.2023	400	351	1.20835	0.0123571
RARA_M02787	Control_vs_Smaller	0.0378995	0.732822	1	11.4573	11.5787	691	610	1.20836	0.00111312
SOX7_M04543	Control_vs_Smaller	0.0434585	0.470536	1	0.661654	0.556657	798	706	1.20841	0.000494366
TBX1_M04125	Control_vs_Smaller	0.0474329	0.641272	1	-6.00778	-5.65708	514	452	1.20862	0.0043824
ZBTB16_M04625	Control_vs_Smaller	0.0371065	0.817187	1	11.3605	11.3093	613	540	1.20901	0.00206069
TEAD3_M04635	Control_vs_Smaller	0.0810344	0.00324788	0.0258435	11.0545	11.2059	1028	913	1.20966	8.51254e-05
HBP1_M02762	Control_vs_Smaller	0.033113	0.862526	1	11.6844	11.8448	694	612	1.20982	0.00102557
OBOX3_M01466	Control_vs_Smaller	0.069237	0.326937	0.990017	11.0606	10.8329	396	347	1.21002	0.0119207
ALX1_M04283	Control_vs_Smaller	0.0386798	0.979578	1	11.0096	10.9669	311	272	1.21019	0.025442
HOXC10_M04370	Control_vs_Smaller	0.0493409	0.336764	1	11.5117	11.4617	768	678	1.21041	0.000533104
SOX11_M04559	Control_vs_Smaller	0.0639297	0.158361	0.619045	-29.7703	-29.2452	653	575	1.21061	0.00137366
POU3F2_M00145	Control_vs_Smaller	0.0641535	0.274564	0.892198	11.4793	11.5281	507	445	1.21085	0.00456361
FOXO6_POU2F1_COM_M08619	Control_vs_Smaller	0.0205569	0.999759	1	9.65268	9.62023	596	524	1.21107	0.00199278
SOX30_M02804	Control_vs_Smaller	0.0175962	0.999995	1	11.5145	11.5428	585	514	1.21159	0.00223459
NANOG_M09639	Control_vs_Smaller	0.0294334	0.771681	1	11.2062	11.1795	1067	947	1.21168	5.51209e-05
FOXA1_M08764	Control_vs_Smaller	0.0515429	0.278717	0.901301	11.1141	11.032	780	688	1.21187	0.000473995
ATOH1_M09674	Control_vs_Smaller	0.0557416	0.00896321	0.0618702	12.1137	12.2322	1820	1641	1.21211	4.24868e-07
TBX15_M01263	Control_vs_Smaller	0.045347	0.709743	1	-45.1769	-44.4966	503	441	1.21215	0.00440583
HOXA5_M02271	Control_vs_Smaller	0	1	1	10	10	299	261	1.21229	0.0254802
BATF_M04890	Control_vs_Smaller	0.0232636	0.971162	1	8.04644	8.20879	926	819	1.21235	0.000150754
CDX2_M00729	Control_vs_Smaller	0.0480711	0.555825	1	11.9058	11.9801	573	503	1.21244	0.00225198
POU2F1_M04070	Control_vs_Smaller	0.03174	0.900123	1	11.4853	11.59	682	600	1.21256	0.00093031
HNF1_COM_M01011	Control_vs_Smaller	0.0964643	0.00859145	0.0599245	11.1702	11.0129	617	542	1.21274	0.00155499
SOX9_M00410	Control_vs_Smaller	0.0177776	0.999977	1	11.4984	11.4965	644	566	1.21283	0.00127464
CDX1_M07377	Control_vs_Smaller	0.0378174	0.647696	1	10.4975	10.4597	802	707	1.21323	0.000371443
DRGX_TEAD4_COM_M08414	Control_vs_Smaller	0.0216475	0.999998	1	11.4518	11.4479	363	317	1.21345	0.0136828
HOXD11_M04360	Control_vs_Smaller	0.0521274	0.266984	0.875245	10.6128	10.5546	780	687	1.21378	0.000425954
MYBL1_ONECUT2_COM_M08508	Control_vs_Smaller	0.0740361	0.941782	1	10.6981	10.7935	106	92	1.21439	0.197977
HNF4A_M02868	Control_vs_Smaller	0.0558825	0.421758	1	11.2031	11.3676	522	457	1.21451	0.00338075
HOXA2_M04344	Control_vs_Smaller	0.0105659	1	1	10.1648	10.1542	261	227	1.21585	0.0346023
SOX9_M04551	Control_vs_Smaller	0.0476653	0.543411	1	-30.4807	-30.6929	595	521	1.21628	0.00158749
PLAGL1_M02890	Control_vs_Smaller	0.0436818	0.77576	1	10.7448	10.6841	482	421	1.21639	0.0045192
ZNF217_M01306	Control_vs_Smaller	0.0532844	0.825291	1	11.1096	11.2008	292	254	1.21648	0.0264427
GLIS3_M07345	Control_vs_Smaller	0.0757298	9.50783e-05	0.00105313	12.1722	12.0949	1818	1634	1.21678	2.7555e-07
HOXA1_M04343	Control_vs_Smaller	0.0103668	1	1	10.2018	10.2121	228	198	1.21686	0.049556
TEF_M04225	Control_vs_Smaller	0.0495828	0.94599	1	11.2681	11.1912	235	204	1.21753	0.0423488
PAX6_M01391	Control_vs_Smaller	0.0674442	0.373896	1	11.2481	11.3947	387	337	1.21767	0.00979651
HOXD12_M04361	Control_vs_Smaller	0.0293675	0.935228	1	11.4858	11.4491	706	619	1.21768	0.000597152
YY2_M08020	Control_vs_Smaller	0.110429	0.120383	0.503586	11.5992	11.3333	242	210	1.21817	0.0403298
EOMES_HOXB2_COM_M08342	Control_vs_Smaller	0.0274103	0.997785	1	11.0207	11.0554	435	379	1.2183	0.00631991
FOXO3_M04258	Control_vs_Smaller	0.0378211	0.873391	1	-6.74566	-7.14128	519	453	1.2183	0.00294375
GATA1_TAL1_M07230	Control_vs_Smaller	0.0415871	0.695988	1	11.6254	11.5084	614	537	1.21834	0.0013454
OBOX1_M01450	Control_vs_Smaller	0.0364261	0.920619	1	10.6866	10.6028	485	423	1.21835	0.00415306
MYB_MYBL1_MYBL2_COM_M08890	Control_vs_Smaller	0.0320446	0.897508	1	9.19083	9.15878	676	592	1.21837	0.000786012
RORA_M01138	Control_vs_Smaller	0.0315397	0.948664	1	11.7816	11.7044	577	504	1.21895	0.00167261
SRY_M00160	Control_vs_Smaller	0.0179942	0.999473	1	11.1333	11.1128	848	745	1.21907	0.000168502
YY1_M04908	Control_vs_Smaller	0.00762723	1	1	3.25284	3.14553	791	694	1.21919	0.000273318
HMX1_M01481	Control_vs_Smaller	0.0351422	0.978409	1	11.282	11.3423	383	333	1.21953	0.0104771
DLX3_M07278	Control_vs_Smaller	0	1	1	11	11	531	463	1.21995	0.00262658
TBX21_M04132	Control_vs_Smaller	0.0339609	0.954344	1	1.6281	1.5677	484	421	1.22175	0.003673
E2F1_M04515	Control_vs_Smaller	0.152531	0.0289509	0.164714	11.089	11.697	191	165	1.22241	0.0684041
SOX1_M04563	Control_vs_Smaller	0.0418	0.773755	1	3.46792	3.33623	530	461	1.22307	0.0023235
MSX1_M04405	Control_vs_Smaller	0.038151	0.966048	1	10.6006	10.6387	358	310	1.224	0.0114807
SOX11_M02795	Control_vs_Smaller	0.0249431	0.841043	1	11.897	11.8571	1291	1141	1.22421	3.87582e-06
NR2F2_M02783	Control_vs_Smaller	0.0275705	0.973143	1	11.6371	11.6872	653	569	1.22426	0.000709923
DLX2_GCM2_COM_M08586	Control_vs_Smaller	0.0100481	1	1	11.1124	11.1429	436	378	1.22463	0.00506826
ZNF24_M09791	Control_vs_Smaller	0.0179263	0.999523	1	10.6387	10.6694	847	741	1.22464	0.000132695
FOXJ2_M07990	Control_vs_Smaller	0.0680149	0.175266	0.663265	11.8887	12	557	484	1.22513	0.00154083
TCF7L2_M02922	Control_vs_Smaller	0.0688365	0.475413	1	11.3943	11.1423	317	274	1.22516	0.0169436
POU5F1_M01307	Control_vs_Smaller	0.00465186	1	1	10.1561	10.1607	833	728	1.22561	0.000131465
ASCL1_M03877	Control_vs_Smaller	0.0217223	0.902431	1	2.36075	2.58424	1447	1282	1.22571	1.15437e-06
FOXH1_M09620	Control_vs_Smaller	0.0341133	0.907503	1	11.6621	11.5992	580	504	1.22576	0.00122349
HOXD13_M04363	Control_vs_Smaller	0.0766212	0.0401937	0.216138	11.9234	11.7427	705	614	1.22644	0.00037864
MSX1_M00394	Control_vs_Smaller	0.00765337	1	1	9.2153	9.22295	353	305	1.22665	0.0109028
EVX2_M01386	Control_vs_Smaller	0.0183962	1	1	10.5773	10.6228	194	167	1.2269	0.055586
HOXB4_M01424	Control_vs_Smaller	0.0571489	0.78662	1	11.5399	11.5378	276	238	1.22699	0.0250286
TCF3_M00693	Control_vs_Smaller	0.0884595	6.83403e-05	0.000780296	11.9942	12.2577	1387	1226	1.22708	1.57204e-06
DMBX1_M01403	Control_vs_Smaller	0.0876429	0.182976	0.682167	11.535	11.7746	329	284	1.22715	0.0135455
HOXA9_M07457	Control_vs_Smaller	0.0110309	1	1	10.1919	10.1809	542	470	1.22736	0.00166154
POU5F1_M08780	Control_vs_Smaller	0.0442591	0.553176	1	11.4758	11.6515	683	594	1.22765	0.000430961
SOX18_M04532	Control_vs_Smaller	0.0487395	0.525308	1	-1.53401	-1.34902	588	510	1.22841	0.00104857
TEAD3_M04144	Control_vs_Smaller	0.0303819	0.97514	1	12.4358	12.4662	530	459	1.22869	0.00184598
HBP1_M01661	Control_vs_Smaller	0.0688765	0.256811	0.851102	11.8581	11.7626	458	396	1.22872	0.00355376
KLRG1_MAFA_COM_M07325	Control_vs_Smaller	0.0296817	0.695142	1	11.426	11.429	1209	1063	1.22889	4.82699e-06
FOXG1_M07989	Control_vs_Smaller	0.0100526	1	1	12.455	12.4651	578	501	1.22897	0.00106974
FOXJ2_M04247	Control_vs_Smaller	0.0672496	0.169885	0.649539	11.6194	11.6866	578	501	1.22897	0.00106974
FOXJ3_M04275	Control_vs_Smaller	0.0672496	0.169885	0.649539	11.8564	11.9661	578	501	1.22897	0.00106974
FOXO1_M04255	Control_vs_Smaller	0.0424169	0.710808	1	11.692	11.7445	578	501	1.22897	0.00106974
HOXD13_M04371	Control_vs_Smaller	0.0374468	0.727874	1	11.6389	11.5655	720	626	1.22912	0.000308629
FOXJ2_PITX1_COM_M08477	Control_vs_Smaller	0.0348453	0.967977	1	11.3529	11.3842	425	367	1.22941	0.0050536
FOXK1_M04277	Control_vs_Smaller	0.0428281	0.77705	1	6.08946	6.22759	503	435	1.22975	0.00222939
GATA3_M09623	Control_vs_Smaller	0.00896278	1	1	11.3446	11.3393	769	669	1.22979	0.0001784
TEF_M04226	Control_vs_Smaller	0.0525687	0.791361	1	12.0525	11.9032	324	279	1.23011	0.0128459
HOXA13_M04342	Control_vs_Smaller	0.0556159	0.603553	1	11.04	10.9101	400	345	1.23023	0.00620936
RXRA_M04489	Control_vs_Smaller	0.0266927	0.974832	1	4.76343	4.85953	689	598	1.23051	0.000361956
HNF1A_M00132	Control_vs_Smaller	0.0113661	1	1	11.2634	11.2605	524	453	1.23082	0.00173848
CUX1_FOXO6_COM_M08516	Control_vs_Smaller	0.0267442	0.999959	1	11.0833	11.1822	300	258	1.23107	0.0159485
HOXC12_M04355	Control_vs_Smaller	0.0124828	1	1	11.633	11.6361	703	610	1.23126	0.000328326
SOX17_M02904	Control_vs_Smaller	0.0165461	0.999999	1	10.1391	10.0964	611	529	1.23143	0.000741189
NFIL3_M00045	Control_vs_Smaller	0.0741137	0.503985	1	11.2863	11.1689	262	225	1.23179	0.0242499
ONECUT1_M03955	Control_vs_Smaller	0.120267	0.074749	0.356528	10.6958	11.2524	240	206	1.23183	0.0308224
HOXD10_M08816	Control_vs_Smaller	0.00992823	1	1	10.7355	10.7455	760	660	1.23188	0.000182148
FOXO3_M00477	Control_vs_Smaller	0.0436366	0.389067	1	10.5121	10.6131	908	791	1.23219	4.79193e-05
POU5F1_M09782	Control_vs_Smaller	0.0159946	0.999938	1	11.5333	11.5152	872	759	1.23222	6.76705e-05
SOX14_M04528	Control_vs_Smaller	0.0194606	0.999804	1	8.89193	8.96309	657	569	1.2324	0.000466212
DRGX_GCM2_COM_M08326	Control_vs_Smaller	0.101265	0.0781508	0.370632	11.1224	11.2465	335	288	1.23251	0.0113359
ISL2_M04379	Control_vs_Smaller	0.0215344	0.999982	1	10.3672	10.3887	433	373	1.23277	0.00388062
HLF_M04212	Control_vs_Smaller	0.060026	0.751357	1	11.7388	11.8435	268	230	1.2328	0.0228957
UNCX_M04445	Control_vs_Smaller	0	1	1	10	10	174	149	1.23291	0.063878
PITX1_M01484	Control_vs_Smaller	0.032953	0.967088	1	11.2818	11.322	479	413	1.23294	0.0024631
PITX3_M01735	Control_vs_Smaller	0.0315732	0.994172	1	10.8074	10.862	379	326	1.2331	0.00705471
IKZF3_M00088	Control_vs_Smaller	0.0540692	0.392333	1	11.0594	11.1807	589	509	1.23322	0.000838777
POU2F2_M04072	Control_vs_Smaller	0.0178474	0.999958	1	11.4012	11.4429	678	587	1.23345	0.000362202
OTX1_M04418	Control_vs_Smaller	0.047416	0.982479	1	10.1386	10.0694	202	173	1.23354	0.0471536
MECOM_M00082	Control_vs_Smaller	0.0229413	0.999406	1	11.1372	11.0763	532	459	1.23364	0.00149009
NEUROG2_M04183	Control_vs_Smaller	0.0560804	0.249843	0.836322	10.5228	10.4786	702	608	1.23369	0.000289588
PDX1_M01233	Control_vs_Smaller	0.00952381	1	1	11.4531	11.4429	245	210	1.23372	0.0287586
PDX1_M04425	Control_vs_Smaller	0.00884354	1	1	10.3184	10.3095	245	210	1.23372	0.0287586
FOXN2_M04644	Control_vs_Smaller	0.0270528	0.985534	1	11.4196	11.4223	603	521	1.23389	0.000685144
FOXJ2_M00422	Control_vs_Smaller	0.0172562	0.996866	1	12.5013	12.4763	1157	1012	1.23449	4.82068e-06
EMX2_M01461	Control_vs_Smaller	0.0633001	0.793916	1	11.1982	11.3053	222	190	1.23496	0.0361503
NOBOX_M01441	Control_vs_Smaller	0.0222854	1	1	11.2477	11.2895	222	190	1.23496	0.0361503
SOX_COM_M01014	Control_vs_Smaller	0.035545	0.777359	1	10.791	10.9115	732	633	1.23666	0.000174233
AR_M00953	Control_vs_Smaller	0.0256862	0.952561	1	3.45518	3.35839	859	745	1.23667	5.3463e-05
VAX2_M01327	Control_vs_Smaller	0.0698418	0.617459	1	11.5363	11.6038	248	212	1.23721	0.0262272
CDX1_M01373	Control_vs_Smaller	0.0698148	0.164615	0.634482	11.7174	11.5672	545	469	1.23741	0.00106861
PBX1_M07451	Control_vs_Smaller	0.102263	0.00768862	0.0538527	11.8922	11.5647	566	487	1.23823	0.000832391
FOXM1_M07255	Control_vs_Smaller	0.0240385	0.977597	1	10.5865	10.5625	832	720	1.23879	6.48277e-05
SOX10_M04525	Control_vs_Smaller	0.0431699	0.611268	1	-27.736	-28.0951	659	568	1.23879	0.000334231
FOXO1_M01968	Control_vs_Smaller	0	1	1	12	12	310	265	1.23902	0.0122702
STAT4_M01666	Control_vs_Smaller	0.0550554	0.249822	0.836322	12.1521	12.0079	730	630	1.23929	0.000151834
HMGA_COM_M01010	Control_vs_Smaller	0.0370999	0.450681	1	10.3243	10.2646	1141	994	1.23957	3.71093e-06
SOX21_M04538	Control_vs_Smaller	0.0180292	0.999986	1	5.79605	5.82027	608	523	1.23986	0.000504228
MAFB_M02775	Control_vs_Smaller	0.02819	0.959809	1	10.9811	10.9848	687	592	1.23995	0.000221943
HOXB2_TBX21_COM_M08355	Control_vs_Smaller	0.0372448	0.910849	1	11.4339	11.3783	484	415	1.24029	0.00180875
CDX2_M01659	Control_vs_Smaller	0.0240334	0.995188	1	10.4216	10.3752	638	549	1.24031	0.000381802
HOXD10_M07258	Control_vs_Smaller	0.0449302	0.415555	1	11.9211	11.8385	824	712	1.24058	5.99421e-05
POU2F1_M00342	Control_vs_Smaller	0.0338978	0.803783	1	11.715	11.7439	765	660	1.24079	0.000106513
HMGA_COM_M00750	Control_vs_Smaller	0	1	1	10	10	612	526	1.24108	0.000466063
HIC1_M02763	Control_vs_Smaller	0.0215753	0.995976	1	11.2866	11.2992	771	665	1.24134	9.0142e-05
FOXH1_M07093	Control_vs_Smaller	0.0154474	0.999999	1	11.7538	11.6963	666	573	1.2414	0.000253621
FOXD2_M04239	Control_vs_Smaller	0	1	1	11	11	481	412	1.24155	0.0017504
FOXD3_M04241	Control_vs_Smaller	0	1	1	11	11	481	412	1.24155	0.0017504
FOXG1_M04272	Control_vs_Smaller	0	1	1	12	12	481	412	1.24155	0.0017504
FOXI1_M04244	Control_vs_Smaller	0	1	1	12	12	481	412	1.24155	0.0017504
FOXK1_M04278	Control_vs_Smaller	0	1	1	10	10	481	412	1.24155	0.0017504
FOXL1_M04253	Control_vs_Smaller	0	1	1	12	12	481	412	1.24155	0.0017504
FOXO4_M04262	Control_vs_Smaller	0	1	1	12	12	481	412	1.24155	0.0017504
FOXO6_M04265	Control_vs_Smaller	0	1	1	12	12	481	412	1.24155	0.0017504
FOXP3_M04267	Control_vs_Smaller	0	1	1	11	11	481	412	1.24155	0.0017504
SOX13_M09787	Control_vs_Smaller	0.00162642	1	1	11.5489	11.5502	705	607	1.24163	0.000186186
CEBPA_M00116	Control_vs_Smaller	0.031357	0.886903	1	9.96054	9.93365	735	633	1.24221	0.000125668
FOXJ3_TBX21_COM_M08293	Control_vs_Smaller	0.0577043	0.423202	1	9.90283	10.1537	494	423	1.24236	0.00141557
IKZF1_M00086	Control_vs_Smaller	0.0336719	0.894945	1	11.61	11.5477	623	535	1.24255	0.000368542
NR4A2_M04479	Control_vs_Smaller	0.0184295	0.999999	1	1.16667	1.14423	486	416	1.24259	0.0016359
FOXA2_M00131	Control_vs_Smaller	0.0241266	0.945788	1	11.6339	11.6655	1008	873	1.24335	8.65244e-06
SOX6_M07128	Control_vs_Smaller	0.0116202	1	1	12.1943	12.2086	1148	997	1.24415	2.47395e-06
YY1_M04696	Control_vs_Smaller	0.0288729	0.916705	1	9.94058	9.85609	791	681	1.24444	6.82494e-05
VSX1_M04450	Control_vs_Smaller	0.0228016	0.999999	1	9.75974	9.80916	308	262	1.24525	0.010551
FOXI1_M00289	Control_vs_Smaller	0.0179048	0.997296	1	12.1871	12.1779	1058	916	1.24546	4.84535e-06
MEOX1_M04398	Control_vs_Smaller	0.0166678	1	1	11.109	11.1106	266	226	1.24553	0.017317
SOX2_M07432	Control_vs_Smaller	0.0141693	0.999973	1	11.2387	11.218	1039	899	1.24568	5.73416e-06
HOXB2_M04347	Control_vs_Smaller	0.023646	1	1	9.32653	9.30288	245	208	1.24587	0.0222091
HOXA10_M08768	Control_vs_Smaller	0.042051	0.93913	1	11.5029	11.5808	342	291	1.24594	0.0074637
DLX3_MEIS1_COM_M08609	Control_vs_Smaller	0.0768111	0.142363	0.56707	10.7762	11.0735	478	408	1.24602	0.00149605
POU3F4_M04083	Control_vs_Smaller	0.0791223	0.0483282	0.249421	11.4315	11.6949	635	544	1.2461	0.000290261
FOXB1_M04231	Control_vs_Smaller	0.0329018	0.858742	1	11.9847	11.9482	720	618	1.24624	0.000120114
DBP_M07038	Control_vs_Smaller	0.0484742	0.420767	1	10.6562	10.5844	704	604	1.24632	0.000144725
FOXG1_M04270	Control_vs_Smaller	0.0334967	0.738902	1	-17.9583	-17.8144	888	765	1.24671	2.18345e-05
TCF3_M04190	Control_vs_Smaller	0.100525	0.000200332	0.00205028	12.1831	11.9774	972	839	1.24679	9.67298e-06
AP3_COM_M04609	Control_vs_Smaller	0.0427707	0.482687	1	10.6017	10.6445	821	706	1.24699	4.06126e-05
HESX1_M04330	Control_vs_Smaller	0.0317229	0.999441	1	11.2671	11.2681	277	235	1.24775	0.0153036
SOX8_M02912	Control_vs_Smaller	0.0518815	0.421844	1	10.8893	10.859	614	525	1.24798	0.000330247
HOXA6_M08772	Control_vs_Smaller	0	1	1	9	9	338	287	1.24849	0.00710852
PITX1_M07055	Control_vs_Smaller	0.0412144	0.701525	1	11.4035	11.4757	627	536	1.24868	0.000266199
FOXM1_M08883	Control_vs_Smaller	0.0594176	0.0623563	0.304833	10.4981	10.4387	1048	905	1.24872	3.91339e-06
CRX_M07352	Control_vs_Smaller	0.0673383	0.457859	1	10.8779	10.8253	344	292	1.24909	0.00673134
SRY_M04556	Control_vs_Smaller	0.0322817	0.967828	1	2.71	2.50469	500	426	1.2491	0.00104169
PDX1_M01255	Control_vs_Smaller	0.0398383	0.69557	1	11.323	11.2931	678	580	1.24939	0.000156431
NKX6-1_M04415	Control_vs_Smaller	0.0209877	0.999997	1	10.479	10.5	405	344	1.25015	0.00313355
NR2F2_M09778	Control_vs_Smaller	0.0712094	0.0655123	0.317468	11.9931	11.8055	721	617	1.25031	9.50245e-05
CEBP_COM_M00912	Control_vs_Smaller	0.0285917	0.882975	1	10.3315	10.2974	896	770	1.25032	1.64613e-05
HMX2_M04334	Control_vs_Smaller	0.0762878	0.145105	0.577303	10.5498	10.6268	482	410	1.25065	0.00121808
POU2F1_M00135	Control_vs_Smaller	0.0332758	0.880896	1	9.48348	9.56063	666	569	1.25072	0.000155502
CRX_M07081	Control_vs_Smaller	0.018497	0.999978	1	11.8027	11.8093	603	514	1.25174	0.000292472
NR1D1_M03884	Control_vs_Smaller	0.0344403	0.870812	1	11.5258	11.6037	639	545	1.25214	0.000209381
GATA3_TEAD4_COM_M08751	Control_vs_Smaller	0.0247598	0.997533	1	10.6393	10.7173	549	467	1.25276	0.00053345
TBX22_M01195	Control_vs_Smaller	0.0366774	0.807317	1	-43.9663	-44.2374	652	556	1.25277	0.000168469
HOXD12_TBX21_COM_M08371	Control_vs_Smaller	0.06514	0.567069	1	8.30225	8.53612	311	263	1.25292	0.00843891
CUX1_HOXA13_COM_M08201	Control_vs_Smaller	0.0733024	0.536602	1	9.05837	8.74194	257	217	1.25322	0.0174153
FOXA2_M02749	Control_vs_Smaller	0.0439649	0.419403	1	11.8826	11.8261	860	736	1.2548	1.61883e-05
HSF2_M07358	Control_vs_Smaller	0.0340621	0.797361	1	11.5725	11.5478	772	659	1.25534	4.32749e-05
HNF1A_M00206	Control_vs_Smaller	0.0338235	0.905999	1	10.13	10.2373	600	510	1.2554	0.000278976
NR1H2_M01198	Control_vs_Smaller	0.0655127	0.161051	0.62581	-16.1113	-15.0785	629	535	1.25548	0.000186955
NFYC_M02107	Control_vs_Smaller	0.037912	0.866473	1	10.6442	10.4834	534	453	1.25589	0.000569921
HNF1A_M02162	Control_vs_Smaller	0.0428016	0.722953	1	11.0249	10.9224	562	477	1.25612	0.000378869
ZIC3_M03931	Control_vs_Smaller	0.0654146	0.0172603	0.107657	9.5535	9.19355	1187	1023	1.2563	5.96408e-07
GATA3_M00351	Control_vs_Smaller	0.0378975	0.843018	1	11.3463	11.3063	566	480	1.25734	0.00034929
HOXA13_M01297	Control_vs_Smaller	0.0338932	0.767995	1	10.4637	10.4298	826	705	1.25734	2.04166e-05
RXRA_M09833	Control_vs_Smaller	0.0530066	0.0176113	0.109114	11.3827	11.4594	1790	1565	1.25746	2.74842e-09
STAT5A_M00499	Control_vs_Smaller	0	1	1	8	8	896	766	1.25747	1.00446e-05
DPRX_M04307	Control_vs_Smaller	0.052935	0.895673	1	11.2183	11.3491	252	212	1.25778	0.016288
BATF_JUN_M07076	Control_vs_Smaller	0.0131226	0.999996	1	12.3184	12.2933	1049	900	1.25781	2.11835e-06
EOMES_POU2F1_COM_M08399	Control_vs_Smaller	0.0369927	0.927524	1	11.1137	11.0152	466	394	1.25809	0.00112781
AR_M01996	Control_vs_Smaller	0.0365813	0.519866	1	10.9981	10.9189	1063	912	1.25832	1.70091e-06
HLTF_M01107	Control_vs_Smaller	0.0235474	0.999974	1	8.12732	8.10377	377	318	1.25832	0.00322662
CRX_M01436	Control_vs_Smaller	0.0551471	0.748726	1	10.9814	10.8787	323	272	1.25875	0.00663049
SIX5_M04678	Control_vs_Smaller	0.0375611	0.826746	1	11.8244	11.8974	598	507	1.25875	0.000239858
TWIST2_M08006	Control_vs_Smaller	0.0227155	0.996555	1	11.9723	11.9828	685	582	1.25878	9.0511e-05
RORB_M01722	Control_vs_Smaller	0	1	1	13	13	382	322	1.25936	0.0030156
ONECUT2_TEAD4_COM_M08434	Control_vs_Smaller	0.0219048	1	1	8.844	8.79048	250	210	1.25967	0.0158497
PROP1_M04626	Control_vs_Smaller	0.0169349	1	1	10.7907	10.7738	497	420	1.25976	0.000685031
NKX2-8_M04412	Control_vs_Smaller	0.0541204	0.377224	1	11.1182	11.1047	609	516	1.25996	0.000188417
RXRA_M02895	Control_vs_Smaller	0.0295753	0.999899	1	9.56506	9.50885	269	226	1.26004	0.0120641
ARID3A_M02839	Control_vs_Smaller	0.0140562	1	1	8.35859	8.35542	198	166	1.2605	0.0298405
OTX1_M04422	Control_vs_Smaller	0.0371512	0.998045	1	9.91525	9.76768	236	198	1.26078	0.0194848
HNF4A_M02220	Control_vs_Smaller	0.0339712	0.669885	1	11.2008	11.3141	976	834	1.26089	3.32757e-06
TBX1_M04128	Control_vs_Smaller	0.0273314	0.990949	1	-0.289091	-0.350538	550	465	1.2609	0.000367694
HOXA7_M01336	Control_vs_Smaller	0.0342679	0.999005	1	11.102	11.0607	255	214	1.26103	0.0148094
DUXBL1_M02968	Control_vs_Smaller	0.0450102	0.801962	1	10.836	10.8892	439	370	1.26137	0.00133817
NFAT_COM_M00935	Control_vs_Smaller	0.00237175	1	1	11.2743	11.2735	1130	969	1.26139	6.88715e-07
MECOM_M00079	Control_vs_Smaller	0.0404533	0.785505	1	2.84698	2.84842	562	475	1.2617	0.000292752
HOXA13_MEIS1_COM_M08380	Control_vs_Smaller	0.0337441	0.924269	1	11.4982	11.45	568	480	1.2621	0.000276331
FOXO4_M04261	Control_vs_Smaller	0.0945705	0.0496182	0.255289	5.5473	4.9385	444	374	1.26229	0.00124989
HOXB2_TBX3_COM_M08358	Control_vs_Smaller	0.00858124	1	1	11.4233	11.4348	437	368	1.26243	0.00130468
TRPS1_M07434	Control_vs_Smaller	0.0503199	0.355258	1	4.83858	5.31129	731	620	1.26269	4.41178e-05
SOX2_M01272	Control_vs_Smaller	0.0150531	0.999956	1	11.8077	11.8109	967	825	1.26278	3.39136e-06
HNF4_COM_M00764	Control_vs_Smaller	0.0640726	0.0482042	0.249267	11.4877	11.7425	974	831	1.26298	2.87012e-06
MAFB_M04219	Control_vs_Smaller	0.0384847	0.690192	1	11.6092	11.4864	737	625	1.26309	3.70474e-05
GSX2_M04328	Control_vs_Smaller	0.0160203	1	1	9.29384	9.30986	422	355	1.26331	0.00157689
DBP_M01872	Control_vs_Smaller	0.0763227	0.0291783	0.165443	9.93333	9.8429	780	662	1.26346	2.24052e-05
MYC_M09697	Control_vs_Smaller	0.0498038	0.21996	0.770321	11.7539	11.6916	955	814	1.26366	3.37359e-06
HOXA10_M01464	Control_vs_Smaller	0.0364982	0.76387	1	11.3986	11.3049	720	610	1.26381	4.40608e-05
CDX1_M00100	Control_vs_Smaller	0	1	1	8	8	584	493	1.26405	0.000202671
TP63_M04499	Control_vs_Smaller	0.0938846	0.239019	0.814951	-0.0426357	0.643519	258	216	1.26422	0.013464
DUXBL1_M01390	Control_vs_Smaller	0.0466216	0.765371	1	10.85	10.9189	440	370	1.26441	0.00118722
DPRX_M04306	Control_vs_Smaller	0.0282291	0.999972	1	10.303	10.3077	264	221	1.26456	0.011264
CEBP_COM_M00770	Control_vs_Smaller	0.0181141	0.999055	1	9.22064	9.19613	911	775	1.26479	4.94087e-06
RHOXF1_M04437	Control_vs_Smaller	0.0152085	1	1	10.2767	10.2919	412	346	1.26521	0.00158294
HOXA10_M04340	Control_vs_Smaller	0.020255	0.999267	1	10.9647	10.9599	708	599	1.26528	4.8884e-05
NR2F2_M09599	Control_vs_Smaller	0.0412845	0.277295	0.897574	11.7236	11.6006	1241	1064	1.26567	1.60381e-07
SOX_COM_M08899	Control_vs_Smaller	0.00542401	1	1	10.1738	10.1792	938	798	1.26569	3.56429e-06
ONECUT2_M03956	Control_vs_Smaller	0.110494	0.0526125	0.265371	10.7063	11.0933	320	268	1.26579	0.00556408
CDX2_M01449	Control_vs_Smaller	0.0450152	0.617256	1	11.7479	11.6797	607	512	1.26592	0.000141852
PBX1_M00096	Control_vs_Smaller	0.0501915	0.705021	1	10.6572	10.5634	423	355	1.26646	0.00139806
OBOX5_M01480	Control_vs_Smaller	0.0314633	0.984739	1	10.7829	10.8982	456	383	1.2665	0.000871304
ZNF217_M07598	Control_vs_Smaller	0.0190936	0.999191	1	11.861	11.8712	806	683	1.2665	1.41529e-05
LHX6_M01422	Control_vs_Smaller	0.06543	0.776018	1	11.3257	11.1813	218	182	1.26656	0.0199577
ESRRA_M00511	Control_vs_Smaller	0.0513406	0.287992	0.921463	11.8266	11.6951	790	669	1.26685	1.7082e-05
RARG_M03562	Control_vs_Smaller	0.0297936	0.836427	1	11.7328	11.7172	932	792	1.26705	3.33309e-06
POU2F1_M00162	Control_vs_Smaller	0.0496508	0.416708	1	11.8311	11.9322	681	575	1.26708	5.86022e-05
EMX1_M07988	Control_vs_Smaller	0.0286733	0.999975	1	10.248	10.2217	254	212	1.26807	0.012715
RORA_M04487	Control_vs_Smaller	0.0221328	0.994728	1	-1.33204	-1.3911	771	652	1.26809	1.98895e-05
CPEB1_M04514	Control_vs_Smaller	0.015329	0.999908	1	11.5436	11.5283	997	848	1.26812	1.52774e-06
CEBPA_M01866	Control_vs_Smaller	0.0801974	0.0104066	0.0700921	9.53295	9.43298	880	746	1.26856	5.67079e-06
FOXO1_HOXA10_COM_M08482	Control_vs_Smaller	0.0486819	0.563452	1	10.7912	10.8674	565	475	1.26892	0.000204674
FOSL2_M08914	Control_vs_Smaller	0.0382057	0.4854	1	9.74322	9.70501	1032	878	1.26901	1.05364e-06
VSX1_M08981	Control_vs_Smaller	0.012382	1	1	11.4524	11.4552	347	290	1.26944	0.0036111
OSR1_M02784	Control_vs_Smaller	0.0263672	0.990027	1	11.2769	11.2663	603	507	1.27009	0.000133026
CEBPB_TEAD4_COM_M08626	Control_vs_Smaller	0.0698693	0.276753	0.897562	5.30505	5.17808	436	365	1.27019	0.000984966
FOXP3_M01599	Control_vs_Smaller	0.0663332	0.0939879	0.425177	11.7784	11.8782	749	632	1.27034	2.22948e-05
TEAD1_M07340	Control_vs_Smaller	0.0157717	0.999967	1	11.0487	11.0466	863	730	1.27097	5.96192e-06
HNF4A_M09626	Control_vs_Smaller	0.0476543	0.241835	0.818217	11.3936	11.5842	1001	849	1.27223	1.08231e-06
BARHL1_M04294	Control_vs_Smaller	0.0404843	0.934177	1	9.25722	9.31132	381	318	1.2723	0.00198619
BARHL2_M04288	Control_vs_Smaller	0.0200878	1	1	10.2032	10.2372	374	312	1.27273	0.00206782
ATF4_CEBPD_COM_M08198	Control_vs_Smaller	0.0801698	0.0999887	0.442712	7.15706	6.69121	503	421	1.27275	0.000380261
FOXA2_M09687	Control_vs_Smaller	0.0516616	0.215157	0.759083	11.9433	11.7924	900	761	1.27284	3.31503e-06
NR4A2_M04478	Control_vs_Smaller	0.0295285	0.997917	1	7.56842	7.60883	380	317	1.27295	0.00195859
RFX5_M04841	Control_vs_Smaller	0.0513143	0.499434	1	12.2687	12.3015	562	471	1.27303	0.000194155
TBX15_M04121	Control_vs_Smaller	0.0296534	0.961783	1	-6.86977	-6.81034	622	522	1.27326	8.83113e-05
NKX2-6_M01322	Control_vs_Smaller	0.0196127	0.999863	1	11.1528	11.1388	635	533	1.27349	7.08649e-05
SOX18_M07307	Control_vs_Smaller	0.0207912	0.997964	1	11.3765	11.4006	765	644	1.2741	1.42048e-05
CEBPA_DDIT3_COM_M00249	Control_vs_Smaller	0.112646	0.00381034	0.0296123	11.4747	11.2534	533	446	1.27411	0.000255626
FOS_M04802	Control_vs_Smaller	0.0415116	0.655235	1	12.2374	12.1431	674	566	1.27423	4.12372e-05
FIGLA_TEAD4_COM_M08638	Control_vs_Smaller	0.0300988	0.914631	1	9.93531	9.86699	742	624	1.27468	1.79101e-05
SRF_M04025	Control_vs_Smaller	0.0279389	0.999783	1	7.11927	7.00368	327	272	1.27496	0.0035873
ZNF410_M03936	Control_vs_Smaller	0.0319302	0.979107	1	-0.775424	-0.756345	472	394	1.27525	0.000548631
HOXA10_M03873	Control_vs_Smaller	0.0133841	1	1	10.6088	10.5954	570	477	1.27529	0.000145893
HNF4A_M04466	Control_vs_Smaller	0.0593026	0.220479	0.771328	4.7356	5.12148	677	568	1.27558	3.74507e-05
GATA1_M00346	Control_vs_Smaller	0.0894475	0.0611104	0.299181	12.0382	12.1399	471	393	1.27577	0.000541065
MECOM_M00081	Control_vs_Smaller	0.0205647	0.976258	1	11.4656	11.4489	1164	989	1.27578	1.30101e-07
TBP_M00216	Control_vs_Smaller	0.0474026	0.291129	0.926168	12.0812	11.9782	924	780	1.27603	2.02501e-06
POU6F1_M01479	Control_vs_Smaller	0.0278539	0.997522	1	11.4224	11.3644	438	365	1.27633	0.000769533
CEBPG_M00622	Control_vs_Smaller	0.022196	0.987612	1	12.1503	12.1153	885	746	1.27662	3.12309e-06
ISL2_M02082	Control_vs_Smaller	0	1	1	11	11	450	375	1.27675	0.000690395
FOXM1_M04663	Control_vs_Smaller	0.0593205	0.404928	1	10.375	10.5479	488	407	1.27697	0.000400984
POU2F1_SOX15_COM_M08406	Control_vs_Smaller	0.0393297	0.727362	1	11.4595	11.319	666	558	1.27707	4.19081e-05
LEF1_M02878	Control_vs_Smaller	0.0771072	0.264603	0.871469	11.4332	11.1934	367	305	1.27751	0.0021194
POU2F2_M04093	Control_vs_Smaller	0.0834481	0.0444882	0.23469	11.2843	11.6215	591	494	1.2776	9.93776e-05
OTX2_M01719	Control_vs_Smaller	0.0502313	0.596379	1	11.8024	11.7464	506	422	1.27764	0.000301334
RXRB_M04491	Control_vs_Smaller	0.0320883	0.87673	1	2.78552	2.86482	732	614	1.27787	1.779e-05
FOXA2_M04649	Control_vs_Smaller	0.0336106	0.748305	1	11.8121	11.7848	878	739	1.27843	2.86298e-06
MECOM_M00080	Control_vs_Smaller	0.0690515	0.193235	0.707963	0.307547	0.364253	530	442	1.27853	0.000214149
PITX3_M07392	Control_vs_Smaller	0.12821	0.0011499	0.0101962	12.1365	11.9756	491	409	1.27872	0.000364295
NFATC3_M08001	Control_vs_Smaller	0.0228906	0.984371	1	10.9655	10.9576	869	731	1.27891	2.93143e-06
RHOX11_M01384	Control_vs_Smaller	0.0445427	0.828315	1	11.459	11.4732	427	355	1.27907	0.000855293
SIN3A_M04799	Control_vs_Smaller	0.0386772	0.596577	1	2.74209	2.79498	853	717	1.27937	3.54132e-06
CUX1_TBX3_COM_M08521	Control_vs_Smaller	0.0644967	0.74999	1	9.57384	9.77551	237	196	1.2795	0.0129466
FOXO1_M00474	Control_vs_Smaller	0.0228113	0.991803	1	11.0639	11.0671	782	656	1.27956	7.99038e-06
RFX3_SRF_COM_M08623	Control_vs_Smaller	0.0355803	0.946707	1	11.0171	11.0308	469	390	1.28026	0.00045827
GCM2_ONECUT2_COM_M08591	Control_vs_Smaller	0.0441395	0.952202	1	9.39189	9.43673	296	245	1.28041	0.00512949
HNF1A_M01379	Control_vs_Smaller	0.0438638	0.954625	1	11.3851	11.3755	296	245	1.28041	0.00512949
HMX2_M01315	Control_vs_Smaller	0.0606291	0.439357	1	11.1038	11.2799	443	368	1.28073	0.000625155
FOXJ1_M02750	Control_vs_Smaller	0.0159903	0.999957	1	11.4146	11.408	861	723	1.28106	2.99102e-06
SNAI2_M03919	Control_vs_Smaller	0.0685312	0.0465981	0.243127	11.6478	11.707	866	727	1.28163	2.7863e-06
TEF_M00228	Control_vs_Smaller	0.0398387	0.980257	1	11.7633	11.7137	300	248	1.2822	0.00472467
HOXA7_M01108	Control_vs_Smaller	0	1	1	12	12	318	263	1.28222	0.00355366
EN1_M04316	Control_vs_Smaller	0.0165089	1	1	10.3259	10.3094	270	223	1.28234	0.00696823
MECOM_M00078	Control_vs_Smaller	0.0446673	0.592529	1	-14.3178	-14.0818	645	538	1.2824	4.10314e-05
SOX10_M04522	Control_vs_Smaller	0.0154952	0.999998	1	-50.9452	-51.1115	730	610	1.28302	1.32043e-05
CEBPA_M09677	Control_vs_Smaller	0.0353837	0.596819	1	11.8891	11.9126	1019	858	1.28319	3.59262e-07
POU2F1_M00161	Control_vs_Smaller	0.0347082	0.847328	1	4.16593	3.94494	675	563	1.28355	2.42532e-05
HMBOX1_M04332	Control_vs_Smaller	0.0970318	0.193457	0.707996	11.3022	11.1267	268	221	1.28434	0.0067547
FOXC1_M04269	Control_vs_Smaller	0	1	1	11	11	739	617	1.28452	1.00229e-05
SOX7_M07309	Control_vs_Smaller	0.00876344	1	1	11.4893	11.4818	562	467	1.28454	0.000112342
NFIA_M08008	Control_vs_Smaller	0.028105	0.952455	1	12.1721	12.144	732	611	1.28461	1.18242e-05
ASCL1_M07422	Control_vs_Smaller	0.119098	1.32766e-09	2.99081e-08	6.03933	7.47188	1602	1369	1.28468	5.84978e-10
E2F4_M04519	Control_vs_Smaller	0.0827184	0.406893	1	-4.34	-4.14078	250	206	1.28472	0.00898057
SOX15_M04531	Control_vs_Smaller	0.0333123	0.836763	1	-21.755	-21.8293	751	627	1.285	8.91848e-06
STAT6_M07133	Control_vs_Smaller	0.0364316	0.613348	1	11.9403	11.9543	938	787	1.28513	8.31326e-07
FOXA1_M00724	Control_vs_Smaller	0.016478	0.998948	1	11.7371	11.722	1122	946	1.28523	1.00556e-07
CDX1_M04297	Control_vs_Smaller	0.0207703	0.99821	1	11.0964	11.0554	757	632	1.28525	8.4271e-06
PPARA_HNF4A_RARA_NR2F_COM_M00762	Control_vs_Smaller	0.060921	0.0524943	0.265176	11.1423	11.3113	1061	893	1.28538	1.82042e-07
HOXC12_M04356	Control_vs_Smaller	0.138858	0.0190134	0.115677	10.7548	10.5442	261	215	1.28549	0.0079839
TGIF1_M00418	Control_vs_Smaller	0.0294395	0.876563	1	12.0115	12.0055	872	730	1.28575	1.76812e-06
PAX4_M04624	Control_vs_Smaller	0.0206648	0.997444	1	12.0461	11.9791	802	670	1.28603	4.57256e-06
EVX1_M04320	Control_vs_Smaller	0.0773448	0.611309	1	10.1779	10.2632	208	171	1.28627	0.0167775
SOX15_M08971	Control_vs_Smaller	0.012999	0.999996	1	10.7571	10.7397	1091	918	1.28694	1.17379e-07
SOX5_M08974	Control_vs_Smaller	0.037812	0.762361	1	11.0781	11.1204	679	565	1.28694	1.93983e-05
HSF2_M01244	Control_vs_Smaller	0.0370813	0.876988	1	-4.26727	-4.17105	550	456	1.28716	0.000108888
SOX2_M04541	Control_vs_Smaller	0.0376486	0.818414	1	4.27732	4.38507	613	509	1.28741	4.52273e-05
FOXF1_M03573	Control_vs_Smaller	0.0136459	1	1	11.5427	11.57	737	614	1.28743	9.60618e-06
NR1H4_M09777	Control_vs_Smaller	0.0192751	0.999978	1	11.2669	11.309	562	466	1.28745	9.76818e-05
YY1_M03924	Control_vs_Smaller	0.0556777	0.675757	1	11.0192	10.9433	364	300	1.28845	0.00152462
ARNTL_M07350	Control_vs_Smaller	0.00964379	1	1	2.46214	2.4068	1017	853	1.28863	2.63155e-07
RARA_M02110	Control_vs_Smaller	0.0227506	0.981775	1	11.2607	11.2908	909	760	1.28896	9.6487e-07
HNF4G_M04719	Control_vs_Smaller	0.0769154	0.0117343	0.0771643	11.466	11.7246	942	788	1.2895	5.79248e-07
NFY_COM_M00209	Control_vs_Smaller	0.0400802	0.726062	1	0.993808	0.544776	646	536	1.28965	2.74228e-05
MEF2A_M01301	Control_vs_Smaller	0.103927	0.00207699	0.0173987	11.0188	10.3537	691	574	1.28974	1.50713e-05
NR1I2_RXRA_COM_M01153	Control_vs_Smaller	0.0410735	0.633621	1	11.2357	11.1946	717	596	1.28978	1.09266e-05
HMX3_M01413	Control_vs_Smaller	0.0763085	0.188944	0.698207	11.1614	11.3416	440	363	1.28985	0.000450647
SOX17_M08784	Control_vs_Smaller	0.0361909	0.982672	1	11.0534	11.0648	356	293	1.29002	0.00155653
HNF4G_M09627	Control_vs_Smaller	0.0451302	0.294449	0.928754	11.5324	11.6928	1018	853	1.29007	2.32305e-07
SOX21_M04536	Control_vs_Smaller	0.0388321	0.864216	1	4.77264	4.70163	519	429	1.29013	0.000156885
SOX2_M08973	Control_vs_Smaller	0.00445975	1	1	11.1802	11.1872	877	732	1.29013	1.24674e-06
PGR_M03799	Control_vs_Smaller	0.040734	0.322301	0.982224	10.6877	10.773	1188	1000	1.29022	2.99636e-08
HOXC12_M01437	Control_vs_Smaller	0.0726774	0.588352	1	10.8	10.607	245	201	1.2903	0.00828547
RXRG_M08969	Control_vs_Smaller	0.0361979	0.689846	1	11.0511	11.1638	842	702	1.29036	2.00879e-06
NKX1-1_M01334	Control_vs_Smaller	0.0525583	0.927429	1	11.2403	11.2565	233	191	1.29095	0.0104693
HNF4A_M00638	Control_vs_Smaller	0.0510537	0.417953	1	11.7797	11.6747	649	538	1.29101	2.4872e-05
HOXA11_M04367	Control_vs_Smaller	0.0118052	1	1	10.5966	10.6071	642	532	1.29126	2.59e-05
FOXO3_M04259	Control_vs_Smaller	0.0583873	0.347317	1	11.5691	11.8087	557	460	1.29274	7.87743e-05
SOX3_M04568	Control_vs_Smaller	0.0416838	0.693809	1	-0.0664557	0.204589	632	523	1.29276	2.93596e-05
GATA1_M00126	Control_vs_Smaller	0.0196724	1	1	11.199	11.217	387	318	1.2933	0.000928377
MITF_M07050	Control_vs_Smaller	0.00584965	1	1	11.6433	11.6519	1054	882	1.29338	1.086e-07
NFE2L1_M00285	Control_vs_Smaller	0.00746887	1	1	10.6025	10.5903	649	537	1.29357	2.159e-05
TBX4_M04135	Control_vs_Smaller	0.0961625	0.0137627	0.0879017	11.4846	11.4959	586	484	1.29368	5.22368e-05
POU2F1_M00137	Control_vs_Smaller	0.0287267	0.999702	1	9.45342	9.40152	322	264	1.29392	0.00244584
MAX_TEAD4_COM_M08647	Control_vs_Smaller	0.0382703	0.914385	1	8.95896	8.90289	463	381	1.29414	0.000274024
FOXO1_M00473	Control_vs_Smaller	0.00923034	1	1	11.3502	11.3607	951	793	1.29436	3.7376e-07
GATA3_M00077	Control_vs_Smaller	0.0212309	0.999782	1	9.52972	9.48729	572	472	1.29442	5.64904e-05
PPARA_M01282	Control_vs_Smaller	0	1	1	12	12	577	476	1.29497	5.26911e-05
FOS_M07090	Control_vs_Smaller	0.0275798	0.831473	1	12.8162	12.7341	1110	929	1.29541	4.35761e-08
FOSL1_M09686	Control_vs_Smaller	0.043364	0.231565	0.798384	12.4622	12.2934	1242	1043	1.29585	8.69264e-09
PPAR_RXRA_COM_M00763	Control_vs_Smaller	0.046359	0.253466	0.844211	11.3931	11.5132	1043	871	1.2959	9.43726e-08
STAT6_M07066	Control_vs_Smaller	0.0329511	0.649907	1	11.741	11.7828	1085	907	1.29612	6.18763e-08
MAX_M01830	Control_vs_Smaller	0.0634479	0.100364	0.442935	11.8282	11.6215	809	671	1.29635	1.919e-06
BBX_M02843	Control_vs_Smaller	0.00716374	1	1	10.4386	10.4143	342	280	1.29654	0.00164108
TAL1_M03804	Control_vs_Smaller	0.112813	9.79444e-09	1.99114e-07	11.4486	11.5614	1623	1377	1.29657	1.10385e-10
JDP2_M04213	Control_vs_Smaller	0.0183666	0.998684	1	11.2794	11.287	934	777	1.29703	3.88737e-07
TEAD1_M04141	Control_vs_Smaller	0.0249342	0.992276	1	11.2113	11.2393	653	539	1.29707	1.7222e-05
NFYA_M07222	Control_vs_Smaller	0.0375787	0.829507	1	11.0249	10.9477	603	497	1.29719	3.3343e-05
HOXB8_M01451	Control_vs_Smaller	0.0501115	0.682936	1	11.3386	11.4508	446	366	1.29724	0.00031964
FOXO3_M02270	Control_vs_Smaller	0.00425608	1	1	11.6189	11.6274	879	730	1.29727	7.30452e-07
FOXC1_M07254	Control_vs_Smaller	0	1	1	10	10	1480	1250	1.2973	4.93744e-10
ZSCAN4F_M02760	Control_vs_Smaller	0.0470567	0.634972	1	11.4607	11.4422	547	450	1.29764	6.78678e-05
NFATC1_M04051	Control_vs_Smaller	0.0499862	0.348887	1	6.80369	7.09873	759	628	1.29782	3.73714e-06
MIXL1_M04402	Control_vs_Smaller	0	1	1	10	10	261	213	1.29786	0.00592893
SOX10_M09819	Control_vs_Smaller	0.0130039	0.999979	1	12.0024	11.9874	1231	1032	1.2979	8.60408e-09
SOX10_M08970	Control_vs_Smaller	0.0223373	0.985278	1	10.1067	10.1126	909	755	1.2983	4.78999e-07
OLIG2_M04186	Control_vs_Smaller	0.0543672	0.690685	1	11.7888	11.6307	374	306	1.29859	0.000874238
HNF3B_M00269	Control_vs_Smaller	0.0427881	0.4897	1	3.92633	4.32216	828	686	1.29865	1.42022e-06
FOXC1_M04232	Control_vs_Smaller	0.0351258	0.39008	1	11.6982	11.611	1428	1203	1.29893	6.98287e-10
LHX8_M01440	Control_vs_Smaller	0.0745349	0.623571	1	11.3439	11.1667	221	180	1.29903	0.00994673
MYBL1_M04042	Control_vs_Smaller	0.121553	0.20675	0.741188	11.0904	11	166	135	1.29903	0.0269759
FOS_JUN_COM_M02280	Control_vs_Smaller	0	1	1	12	12	1029	857	1.29921	8.8792e-08
MECOM_M07604	Control_vs_Smaller	0.0667263	0.0826581	0.384891	11.391	11.5752	780	645	1.29945	2.51032e-06
NR3C1_M07355	Control_vs_Smaller	0	1	1	10	10	908	753	1.30046	4.09609e-07
HOXC13_M01317	Control_vs_Smaller	0.0587931	0.504992	1	11.4592	11.2422	429	351	1.30064	0.00037247
FOXA1_M09618	Control_vs_Smaller	0.0488502	0.281506	0.908559	11.9676	11.8286	894	741	1.30065	4.4914e-07
FOXF1_M00294	Control_vs_Smaller	0.0234732	0.985826	1	12.0525	12.1049	819	677	1.3015	1.2469e-06
TBX15_M04122	Control_vs_Smaller	0.132741	8.4506e-05	0.00094863	11.5321	11.0409	624	513	1.3015	1.95256e-05
HNF1B_M03826	Control_vs_Smaller	0.0698369	0.161658	0.626268	11.3961	11.4957	563	462	1.30169	4.84138e-05
HDX_M01333	Control_vs_Smaller	0.031275	0.90587	1	11.1063	11.1307	715	589	1.30224	5.2063e-06
AIRE_M01000	Control_vs_Smaller	0.0213292	0.999975	1	-32.6146	-32.8874	467	382	1.3024	0.00018783
HNF4G_M07098	Control_vs_Smaller	0.039289	0.388721	1	11.5344	11.7401	1149	958	1.30252	1.55097e-08
NR2F1_M04472	Control_vs_Smaller	0.0363426	0.717587	1	7.07491	7.17095	801	661	1.30317	1.45738e-06
CREB1_M00115	Control_vs_Smaller	0.0489963	0.569733	1	-21.7161	-22.5512	560	459	1.30319	4.61792e-05
FOXJ3_M04273	Control_vs_Smaller	0.0484986	0.577313	1	7.34867	7.5594	565	463	1.30367	4.31506e-05
NR1H4_M00767	Control_vs_Smaller	0.0294032	0.984922	1	1.41777	1.45727	529	433	1.30387	6.73942e-05
MAFA_M03796	Control_vs_Smaller	0.0297928	0.686782	1	11.4349	11.467	1251	1045	1.30404	3.62549e-09
MAFK_M04217	Control_vs_Smaller	0.0479185	0.423391	1	11.7466	11.6457	734	604	1.30449	3.39807e-06
FOXA2_M02014	Control_vs_Smaller	0.0260953	0.930936	1	10.8691	10.901	940	778	1.30456	1.82041e-07
HSF1_M04008	Control_vs_Smaller	0.020068	0.999993	1	8.68958	8.7602	480	392	1.3051	0.00014862
EVX2_M09612	Control_vs_Smaller	0.0356065	0.710653	1	11.871	11.8278	845	697	1.30556	6.71423e-07
RBPJ_M01112	Control_vs_Smaller	0.0591556	0.174177	0.659894	11.5197	11.2775	762	627	1.30569	2.19296e-06
HSF2_M04009	Control_vs_Smaller	0.051976	0.513659	1	10.2578	10.259	543	444	1.30583	5.40194e-05
COUPTF_COM_M00765	Control_vs_Smaller	0.0417186	0.388541	1	3.58904	3.68713	1022	847	1.306	5.97428e-08
GATA3_M07214	Control_vs_Smaller	0.0163781	0.999999	1	12.7024	12.7324	625	512	1.30646	1.47875e-05
NFY_COM_M00287	Control_vs_Smaller	0.113327	0.00228601	0.0188653	12.4939	12.0042	577	472	1.30657	2.93844e-05
MAX_M07217	Control_vs_Smaller	0.0415579	0.38744	1	12.4293	12.4035	1032	855	1.3069	4.51549e-08
ZEB1_M07371	Control_vs_Smaller	0.095329	0.000246441	0.00244534	12.075	11.8136	1080	896	1.3069	2.46102e-08
NR4A2_M04480	Control_vs_Smaller	0.0368282	0.76704	1	11.1007	11.0971	715	587	1.30699	3.88745e-06
CDX2_M04298	Control_vs_Smaller	0.0216736	0.996818	1	11.4499	11.4157	758	623	1.30713	2.06311e-06
AR_M08908	Control_vs_Smaller	0.00929726	1	1	12.2483	12.2424	1031	854	1.30715	4.45364e-08
NKX3-1_M02782	Control_vs_Smaller	0.0574152	0.398445	1	11.6041	11.446	533	435	1.30804	5.33309e-05
FOXO1_M07286	Control_vs_Smaller	0.046328	0.146116	0.579251	10.6425	10.5962	1326	1107	1.30812	8.82373e-10
FOSB_M09614	Control_vs_Smaller	0.0394533	0.316716	0.973208	12.1967	11.9841	1286	1072	1.30862	1.3995e-09
ATF4_M04199	Control_vs_Smaller	0.0882629	0.0582325	0.287626	7.167	6.52346	497	405	1.30873	9.453e-05
USF1_COM_M00796	Control_vs_Smaller	0.0762196	0.026217	0.15281	11.3615	11.1282	816	671	1.30877	7.71176e-07
HOXB13_TEAD4_COM_M08429	Control_vs_Smaller	0.0676678	0.38969	1	11.2339	11.3987	389	316	1.30884	0.000528697
MYB_M09813	Control_vs_Smaller	0.0149511	0.999999	1	11.9766	11.9782	728	597	1.30909	2.67887e-06
POU6F2_M04091	Control_vs_Smaller	0.0446303	0.90843	1	11.9054	11.8269	349	283	1.30973	0.00101115
RBPJ_M01111	Control_vs_Smaller	0.044759	0.338044	1	12.6536	12.5865	967	798	1.30988	8.48772e-08
TEAD1_M01817	Control_vs_Smaller	0.0208426	0.998988	1	11.3479	11.304	707	579	1.31013	3.43571e-06
NFYB_M07115	Control_vs_Smaller	0.0557574	0.358245	1	11.9735	11.927	604	493	1.31068	1.62471e-05
EMX1_M04312	Control_vs_Smaller	0.0410314	0.997654	1	10.2327	10.2761	202	163	1.31072	0.0110634
FOXC1_M00291	Control_vs_Smaller	0.0478729	0.497804	1	4.96195	5.24581	657	537	1.31087	7.62481e-06
MECOM_M02002	Control_vs_Smaller	0.0182101	0.999986	1	11.665	11.6574	615	502	1.31105	1.26338e-05
RHOX11_M04438	Control_vs_Smaller	0.0394519	0.861903	1	10.2039	10.2434	510	415	1.3112	6.54088e-05
POU6F1_M01462	Control_vs_Smaller	0.056468	0.486073	1	11.079	10.954	481	391	1.31148	0.000111937
VAX2_M04447	Control_vs_Smaller	0.0059499	1	1	10.2377	10.2437	244	197	1.31157	0.00512226
FOSL1_M09615	Control_vs_Smaller	0.0385889	0.369013	1	12.6391	12.5234	1233	1024	1.31186	2.11148e-09
SOX1_M04562	Control_vs_Smaller	0.0502549	0.652352	1	5.07889	5.19423	469	381	1.31189	0.00012367
T_M04140	Control_vs_Smaller	0.0303704	0.999402	1	8.6869	8.88142	313	253	1.31266	0.0015474
FOXK1_M09805	Control_vs_Smaller	0.0207543	0.999314	1	11.4956	11.5422	682	557	1.31296	4.13228e-06
HOXB13_TBX3_COM_M08498	Control_vs_Smaller	0.025463	0.999785	1	11.125	11.1142	400	324	1.31319	0.000353414
NFATC2_M02265	Control_vs_Smaller	0	1	1	12	12	994	819	1.31327	4.5592e-08
FOXA2_M02853	Control_vs_Smaller	0.0403966	0.608527	1	9.91645	9.79278	778	637	1.31333	1.01265e-06
HOXA9_M01351	Control_vs_Smaller	0.0332302	0.901543	1	11.4109	11.4639	645	526	1.31354	7.29242e-06
GFI1_M00250	Control_vs_Smaller	0.0167614	0.999948	1	11.6456	11.6399	807	661	1.31397	6.61182e-07
CUX1_TBX21_COM_M08203	Control_vs_Smaller	0.065231	0.660963	1	8.81752	9.02262	274	221	1.31406	0.00299949
NRL_M04224	Control_vs_Smaller	0.0184748	0.999809	1	10.8176	10.8322	751	614	1.31428	1.37679e-06
NKX2-1_M00432	Control_vs_Smaller	0.0118306	1	1	12.0514	12.0557	661	539	1.31431	5.2773e-06
SOX18_M02905	Control_vs_Smaller	0.0384505	0.919686	1	9.47357	9.54076	454	368	1.31434	0.000148418
GATA1_M08765	Control_vs_Smaller	0	1	1	10	10	482	391	1.31437	9.78247e-05
GATA6_M03216	Control_vs_Smaller	0	1	1	10	10	482	391	1.31437	9.78247e-05
GATA_COM_M00789	Control_vs_Smaller	0	1	1	10	10	482	391	1.31437	9.78247e-05
ISL1_M04616	Control_vs_Smaller	0.0506672	0.838306	1	10.4067	10.3561	327	264	1.31482	0.00124757
NR3C1_M01836	Control_vs_Smaller	0.00762857	1	1	10.6303	10.6164	1239	1027	1.31499	1.47726e-09
FOXA2_M09619	Control_vs_Smaller	0.0236561	0.970701	1	11.9369	11.8529	935	768	1.31527	9.24329e-08
MAFF_M09633	Control_vs_Smaller	0.0355032	0.699122	1	9.33678	9.20477	870	713	1.31578	2.27392e-07
TP53_M01655	Control_vs_Smaller	0.0645599	0.229471	0.793625	-20.7	-20.8121	570	463	1.31604	2.21792e-05
SRF_M07227	Control_vs_Smaller	0.0370305	0.721751	1	11.2974	11.1828	770	629	1.31626	8.9427e-07
MYOD1_M00184	Control_vs_Smaller	0.0453168	0.129486	0.533629	11.7135	11.6347	1452	1210	1.31643	8.17879e-11
FOXO1_GCM1_COM_M08318	Control_vs_Smaller	0.0270806	0.996761	1	11.0859	10.9697	489	396	1.31701	7.09402e-05
HNF1A_M02013	Control_vs_Smaller	0.0255567	0.993597	1	11.2188	11.2328	608	494	1.3172	1.10329e-05
NKX3-2_M04414	Control_vs_Smaller	0.0417493	0.780253	1	11.5413	11.4887	545	442	1.31721	3.05735e-05
ESRRA_M01841	Control_vs_Smaller	0.0211622	0.996277	1	11.6115	11.6672	816	667	1.31726	4.25235e-07
HNF4A_M00411	Control_vs_Smaller	0.0666199	0.0413493	0.221638	8.0261	8.44911	958	786	1.31787	5.43111e-08
BRCA1_M01082	Control_vs_Smaller	0.0581202	0.268818	0.876946	9.78528	9.8434	652	530	1.31833	5.19404e-06
PITX1_M01826	Control_vs_Smaller	0.0400699	0.914649	1	11.6009	11.7297	426	344	1.31842	0.000192826
GCM1_HOXA13_COM_M08319	Control_vs_Smaller	0.0953598	0.0965419	0.432962	10.8825	11.1288	366	295	1.31859	0.000549425
EVX2_M09684	Control_vs_Smaller	0.0177998	0.999914	1	11.9108	11.9167	751	612	1.31889	1.0183e-06
GATA_COM_M00203	Control_vs_Smaller	0.0307003	0.978009	1	11.2267	11.2353	525	425	1.31895	3.9361e-05
GSX1_M04327	Control_vs_Smaller	0.0172821	1	1	9.28076	9.29804	317	255	1.31935	0.00121435
NFAT5_M03556	Control_vs_Smaller	0.0629553	0.0786443	0.371915	12.2511	12.1623	896	733	1.31943	1.20999e-07
EMX2_M04314	Control_vs_Smaller	0.0138693	1	1	11.1657	11.1724	181	145	1.31961	0.0138362
TRP53_M04501	Control_vs_Smaller	0.0334189	0.929951	1	7.67759	7.64894	580	470	1.31977	1.44982e-05
HOMEZ_M01429	Control_vs_Smaller	0.037931	0.999979	1	11.3724	11.5259	145	116	1.32007	0.028861
ALX4_EOMES_COM_M08194	Control_vs_Smaller	0.0495602	0.896057	1	10.9017	11.0759	295	237	1.32022	0.00174579
ZBED1_M07448	Control_vs_Smaller	0.0633333	0.945204	1	-4.99333	-5.38333	150	120	1.32027	0.0270181
NFATC1_M07264	Control_vs_Smaller	0.0118906	0.999999	1	11.0984	11.1005	1159	955	1.32029	2.33971e-09
DBP_M04211	Control_vs_Smaller	0.023987	1	1	11.5463	11.4725	227	182	1.3203	0.00587286
FOXA3_M02015	Control_vs_Smaller	0.0217233	0.984745	1	11.8903	11.8648	975	799	1.32032	3.37403e-08
TBX_COM_M08900	Control_vs_Smaller	0.0667405	0.00626437	0.0462067	11.8358	11.6172	1413	1173	1.32049	8.58916e-11
HOXA9_M03874	Control_vs_Smaller	0.0307163	0.948217	1	9.69764	9.76505	635	515	1.32084	6.07402e-06
FOXA1_M01261	Control_vs_Smaller	0.0332999	0.792717	1	12.1459	12.0792	836	682	1.32092	2.40015e-07
FOXC2_M04236	Control_vs_Smaller	0.0338483	0.547771	1	11.4811	11.5733	1216	1003	1.32128	1.05312e-09
NKX2-5_M00240	Control_vs_Smaller	0	1	1	12	12	543	439	1.32148	2.53148e-05
GCM1_HOXB13_COM_M08320	Control_vs_Smaller	0.051711	0.646259	1	11.0356	11.1796	449	362	1.32151	0.000116405
NFATC1_M01718	Control_vs_Smaller	0	1	1	11	11	756	615	1.32158	8.13867e-07
ZSCAN4_COM_M02838	Control_vs_Smaller	0.0466412	0.631755	1	11.4832	11.3939	565	457	1.32173	1.74484e-05
FOX_COM_M00809	Control_vs_Smaller	0.0336125	0.677087	1	12.1032	12.1465	1008	826	1.32181	1.97915e-08
IRX5_M04378	Control_vs_Smaller	0.0358005	0.952032	1	10.6144	10.673	459	370	1.32214	0.00010197
GFI1B_M01058	Control_vs_Smaller	0.0314735	0.913151	1	11.1554	11.0567	695	564	1.32248	2.05224e-06
JUND_M07104	Control_vs_Smaller	0.0406915	0.404224	1	12.5417	12.419	1054	864	1.3233	7.93584e-09
STAT5A_M09661	Control_vs_Smaller	0.0921344	0.000496087	0.00469873	11.9627	11.7136	1073	880	1.32342	6.71663e-09
SOX2_M07225	Control_vs_Smaller	0.0464626	0.314795	0.969988	12.6432	12.6897	939	767	1.32348	4.63336e-08
FOS_M09617	Control_vs_Smaller	0.0400256	0.341664	1	12.5544	12.4587	1205	992	1.32368	9.00124e-10
HNF4A_M02016	Control_vs_Smaller	0.0731391	0.0202986	0.122601	11.3128	11.5818	943	770	1.32416	4.2421e-08
PPARG_M00528	Control_vs_Smaller	0.0501829	0.339357	1	10.4838	10.7373	773	628	1.32417	5.10299e-07
HOXC11_M04354	Control_vs_Smaller	0.0355838	0.773798	1	11.0447	10.9854	761	618	1.32424	6.50374e-07
CTNNB1_M03539	Control_vs_Smaller	0.0644802	0.0315619	0.177449	12.3635	12.2873	1095	898	1.32446	4.46187e-09
ZFP691_M02833	Control_vs_Smaller	0.020886	0.997759	1	10.8391	10.7799	783	636	1.32487	4.42057e-07
SP100_M02809	Control_vs_Smaller	0.0319205	1	1	11.051	11.0641	98	78	1.32509	0.0688875
FOSB_JUNB_COM_M08920	Control_vs_Smaller	0.0242135	0.957039	1	12.4201	12.3864	976	797	1.32549	2.17289e-08
RHOXF1_M04436	Control_vs_Smaller	0.0553121	0.871176	1	10.7953	10.8916	254	203	1.32567	0.00324876
RXRA_VDR_COM_M01202	Control_vs_Smaller	0.0580522	0.548081	1	-1.02163	-1.05389	416	334	1.32591	0.000184565
NR2F6_M04475	Control_vs_Smaller	0.0288067	0.930521	1	9.65128	9.76461	780	633	1.32601	4.20572e-07
TWIST1_M07435	Control_vs_Smaller	0.0204003	0.984626	1	11.2996	11.3326	1108	908	1.32611	3.00093e-09
HNF1A_M02919	Control_vs_Smaller	0.0145241	1	1	10.8736	10.8884	269	215	1.32619	0.00232303
SOX6_M08785	Control_vs_Smaller	0.0507784	0.70142	1	11.1268	11.0526	426	342	1.32644	0.000140772
TCF15_M08787	Control_vs_Smaller	0.00249018	1	1	11.5709	11.5741	790	641	1.3267	3.65279e-07
GATA3_M08918	Control_vs_Smaller	0.00342114	1	1	10.9799	10.9833	447	359	1.32675	9.59037e-05
NR1D2_M08778	Control_vs_Smaller	0.0311812	0.89347	1	6.31963	6.29951	754	611	1.32701	5.78833e-07
IRF4_M01883	Control_vs_Smaller	0	1	1	11	11	544	438	1.32726	1.88613e-05
SOX18_M04533	Control_vs_Smaller	0.0222334	0.999788	1	-10.6338	-10.467	527	424	1.32759	2.55747e-05
MYB_M09696	Control_vs_Smaller	0.0181219	0.999932	1	11.5492	11.5903	712	576	1.3276	1.1034e-06
NFYA_M09816	Control_vs_Smaller	0.0420266	0.692239	1	12.0791	12.0941	632	510	1.32778	4.22846e-06
SOX2_M07308	Control_vs_Smaller	0.00972927	1	1	11.5758	11.5888	1200	985	1.32782	7.05621e-10
FOXK1_M02752	Control_vs_Smaller	0.0256834	0.954526	1	11.3837	11.3911	881	716	1.32828	7.02269e-08
HAND1_TCF3_COM_M00222	Control_vs_Smaller	0.0325776	0.761727	1	11.5178	11.5238	929	756	1.32847	3.3892e-08
SCRT1_M03917	Control_vs_Smaller	0.0154404	1	1	8.68421	8.60204	608	490	1.32859	5.94265e-06
SOX11_M07431	Control_vs_Smaller	0.0488953	0.156869	0.615538	11.8854	12.001	1169	958	1.32883	9.36197e-10
HOXC10_M04350	Control_vs_Smaller	0.0185613	0.999654	1	10.8969	10.8649	795	644	1.32926	2.54286e-07
PITX1_TBX21_COM_M08734	Control_vs_Smaller	0.027152	0.971062	1	8.28331	8.17708	713	576	1.32964	9.60181e-07
RARA_M04481	Control_vs_Smaller	0.0270468	0.977197	1	3.38012	3.28442	684	552	1.32988	1.67287e-06
HOXD9_M04374	Control_vs_Smaller	0.0138277	1	1	10.4281	10.4176	633	510	1.33005	3.67936e-06
FOXJ3_M04653	Control_vs_Smaller	0.0173249	0.999799	1	11.6698	11.6757	863	700	1.33032	8.14327e-08
FOXQ1_M00129	Control_vs_Smaller	0.0208906	0.997973	1	11.6886	11.7252	774	626	1.33061	3.25784e-07
RARA_M04482	Control_vs_Smaller	0.0172978	0.999901	1	2.72559	2.83817	809	655	1.33061	2.01542e-07
LHX6_M04387	Control_vs_Smaller	0.101452	0.350591	1	11.3838	11.5238	185	147	1.33077	0.0107233
TEAD2_M09788	Control_vs_Smaller	0.0418106	0.583037	1	11.5427	11.5285	761	615	1.33118	4.08211e-07
IKZF2_M00087	Control_vs_Smaller	0.0186068	0.999904	1	10.6977	10.6821	698	563	1.33123	1.16052e-06
MAFF_M07108	Control_vs_Smaller	0.0562894	0.12316	0.511991	11.5562	11.3604	969	788	1.33125	1.43027e-08
TEF_M07439	Control_vs_Smaller	0.0447123	0.873819	1	11.7577	11.629	388	310	1.33151	0.00023685
TRP53_M04500	Control_vs_Smaller	0.0326393	0.872289	1	8.96854	8.95763	731	590	1.33172	6.11583e-07
JUNB_M03551	Control_vs_Smaller	0.0202255	0.986844	1	11.8725	11.9129	1098	896	1.33193	2.17338e-09
JUN_COM_M00926	Control_vs_Smaller	0.0100976	1	1	10.907	10.8969	978	795	1.33224	1.21023e-08
FOXG1_FOXO1_COM_M01216	Control_vs_Smaller	0.00552262	1	1	11.3959	11.3904	1412	1163	1.33244	2.17118e-11
ETS1_M04692	Control_vs_Smaller	0.0381241	0.741734	1	2.68839	2.58875	706	569	1.3327	9.76943e-07
STAT5A_M09711	Control_vs_Smaller	0.0701354	0.0223088	0.133293	11.6703	11.4432	1007	819	1.33277	7.75742e-09
STAT5B_M09662	Control_vs_Smaller	0.0758472	0.00633539	0.0463206	12.0136	11.7806	1101	898	1.33281	1.70001e-09
JUN_COM_M00925	Control_vs_Smaller	0.0109839	1	1	10.8893	10.8742	1120	914	1.33286	1.43883e-09
SPI1_M04722	Control_vs_Smaller	0.0238975	0.896364	1	8.49645	8.24712	1269	1040	1.33335	1.52967e-10
TBP_M03581	Control_vs_Smaller	0.0120717	1	1	9.87869	9.89362	643	517	1.33336	2.38888e-06
TEAD1_M01305	Control_vs_Smaller	0.0536404	0.304823	0.9516	7.9473	7.94664	721	581	1.33357	6.88841e-07
VENTX_M04449	Control_vs_Smaller	0.0900359	0.298879	0.940059	0.546512	0.931707	258	205	1.33375	0.00253153
CUX1_RFX5_COM_M08683	Control_vs_Smaller	0.0674242	0.783269	1	10.2788	10.3636	208	165	1.33396	0.00643011
NKX2-2_M01372	Control_vs_Smaller	0.0279753	0.96731	1	11.4718	11.491	691	556	1.33438	1.02576e-06
FOS_M03815	Control_vs_Smaller	0.0502067	0.16746	0.642966	11.0175	10.9365	1084	882	1.33562	1.73793e-09
MEF2A_M00403	Control_vs_Smaller	0.0572231	0.167772	0.642966	5.65191	5.83407	836	675	1.33576	9.29162e-08
ATOH1_M01716	Control_vs_Smaller	0.0541511	0.0334365	0.184565	12.5291	12.5837	1529	1261	1.33605	3.0546e-12
SPDEF_M02915	Control_vs_Smaller	0.0361111	0.908049	1	10.9778	11.0532	540	432	1.33608	1.27469e-05
HOXD13_M04372	Control_vs_Smaller	0.0886597	0.098357	0.438399	11.408	11.1982	424	338	1.33613	9.82499e-05
FOXO1_M01969	Control_vs_Smaller	0.0403846	0.726089	1	-48.4012	-49.0154	648	520	1.33635	1.89919e-06
FOSL1_M01267	Control_vs_Smaller	0.0127806	0.999968	1	11.9528	11.9461	1336	1095	1.33636	4.28873e-11
NKX2-1_M03891	Control_vs_Smaller	0	1	1	9	9	481	384	1.33649	3.73903e-05
NR2C2_M04469	Control_vs_Smaller	0.0352411	0.740868	1	9.86111	9.98054	828	668	1.33657	9.46411e-08
FOXP2_M07403	Control_vs_Smaller	0.0103572	1	1	12.0078	12.0326	1022	829	1.33735	3.94336e-09
SRY_M00148	Control_vs_Smaller	0	1	1	9	9	1498	1233	1.33761	3.59814e-12
FOSL2_JUND_COM_M08931	Control_vs_Smaller	0.0215757	0.987988	1	12.7576	12.7315	953	771	1.33809	1.07495e-08
FOXF2_M00290	Control_vs_Smaller	0.0197782	0.999925	1	11.5231	11.5959	606	485	1.33832	3.55587e-06
FOSL2_JUNB_COM_M08923	Control_vs_Smaller	0.0128702	1	1	12.5402	12.5338	970	785	1.33839	8.9188e-09
JUND_M08934	Control_vs_Smaller	0.00881073	1	1	11.8138	11.8138	988	800	1.33841	6.52147e-09
CDX2_M07079	Control_vs_Smaller	0.0138404	1	1	12.3074	12.2851	823	663	1.33846	8.67873e-08
ZFP1_M08984	Control_vs_Smaller	0.0552057	0.4153	1	11.0387	11.2709	568	454	1.33851	7.13669e-06
OLIG3_M04187	Control_vs_Smaller	0.0335165	0.983212	1	11.7601	11.7493	421	335	1.33852	0.000106832
TEAD4_M09667	Control_vs_Smaller	0.0229007	0.993155	1	11.7652	11.7274	771	620	1.33873	2.20926e-07
RHOX11_M01347	Control_vs_Smaller	0.0116286	1	1	11.3605	11.3561	441	351	1.33903	7.13572e-05
SOX3_M07127	Control_vs_Smaller	0.0156524	0.995221	1	12.1202	12.1146	1547	1274	1.33918	1.57399e-12
JUND_M03552	Control_vs_Smaller	0.0137025	0.999817	1	11.5084	11.5358	1363	1116	1.3392	1.90723e-11
SIX1_M09785	Control_vs_Smaller	0.0432045	0.704985	1	11.4524	11.3596	588	470	1.33933	4.73665e-06
POU2F1_M00195	Control_vs_Smaller	0.0241847	0.986612	1	11.3884	11.4254	775	623	1.33941	1.76013e-07
HNF4A_M07321	Control_vs_Smaller	0.0530276	0.121211	0.504552	11.4409	11.6562	1100	893	1.33971	1.0272e-09
FOS_M07600	Control_vs_Smaller	0.031696	0.624451	1	11.0799	11.0178	1239	1010	1.34002	1.10812e-10
GATA5_M02860	Control_vs_Smaller	0.0196288	1	1	11.0287	10.988	418	332	1.34096	0.000100545
FOXP1_M00987	Control_vs_Smaller	0.0348191	0.203125	0.731416	-32.6709	-33.0524	2054	1717	1.34108	1.94396e-15
PBX2_M09780	Control_vs_Smaller	0.033402	0.84217	1	11.5663	11.4314	754	605	1.34114	2.24357e-07
SOX2_M03886	Control_vs_Smaller	0.00656721	1	1	11.6314	11.6236	1088	882	1.34128	9.86757e-10
TBX5_M04138	Control_vs_Smaller	0.0348509	0.991401	1	8.18786	8.13504	346	274	1.34203	0.000365249
SOX4_M07614	Control_vs_Smaller	0.0191306	0.999451	1	11.0683	11.0425	791	635	1.34208	1.23262e-07
NR5A1_M01132	Control_vs_Smaller	0.0468324	0.447298	1	11.996	11.902	751	602	1.34242	2.44441e-07
JUNB_M08926	Control_vs_Smaller	0.0154189	0.999958	1	11.3714	11.378	945	762	1.34258	9.19433e-09
TBX2_M04134	Control_vs_Smaller	0.0767021	0.0667686	0.322974	11.4665	11.2617	641	512	1.34265	1.63592e-06
SOX17_M02191	Control_vs_Smaller	0.0217435	0.998886	1	11.4595	11.4812	666	532	1.34367	8.76798e-07
RXRA_M09003	Control_vs_Smaller	0.0255199	0.95504	1	11.2112	11.3292	895	720	1.34372	1.83389e-08
FOSL1_M03869	Control_vs_Smaller	0.0248808	0.900329	1	11.6586	11.6872	1163	943	1.34448	2.39442e-10
JUN_M03538	Control_vs_Smaller	0.0248808	0.900329	1	10.8839	10.9088	1163	943	1.34448	2.39442e-10
JUN_M00173	Control_vs_Smaller	0.0276227	0.912611	1	11.5923	11.6202	910	732	1.34454	1.28228e-08
GATA6_M09624	Control_vs_Smaller	0.0176871	0.999947	1	11.898	11.9405	735	588	1.34458	2.51558e-07
NR5A1_M00727	Control_vs_Smaller	0.0747774	0.0393944	0.212526	12.4056	12.2788	779	624	1.3447	1.16543e-07
CUX1_M03951	Control_vs_Smaller	0.05549	0.982394	1	9.53896	9.46281	154	121	1.34477	0.017566
PITX1_PITX2_PITX3_COM_M08895	Control_vs_Smaller	0.0877403	0.0927805	0.420857	11.4108	11.4986	443	351	1.34544	5.34587e-05
SOX_COM_M01286	Control_vs_Smaller	0	1	1	9	9	850	682	1.34552	3.37192e-08
TCF3_M02927	Control_vs_Smaller	0.0465827	0.137675	0.555919	11.5453	11.5551	1359	1108	1.34553	1.09702e-11
NR2C2_M01725	Control_vs_Smaller	0.0192265	0.997649	1	11.9263	11.919	936	753	1.34556	7.85458e-09
FOXA1_M04737	Control_vs_Smaller	0.0183826	0.999929	1	11.6967	11.6613	699	558	1.34606	4.51836e-07
ESRRB_M04459	Control_vs_Smaller	0.0301685	0.944272	1	9.93501	9.94444	677	540	1.34624	6.60168e-07
MYBL1_M04044	Control_vs_Smaller	0.151622	0.344483	1	11.3855	11.6154	83	65	1.34629	0.0826247
HOXD13_M04364	Control_vs_Smaller	0.0902459	0.131649	0.540965	11.1321	10.9386	371	293	1.34687	0.000194306
NFE2_M04222	Control_vs_Smaller	0.0285724	0.891841	1	8.9163	8.91084	908	729	1.34724	1.0537e-08
PGR_M00954	Control_vs_Smaller	0.0815562	0.010663	0.0713862	10.6151	10.2357	873	700	1.34751	1.97007e-08
SMAD4_M09004	Control_vs_Smaller	0.0530057	0.512175	1	12.1316	12.1896	532	422	1.3477	9.09425e-06
FOXB1_M04229	Control_vs_Smaller	0.0494651	0.572354	1	10.4704	10.2059	557	442	1.34826	4.90408e-06
CEBPD_M00621	Control_vs_Smaller	0.0712985	0.060333	0.295809	11.8667	11.7087	765	611	1.34829	1.21778e-07
PPARG_RXRA_COM_M09000	Control_vs_Smaller	0.089309	0.0070202	0.050226	11.2097	11.4149	787	629	1.34831	8.27814e-08
RFX_COM_M00975	Control_vs_Smaller	0.0121265	1	1	11.0954	11.0743	409	323	1.34856	8.36011e-05
HNF4A_NR2F_COM_M00967	Control_vs_Smaller	0.0206528	0.998289	1	10.2667	10.2873	780	623	1.34893	8.56698e-08
SMARCC2_M04774	Control_vs_Smaller	0.0330814	0.906351	1	11.6938	11.7292	650	517	1.34909	8.74886e-07
FOXA_COM_M00791	Control_vs_Smaller	0.0306746	0.690635	1	11.2196	11.1731	1193	965	1.34954	8.20307e-11
NR2C2_M04781	Control_vs_Smaller	0.0388199	0.486248	1	11.8338	11.7319	1029	828	1.34957	1.23471e-09
ALX4_TBX21_COM_M08195	Control_vs_Smaller	0.0422362	0.857305	1	8.78993	8.63712	457	361	1.35029	3.15343e-05
GATA5_M03999	Control_vs_Smaller	0	1	1	10	10	533	422	1.35041	7.86153e-06
MYB_MYBL2_COM_M00913	Control_vs_Smaller	0.00893586	1	1	9.52075	9.51181	482	381	1.35046	1.97374e-05
BCL6_M01183	Control_vs_Smaller	0.0189032	0.979207	1	9.36582	9.34436	1375	1118	1.35051	4.67447e-12
HSF1_M00146	Control_vs_Smaller	0.0201794	1	1	10.6092	10.5919	284	223	1.35115	0.000979407
RORB_M08782	Control_vs_Smaller	0.0307693	0.879252	1	5.51415	5.39599	813	649	1.35124	4.36101e-08
RBPJ_M09665	Control_vs_Smaller	0.0147163	0.999758	1	11.843	11.8129	1223	989	1.3514	4.42892e-11
FOXM1_M04611	Control_vs_Smaller	0.0284076	0.967884	1	11.506	11.5262	672	534	1.35142	5.08843e-07
RELB_M03882	Control_vs_Smaller	0.038947	0.532965	1	11.7324	11.6309	953	764	1.35151	3.48511e-09
FOSL1_JUND_COM_M08929	Control_vs_Smaller	0.014648	0.999972	1	10.9183	10.9326	1016	816	1.35176	1.33576e-09
BCL6_M01185	Control_vs_Smaller	0.0303877	0.945168	1	0.795796	0.378072	666	529	1.35178	6.17689e-07
NR3C1_M02219	Control_vs_Smaller	0.0554549	0.375634	1	11.4362	11.2071	603	478	1.35181	1.74344e-06
PRDM14_M09648	Control_vs_Smaller	0.0293632	0.984856	1	11.3586	11.3692	541	428	1.35187	5.71765e-06
FOSL1_M04897	Control_vs_Smaller	0	1	1	13	13	480	379	1.35193	1.89365e-05
TRP53_M04502	Control_vs_Smaller	0.0420238	0.908892	1	7.9775	7.75556	400	315	1.35213	9.49891e-05
LMX1_COM_M07386	Control_vs_Smaller	0.0865129	0.0649547	0.316607	10.3471	10.2605	510	403	1.35216	1.11058e-05
FOSL2_M09616	Control_vs_Smaller	0.0307841	0.657586	1	12.5516	12.4812	1251	1012	1.35223	2.71693e-11
TCF7L2_M02033	Control_vs_Smaller	0.0619155	0.0452147	0.238145	11.6341	11.5227	1096	882	1.35261	3.11501e-10
DOBOX4_XXX_M01359	Control_vs_Smaller	0.0220757	0.999968	1	11.0044	11.014	454	358	1.35264	2.963e-05
NR4A2_RXRA_COM_M08957	Control_vs_Smaller	0.0554222	0.617788	1	10.7995	10.6288	414	326	1.35285	6.62198e-05
RELA_M09720	Control_vs_Smaller	0.0218854	0.990678	1	11.2377	11.2356	892	713	1.35299	9.06393e-09
MTERF1_M01245	Control_vs_Smaller	0.0544488	0.407057	1	5.88571	5.569	595	471	1.35345	2.02522e-06
RARA_M04483	Control_vs_Smaller	0.0283785	0.940389	1	2.99359	2.86634	780	621	1.3536	6.1618e-08
SRF_M00152	Control_vs_Smaller	0.0519039	0.625056	1	-5.97645	-6.26902	467	368	1.35417	2.34739e-05
FOXC1_M04268	Control_vs_Smaller	0.0373122	0.487274	1	11.0863	11.2168	1113	895	1.35458	1.88677e-10
TBX19_M04123	Control_vs_Smaller	0.0462034	0.931733	1	9.85902	9.97071	305	239	1.3549	0.000565515
CEBPB_M04690	Control_vs_Smaller	0.0650277	0.373014	1	12.0023	11.8646	441	347	1.3551	3.66229e-05
DUX_M07987	Control_vs_Smaller	0	1	1	12	12	541	427	1.3552	4.83274e-06
FOS_JUN_COM_M08942	Control_vs_Smaller	0.0147713	0.999974	1	12.3374	12.3283	993	795	1.35539	1.41652e-09
BHLHE40_BHLHE41_COM_M00997	Control_vs_Smaller	0.042756	0.469417	1	11.6957	11.5968	874	697	1.35554	1.04045e-08
MYB_M07219	Control_vs_Smaller	0.0171145	0.998857	1	11.7247	11.7494	1079	866	1.35581	3.14496e-10
JDP2_M02876	Control_vs_Smaller	0.0248993	0.968177	1	12.1936	12.2227	873	696	1.35592	1.02122e-08
TBX5_M04137	Control_vs_Smaller	0.0800281	0.0472844	0.245938	11.1028	10.9981	652	516	1.35637	5.52004e-07
PAX4_M00377	Control_vs_Smaller	0.0290646	0.96954	1	10.4827	10.5129	636	503	1.3566	7.65167e-07
FOXK2_M09770	Control_vs_Smaller	0.0125206	1	1	11.6806	11.6752	692	548	1.3573	2.40316e-07
NFATC1_M04053	Control_vs_Smaller	0.041885	0.864274	1	6.27293	6.44167	458	360	1.35733	2.2949e-05
HOXC10_TBX21_COM_M08506	Control_vs_Smaller	0.0882578	0.119101	0.500263	10.7525	11.1293	404	317	1.35739	6.34742e-05
HSF1_M02017	Control_vs_Smaller	0.0270399	0.949458	1	11.4812	11.4329	825	656	1.35754	2.07346e-08
SRF_M07618	Control_vs_Smaller	0.0290289	0.979467	1	11.7228	11.6272	588	464	1.35762	1.7555e-06
TAL1_M09717	Control_vs_Smaller	0.0392594	0.777751	1	11.7377	11.6901	629	497	1.35762	7.86351e-07
ZFP628_M01081	Control_vs_Smaller	0.0400459	0.707509	1	0.87172	1.28545	686	543	1.35769	2.91321e-07
HDAC2_M04819	Control_vs_Smaller	0.0616243	0.155925	0.613757	11.5714	11.4933	749	594	1.35784	8.76726e-08
HNF4A_M01031	Control_vs_Smaller	0.0511289	0.176982	0.666734	11.4442	11.7091	1031	825	1.35798	5.63156e-10
TBX3_M08786	Control_vs_Smaller	0.0367104	0.763973	1	10.5325	10.5692	738	585	1.35801	9.88123e-08
FOS_JUNB_COM_M08925	Control_vs_Smaller	0.0269424	0.910339	1	12.3688	12.3092	968	773	1.35802	1.69926e-09
JUN_M00174	Control_vs_Smaller	0.0652636	0.0289245	0.164714	11.305	11.2077	1105	886	1.35855	1.60705e-10
FOSL2_JUN_COM_M08940	Control_vs_Smaller	0.0308769	0.781754	1	12.501	12.4378	1006	804	1.35863	8.00922e-10
COMP1_XXX_M00057	Control_vs_Smaller	0.0535579	0.417638	1	9.15347	9.41632	606	478	1.35905	1.11757e-06
MYF6_M08951	Control_vs_Smaller	0.0303405	0.893828	1	10.7615	10.6948	805	639	1.35911	2.68661e-08
FIGLA_HOXD12_COM_M08608	Control_vs_Smaller	0.01255	1	1	11.1784	11.1784	611	482	1.35912	1.04452e-06
E2_BPV-1_M00928	Control_vs_Smaller	0.0762177	0.392652	1	10.6302	10.284	311	243	1.35919	0.000457606
NANOG_M01123	Control_vs_Smaller	0.0286523	0.935429	1	11.682	11.6618	783	621	1.35934	3.95419e-08
TCF12_M09628	Control_vs_Smaller	0.136385	8.03878e-12	2.23344e-10	11.948	12.131	1558	1267	1.35958	1.04305e-13
FOXG1_M04242	Control_vs_Smaller	0.0318956	0.636688	1	-22.6005	-22.2901	1209	972	1.35959	2.46544e-11
HOXC8_M07421	Control_vs_Smaller	0.044122	0.658419	1	10.4951	10.5744	614	484	1.36034	9.37665e-07
SOX4_M04542	Control_vs_Smaller	0.0852354	0.0255933	0.15049	-19.9836	-18.794	670	529	1.36059	2.95884e-07
JUN_M00188	Control_vs_Smaller	0.0220355	0.986737	1	11.6759	11.6332	938	747	1.36064	2.1857e-09
SOX15_M03847	Control_vs_Smaller	0.0141294	1	1	12.1875	12.2013	400	313	1.36109	6.74305e-05
NR4A2_M08956	Control_vs_Smaller	0.0231774	0.994086	1	11.1846	11.2368	742	587	1.3611	7.63044e-08
TBX1_M04127	Control_vs_Smaller	0.0296841	0.982323	1	-6.60146	-6.75814	547	430	1.36122	3.28803e-06
TWIST1_M09790	Control_vs_Smaller	0.0503076	0.0788209	0.372222	11.6763	11.7727	1415	1144	1.36137	6.80509e-13
MSX2_M03797	Control_vs_Smaller	0.020078	0.999675	1	11.136	11.163	684	540	1.36139	2.36186e-07
NR3C1_M00205	Control_vs_Smaller	0.0244225	0.958807	1	4.13811	4.16428	963	767	1.36167	1.30973e-09
NR2C2_M01782	Control_vs_Smaller	0.0670509	0.0972341	0.435139	-17.0213	-16.2879	751	594	1.36182	6.51567e-08
PITX2_M07056	Control_vs_Smaller	0.0747842	0.0408022	0.219057	11.2394	11.0699	777	615	1.36201	4.06579e-08
RFX5_TEAD4_COM_M08654	Control_vs_Smaller	0.0472782	0.750893	1	9.88184	10.0587	457	358	1.36209	1.89127e-05
CEBPB_M00109	Control_vs_Smaller	0.01077	1	1	11.556	11.5405	1081	864	1.36218	1.67917e-10
GATA3_M03997	Control_vs_Smaller	0	1	1	10	10	496	389	1.36222	8.26462e-06
JUN_M07102	Control_vs_Smaller	0.0214302	0.972758	1	12.6348	12.6919	1139	912	1.36232	5.83189e-11
FOS_M03866	Control_vs_Smaller	0.0264015	0.81754	1	11.7792	11.7537	1277	1027	1.36251	5.98878e-12
ZIC3_M04594	Control_vs_Smaller	0.0980842	8.30638e-06	0.000112119	11.8844	11.595	1427	1153	1.36294	5.03875e-13
CEBPA_M07037	Control_vs_Smaller	0.0431233	0.370276	1	10.2254	10.1845	1007	802	1.36389	4.93877e-10
EOMES_HOXA3_COM_M08338	Control_vs_Smaller	0.0135442	1	1	11.1378	11.1489	421	329	1.36389	3.88193e-05
KLRG1_MAFA_COM_M01709	Control_vs_Smaller	0	1	1	11	11	879	697	1.3642	4.95266e-09
JUN_JUNB_COM_M08944	Control_vs_Smaller	0.0172791	0.999758	1	11.7419	11.7507	895	710	1.36432	3.52081e-09
TCF7L1_M04005	Control_vs_Smaller	0.0243527	0.949572	1	10.5438	10.4667	1017	810	1.36432	4.2588e-10
BACH1_M08756	Control_vs_Smaller	0.0251408	0.914878	1	12.3595	12.432	1096	875	1.36463	9.76316e-11
SRF_M04680	Control_vs_Smaller	0.046793	0.869399	1	11.6501	11.2297	363	283	1.36463	0.000115698
FOXD3_M07319	Control_vs_Smaller	0.000538455	1	1	11.2569	11.2575	1374	1107	1.36468	8.92445e-13
HOXC10_M04351	Control_vs_Smaller	0.0233387	0.994285	1	10.7119	10.7565	729	575	1.36483	8.04875e-08
ZFP42_M01744	Control_vs_Smaller	0.0349915	0.591172	1	11.6205	11.5787	1083	864	1.36507	1.24598e-10
FOXJ3_M04274	Control_vs_Smaller	0.028187	0.812738	1	10.8141	10.9195	1135	907	1.36512	4.59209e-11
NKX2-5_M02108	Control_vs_Smaller	0.0395512	0.56709	1	11.119	11.0544	882	699	1.36514	4.43432e-09
BHLHA15_M07983	Control_vs_Smaller	0.0237997	0.988116	1	11.5348	11.5504	791	625	1.36521	2.35298e-08
FIGLA_PITX1_COM_M08618	Control_vs_Smaller	0.0317021	0.864142	1	10.7278	10.6524	801	633	1.36546	2.05129e-08
USF2_M07139	Control_vs_Smaller	0.0232597	0.969142	1	12.0853	12.0278	996	792	1.3657	5.50098e-10
JUN_M00199	Control_vs_Smaller	0.0355229	0.608372	1	12.2373	12.1804	1024	815	1.36572	2.99833e-10
FOXP1_M09806	Control_vs_Smaller	0.0207278	0.997908	1	11.5563	11.6345	800	632	1.3659	2.00952e-08
IRF8_M01665	Control_vs_Smaller	0	1	1	11	11	927	735	1.36665	1.72888e-09
FOXP3_M00992	Control_vs_Smaller	0.0466537	0.394252	1	5.43855	5.0503	830	656	1.36666	9.81826e-09
RARB_M04573	Control_vs_Smaller	0.0516463	0.362578	1	-27.2521	-26.7776	714	562	1.36715	9.67085e-08
FOXL1_M02857	Control_vs_Smaller	0.013632	0.999943	1	11.3232	11.2827	1250	1001	1.36772	5.10126e-12
NKX2-4_M01350	Control_vs_Smaller	0.0289546	0.950853	1	11.4958	11.5239	718	565	1.36773	7.62174e-08
NR2F6_M01728	Control_vs_Smaller	0.0246841	0.789261	1	11.8097	11.8807	1545	1249	1.36831	3.70544e-14
GFI1B_M03825	Control_vs_Smaller	0.0572677	0.395708	1	11.5753	11.6334	551	431	1.36852	2.13611e-06
FOXJ2_M04246	Control_vs_Smaller	0.018589	0.992105	1	9.1278	9.17134	1205	963	1.36856	9.94431e-12
PBX1_M01967	Control_vs_Smaller	0.0613782	0.228315	0.79111	11.5256	11.3379	645	506	1.36873	3.32044e-07
ISL2_M02080	Control_vs_Smaller	0	1	1	12	12	382	297	1.36936	7.42608e-05
GATA2_M00349	Control_vs_Smaller	0.0272703	0.984648	1	11.7283	11.7782	633	496	1.36988	3.62863e-07
IKZF2_M01004	Control_vs_Smaller	0.0131934	0.999977	1	11.7352	11.7447	1235	987	1.37005	5.34826e-12
JUN_COM_M00924	Control_vs_Smaller	0.0227662	0.980932	1	11.0286	11.0589	944	747	1.37044	8.86923e-10
HNF4A_M07215	Control_vs_Smaller	0.0374952	0.427448	1	11.4477	11.6134	1215	970	1.37064	7.17574e-12
THAP1_M08796	Control_vs_Smaller	0.0116039	1	1	10.3887	10.4007	1065	846	1.37067	1.03051e-10
ZNF384_M00734	Control_vs_Smaller	0.00360695	1	1	11.4901	11.4937	810	638	1.37076	1.06853e-08
FOXO6_M04264	Control_vs_Smaller	0.0627345	0.307179	0.95605	7.79362	7.50962	533	416	1.37086	2.81972e-06
DBP_M00624	Control_vs_Smaller	0	1	1	10	10	572	447	1.37088	1.21894e-06
PDX1_M01234	Control_vs_Smaller	0.0542363	0.643474	1	11.9115	11.8862	418	325	1.37097	3.04108e-05
FOXI1_M04245	Control_vs_Smaller	0.0356604	0.876067	1	2.07143	1.9834	616	482	1.37111	4.91413e-07
FOXO3_M07287	Control_vs_Smaller	0.0192335	0.989727	1	11.1961	11.2343	1178	939	1.37113	1.17178e-11
ESRRA_M02093	Control_vs_Smaller	0.0325608	0.852577	1	11.6028	11.5211	783	616	1.37121	1.68651e-08
NR3C1_PGR_COM_M00960	Control_vs_Smaller	0.00943171	1	1	11.0894	11.0743	1052	835	1.37124	1.12936e-10
SIX1_M07466	Control_vs_Smaller	0.0301349	0.887329	1	11.4251	11.3997	835	658	1.37128	6.48716e-09
FOXJ3_M02855	Control_vs_Smaller	0.0214735	0.993389	1	11.4671	11.431	882	696	1.37153	2.65512e-09
CEBPD_M07316	Control_vs_Smaller	0.0301187	0.909583	1	10.3146	10.2797	782	615	1.37167	1.91849e-08
TP53_M01651	Control_vs_Smaller	0.0826375	0.221718	0.772423	9.51801	9.25357	361	280	1.37179	9.25608e-05
ESRRA_M04463	Control_vs_Smaller	0.0207453	0.998354	1	-3.86856	-3.84754	776	610	1.37206	2.00815e-08
TCF3_M00002	Control_vs_Smaller	0.0813798	0.000131123	0.00139224	9.51737	10.363	1612	1303	1.37213	7.92906e-15
RXRA_M09655	Control_vs_Smaller	0.0119923	0.999981	1	11.2488	11.2984	1471	1183	1.37263	7.49493e-14
NFAT5_NFATC1_NFATC2_NFATC4_COM_M07608	Control_vs_Smaller	0.00547505	1	1	10.9303	10.9248	1535	1237	1.37281	2.59254e-14
FOXJ2_M04248	Control_vs_Smaller	0.0262733	0.884951	1	10.7588	10.8037	1103	876	1.37291	4.01769e-11
FOSB_JUN_COM_M08936	Control_vs_Smaller	0.0209642	0.987426	1	12.233	12.2525	1030	816	1.37298	1.43163e-10
PDX1_M04614	Control_vs_Smaller	0.0238121	1	1	9.27985	9.25604	268	207	1.37343	0.000789036
TCF12_M00698	Control_vs_Smaller	0.063958	0.00449319	0.0342798	6.51998	7.24925	1652	1336	1.37351	3.99411e-15
SOX10_M07338	Control_vs_Smaller	0.0493229	0.2968	0.935285	9.70924	9.65991	877	691	1.37356	2.39993e-09
ESRRB_HOXB2_COM_M08600	Control_vs_Smaller	0.045699	0.646058	1	7.32027	7.41921	587	458	1.37387	7.25504e-07
SCRT2_M03918	Control_vs_Smaller	0.0558042	0.331741	1	8.23065	8.06535	646	505	1.37391	2.39645e-07
CEBPB_FLI1_COM_M08281	Control_vs_Smaller	0.0606117	0.265939	0.872678	3.78571	3.15177	616	481	1.37413	4.12546e-07
GATA1_M00347	Control_vs_Smaller	0.0351829	0.928282	1	11.8959	11.9952	538	419	1.37419	2.22372e-06
RORA_M00156	Control_vs_Smaller	0.0386794	0.81434	1	11.9191	12.0359	606	473	1.37424	4.71329e-07
NFYA_M04683	Control_vs_Smaller	0.085233	0.0328896	0.182696	12.2756	12.004	635	496	1.37456	2.67167e-07
CEBPE_M01868	Control_vs_Smaller	0.0293929	0.917274	1	11.5718	11.496	801	629	1.37481	1.02996e-08
ESR1_M04738	Control_vs_Smaller	0.0242787	0.977754	1	11.3881	11.3689	858	675	1.37489	3.17238e-09
CDX_COM_M07378	Control_vs_Smaller	0	1	1	10	10	719	563	1.37501	4.62468e-08
CEBPA_M07205	Control_vs_Smaller	0.0387761	0.520122	1	12.1426	12.0896	989	781	1.37578	2.41786e-10
TBX2_M04133	Control_vs_Smaller	0.0492199	0.800863	1	10.1766	9.99329	385	298	1.37583	4.77865e-05
MYC_M07601	Control_vs_Smaller	0.0696528	0.0907615	0.413963	11.2612	11.1482	716	560	1.37657	5.044e-08
PGR_M00957	Control_vs_Smaller	0.0327929	0.78698	1	10.1506	9.97143	890	700	1.37685	1.5658e-09
BHLHA15_M04161	Control_vs_Smaller	0.0443596	0.894448	1	11.7361	11.7611	379	293	1.37728	5.78121e-05
MAFK_M07109	Control_vs_Smaller	0.0307156	0.798736	1	11.7626	11.6697	990	781	1.37735	2.07338e-10
STAT5A_STAT5B_COM_M07132	Control_vs_Smaller	0.0463903	0.32326	0.984247	12.3485	12.2654	947	746	1.37736	4.7174e-10
RELA_M04849	Control_vs_Smaller	0.0571495	0.236398	0.809191	8.74659	8.00174	734	574	1.37765	3.1662e-08
HOXA13_TEAD4_COM_M08427	Control_vs_Smaller	0.081944	0.213998	0.758203	11.1898	11.0519	374	289	1.37771	6.13332e-05
PITX3_M01343	Control_vs_Smaller	0.0336022	0.981364	1	10.5945	10.5685	434	336	1.37782	1.55507e-05
TCF3_M02823	Control_vs_Smaller	0.0893203	0.00205026	0.0172615	11.7983	11.6076	967	762	1.37788	3.03776e-10
NR3C1_M00192	Control_vs_Smaller	0.0363176	0.592562	1	10.9306	10.946	1009	796	1.3783	1.30415e-10
MECP2_M07049	Control_vs_Smaller	0.0408028	0.710261	1	12.0784	12.0387	663	517	1.37837	1.24101e-07
CEBPE_M08801	Control_vs_Smaller	0.0344857	0.698721	1	10.8178	10.7833	944	743	1.37849	4.43956e-10
FOSL1_M07091	Control_vs_Smaller	0.0246352	0.938322	1	12.6832	12.6313	1051	830	1.37886	5.55525e-11
NR2F1_M03542	Control_vs_Smaller	0	1	1	11	11	503	390	1.37895	3.36549e-06
RARA_M08963	Control_vs_Smaller	0	1	1	11	11	503	390	1.37895	3.36549e-06
RXRA_M08968	Control_vs_Smaller	0	1	1	11	11	503	390	1.37895	3.36549e-06
FOSL1_M02095	Control_vs_Smaller	0.0341841	0.492164	1	11.642	11.672	1324	1055	1.37931	4.09628e-13
NKX3-2_M01482	Control_vs_Smaller	0.0561147	0.393905	1	11.6107	11.4655	578	449	1.37982	6.89004e-07
GSC2_TEAD4_COM_M08426	Control_vs_Smaller	0.04102	0.976787	1	11.1053	11.1239	304	234	1.37994	0.000270557
HOXA13_MYBL1_COM_M08727	Control_vs_Smaller	0.0441156	0.99218	1	8.76744	8.89091	215	165	1.38002	0.00217069
MAFK_M09635	Control_vs_Smaller	0.0509251	0.263281	0.869089	10.0901	9.80959	877	688	1.38005	1.4223e-09
ZBTB12_M02824	Control_vs_Smaller	0.0383199	0.920421	1	10.2671	10.2017	468	362	1.38071	7.07564e-06
ESRRG_M02000	Control_vs_Smaller	0.062764	0.221135	0.772006	11.9475	11.8487	629	489	1.38115	2.28646e-07
NR4A1_M04622	Control_vs_Smaller	0.028974	0.852702	1	11.6081	11.5263	990	779	1.38123	1.46205e-10
NR4A2_M02273	Control_vs_Smaller	0.0309195	0.904531	1	11.4927	11.4839	757	591	1.38124	1.55724e-08
SOX7_M02911	Control_vs_Smaller	0.0383761	0.925624	1	10.6594	10.6158	458	354	1.38131	7.99628e-06
MEF2A_M00405	Control_vs_Smaller	0.0467886	0.416693	1	11.7154	11.5719	801	626	1.3819	6.08216e-09
NR5A1_M07267	Control_vs_Smaller	0.0170279	0.999947	1	11.5863	11.5676	805	629	1.3824	5.56504e-09
ARNTL_BHLHA15_COM_M08675	Control_vs_Smaller	0.0444846	0.588717	1	6.95588	6.74858	680	529	1.38268	6.41362e-08
BCL6_M01171	Control_vs_Smaller	0.0278959	0.991326	1	12.1382	12.1268	550	426	1.38272	1.0292e-06
ZNF232_M04510	Control_vs_Smaller	0.0788074	0.107202	0.463683	0.384181	0.3382	531	411	1.3828	1.58065e-06
GCM2_TEF_COM_M08711	Control_vs_Smaller	0.0534284	0.494991	1	5.01101	4.77014	545	422	1.38291	1.09725e-06
SRF_M01257	Control_vs_Smaller	0.0214832	0.995336	1	11.5971	11.5869	839	656	1.38312	2.47036e-09
NR2F1_M08016	Control_vs_Smaller	0.0411329	0.514527	1	11.9697	11.9484	890	697	1.38328	9.24439e-10
TBX18_M01262	Control_vs_Smaller	0.0355814	0.797647	1	-58.7416	-57.9655	743	579	1.38328	1.63397e-08
FOSL1_JUN_COM_M08938	Control_vs_Smaller	0.0172659	0.998866	1	12.4336	12.4009	1070	843	1.38346	2.84646e-11
JUNB_M07103	Control_vs_Smaller	0.0127076	0.999998	1	12.6882	12.7301	1113	878	1.38374	1.22064e-11
NFAT5_M07328	Control_vs_Smaller	0.01546	0.999995	1	11.0037	11.0381	807	630	1.38382	4.87252e-09
MITF_TFE_COM_M01029	Control_vs_Smaller	0.0347819	0.775319	1	11.6121	11.5773	812	634	1.38385	3.89689e-09
ESRRG_M02094	Control_vs_Smaller	0.0527637	0.400249	1	11.5494	11.4712	648	503	1.38433	1.23456e-07
HOXA11_M01378	Control_vs_Smaller	0.0517444	0.861451	1	11.5279	11.3803	305	234	1.38465	0.000230709
ALX4_M00619	Control_vs_Smaller	0.0312815	0.951387	1	-23.877	-23.4489	618	479	1.38503	2.11982e-07
JUND_M04776	Control_vs_Smaller	0.0390936	0.55792	1	11.6649	11.7479	922	722	1.38504	3.89385e-10
RORB_M08966	Control_vs_Smaller	0.0353025	0.911195	1	11.2649	11.2086	570	441	1.38531	5.72381e-07
GATA4_M03998	Control_vs_Smaller	0	1	1	10	10	551	426	1.38541	8.79735e-07
MEF2A_M00406	Control_vs_Smaller	0.0745513	0.0205826	0.124091	-8.23866	-7.5931	926	725	1.38552	3.54559e-10
MGA_PITX1_COM_M08389	Control_vs_Smaller	0.0459	0.916469	1	11.2961	11.3622	331	254	1.38559	0.000125368
SOX15_TEAD4_COM_M08752	Control_vs_Smaller	0.0378242	0.672553	1	11.3949	11.271	823	642	1.38577	2.90257e-09
NFATC3_M07607	Control_vs_Smaller	0	1	1	11	11	1604	1285	1.38611	1.44316e-15
SOX9_M08838	Control_vs_Smaller	0.068867	0.00864204	0.0601515	11.5191	11.3281	1285	1018	1.3863	3.77902e-13
NKX2-5_M01414	Control_vs_Smaller	0.0598577	0.220873	0.771897	11.2121	11.2844	693	538	1.38637	4.20914e-08
RARA_M08018	Control_vs_Smaller	0.0520517	0.430722	1	-11.3921	-11.1911	635	492	1.3864	1.31127e-07
FOS_JUND_COM_M08933	Control_vs_Smaller	0.0337253	0.647099	1	12.5706	12.4917	1076	846	1.3869	1.62512e-11
STAT6_M09716	Control_vs_Smaller	0.0220073	0.959174	1	11.5407	11.5904	1191	940	1.3871	1.86613e-12
PPARA_RXRA_COM_M08960	Control_vs_Smaller	0.0468936	0.356581	1	11.1443	11.3435	880	687	1.38751	7.45758e-10
EHF_M02849	Control_vs_Smaller	0.0191293	1	1	10.9086	10.9014	383	294	1.38761	3.69786e-05
STAT4_M02117	Control_vs_Smaller	0.027917	0.887059	1	11.5133	11.4843	978	766	1.38764	1.11135e-10
BCL6B_M02740	Control_vs_Smaller	0.0215519	0.9998	1	11.1454	11.2426	571	441	1.38792	4.88856e-07
ESRRA_M04457	Control_vs_Smaller	0.0383337	0.756003	1	5.85324	5.84972	695	539	1.38798	3.68328e-08
RORA_M07306	Control_vs_Smaller	0.0362236	0.849574	1	11.8411	11.9457	642	497	1.38799	1.07376e-07
HLTF_M04613	Control_vs_Smaller	0.049689	0.245027	0.825757	0.0878661	-0.346257	956	748	1.38805	1.65713e-10
RARG_M04485	Control_vs_Smaller	0.0998464	0.00636956	0.0464685	5.22273	4.77976	651	504	1.38835	9.24057e-08
MECP2_M07388	Control_vs_Smaller	0.0246851	0.996645	1	11.6546	11.6723	608	470	1.38843	2.35561e-07
VDR_RXR_COM_M03892	Control_vs_Smaller	0.0234768	0.96842	1	10.7013	10.6778	991	776	1.38867	7.35408e-11
JUND_M07105	Control_vs_Smaller	0.0332792	0.889067	1	11.6259	11.6034	687	532	1.38979	3.66294e-08
TGIF2LX_M04040	Control_vs_Smaller	0.0514307	0.415566	1	7.2099	7.50581	667	516	1.39025	5.55206e-08
RBPJ_M09783	Control_vs_Smaller	0.0628179	0.0135492	0.0867231	12.1299	12.0569	1416	1124	1.39036	2.2058e-14
FOS_M08946	Control_vs_Smaller	0.0100932	1	1	11.8775	11.8909	939	733	1.39068	1.92195e-10
EOMES_TEAD4_COM_M08419	Control_vs_Smaller	0.0426238	0.868722	1	10.8375	10.8529	443	340	1.39076	7.78035e-06
GATA2_M00348	Control_vs_Smaller	0.0188253	0.999989	1	11.7522	11.7589	581	448	1.39077	3.59486e-07
SMARCC2_M09825	Control_vs_Smaller	0.0191159	0.99924	1	11.2736	11.2396	837	651	1.3909	1.38337e-09
POU2AF1_M02113	Control_vs_Smaller	0.0992928	0.00414568	0.0319947	11.9011	11.5985	708	548	1.39156	2.05987e-08
E2F3_M03962	Control_vs_Smaller	0.101793	0.458928	1	0.873418	0.266667	158	120	1.39202	0.0076767
TCF3_TEAD4_COM_M08438	Control_vs_Smaller	0.0156069	0.99998	1	11.0984	11.0945	884	688	1.39235	4.74486e-10
E2F4_M04518	Control_vs_Smaller	0.0408676	0.976725	1	-5.91234	-6.19149	308	235	1.39267	0.00017157
NFATC2_M07365	Control_vs_Smaller	0.0151613	0.999921	1	10.9288	10.9248	1053	824	1.39295	1.63945e-11
NFATC1_M07606	Control_vs_Smaller	0.00982913	1	1	11.144	11.1416	1417	1123	1.39296	1.57638e-14
BACH1_M00495	Control_vs_Smaller	0.0400074	0.357722	1	7.90947	7.96093	1204	947	1.39315	8.34484e-13
NR1I3_M03788	Control_vs_Smaller	0.104316	0.000478698	0.00458615	11.6266	11.8095	865	672	1.39409	6.24213e-10
EP300_M04901	Control_vs_Smaller	0	1	1	13	13	399	305	1.39442	1.86753e-05
ESRRA_M04458	Control_vs_Smaller	0.0428805	0.609071	1	6.50702	6.57636	712	550	1.39472	1.57065e-08
MEIS1_ONECUT2_COM_M08381	Control_vs_Smaller	0.0797377	0.299923	0.940152	9.90504	9.69261	337	257	1.39479	8.37446e-05
HNF4A_NR2F1_COM_M00158	Control_vs_Smaller	0.024591	0.968146	1	10.717	10.745	908	706	1.39506	2.33537e-10
NFAT5_M03881	Control_vs_Smaller	0.0165685	0.99998	1	11.1995	11.2414	787	609	1.39596	3.03437e-09
THAP1_M04858	Control_vs_Smaller	0.0392464	0.904718	1	6.85835	6.71271	473	362	1.39634	3.20783e-06
STAT1_M00496	Control_vs_Smaller	0.0142254	1	1	8.75795	8.74373	723	558	1.39661	1.00665e-08
STAT5B_M09712	Control_vs_Smaller	0.0723254	0.0197431	0.119462	11.998	11.7784	996	776	1.39661	3.3254e-11
PRDM4_M04508	Control_vs_Smaller	0.0236167	0.982939	1	-0.09447	0.0802377	868	673	1.39723	4.64149e-10
FOXM1_M00630	Control_vs_Smaller	0.0604755	0.209578	0.748462	11.0702	11.1654	698	538	1.39727	1.90937e-08
GATA6_M09771	Control_vs_Smaller	0.0446433	0.606966	1	11.847	11.9331	660	508	1.39741	3.91902e-08
LMO2_COM_M00277	Control_vs_Smaller	0.0575154	0.0266426	0.15502	12.0909	11.918	1463	1158	1.39756	3.88557e-15
NR1H4_M01268	Control_vs_Smaller	0	1	1	11	11	391	298	1.39831	1.83262e-05
MEIS1_M07452	Control_vs_Smaller	0.0465166	0.593753	1	-0.138486	0.371069	621	477	1.39846	9.13526e-08
NCOA2_M09849	Control_vs_Smaller	0.0196642	0.885841	1	11.1714	11.1779	1955	1574	1.39854	7.95237e-19
BANP_M07337	Control_vs_Smaller	0.0170577	0.999785	1	5.12296	5.23282	919	713	1.39894	1.444e-10
TGIF2_M01407	Control_vs_Smaller	0.043088	0.543728	1	10.5672	10.6998	781	603	1.39902	2.63276e-09
USF1_M04196	Control_vs_Smaller	0.0793874	0.170515	0.650081	11.684	11.5178	443	338	1.39932	5.36034e-06
NFY_COM_M00687	Control_vs_Smaller	0.0573858	0.203693	0.732591	1.22293	1.06766	785	606	1.39945	2.40837e-09
SNAI1_M03566	Control_vs_Smaller	0.0197147	0.995414	1	12.1172	12.143	998	776	1.39979	2.41302e-11
ZSCAN4_COM_M02942	Control_vs_Smaller	0.0277275	0.914169	1	11.5562	11.4993	917	711	1.3998	1.37904e-10
HOXB2_TCF3_COM_M08606	Control_vs_Smaller	0.0482009	0.28467	0.916995	10.5671	10.4639	947	735	1.39986	6.61157e-11
GATA5_M02756	Control_vs_Smaller	0.0461527	0.69006	1	11.9445	11.7947	541	414	1.3999	5.60085e-07
FOXH1_M03822	Control_vs_Smaller	0.0873352	0.0220408	0.131928	1.67612	2.25825	670	515	1.39993	2.86422e-08
THRB_M04495	Control_vs_Smaller	0.0363248	0.951882	1	5.14783	5.08262	460	351	1.40005	3.34136e-06
TBX5_M03855	Control_vs_Smaller	0.0322955	0.408646	1	4.70154	4.69955	1692	1348	1.40028	4.38931e-17
NANOG_M04898	Control_vs_Smaller	0.0328646	0.874916	1	11.0871	11.1113	735	566	1.40055	6.38695e-09
HOXD11_M04359	Control_vs_Smaller	0.0689453	0.667682	1	11.5139	11.4421	251	190	1.40123	0.000506436
ESRRG_M04460	Control_vs_Smaller	0.0282392	0.972188	1	6.13095	6.28876	672	516	1.40158	2.49881e-08
NR2F1_M04474	Control_vs_Smaller	0.0472241	0.356143	1	11.8729	11.8044	873	675	1.4017	3.00406e-10
NR1H4_RXRA_COM_M08954	Control_vs_Smaller	0.0239448	0.999813	1	11.1104	11.1562	462	352	1.40233	2.9132e-06
NR2F6_M08805	Control_vs_Smaller	0.0273014	0.736671	1	11.6589	11.7233	1413	1113	1.40251	4.95936e-15
HNF4A_M03828	Control_vs_Smaller	0.0301736	0.76492	1	11.4891	11.6558	1104	860	1.40271	2.00932e-12
HOXA13_M01430	Control_vs_Smaller	0.0596897	0.669076	1	11.1791	10.9409	335	254	1.40303	6.56197e-05
FOXA1_M03827	Control_vs_Smaller	0.0175399	0.999811	1	10.4814	10.4639	860	664	1.40317	3.21651e-10
NFIX_M08009	Control_vs_Smaller	0.0149366	1	1	10.0774	10.0625	749	576	1.40331	3.63815e-09
FOXJ3_M04251	Control_vs_Smaller	0.0202197	0.985787	1	9.87927	9.90236	1143	891	1.40378	9.22044e-13
AR_M09589	Control_vs_Smaller	0.0380197	0.536656	1	11.539	11.4211	1013	786	1.40385	1.15322e-11
TFEC_M04571	Control_vs_Smaller	0.0414508	0.812428	1	11.5578	11.4719	536	409	1.40386	4.92467e-07
GRHL1_M03947	Control_vs_Smaller	0.0563583	0.795156	1	11.25	11.2599	300	227	1.40423	0.000138444
NFY_COM_M00185	Control_vs_Smaller	0.0575447	0.321113	0.980393	11.9984	12.0647	626	479	1.4044	5.91199e-08
GATA1_M00127	Control_vs_Smaller	0.0481931	0.773054	1	11.8228	11.7301	429	326	1.40449	6.38741e-06
ESRRA_M04464	Control_vs_Smaller	0.0144317	1	1	8.98273	9.04315	695	533	1.40462	1.22364e-08
RFX3_M02788	Control_vs_Smaller	0.0603115	0.430179	1	11.1929	10.9229	477	363	1.40481	2.02837e-06
GMEB2_M04504	Control_vs_Smaller	0.0166667	1	1	11.25	11.2667	60	45	1.40509	0.0957281
ZEB1_M00413	Control_vs_Smaller	0.0129272	1	1	11.6719	11.6722	634	485	1.40518	4.97959e-08
AR_M00962	Control_vs_Smaller	0.00976944	1	1	9.65739	9.66066	934	722	1.40531	5.7421e-11
BATF_M04716	Control_vs_Smaller	0.0582635	0.131283	0.540366	12.2101	12.1125	909	702	1.40543	9.53883e-11
NR3C1_M09625	Control_vs_Smaller	0.0431956	0.449843	1	11.3949	11.2637	899	694	1.4055	1.28588e-10
TBX20_M04129	Control_vs_Smaller	0.070267	0.102798	0.449777	11.3821	11.1816	683	523	1.40627	1.32413e-08
FOXM1_M04664	Control_vs_Smaller	0.0196672	0.985804	1	11.8394	11.7718	1208	942	1.40686	1.76846e-13
GTF2IRD1_M01229	Control_vs_Smaller	0.0368993	0.880151	1	11.7435	11.7114	577	440	1.40693	1.547e-07
SOX6_M03888	Control_vs_Smaller	0.018382	0.99396	1	11.2849	11.2605	1197	933	1.40695	2.01657e-13
TBX21_M04130	Control_vs_Smaller	0.0394568	0.838861	1	-0.525939	-0.568075	559	426	1.40695	2.43889e-07
HOXA9_PBX1_COM_M07453	Control_vs_Smaller	0.0385568	0.871398	1	11.6377	11.4951	541	412	1.40703	3.84458e-07
E2F3_M03961	Control_vs_Smaller	0.112179	0.603254	1	4.625	4.42308	104	78	1.40723	0.0251491
ESRRG_M04461	Control_vs_Smaller	0.0280376	0.960692	1	3.16282	3.10619	737	565	1.40738	3.83324e-09
BATF_M09594	Control_vs_Smaller	0.0206511	0.997203	1	11.6627	11.6885	851	655	1.40744	3.04424e-10
NFATC4_M01734	Control_vs_Smaller	0.0332374	0.436409	1	11.4639	11.4233	1537	1212	1.40796	2.68789e-16
ID4_M04174	Control_vs_Smaller	0.116746	6.23275e-06	8.6224e-05	11.7863	11.5392	1053	816	1.40801	3.79574e-12
HNF4A_M00134	Control_vs_Smaller	0.047961	0.315895	0.972358	11.4086	11.6071	908	700	1.40805	7.73771e-11
PBX1_M01357	Control_vs_Smaller	0.0537414	0.479595	1	11.2244	11.0708	557	424	1.4085	2.31533e-07
HOXC13_M04358	Control_vs_Smaller	0.0712709	0.335441	1	11.1003	10.9238	399	302	1.40877	1.05701e-05
STAT1_M01212	Control_vs_Smaller	0.0376265	0.651973	1	10.8512	10.6462	867	667	1.40901	1.79776e-10
ZFP382_M07485	Control_vs_Smaller	0.0341348	0.985307	1	-9.98526	-9.99351	407	308	1.40944	8.95888e-06
HSF1_M07100	Control_vs_Smaller	0.0407343	0.465621	1	11.1439	11.1312	987	762	1.41015	1.26626e-11
YBX1_M03862	Control_vs_Smaller	0.0529801	0.446013	1	10.3013	10.2065	604	460	1.41023	6.99367e-08
GATA2_M07213	Control_vs_Smaller	0.0215165	0.998667	1	12.0645	12.0587	713	545	1.41052	5.26986e-09
HOXD9_M01834	Control_vs_Smaller	0.0294204	0.971218	1	11.853	11.8218	626	477	1.41062	4.05225e-08
RXRB_M04493	Control_vs_Smaller	0.0185437	0.999399	1	-5.15138	-4.89851	872	670	1.41121	1.39191e-10
MNT_M09764	Control_vs_Smaller	0.0945319	0.000140484	0.0014869	11.4074	11.2582	1210	941	1.41125	1.05969e-13
EVX2_M04321	Control_vs_Smaller	0.0655058	0.770911	1	10.1545	10.2286	233	175	1.41157	0.000644089
TAL1_M09666	Control_vs_Smaller	0.0543472	0.435409	1	11.7688	11.8266	584	444	1.41175	1.04913e-07
GATA1_M09621	Control_vs_Smaller	0.0191016	0.999959	1	11.6761	11.6639	633	482	1.41202	3.32352e-08
HSF2_M00147	Control_vs_Smaller	0.0163265	1	1	10.5551	10.5435	245	184	1.41227	0.000503023
IRF4_M04855	Control_vs_Smaller	0	1	1	13	13	719	549	1.41245	4.19767e-09
NFATC4_M07301	Control_vs_Smaller	0	1	1	11	11	1216	945	1.41271	7.09754e-14
TP53_M00272	Control_vs_Smaller	0.0216983	0.998785	1	11.438	11.4159	694	529	1.4137	6.77066e-09
MYF6_MYOD1_MYOG_TCF3_COM_M00804	Control_vs_Smaller	0.05183	0.0506793	0.258752	12.0149	11.862	1540	1210	1.41402	1.13434e-16
MYCN_M09814	Control_vs_Smaller	0.140067	0.000485983	0.0046426	11.5537	11.2158	484	366	1.41449	9.63224e-07
SMAD3_M04026	Control_vs_Smaller	0.0732323	0.562949	1	10.0303	10.3081	264	198	1.4152	0.000273583
PITX3_M07057	Control_vs_Smaller	0	1	1	10	10	301	226	1.41548	9.62223e-05
EOMES_HOXB13_COM_M08491	Control_vs_Smaller	0.032655	0.930816	1	10.7882	10.847	628	477	1.41549	2.91343e-08
PRDM1_M03865	Control_vs_Smaller	0.0253185	0.819962	1	11.852	11.6399	1405	1097	1.41622	1.12787e-15
SIN3A_M04906	Control_vs_Smaller	0.0243204	0.907896	1	9.66448	9.44021	1219	945	1.41678	4.31561e-14
TRP73_M04503	Control_vs_Smaller	0.063836	0.486187	1	9.77041	9.58983	392	295	1.41682	8.7179e-06
BCL6B_M03894	Control_vs_Smaller	0.0518999	0.441807	1	-34.1197	-34.6743	635	482	1.41685	2.38973e-08
MYF6_M02781	Control_vs_Smaller	0.014983	0.999867	1	11.6175	11.6493	1140	881	1.41718	2.33773e-13
SIX1_M07335	Control_vs_Smaller	0.0508561	0.277067	0.897574	12.0253	11.8391	869	665	1.41723	8.85784e-11
FOSL1_JUNB_COM_M08922	Control_vs_Smaller	0.0189225	0.997442	1	11.665	11.6757	1003	771	1.41776	4.19419e-12
NKX3-1_M04413	Control_vs_Smaller	0.0514177	0.527858	1	11.4092	11.4289	567	429	1.41804	1.15902e-07
HOXC11_M01329	Control_vs_Smaller	0.0405478	0.985838	1	11.4739	11.3581	287	215	1.41806	0.000137191
MYF6_MYOD1_MYOG_TCF3_COM_M00929	Control_vs_Smaller	0.0335963	0.383659	1	11.9695	11.8386	1639	1289	1.41848	8.67875e-18
CEBPG_M01869	Control_vs_Smaller	0.023304	0.993119	1	11.0859	11.0803	768	585	1.41874	8.80414e-10
NR2F6_M08017	Control_vs_Smaller	0.0494078	0.38058	1	-7.52461	-8.0102	772	588	1.41908	8.06585e-10
RAR_RXR_THR_COM_M00963	Control_vs_Smaller	0.0500409	0.221488	0.772423	10.5726	10.5202	999	767	1.4194	3.81607e-12
RARG_M09001	Control_vs_Smaller	0.0182622	0.999396	1	11.4224	11.4304	902	690	1.41962	3.69521e-11
MYB_M00773	Control_vs_Smaller	0.0495953	0.613846	1	10.3165	10.3672	534	403	1.42009	2.16928e-07
MGA_M04119	Control_vs_Smaller	0.0638975	0.628738	1	8.7293	8.54043	314	235	1.42085	6.34033e-05
TBR1_M04120	Control_vs_Smaller	0.0458829	0.599403	1	10.605	10.3499	638	483	1.42097	1.49291e-08
IRF1_M00747	Control_vs_Smaller	0	1	1	12	12	1099	846	1.42098	3.90541e-13
ESR2_M07210	Control_vs_Smaller	0.0775232	0.00970835	0.0664719	11.4727	11.3475	1009	774	1.42133	2.73345e-12
LEF1_M02019	Control_vs_Smaller	0	1	1	11	11	610	461	1.42207	3.13478e-08
LEF1_M03794	Control_vs_Smaller	0	1	1	11	11	610	461	1.42207	3.13478e-08
ZBTB33_M01119	Control_vs_Smaller	0.0265651	0.87129	1	11.7357	11.6591	1139	877	1.42291	1.29141e-13
FOSL2_M07092	Control_vs_Smaller	0.0209884	0.971237	1	12.2055	12.2439	1226	947	1.42293	1.95513e-14
MEIS3_M01395	Control_vs_Smaller	0.0448916	0.562395	1	11.3059	11.471	706	535	1.4232	2.48159e-09
TFEB_M01768	Control_vs_Smaller	0.0866914	0.175961	0.665141	11.1432	10.9675	370	277	1.4233	1.20848e-05
FOXO1_M07094	Control_vs_Smaller	0.0330483	0.611523	1	11.8824	11.9168	1199	925	1.42331	3.22377e-14
SOX6_TBX21_COM_M08741	Control_vs_Smaller	0.0156108	0.999999	1	11.3674	11.3914	705	534	1.42383	2.85001e-09
CEBPA_M00190	Control_vs_Smaller	0.0108724	1	1	9.93532	9.91648	603	455	1.42403	3.14766e-08
CEBPD_M03571	Control_vs_Smaller	0.0207557	0.999584	1	10.1917	10.1709	673	509	1.42434	5.58334e-09
GRHL2_M09772	Control_vs_Smaller	0.0319063	0.939521	1	11.4427	11.4366	637	481	1.4248	1.41012e-08
ZEB1_M00412	Control_vs_Smaller	0.0608256	0.336709	1	11.96	12.1377	550	414	1.42481	1.07594e-07
NFY_COM_M07302	Control_vs_Smaller	0.0588956	0.285867	0.918288	12.2668	12.1116	641	484	1.42508	1.09408e-08
ZFP652_M03943	Control_vs_Smaller	0.033241	0.968836	1	8.71912	8.86472	502	377	1.42567	4.04688e-07
BHLHE22_M08028	Control_vs_Smaller	0.0295157	0.999649	1	12.0673	12.1107	327	244	1.4259	3.5284e-05
BHLHE23_M04165	Control_vs_Smaller	0.0295157	0.999649	1	12.0673	12.1107	327	244	1.4259	3.5284e-05
HOXC9_M01416	Control_vs_Smaller	0.0630252	0.38147	1	11.5735	11.4342	476	357	1.42625	7.48673e-07
MTF1_M01242	Control_vs_Smaller	0.031217	0.947683	1	-53.1558	-52.8864	642	484	1.42749	9.23557e-09
MYBL1_TBX21_COM_M08393	Control_vs_Smaller	0.0266805	0.997129	1	9.58801	9.50258	517	388	1.42749	2.36408e-07
NR3C1_M00921	Control_vs_Smaller	0	1	1	10	10	904	688	1.42763	1.79683e-11
MEIS2_ONECUT2_COM_M08382	Control_vs_Smaller	0.0440213	0.902538	1	9.43081	9.25524	383	286	1.42775	7.94477e-06
SMAD_COM_M00792	Control_vs_Smaller	0.00444092	1	1	9.64799	9.64355	946	721	1.4278	6.50346e-12
DMRTA2_M01150	Control_vs_Smaller	0.0200773	0.998923	1	11.4052	11.4688	802	608	1.42788	1.81347e-10
HBP1_M02866	Control_vs_Smaller	0.0282738	0.939437	1	11.0752	11.1057	811	615	1.42794	1.55241e-10
THAP1_M04723	Control_vs_Smaller	0.0233383	0.985227	1	4.59543	4.59248	875	665	1.42815	3.23909e-11
RELA_M04814	Control_vs_Smaller	0.0280452	0.954577	1	11.5391	11.5077	768	581	1.4292	4.04977e-10
MAFF_M04780	Control_vs_Smaller	0.0414894	0.313563	0.96798	11.5434	11.4128	1222	940	1.42932	1.00376e-14
NR1H4_M00631	Control_vs_Smaller	0.0292033	0.986325	1	0.965642	1.10843	553	415	1.42951	7.87126e-08
BHLHE22_M04164	Control_vs_Smaller	0.039162	0.967683	1	11.3425	11.3676	365	272	1.42982	1.23641e-05
BHLHE23_M08027	Control_vs_Smaller	0.039162	0.967683	1	11.3425	11.3676	365	272	1.42982	1.23641e-05
ZEB1_M00073	Control_vs_Smaller	0.0224784	0.99785	1	11.4443	11.4678	700	528	1.4299	2.04389e-09
PBX_COM_M07304	Control_vs_Smaller	0.0410059	0.834788	1	10.9013	10.8456	527	395	1.42995	1.46865e-07
CREB5_M04210	Control_vs_Smaller	0.0795508	0.412901	1	10.0775	9.66825	284	211	1.42997	0.000102494
GATA6_M02757	Control_vs_Smaller	0.0380435	0.877266	1	11.779	11.7464	552	414	1.43036	7.65511e-08
IRX2_M04377	Control_vs_Smaller	0.0371371	0.955089	1	11.0091	11.0765	438	327	1.43101	1.45633e-06
GATA2_M09807	Control_vs_Smaller	0.043277	0.684633	1	11.8854	11.9661	628	472	1.43134	1.09796e-08
SOX14_M02902	Control_vs_Smaller	0.0340689	0.867294	1	11.2762	11.2293	706	532	1.43174	1.62642e-09
LHX8_M04396	Control_vs_Smaller	0.0109522	1	1	10.0749	10.0859	267	198	1.43181	0.000163363
FOXJ3_M04250	Control_vs_Smaller	0.0241981	0.952326	1	7.59558	7.59446	1041	794	1.43211	5.0112e-13
FOXO4_M00472	Control_vs_Smaller	0.0130111	1	1	11.345	11.3664	826	625	1.43217	7.32433e-11
HLF_M00260	Control_vs_Smaller	0.0200828	1	1	11.5794	11.5581	359	267	1.43242	1.26112e-05
BCL6_M02085	Control_vs_Smaller	0.0253278	0.896749	1	11.3467	11.4091	1171	897	1.43297	2.31202e-14
EOMES_MEIS1_COM_M08378	Control_vs_Smaller	0.0412466	0.573549	1	10.8034	10.8652	824	623	1.43326	6.95098e-11
EOMES_HOXC10_COM_M08505	Control_vs_Smaller	0.0559661	0.580559	1	11.3018	11.4592	444	331	1.43349	1.15967e-06
HSF1_M07259	Control_vs_Smaller	0.0223094	0.993367	1	11.417	11.4123	837	633	1.43358	5.4298e-11
TCF7_M07433	Control_vs_Smaller	0.062349	0.0801363	0.377316	11.8501	11.7886	947	719	1.43382	3.7114e-12
PPARA_M00242	Control_vs_Smaller	0.0588369	0.190871	0.703941	-16.8573	-16.0681	778	587	1.43384	2.04081e-10
AR_M00956	Control_vs_Smaller	0.0338119	0.729089	1	6.92008	6.80748	951	722	1.43414	3.38483e-12
PARP1_M01211	Control_vs_Smaller	0.0129229	0.999999	1	11.2387	11.2278	1022	777	1.43607	5.43724e-13
MYOD1_M00001	Control_vs_Smaller	0.0730995	0.00311652	0.0250978	11.3169	11.5802	1376	1060	1.4363	1.79974e-16
CEBPA_M09596	Control_vs_Smaller	0.0132519	0.999999	1	12.0655	12.0663	993	754	1.43635	9.95426e-13
TGIF2_M04041	Control_vs_Smaller	0.0335909	0.912921	1	9.30564	9.44351	638	478	1.43669	6.57125e-09
STAT4_M00498	Control_vs_Smaller	0	1	1	9	9	659	494	1.43705	3.69165e-09
HSF1_M00641	Control_vs_Smaller	0.0364411	0.672369	1	-8.92913	-9.12006	903	683	1.43718	7.97506e-12
SOX9_M01284	Control_vs_Smaller	0.0214088	0.958677	1	11.4606	11.4868	1283	984	1.43776	1.10703e-15
HOXB13_M04346	Control_vs_Smaller	0.090058	0.159181	0.619988	11.3872	11.2068	359	266	1.43797	1.02847e-05
PITX2_M02114	Control_vs_Smaller	0.0602865	0.160486	0.624341	11.8193	11.74	797	600	1.43835	1.03874e-10
LEF1_TCF7_TCF7L1_COM_M08902	Control_vs_Smaller	0.0290902	0.794862	1	11.3048	11.2312	1135	865	1.43895	2.48195e-14
ZBTB7B_M02930	Control_vs_Smaller	0.0554069	0.408892	1	11.3666	11.5543	592	442	1.43938	1.83983e-08
BCL6_M07375	Control_vs_Smaller	0.0351253	0.619903	1	11.8125	11.7631	1056	802	1.43975	1.55839e-13
ZFP423_M00467	Control_vs_Smaller	0.0632692	0.192947	0.707963	-24.2426	-24.2525	672	503	1.44004	2.01611e-09
NR2F2_M03543	Control_vs_Smaller	0.0257202	0.918324	1	11.4492	11.4406	1064	808	1.44037	1.28822e-13
FOXL2_M08811	Control_vs_Smaller	0.0214875	0.99788	1	10.9009	10.901	767	576	1.44041	1.7816e-10
GCM1_M04000	Control_vs_Smaller	0.0413247	0.735766	1	10.3476	10.1924	633	473	1.44043	5.68481e-09
TCF_ASCL_MYF_MYOD_MYOG_COM_M00973	Control_vs_Smaller	0.0678962	0.0109949	0.0734612	11.6413	11.6734	1288	986	1.44108	6.92526e-16
RARG_M04484	Control_vs_Smaller	0.0274986	0.951296	1	-1.65809	-1.66884	816	613	1.44273	4.43872e-11
TCF3_M00071	Control_vs_Smaller	0.0391241	0.525022	1	11.5769	11.4846	988	747	1.44278	5.8713e-13
GATA3_M00350	Control_vs_Smaller	0.0447736	0.590193	1	11.1168	11.0527	685	512	1.44296	1.30728e-09
ZIC2_M02940	Control_vs_Smaller	0.0498202	0.110042	0.472174	11.7524	11.6543	1333	1021	1.44299	2.01485e-16
NR4A2_M07427	Control_vs_Smaller	0.0268206	0.954862	1	11.6437	11.6572	842	633	1.44309	2.30002e-11
NR5A2_M07118	Control_vs_Smaller	0.0160479	0.999847	1	11.1737	11.1621	1019	771	1.44348	2.76734e-13
NFYA_M02106	Control_vs_Smaller	0.095669	0.0100064	0.0678075	12.2174	11.8373	667	498	1.4436	1.75021e-09
MAFA_M01139	Control_vs_Smaller	0.0254949	0.905292	1	12.0433	12.0477	1131	859	1.44419	1.77983e-14
TFEB_M04194	Control_vs_Smaller	0.0482841	0.666318	1	11.6444	11.4948	523	388	1.44516	8.42158e-08
BACH2_M00490	Control_vs_Smaller	0.0398825	0.545565	1	12.0444	11.9237	923	695	1.44537	2.32638e-12
GATA1_M04713	Control_vs_Smaller	0.023694	0.999053	1	12.3234	12.3271	572	425	1.44561	2.23216e-08
REST_M04926	Control_vs_Smaller	0.0548686	0.367224	1	11.9459	12.0602	647	482	1.44584	2.61344e-09
ATF4_M09839	Control_vs_Smaller	0.086699	0.00654389	0.047429	11.7705	11.4453	876	658	1.44641	6.79509e-12
NR3C1_M00955	Control_vs_Smaller	0.0296144	0.892267	1	11.0114	11.0015	876	658	1.44641	6.79509e-12
HOXC10_M04352	Control_vs_Smaller	0.0337945	0.994484	1	11.6527	11.6046	357	263	1.44642	7.85427e-06
ZEB1_M09007	Control_vs_Smaller	0	1	1	11	11	513	380	1.4469	9.3712e-08
PKNOX2_M04038	Control_vs_Smaller	0.0504212	0.430703	1	1.95231	2.19574	692	516	1.44702	7.32619e-10
SIX5_M04682	Control_vs_Smaller	0.052523	0.319189	0.978104	12.4654	12.6154	765	572	1.44702	1.12453e-10
ZNF784_M03941	Control_vs_Smaller	0.0877389	0.118518	0.499543	9.90802	10.3419	424	313	1.44707	1.12715e-06
HOXC10_M04369	Control_vs_Smaller	0.0341428	0.988319	1	11.6338	11.5685	396	292	1.4472	2.3835e-06
MLXIPL_M03789	Control_vs_Smaller	0.0597224	0.268516	0.876821	11.9445	11.6791	649	483	1.44751	2.258e-09
RARA_M08019	Control_vs_Smaller	0.0234206	0.991582	1	4.58816	4.59259	794	594	1.44789	5.21249e-11
ESRRA_M02852	Control_vs_Smaller	0.0590141	0.152491	0.601664	11.4371	11.5486	851	638	1.44793	1.10898e-11
FOXA_COM_M01012	Control_vs_Smaller	0.0333632	0.615883	1	11.4504	11.3922	1179	895	1.44794	3.90654e-15
MEIS1_SOX2_COM_M08726	Control_vs_Smaller	0.0253739	0.994467	1	9.91009	10.0021	634	471	1.44936	3.17825e-09
PRDM1_M07121	Control_vs_Smaller	0.0240789	0.60202	1	11.7746	11.6254	2267	1794	1.44974	6.23503e-25
HNF4A_M04903	Control_vs_Smaller	0.0177163	0.999955	1	12.8059	12.8093	752	561	1.44979	1.3838e-10
FOXO1_HOXB13_COM_M08483	Control_vs_Smaller	0.0166048	0.99999	1	11.3757	11.3741	756	564	1.44998	1.26913e-10
HIC2_M03906	Control_vs_Smaller	0.113609	9.66252e-05	0.0010632	11.0778	10.9383	887	665	1.45004	4.10063e-12
RFX3_M02892	Control_vs_Smaller	0.0323639	0.931879	1	11.5256	11.4238	645	479	1.45055	2.00952e-09
TCF21_M04195	Control_vs_Smaller	0.109691	1.0208e-05	0.000135053	7.84079	7.18068	1162	880	1.45072	3.77965e-15
NFATC1_M01749	Control_vs_Smaller	0.0321873	0.955501	1	11.157	11.2627	586	434	1.45132	1.02174e-08
GATA1_M00128	Control_vs_Smaller	0.0269712	0.989548	1	11.4013	11.4134	623	462	1.45147	3.45969e-09
BATF_M04856	Control_vs_Smaller	0.0200362	0.999672	1	12.6301	12.6503	711	529	1.45151	3.7476e-10
MITF_M09846	Control_vs_Smaller	0.0160914	0.999985	1	11.5909	11.5781	831	621	1.45177	1.37819e-11
NR4A1_M01217	Control_vs_Smaller	0.0530018	0.158808	0.619258	12.2671	12.1869	1037	781	1.4519	7.50147e-14
CEBPB_M00117	Control_vs_Smaller	0.0330754	0.873287	1	11.3244	11.2604	743	553	1.45285	1.30572e-10
ESR1_ESR2_COM_M00959	Control_vs_Smaller	0.0340003	0.851208	1	11.5734	11.5081	743	553	1.45285	1.30572e-10
NKX3-1_M03833	Control_vs_Smaller	0.0427746	0.851715	1	11.0851	11.1358	470	346	1.45383	2.25622e-07
NR2F1_M04473	Control_vs_Smaller	0.0719526	0.0462452	0.241664	8.42024	8.0303	840	627	1.45412	9.63264e-12
GATA2_M09689	Control_vs_Smaller	0.0451358	0.585332	1	11.8328	11.8123	682	506	1.45415	6.47192e-10
TEAD4_M07270	Control_vs_Smaller	0.0186975	0.999438	1	11.3179	11.3498	865	646	1.45479	4.83469e-12
HOXA10_M04339	Control_vs_Smaller	0.0294968	0.999715	1	11.5895	11.5527	324	237	1.45518	1.404e-05
PPARG_M09647	Control_vs_Smaller	0.0315352	0.501199	1	11.413	11.3982	1569	1203	1.45647	1.67293e-19
NFAT_COM_M00302	Control_vs_Smaller	0.00937588	1	1	11.4976	11.5058	1473	1125	1.45667	1.55012e-18
EOMES_PITX1_COM_M08728	Control_vs_Smaller	0.0247897	0.999247	1	11	11.0771	511	376	1.45691	5.81587e-08
NKX2-1_M01312	Control_vs_Smaller	0.0375309	0.782938	1	11.3395	11.3454	707	524	1.45724	2.69993e-10
NR5A2_M02098	Control_vs_Smaller	0.025398	0.960873	1	11.8377	11.7959	912	681	1.45786	1.1054e-12
NANOG_M04837	Control_vs_Smaller	0.0135697	0.996934	1	11.3549	11.3376	1992	1552	1.45788	2.21061e-23
POU4F3_M07061	Control_vs_Smaller	0	1	1	9	9	751	557	1.45877	7.23438e-11
NR2C2_M03568	Control_vs_Smaller	0.0332052	0.760018	1	11.7896	11.8293	941	703	1.45886	4.20903e-13
FOXD1_M00292	Control_vs_Smaller	0.0429911	0.565258	1	1.24098	0.975694	776	576	1.45902	3.67854e-11
USF_COM_M00187	Control_vs_Smaller	0.080147	0.0583238	0.28765	11.4655	11.3694	638	471	1.45926	1.56698e-09
STAT5A_M07311	Control_vs_Smaller	0.042607	0.373737	1	11.6692	11.5578	1061	796	1.45954	1.92454e-14
PPARG_RXRA_COM_M02262	Control_vs_Smaller	0.0196664	0.93343	1	11.521	11.5095	1712	1317	1.46048	4.50232e-21
BCL6_M09675	Control_vs_Smaller	0.011313	1	1	11.2838	11.296	1184	892	1.46053	8.77084e-16
TCF3_M07477	Control_vs_Smaller	0.108305	1.14879e-05	0.000150199	12.0921	12.1345	1184	892	1.46053	8.77084e-16
MEF2A_M00006	Control_vs_Smaller	0.0838732	0.0064619	0.0469368	-20.1125	-21.3755	942	703	1.4606	3.51939e-13
SMAD1_M01590	Control_vs_Smaller	0.0312304	0.383417	1	11.418	11.3881	1914	1484	1.46091	5.54036e-23
CCNT2_M04782	Control_vs_Smaller	0.0208435	0.999168	1	11.617	11.6303	731	541	1.46092	1.088e-10
AIRE_M00999	Control_vs_Smaller	0.0405985	0.753505	1	11.725	11.6123	640	472	1.46093	1.35276e-09
MEIS2_M04033	Control_vs_Smaller	0.0233517	0.990128	1	11.2209	11.2761	824	612	1.46096	8.86811e-12
SOX3_M09709	Control_vs_Smaller	0.0251393	0.858878	1	11.9842	12.011	1326	1004	1.46144	2.25226e-17
CEBPB_M01896	Control_vs_Smaller	0.0383251	0.648369	1	10.0805	10.0377	857	637	1.46176	3.11679e-12
PITX2_M00482	Control_vs_Smaller	0.0656475	0.12122	0.504552	12.9085	12.629	754	558	1.46236	5.22061e-11
OLIG2_M09703	Control_vs_Smaller	0.0364676	0.193189	0.707963	11.9443	11.7939	1992	1548	1.46244	9.8686e-24
PRDM1_M09649	Control_vs_Smaller	0.0266206	0.569041	1	11.5167	11.3423	1972	1531	1.46269	1.42421e-23
TCF12_M04931	Control_vs_Smaller	0.0154427	0.96961	1	10.4605	10.4897	2276	1789	1.46272	4.54878e-26
STAT5A_M01890	Control_vs_Smaller	0.0299564	0.86385	1	11.8633	11.8078	929	692	1.46277	4.3561e-13
CEBPB_GCM1_COM_M08575	Control_vs_Smaller	0.0470996	0.697964	1	3.75238	3.43377	525	385	1.46287	3.16288e-08
TGIF1_M04039	Control_vs_Smaller	0.0221119	0.998881	1	2.53412	2.72233	674	497	1.46318	4.12007e-10
HSF4_M04010	Control_vs_Smaller	0.0216903	0.999897	1	11.3309	11.3835	544	399	1.46373	1.69015e-08
REST_M04695	Control_vs_Smaller	0.0194883	0.993835	1	9.15385	9.05012	1092	818	1.46395	5.92725e-15
LEF1_TCF7_COM_M00978	Control_vs_Smaller	0.0632785	0.0789954	0.372519	12.1724	12.059	934	695	1.46474	3.32038e-13
MYB_M02779	Control_vs_Smaller	0.0775156	0.967412	1	11.6237	11.6866	93	67	1.46489	0.0172289
JUN_M07101	Control_vs_Smaller	0.0356854	0.735434	1	11.4164	11.3864	855	634	1.46539	2.38593e-12
TP53_M07232	Control_vs_Smaller	0.0288255	0.982524	1	10.3239	10.2873	602	442	1.46556	2.64905e-09
RFX5_M04707	Control_vs_Smaller	0.0549954	0.196174	0.715584	12.2508	12.147	889	660	1.46559	1.02332e-12
SRF_M01304	Control_vs_Smaller	0.0606411	0.289463	0.92315	11.8295	11.6808	610	448	1.4656	2.22826e-09
CTNNB1_M07376	Control_vs_Smaller	0.0594997	0.205942	0.739883	10.6886	10.6291	745	550	1.46562	4.89323e-11
CTNNB1_M07599	Control_vs_Smaller	0.0937889	0.00706497	0.0504382	10.5047	10.4109	745	550	1.46562	4.89323e-11
EBNA1_M01745	Control_vs_Smaller	0.0311128	0.894466	1	9.35597	9.32823	795	588	1.46576	1.26158e-11
TFAP4_M01860	Control_vs_Smaller	0.0951267	1.23074e-06	1.83182e-05	11.7368	11.4589	1801	1386	1.46599	2.83441e-22
STAT5A_M00460	Control_vs_Smaller	0.0464043	0.784924	1	10.8704	10.6716	463	338	1.46616	1.74501e-07
CEBPB_M09597	Control_vs_Smaller	0.0466643	0.405601	1	12.0036	11.8834	845	626	1.46625	3.20943e-12
CDX4_M09676	Control_vs_Smaller	0.0662597	0.134006	0.547519	11.6434	11.4023	715	527	1.46633	1.21457e-10
FOXP1_M07095	Control_vs_Smaller	0.035811	0.215757	0.760152	11.7336	11.6614	1971	1527	1.46635	7.57561e-24
GCM_COM_M00634	Control_vs_Smaller	0.0905737	0.00628008	0.0462203	11.5018	11.3333	815	603	1.46644	6.76422e-12
GCM1_M04001	Control_vs_Smaller	0.12792	0.000991754	0.00893651	11.2384	10.904	541	396	1.46665	1.53425e-08
TBX4_M04136	Control_vs_Smaller	0.0369909	0.985106	1	10.1718	9.99612	355	258	1.46668	3.8874e-06
GTF2B_M01739	Control_vs_Smaller	0.0300523	0.971411	1	11.8399	11.8641	612	449	1.46733	1.92021e-09
ATF4_M04197	Control_vs_Smaller	0.0861676	0.0372321	0.20283	10.9551	10.4694	624	458	1.46738	1.4952e-09
SIRT6_M01797	Control_vs_Smaller	0.0160936	0.999931	1	11.1326	11.1487	950	706	1.46777	1.55794e-13
ESRRA_M04456	Control_vs_Smaller	0.0384828	0.801609	1	11.8172	11.9184	651	478	1.46841	5.5708e-10
NKX2-2_M07391	Control_vs_Smaller	0.0617925	0.187718	0.69462	10.7458	10.7962	720	530	1.46865	7.76116e-11
THRA_M04494	Control_vs_Smaller	0.0489752	0.71605	1	4.29449	4.43314	472	344	1.46921	1.02976e-07
LXR_COM_M00647	Control_vs_Smaller	0.0488896	0.606677	1	-3.16078	-3.13043	566	414	1.46924	6.49106e-09
HSF1_M07459	Control_vs_Smaller	0.015175	0.999997	1	10.827	10.8157	844	624	1.46937	2.52141e-12
NR1H4_M07256	Control_vs_Smaller	0.0370489	0.784083	1	11.458	11.6187	727	535	1.46952	6.30619e-11
ZSCAN4_M08994	Control_vs_Smaller	0.071476	0.00763697	0.0536035	11.716	11.4756	1257	944	1.47042	4.7592e-17
BHLHE40_BHLHE41_HELT_HEY2_COM_M08885	Control_vs_Smaller	0.115219	0.000333245	0.0032774	10.3412	10.2139	762	561	1.47098	1.9525e-11
MAX_M04844	Control_vs_Smaller	0	1	1	13	13	117	84	1.47134	0.00699056
NR3C1_M04476	Control_vs_Smaller	0.0546791	0.757237	1	7.0625	6.74118	352	255	1.47136	3.50916e-06
NR5A2_M09702	Control_vs_Smaller	0.0140354	0.999998	1	11.8936	11.8875	959	711	1.47213	8.74254e-14
CLOCK_TEAD4_COM_M08630	Control_vs_Smaller	0.02357	0.997975	1	11.1262	11.1106	642	470	1.47246	6.17331e-10
NFIA_NFIB_NFIC_COM_M07364	Control_vs_Smaller	0	1	1	10	10	638	467	1.47246	6.71501e-10
PPARG_M09704	Control_vs_Smaller	0.0446681	0.145453	0.577647	11.3559	11.4261	1509	1143	1.47297	6.54949e-20
NR2E1_M04471	Control_vs_Smaller	0.0231265	0.991112	1	11.3209	11.3863	829	611	1.47338	2.92168e-12
MYBL1_M04043	Control_vs_Smaller	0.0452311	0.999964	1	10.3628	10.3086	113	81	1.47347	0.00915265
NR2E1_M04470	Control_vs_Smaller	0.0369361	0.713618	1	11.5817	11.6444	832	613	1.47411	2.16634e-12
NFIC_M07300	Control_vs_Smaller	0	1	1	10	10	716	525	1.47452	6.62197e-11
MYBL2_M04048	Control_vs_Smaller	0.0852941	0.924131	1	11.4842	11.6618	95	68	1.47457	0.0146844
HOX_COM_M07456	Control_vs_Smaller	0	1	1	9	9	619	452	1.47506	1.0238e-09
OSR2_M02785	Control_vs_Smaller	0.0325209	0.931392	1	10.9195	11.0424	646	472	1.47576	4.58206e-10
MEIS1_M04027	Control_vs_Smaller	0	1	1	10	10	493	358	1.47604	3.84053e-08
MEIS2_M04032	Control_vs_Smaller	0	1	1	11	11	493	358	1.47604	3.84053e-08
MEIS3_M04034	Control_vs_Smaller	0	1	1	10	10	493	358	1.47604	3.84053e-08
HES1_M07042	Control_vs_Smaller	0.0395039	0.815673	1	10.9701	10.8884	602	439	1.4761	1.66687e-09
FOXJ1_M02854	Control_vs_Smaller	0.0218194	0.999728	1	10.3973	10.3811	594	433	1.47621	1.96385e-09
THRB_M04497	Control_vs_Smaller	0.0367034	0.94243	1	5.3732	5.55114	485	352	1.47639	5.42365e-08
MESP1_M04177	Control_vs_Smaller	0.0561478	0.156931	0.615538	11.5736	11.4964	938	693	1.4764	1.05401e-13
GTF2A2_EBV_M00711	Control_vs_Smaller	0.0328455	0.673085	1	12.1783	12.2683	1122	835	1.47647	7.59403e-16
ZBED1_M03926	Control_vs_Smaller	0.137662	0.545865	1	6.49351	5.8	77	55	1.47667	0.0288036
NR1H4_RXRA_COM_M08955	Control_vs_Smaller	0.0423963	0.369649	1	10.8995	10.8127	1085	806	1.47702	1.69939e-15
HDAC2_M04870	Control_vs_Smaller	0.0115887	1	1	12.5532	12.5764	940	694	1.47763	9.05185e-14
NKX2-1_M00794	Control_vs_Smaller	0.0383117	0.496578	1	10.4118	10.4592	1088	808	1.47767	1.49763e-15
TBX1_M04124	Control_vs_Smaller	0.0271111	0.956808	1	2.46368	2.5832	826	607	1.47785	2.14464e-12
MEQ_M02049	Control_vs_Smaller	0.053206	0.0894534	0.409667	10.9701	10.8809	1269	949	1.47817	1.26308e-17
EOMES_M04116	Control_vs_Smaller	0.0755615	0.464138	1	10.2128	10.1643	296	213	1.47823	1.81445e-05
NR1_NR2_RAR_RXR_COM_M07280	Control_vs_Smaller	0	1	1	11	11	631	460	1.47837	5.34831e-10
PPARG_M01270	Control_vs_Smaller	0	1	1	11	11	631	460	1.47837	5.34831e-10
HOXD8_M04365	Control_vs_Smaller	0.0100086	1	1	9.04082	9.05643	441	319	1.47888	1.89924e-07
MEIS1_M01419	Control_vs_Smaller	0.0627617	0.172292	0.654193	10.4683	10.7363	726	531	1.47907	3.21261e-11
HOXA9_M07450	Control_vs_Smaller	0.0186807	0.999981	1	11.8856	11.8516	638	465	1.47914	4.36176e-10
ESRRB_M08809	Control_vs_Smaller	0.0359945	0.729829	1	11.7515	11.8596	853	627	1.47915	9.28884e-13
MYB_M00003	Control_vs_Smaller	0.0247215	1	1	10.9498	10.9745	219	157	1.4794	0.000206205
GCM2_PITX1_COM_M08334	Control_vs_Smaller	0.0233399	0.996152	1	11.4477	11.5057	717	524	1.47976	4.44701e-11
AR_M08907	Control_vs_Smaller	0.0651196	0.13592	0.552631	11.4081	11.2699	740	541	1.48064	2.13439e-11
OLIG1_M04185	Control_vs_Smaller	0.0381787	0.96526	1	11.0854	11.1533	398	287	1.48108	5.66753e-07
ELK3_TEAD4_COM_M08743	Control_vs_Smaller	0.0326596	0.912387	1	8.98981	8.8523	687	501	1.48127	9.0908e-11
MLXIPL_M08802	Control_vs_Smaller	0.0433455	0.621342	1	11.8187	11.701	706	515	1.48201	4.77385e-11
RFX2_M04096	Control_vs_Smaller	0.028955	0.963014	1	-5.30956	-5.51859	701	511	1.48279	5.04144e-11
STAT3_M07229	Control_vs_Smaller	0.0364408	0.462958	1	11.8814	11.8091	1265	943	1.48318	7.38827e-18
ZNF316_M09757	Control_vs_Smaller	0.0954486	4.31823e-06	6.12637e-05	10.5307	11.5217	1647	1246	1.4847	4.64089e-22
ESRRA_M02748	Control_vs_Smaller	0.0396266	0.809494	1	11.6678	11.6916	608	441	1.48483	7.09956e-10
NR4A1_M09779	Control_vs_Smaller	0.0650532	0.198239	0.720751	12.025	12.1961	639	464	1.48502	2.91527e-10
ZFP740_M02938	Control_vs_Smaller	0.120054	0.00143986	0.0124044	11.2602	10.9742	588	426	1.4854	1.29062e-09
TCF7L2_M00671	Control_vs_Smaller	0.0239248	0.989397	1	12.091	12.0922	802	586	1.48543	2.28753e-12
GCM2_SOX15_COM_M08592	Control_vs_Smaller	0.0160669	1	1	10.6602	10.6435	615	446	1.48554	5.79206e-10
NANOG_M01247	Control_vs_Smaller	0.0164897	0.972109	1	11.5806	11.5476	1986	1523	1.48564	2.04343e-25
HOXB13_TFAP2C_COM_M08442	Control_vs_Smaller	0.0520389	0.545055	1	10.0832	9.9175	553	400	1.48574	4.05208e-09
MEF2A_M00233	Control_vs_Smaller	0.0396302	0.439205	1	-3.97217	-4.51578	1114	824	1.48592	3.1538e-16
VDR_M08979	Control_vs_Smaller	0.0380743	0.827406	1	10.612	10.5739	634	460	1.48597	3.06877e-10
GCM1_M03574	Control_vs_Smaller	0.0434477	0.642178	1	11.1424	11.099	681	495	1.48605	7.45047e-11
AR_M00447	Control_vs_Smaller	0.0404916	0.664286	1	5.04101	4.70236	756	551	1.48651	8.10035e-12
GATA2_M09622	Control_vs_Smaller	0.0688808	0.109658	0.471133	11.9609	11.906	716	521	1.48655	2.78104e-11
XPF1_PTF1_M00684	Control_vs_Smaller	0.0115251	1	1	11.9552	11.9508	915	671	1.48686	7.68636e-14
RFX3_M04098	Control_vs_Smaller	0.0492754	0.666428	1	5.88431	5.86685	510	368	1.48688	1.48872e-08
TBX5_M03856	Control_vs_Smaller	0.0291399	0.625738	1	10.7402	10.5252	1532	1152	1.48695	5.1615e-21
RFX4_M02893	Control_vs_Smaller	0.037479	0.985672	1	11.5029	11.5403	346	248	1.48721	2.72395e-06
HIC1_M02867	Control_vs_Smaller	0.0190247	0.999886	1	11.6328	11.5946	719	523	1.48729	2.47313e-11
STAT_COM_M00223	Control_vs_Smaller	0.0444132	0.684562	1	12.2644	12.1973	609	441	1.48746	5.89203e-10
NR1H2_RXRA_M03809	Control_vs_Smaller	0.0375502	0.554994	1	10.6029	10.4243	1040	766	1.48797	1.86179e-15
ZNF713_M04513	Control_vs_Smaller	0.0246016	0.952433	1	-4.33885	-4.47751	1027	756	1.48803	2.8645e-15
AR_M07204	Control_vs_Smaller	0.037002	0.508003	1	11.8042	11.7165	1149	850	1.48804	1.06868e-16
FOXN4_M04645	Control_vs_Smaller	0.0423279	0.996868	1	10.3208	10.4238	212	151	1.48878	0.000199063
MEIS3_M04035	Control_vs_Smaller	0.0647606	0.105713	0.459512	9.93049	10.1187	820	598	1.48965	9.21902e-13
PRDM1_M09818	Control_vs_Smaller	0.0246129	0.91929	1	12.3393	12.323	1176	870	1.4898	3.63408e-17
EOMES_M02851	Control_vs_Smaller	0.0867055	0.0319809	0.179042	11.3612	11.152	645	467	1.48995	1.84859e-10
GCM1_HOXA2_COM_M08704	Control_vs_Smaller	0.0259594	0.996662	1	11.1891	11.2694	571	412	1.49072	1.66917e-09
RORC_M08967	Control_vs_Smaller	0.0232875	0.999473	1	11.2238	11.2438	563	406	1.49109	1.9717e-09
HOXA1_PBX4_COM_M08394	Control_vs_Smaller	0.109318	0.01114	0.0742816	11.3843	11.1362	510	367	1.49111	1.1919e-08
CUX1_M01342	Control_vs_Smaller	0.0814867	0.378278	1	11.0307	11.0622	293	209	1.49139	1.29557e-05
CUX1_M02958	Control_vs_Smaller	0.0814867	0.378278	1	11.0307	11.0622	293	209	1.49139	1.29557e-05
SMAD_COM_M00974	Control_vs_Smaller	0.0370298	0.556997	1	11.5164	11.4764	1067	785	1.4916	6.21216e-16
PKNOX1_M04036	Control_vs_Smaller	0.0510035	0.411115	1	4.42595	4.65953	709	514	1.49196	2.19365e-11
IRF5_M03875	Control_vs_Smaller	0.0313072	0.354428	1	0.470939	1.01558	2013	1540	1.49202	3.77277e-26
GFI1_COM_M01067	Control_vs_Smaller	0.0509857	0.381352	1	10.754	10.687	744	540	1.49235	6.79853e-12
CEBPB_M07315	Control_vs_Smaller	0.0240828	0.971181	1	10.0511	10.0242	959	702	1.49264	1.25559e-14
ASCL1_M09767	Control_vs_Smaller	0.0535589	0.0165765	0.104079	12.0485	11.8992	1916	1459	1.49298	2.4943e-25
LEF1_M04003	Control_vs_Smaller	0.0504109	0.172293	0.654193	10.0311	9.75	1124	828	1.49331	1.15827e-16
LEF1_M02774	Control_vs_Smaller	0.0791756	0.0172755	0.107657	11.5547	11.187	887	647	1.49364	9.03773e-14
ZNF384_M09792	Control_vs_Smaller	0.084541	4.26036e-05	0.00050369	12.97	12.7334	1733	1309	1.49367	1.44904e-23
ZFP105_M02827	Control_vs_Smaller	0.0315715	0.419961	1	11.2117	11.1727	1790	1355	1.49406	3.92754e-24
FOXJ3_M04276	Control_vs_Smaller	0.0379682	0.26835	0.876821	9.88363	9.82187	1607	1207	1.49429	2.93536e-22
NR4A1_M07426	Control_vs_Smaller	0.0215755	0.991275	1	11.644	11.6533	955	698	1.49487	1.10623e-14
STAT6_M00494	Control_vs_Smaller	0.0994574	0.00340847	0.0269285	8.27646	8.37591	756	548	1.49518	4.18067e-12
NEUROD1_M01288	Control_vs_Smaller	0.0400217	0.0777029	0.369033	12.2865	12.185	2307	1784	1.49537	4.01154e-29
MYB_M01821	Control_vs_Smaller	0.00651586	1	1	10.5273	10.5324	495	355	1.49546	1.36097e-08
AR_M04453	Control_vs_Smaller	0.0244395	0.999926	1	7.93112	7.85714	421	301	1.49565	1.74492e-07
LYL1_NHLH2_TAL1_COM_M07469	Control_vs_Smaller	0.0233737	0.872856	1	11.8687	11.8135	1493	1115	1.49591	3.97973e-21
ZIC1_M02939	Control_vs_Smaller	0.0418069	0.252197	0.841803	11.7285	11.6415	1374	1021	1.49601	9.78003e-20
GATA1_M09688	Control_vs_Smaller	0.020741	0.999438	1	11.8937	11.8956	715	517	1.49648	1.38407e-11
PKNOX2_M04037	Control_vs_Smaller	0.0303197	0.876054	1	4.78989	5.02778	890	648	1.4968	6.40138e-14
GATA1_M07212	Control_vs_Smaller	0.0300349	0.922093	1	12.2319	12.2552	789	572	1.4971	1.44034e-12
KLF13_M03912	Control_vs_Smaller	0.0274319	0.989801	1	6.24426	6.17768	610	439	1.49724	3.12896e-10
PKNOX1_M01459	Control_vs_Smaller	0.0678861	0.107441	0.463999	10.557	10.7959	745	539	1.49751	4.5082e-12
IKZF1_M07260	Control_vs_Smaller	0.0260535	0.626427	1	10.6542	10.6282	1906	1447	1.49763	1.53716e-25
TP63_M01656	Control_vs_Smaller	0.0465227	0.879839	1	-0.702128	-0.276119	376	268	1.49763	5.97405e-07
BCL6_M07077	Control_vs_Smaller	0.00891403	1	1	11.5455	11.5272	1175	865	1.49787	1.76655e-17
EOMES_M02747	Control_vs_Smaller	0.0529648	0.434044	1	11.4481	11.3057	636	458	1.4979	1.35219e-10
ZIC1_M02835	Control_vs_Smaller	0.0927292	0.00323808	0.0258272	11.5936	11.2841	876	637	1.49792	9.44756e-14
MEIS2_M01488	Control_vs_Smaller	0.0649137	0.155006	0.610864	10.7293	10.9748	713	515	1.49806	1.29106e-11
TBX21_M04131	Control_vs_Smaller	0.0528341	0.407932	1	11.5105	11.3562	666	480	1.49851	5.35317e-11
SMAD3_M02794	Control_vs_Smaller	0.038146	0.694002	1	11.8722	11.7576	814	590	1.49907	4.86979e-13
NFKB1_M00194	Control_vs_Smaller	0.0259586	0.964729	1	11.4088	11.3005	866	629	1.49913	1.0573e-13
FOXP3_M07419	Control_vs_Smaller	0.0342307	0.508391	1	10.8279	10.7757	1342	994	1.49922	1.39022e-19
GCM1_ONECUT2_COM_M08322	Control_vs_Smaller	0.0740316	0.511395	1	9.04152	9.04878	289	205	1.49969	1.11144e-05
RORA_M00157	Control_vs_Smaller	0.0415611	0.804292	1	-0.0355872	-0.436725	562	403	1.49987	1.21615e-09
FOXO4_M04263	Control_vs_Smaller	0.0485063	0.219394	0.769149	11.2972	11.1766	1097	804	1.49989	1.16735e-16
BACH1_M07374	Control_vs_Smaller	0.0820082	0.0116643	0.0768552	10.6232	10.0552	897	652	1.49997	4.14038e-14
GFI1B_M09690	Control_vs_Smaller	0.0334179	0.566816	1	11.633	11.5945	1289	952	1.50035	5.71632e-19
HOXA10_PBX4_COM_M08395	Control_vs_Smaller	0.0440875	0.7357	1	11.4938	11.3971	569	408	1.50039	9.93133e-10
STAT1_M00492	Control_vs_Smaller	0.00977555	1	1	10.9796	10.9893	1028	751	1.50052	7.91012e-16
TCF7_M02817	Control_vs_Smaller	0.0675156	0.0320199	0.179042	11.5608	11.3466	1061	776	1.50086	3.19844e-16
CEBPA_M00201	Control_vs_Smaller	0.0260923	0.992293	1	11.5109	11.4406	644	463	1.50101	9.13206e-11
LEF1_M01022	Control_vs_Smaller	0.030536	0.832231	1	11.418	11.3643	976	711	1.50164	3.08618e-15
ELK1_EVX1_COM_M08215	Control_vs_Smaller	0.0750748	0.199562	0.722964	11.1743	10.9884	482	344	1.50223	1.59752e-08
RFX5_M04101	Control_vs_Smaller	0.0688884	0.366694	1	8.90952	8.3311	420	299	1.50224	1.33773e-07
NEUROG2_M07609	Control_vs_Smaller	0.0351802	0.340898	1	12.2408	12.0972	1649	1235	1.50235	2.96171e-23
LMO2_COM_M00278	Control_vs_Smaller	0.0146121	1	1	11.1379	11.1255	348	247	1.5024	1.48617e-06
MYB_M02883	Control_vs_Smaller	0.0333013	0.935576	1	11.6585	11.7426	612	439	1.50253	2.139e-10
TFAP4_M00005	Control_vs_Smaller	0.0737939	0.00630582	0.0462779	-0.658833	-1.44383	1234	908	1.50274	1.78601e-18
MITF_M09811	Control_vs_Smaller	0.0435253	0.876821	1	11.235	11.0518	434	309	1.50295	7.49973e-08
DNTTIP1_M07484	Control_vs_Smaller	0.0622231	0.239792	0.814951	11.814	11.6739	645	463	1.50353	7.55107e-11
TCF7L1_M02816	Control_vs_Smaller	0.0796871	0.00883135	0.0610865	11.6234	11.3964	1001	729	1.5038	1.21349e-15
IKZF1_M00141	Control_vs_Smaller	0.0290481	0.681109	1	11.8768	11.85	1421	1053	1.50406	9.71588e-21
FOSL1_JUN_COM_M08939	Control_vs_Smaller	0.0922901	0.373262	1	11.039	10.7914	231	163	1.50419	8.25846e-05
ESR2_M02377	Control_vs_Smaller	0.0237816	0.965629	1	11.2371	11.328	1025	747	1.50428	5.75336e-16
CEBPB_M09678	Control_vs_Smaller	0.0523695	0.287675	0.921333	12.1687	12.0633	830	600	1.5044	2.17699e-13
REL_M03545	Control_vs_Smaller	0.0289783	0.922164	1	11.6101	11.5537	849	614	1.50496	1.12174e-13
HOXA9_M07404	Control_vs_Smaller	0.0495612	0.529998	1	11.7691	11.5356	628	450	1.50524	1.22693e-10
RARG_M04486	Control_vs_Smaller	0.0414877	0.624305	1	10.5783	10.8097	773	557	1.50581	1.03913e-12
ESR1_M03547	Control_vs_Smaller	0	1	1	10	10	450	320	1.50587	3.62177e-08
TCF7L1_M08901	Control_vs_Smaller	0.0556205	0.236147	0.80916	11.1773	11.0478	812	586	1.50592	3.48831e-13
NFIC_M09815	Control_vs_Smaller	0.0275839	0.931871	1	11.4031	11.4908	903	654	1.50622	2.07037e-14
TBX5_M01044	Control_vs_Smaller	0.0358727	0.695482	1	1.33406	0.828829	919	666	1.50629	1.19437e-14
NR1H4_NR1I2_NR1I3_COM_M00964	Control_vs_Smaller	0.00315425	1	1	11.2664	11.2619	702	504	1.50698	8.80316e-12
GATA4_M00632	Control_vs_Smaller	0.0207784	0.954787	1	12.0584	12.0628	1421	1051	1.5073	6.23416e-21
SRF_M00186	Control_vs_Smaller	0.0334907	0.936887	1	11.0265	10.9838	603	431	1.50761	2.33455e-10
MAF_M01070	Control_vs_Smaller	0.0254777	0.977554	1	11.1098	11.1269	820	591	1.50856	1.93549e-13
NFE2_M04685	Control_vs_Smaller	0.0205311	0.993002	1	12.1978	12.1819	1021	742	1.50862	4.87419e-16
ASCL1_M08820	Control_vs_Smaller	0.0154499	0.999838	1	11.9274	11.9345	1129	824	1.50902	1.84307e-17
DLX3_TFAP4_COM_M08671	Control_vs_Smaller	0.0250576	0.922794	1	11.2976	11.1966	1129	824	1.50902	1.84307e-17
NFY_COM_M00775	Control_vs_Smaller	0.0551042	0.387836	1	11.8598	11.9449	635	454	1.50925	6.61715e-11
HOXC11_M04353	Control_vs_Smaller	0.060292	0.860154	1	11.3432	11.2831	236	166	1.50937	5.21441e-05
LEF1_M08948	Control_vs_Smaller	0.0422149	0.571756	1	11.8249	11.7449	811	584	1.50938	2.68432e-13
MYB_M07299	Control_vs_Smaller	0.0129273	1	1	10.3271	10.342	590	421	1.50943	2.87454e-10
HSFY1_M04013	Control_vs_Smaller	0.101531	0.90071	1	10.7397	10.6078	73	51	1.50972	0.0242828
HSF1_M01023	Control_vs_Smaller	0.0514054	0.353381	1	1.87289	1.38267	771	554	1.5102	7.73314e-13
JUNB_M09631	Control_vs_Smaller	0.0352343	0.433187	1	11.824	11.9231	1426	1053	1.51042	3.71075e-21
ZFP148_ZNF148_COM_M00721	Control_vs_Smaller	0.0497892	0.0890082	0.408751	2.70657	2.51526	1462	1081	1.5108	1.22854e-21
MAX_MYC_COM_M00123	Control_vs_Smaller	0.0381243	0.781299	1	11.6847	11.6932	701	502	1.51099	8.16776e-12
NFAT5_M04050	Control_vs_Smaller	0.0219202	0.994439	1	7.88351	7.9824	867	625	1.51139	3.55004e-14
CHD2_M04710	Control_vs_Smaller	0.185763	0.0531725	0.26779	10.1382	9.25581	123	86	1.51157	0.00341011
E2F8_M04520	Control_vs_Smaller	0.0574801	0.35582	1	5.06818	5.05239	616	439	1.51313	9.91495e-11
[truncated: 1,455 more rows]
