# Supplementary material for: Acute depletion of CTCF rewires genome-wide chromatin accessibility
Source: Genome Biol. 2021 Aug 24;22:244. doi: 10.1186/s13059-021-02466-0 (PMC8386078; doi:10.1186/s13059-021-02466-0)
Supplement: Supplementary file 4 — Additional file 4: Supplementary Tables-Tables S3. DMR profiles. [file 13059_2021_2466_MOESM4_ESM.xlsx]

## Sheet: with IAA24hrBS_vs_noIAABS_DMR
chr	start	end	length	nCG	meanMethy1	meanMethy2	diff.Methy	areaStat	chr	beg	end	geneName	NMid	strand	TxLength	NumOverlappingBaseWithFeatureORdistnace2NearestGene	OverLappingFeature	NumOverlappingBaseWithCGI
chr1	228136067	228136281	214	19	0.690234	0.276537	0.413697	63.3897	chr1	228134675	228136676	WNT9A	NM_003395	-	26512	214	promoter	214
chr1	32083453	32083640	187	11	0.654736	0.27626	0.378476	30.8407	chr1	32082300	32084301	HCRTR1	NM_001525	+	9619	187	promoter	187
chr1	100147334	100147588	254	4	0.235864	0.652873	-0.417008	-14.4948	chr1	100133322	100152231	PALMD	NM_017734	+	48667	254	intron	0
chr1	232131191	232131548	357	4	0.681271	0.923922	-0.242652	-12.3444	chr1	232094634	232144530	TSNAX-DISC1	NR_028393	+	512621	357	intron	0
chr1	23543804	23543863	59	13	0.226178	0.620301	-0.394122	-33.7417	chr1	23496351	23545351	LUZP1	NM_001142546	-	84836	59	5Distal	59
chr1	161630723	161630795	72	4	0.0964955	0.411302	-0.314807	-11.7534	chr1	161626761	161675761	FCRLA	NM_001184866	+	7381	72	5Distal	0
chr1	228075249	228075471	222	12	0.225691	0.606489	-0.380799	-32.8022	chr1	228059164	228108164	WNT9A	NM_003395	-	26512	222	3Distal	94
chr11	88945080	88945320	240	5	0.679419	0.295667	0.383752	13.8738	chr11	88924586	88960990	TYR	NM_000372	+	117888	240	intron	0
chr11	86397198	86397337	139	9	0.9958	0.732287	0.263513	28.1903	chr11	86384240	86433240	ME3	NM_001014811	-	231091	139	5Distal	0
chr12	106532566	106532656	90	19	0.287889	0.704726	-0.416837	-55.4408	chr12	106532191	106533811	NUAK1	NM_014840	-	76687	90	exon	90
chr14	27066496	27066771	275	14	0.678469	0.271541	0.406928	45.3878	chr14	27065959	27067960	NOVA1	NM_002515	-	151872	275	promoter	82
chr15	28344672	28345015	343	20	0.61558	0.255216	0.360365	61.2087	chr15	28343457	28345458	OCA2	NM_000275	-	344436	343	promoter	0
chr15	67055657	67055930	273	14	0.611703	0.238324	0.373379	41.3387	chr15	67008836	67073334	SMAD6	NM_005585	+	79664	273	intron	0
chr15	58353749	58353861	112	5	0.508755	0.0619526	0.446803	20.461	chr15	58350306	58357731	ALDH1A2	NM_001206897	-	112500	112	intron	0
chr15	23414924	23415176	252	4	0.464103	0.827799	-0.363697	-14.44	chr15	23406978	23572240	GOLGA6L22	NM_001271664	-	175492	252	intron	0
chr15	38508999	38509176	177	4	0.413239	0.771842	-0.358603	-14.163	chr15	38495051	38544051	SPRED1	NM_152594	+	104399	177	5Distal	0
chr15	32607846	32608098	252	19	0.453822	0.808118	-0.354296	-54.8676	chr15	32681785	32695493	GOLGA8K	NM_001282493	-	13708	73688	intergenic	0
chr18	20846063	20846197	134	4	0.202223	0.512008	-0.309785	-11.261	chr18	20841434	20890434	CABLES1	NM_138375	+	104646	134	3Distal	0
chr18	25112317	25112642	325	4	0.96594	0.729639	0.236301	13.4352	chr18	24495594	24765302	CHST9	NM_001256316	-	269708	-347016	intergenic	0
chr19	13317915	13318207	292	25	0.59865	0.266847	0.331803	70.1932	chr19	13317255	13318862	CACNA1A	NM_001127221	-	300019	292	exon	161
chr19	51002808	51003021	213	5	0.570846	0.887112	-0.316267	-14.5137	chr19	50981003	51030003	FAM71E1	NM_138411	-	9962	213	5Distal	0
chr19	27999198	27999369	171	4	0.420311	0.73911	-0.318799	-12.5209	chr19	28281400	28284848	LINC00662	NR_027301	-	3448	282032	intergenic	0
chr2	110552172	110552251	79	14	0.166763	0.749996	-0.583233	-68.0801	chr2	110550965	110552966	RGPD5	NM_005054	+	63298	79	promoter	79
chr2	214779695	214780099	404	5	0.53749	0.761093	-0.223604	-14.0853	chr2	214727352	214794683	SPAG16	NR_047660	+	1126123	404	intron	0
chr2	234910462	234910608	146	5	0.216339	0.584302	-0.367962	-13.66	chr2	234905160	234915496	TRPM8	NM_024080	+	102124	146	intron	0
chr2	195601297	195601612	315	4	0.615137	0.306499	0.308638	11.8389	chr2	195601050	195609247	LOC101927431	NR_110223	+	30841	315	intron	0
chr22	16582257	16582560	303	5	0.143012	0.742833	-0.599821	-17.7825	chr22	16448823	16449804	OR11H1	NM_001005239	-	981	-132454	intergenic	0
chr4	98295889	98296424	535	4	0.748075	0.87596	-0.127885	-1.45566	chr4	98288139	98360504	STPG2-AS1	NR_102713	+	123239	535	intron	0
chr4	11239964	11240137	173	4	0.695599	0.949228	-0.253629	-12.4891	chr4	11370450	11370545	MIR572	NR_030298	+	95	-130314	intergenic	0
chr5	164366331	164366410	79	8	0.916227	0.5845	0.331727	24.0485	chr5	163897284	163969989	LOC102546299	NR_105065	+	72705	396343	intergenic	0
chr6	796138	796562	424	5	0.820522	0.378588	0.441934	18.273	chr6	868497	876613	LOC101927691	NR_110853	+	8116	-71936	intergenic	0
chr7	35089913	35090232	319	5	0.577865	0.928498	-0.350633	-15.1137	chr7	35078653	35127653	DPY19L1	NM_015283	-	109161	319	5Distal	0
chr7	7584309	7584482	173	4	0.994294	0.765495	0.228798	13.3653	chr7	7576460	7625460	COL28A1	NM_001037763	-	177217	173	5Distal	0
chr8	144096916	144097220	304	6	0.744386	0.185682	0.558705	31.2386	chr8	144063918	144099576	LOC100133669	NR_026913	-	36360	304	intron	0
chrX	135579335	135579688	353	63	0.434253	0.105005	0.329247	210.167	chrX	135578237	135580238	HTATSF1	NM_001163280	+	15266	353	promoter	353
chrX	153059616	153059840	224	29	0.073669	0.328423	-0.254754	-82.237	chrX	153058977	153060978	IDH3G	NM_004135	-	8758	224	promoter	224
chrX	117629847	117629984	137	23	0.339338	0.061815	0.277523	65.5509	chrX	117628871	117630872	DOCK11	NM_144658	+	190252	137	promoter	137
chrX	54947997	54948411	414	21	0.585698	0.245515	0.340184	65.2605	chrX	54946256	54948257	TRO	NM_001271184	+	10610	260	promoter	0
chrX	57618870	57619047	177	23	0.506331	0.216537	0.289793	62.9693	chrX	57617268	57619269	ZXDB	NM_007157	+	5642	177	promoter	177
chrX	152599636	152599798	162	23	0.146232	0.440762	-0.294531	-61.9027	chrX	152598612	152600613	ZNF275	NM_001080485	+	18772	162	promoter	162
chrX	108976162	108976398	236	18	0.319219	0.0779284	0.24129	48.4489	chrX	108975620	108977621	ACSL4	NM_022977	-	92058	236	promoter	236
chrX	43513605	43513850	245	14	0.68832	0.266935	0.421384	48.2792	chrX	43513154	43515155	MAOA	NM_001270458	+	91917	245	promoter	0
chrX	118370841	118370972	131	13	0.493449	0.188683	0.304766	37.0483	chrX	118369207	118371208	PGRMC1	NM_006667	+	8222	131	promoter	131
chrX	9982731	9982820	89	10	0.400518	0.0968586	0.303659	28.369	chrX	9982794	9984795	WWC3	NM_015691	+	128724	26	promoter	89
chrX	102862794	102862849	55	10	0.474574	0.180817	0.293757	25.8612	chrX	102861833	102863834	TCEAL3	NM_001006933	+	2022	55	promoter	55
chrX	108976024	108976095	71	6	0.381154	0.139584	0.24157	15.6528	chrX	108975620	108977621	ACSL4	NM_022977	-	92058	71	promoter	0
chrX	23259743	23260753	1010	4	0.904176	0.842889	0.0612864	2.28874	chrX	23082238	23288167	PTCHD1-AS	NR_073010	-	1033350	1010	intron	0
chrX	127473121	127473293	172	4	0.169076	0.599022	-0.429946	-14.2501	chrX	127184940	127186382	ACTRT1	NM_138289	-	1442	-286740	intergenic	0
chrY	13866481	13866794	313	4	0.690875	0.954773	-0.263898	-12.3727	chrY	14517914	14533389	GYG2P1	NR_033667	-	15475	651121	intergenic	0
