# Supplementary material for: Acute depletion of CTCF rewires genome-wide chromatin accessibility
Source: Genome Biol. 2021 Aug 24;22:244. doi: 10.1186/s13059-021-02466-0 (PMC8386078; doi:10.1186/s13059-021-02466-0)
Supplement: Supplementary file 5 — Additional file 5: Supplementary Tables-Tables S4. Insulator targets. [file 13059_2021_2466_MOESM5_ESM.xlsx]

## Sheet: Sup Table 2
Tab	Header1stRow	Header2ndRow	Descripton
InsulatorTargets	ATAC results SEM.CTCF-AID.IAAvsNo columns A-W	ATAC.SEM.PeakRegion.hg19	ATAC nucleosome free regions
		log2FC	log2 fold change CTCF.AID+IAA vs CTCF.AID-IAA
		q.value	FDR corrected p-value
		ATAC.FPKM.SEM.CTCF.AID_no_IAA.Rep35	FPKM in CTCF.AID-IAA clone 35
		ATAC.FPKM.SEM.CTCF.AID_no_IAA.Rep42	FPKM in CTCF.AID-IAA clone 42
		ATAC.FPKM.SEM.CTCF.AID_no_IAA.Rep27	FPKM in CTCF.AID-IAA clone 27
		ATAC.FPKM.SEM.CTCF.AID_with_IAA.Rep35	FPKM in CTCF.AID+IAA clone 35
		ATAC.FPKM.SEM.CTCF.AID_with_IAA.Rep42	FPKM in CTCF.AID+IAA clone 42
		ATAC.FPKM.SEM.CTCF.AID_with_IAA.Rep27	FPKM in CTCF.AID+IAA clone 27
		Averlog2FPKMGrp1	Average log2 FPKM in CTCF.AID-IAA
		Averlog2FPKMGrp2	Average log2 FPKM in CTCF.AID+IAA
		RegionSize	nucleosome free region size
		Regulation	Quick group by whethr p.value < 0.05 or q.value < 0.05 or |log2FC| > 1
		Gene_2-50kb	Genes TSS within 50kb of nucleosome free regions but farther than 2kb
	CTCF Cut&Run results columns X-AD	CutRun.SEM.CTCF.WT.peak.hg19	CTCF Cut&Run Reproducile peaks region
		PkScore	PeakScore from MACS2 as -log10(p-value), higher better
		Motif.CTCFL_M09601.51969	Motif Score for CTCFL_M09601
		Motif.CTCFL_M09769.65863	Motif Score for CTCFL_M09769
		Motif.CTCF_M01200.71823	Motif Score for CTCF_M01200
		Motif.CTCF_M01259.48455	Motif Score for CTCF_M01259
		Motif.CTCF_M09681.67838	Motif Score for CTCF_M09681
	RNA results CTCF.IAAvsNo from Hyle et.al Nucleic Acid Research 2019 columns AE-AH	Gene	Gene symbol from RNA-seq
		RNA.CTCF.IAAvsNo_log2fc_	log2 fold change CTCF.AID+IAA vs CTCF.AID-IAA by RNA-seq
		p.value	p-value indicated whether it's significant regulated in RNA-seq
		q.value	FDR corrected p-value

## Sheet: InsulatorTargets
ATAC results SEM.CTCF-AID.IAAvsNo																							CutRun-CTCF-Peak-Region	PeakScore higher better, -log10(p-value)	CTCF or CTCFL motif score, higher better, 0 means no motif match					RNA.CTCF.IAAvsNo from Hyle et.al Nucleic Acid Research 2019
ATAC.SEM.PeakRegion.hg19	log2FC	log2AveExpr	t.value	p.value	q.value	ATAC.FPKM.SEM.CTCF.AID_no_IAA.Rep35	ATAC.FPKM.SEM.CTCF.AID_no_IAA.Rep42	ATAC.FPKM.SEM.CTCF.AID_no_IAA.Rep27	ATAC.FPKM.SEM.CTCF.AID_with_IAA.Rep35	ATAC.FPKM.SEM.CTCF.AID_with_IAA.Rep42	ATAC.FPKM.SEM.CTCF.AID_with_IAA.Rep27	Averlog2FPKMGrp1	Averlog2FPKMGrp2	RegionSize	Regulation	Gene_2kb	Gencode_ids	Gene_2-50kb	Gencode_ids	Closest_Gene	Gencode_id	Distance	CutRun.SEM.CTCF.WT.peak.hg19	PkScore	Motif.CTCFL_M09601.51969	Motif.CTCFL_M09769.65863	Motif.CTCF_M01200.71823	Motif.CTCF_M01259.48455	Motif.CTCF_M09681.67838	Gene	RNA.CTCF.IAAvsNo_log2fc_	p.value	q.value
chr12:9436206-9436821	0.93	2.68	4.25	0	0	7.92	8.19	6.47	12.71	17.9	12.65	3.29	4.05	615	Up	.	.	A2MP1,LINC00987,PTMAP4	ENSG00000231503.4,ENSG00000237248.4,ENSG00000256069.7	A2MP1	ENSG00000256069.7	7794	chr12:9436495-9436656	61	0	0	0	0	0	A2MP1	-0.03	0.94	0.98
chr12:53764769-53765576	1.28	5.14	6.76	0	0	26.65	31.53	26.15	48.59	94.64	67.78	4.92	6.13	807	Up2	.	.	AAAS,SP1,SP7	ENSG00000094914.12,ENSG00000170374.5,ENSG00000185591.9	SP1	ENSG00000185591.9	8385	chr12:53765081-53765344	115	0	10	9	0	7.4	AAAS	-1.38	0	0
chr12:125667832-125668136	-0.23	2.08	-0.77	0.45	0.61	14.92	22.23	10.41	18.62	10.28	9.91	4.13	3.88	304	Other	.	.	AACS,TMEM132B	ENSG00000081760.16,ENSG00000139364.10	TMEM132B	ENSG00000139364.10	3247	chr12:125667692-125668044	37	16.4	0	15.8	16.8	15.4	AACS	0.38	0.1	0.3
chr1:12719136-12719336	-0.34	0.22	-0.85	0.41	0.57	5.46	8.61	5.68	6.06	4.08	4.39	3.13	2.83	200	Other	.	.	AADACL4,DHRS3	ENSG00000162496.8,ENSG00000204518.2	AADACL4	ENSG00000204518.2	14570	chr1:12719156-12719354	42	22.4	16.7	21.4	20.5	20.4	AADACL4	-1.76	0.66	NA
chr1:12679945-12680222	-0.13	1.5	-0.42	0.68	0.79	8.79	10.05	12.89	6.32	13.74	9.96	3.67	3.58	277	Other	.	.	AADACL4,DHRS3	ENSG00000162496.8,ENSG00000204518.2	DHRS3	ENSG00000162496.8	2209	chr1:12680111-12680427	44	0	0	0	0	0	AADACL4	-1.76	0.66	NA
chr2:69941862-69942168	-0.11	0.58	-0.31	0.76	0.85	5.49	6.06	3.71	6.61	3.55	3.69	2.87	2.76	306	Other	.	.	AAK1,ANXA4,snoU13	ENSG00000115977.18,ENSG00000196975.15,ENSG00000238708.1	ANXA4	ENSG00000196975.15	5756	chr2:69941778-69942168	28	18.2	18.1	16.9	16.6	19.8	AAK1	0.35	0.07	0.25
chr2:219166070-219166438	1.11	1.22	3.73	0	0.01	3.42	3.96	5.29	10.62	9.23	7.84	2.7	3.52	368	Up2	.	.	AAMP,GPBAR1,PNKD,TMBIM1,snoU13	ENSG00000127837.9,ENSG00000127838.13,ENSG00000135926.12,ENSG00000179921.14,ENSG00000238736.1	TMBIM1	ENSG00000135926.12	8762	chr2:219165989-219166229	73	21.9	17.2	20.7	20.7	21.3	AAMP	-0.14	0.31	0.58
chr17:74502518-74502790	0.19	0.58	0.56	0.58	0.72	6.49	4.39	4.18	5.45	5.5	6	2.86	2.99	272	Other	.	.	AANAT,CYGB,PRCD,RHBDF2	ENSG00000129667.12,ENSG00000129673.9,ENSG00000161544.9,ENSG00000214140.10	RHBDF2	ENSG00000129667.12	4647	chr17:74502576-74502934	190	20.4	12.3	18.8	19.9	19.9	AANAT	-0.09	0.89	0.95
chr17:74511386-74512148	1.19	4.28	5.72	0	0	14.99	19.13	16.83	27.41	55.11	37.21	4.26	5.35	762	Up2	.	.	AANAT,CYGB,PRCD,RHBDF2,SNHG16	ENSG00000129667.12,ENSG00000129673.9,ENSG00000161544.9,ENSG00000163597.14,ENSG00000214140.10	PRCD	ENSG00000214140.10	11521	chr17:74511583-74511899	66	0	0	0	0	0	AANAT	-0.09	0.89	0.95
chr14:106660315-106661189	0.55	2.84	2.38	0.03	0.09	8.65	6.52	5.29	9.56	12.59	7.9	3.17	3.61	874	UpNoFDR	.	.	AB019440.1,AB019440.50,CH17-212P11.4,SLC20A1P2	ENSG00000221180.1,ENSG00000271201.1,ENSG00000273894.1,ENSG00000282600.1	AB019440.50	ENSG00000271201.1	2058	chr14:106660822-106660959	208	10.4	10.5	11.2	11.9	10.4	AB019440.50	1.02	0	0.01
chr14:106477930-106478235	0.42	1.27	1.26	0.22	0.38	6.89	7.39	5.85	6.18	16.04	6.99	3.17	3.5	305	Other	.	.	AB019441.29,ADAM6	ENSG00000225200.2,ENSG00000271968.2	AB019441.29	ENSG00000225200.2	32698	chr14:106477949-106478235	602	21.1	20.4	20.3	19.9	23.1	AB019441.29	-0.35	0.07	0.23
chr14:106406872-106407470	1.03	3.7	4.27	0	0	13.63	22.16	11.94	22.31	45.45	28.32	4.15	5.05	598	Up2	.	.	AB019441.29,ADAM6,KIAA0125	ENSG00000225200.2,ENSG00000226777.7,ENSG00000271968.2	KIAA0125	ENSG00000226777.7	18895	chr14:106406976-106407212	93	0	0	9.8	10.2	0	AB019441.29	-0.35	0.07	0.23
chr14:106447699-106448340	1.1	3.47	5.71	0	0	12.32	12.41	10.64	21.86	31.38	23.1	3.81	4.78	641	Up2	.	.	AB019441.29,ADAM6	ENSG00000225200.2,ENSG00000271968.2	AB019441.29	ENSG00000225200.2	2467	chr14:106447712-106448035	373	11.5	0	14	14.8	11.7	AB019441.29	-0.35	0.07	0.23
chr9:107630962-107631756	0.27	5.67	2.01	0.06	0.15	56.81	66.27	53.36	67.37	75.31	67.63	5.93	6.18	794	Other	.	.	ABCA1	ENSG00000165029.15	ABCA1	ENSG00000165029.15	37693	chr9:107630948-107631134	15	0	0	0	0	0	ABCA1	2.26	0	0
chr11:17405670-17405888	-0.54	0.91	-1.65	0.11	0.25	12.33	9.12	9.31	8.04	4.99	8.06	3.64	3.2	218	Other	.	.	ABCC8,KCNJ11,NCR3LG1	ENSG00000006071.11,ENSG00000187486.5,ENSG00000188211.8	KCNJ11	ENSG00000187486.5	2409	chr11:17405432-17405752	144	0	0	0	0	0	ABCC8	-1.95	0.63	NA
NA	NA	NA	NA	NA	NA	NA	NA	NA	NA	NA	NA	NA	NA	NA	NA	NA	NA	NA	NA	NA	NA	NA	NA	NA	NA	NA	NA	NA	NA	ABCE1	NA	NA	NA
chr6:30509660-30509875	0.89	0.17	2.24	0.04	0.11	4.3	4.31	2.64	8.15	6.32	5.84	2.59	3.17	215	UpNoFDR	.	.	ABCF1,GNL1,PRR3	ENSG00000204574.12,ENSG00000204576.11,ENSG00000204590.12	GNL1	ENSG00000204590.12	5719	chr6:30509363-30509661	166	0	0	0	0	0	ABCF1	-0.29	0.07	0.24
chr21:43678860-43679060	-0.27	-0.3	-0.55	0.59	0.73	3.36	6.63	3.65	3.37	5.44	1.88	2.74	2.51	200	Other	.	.	ABCG1	ENSG00000160179.18	ABCG1	ENSG00000160179.18	2666	chr21:43678807-43678940	68	19.3	19.8	21.2	17.8	19	ABCG1	2.46	0.23	NA
chr3:52035653-52035853	0.22	0.32	0.59	0.56	0.71	5.88	6.63	4.46	7.41	6.79	5.02	2.98	3.11	200	Other	.	.	ABHD14A,ABHD14A-ACY1,ABHD14B,ACY1,GPR62,PCBP4,RPL29	ENSG00000090097.20,ENSG00000114779.19,ENSG00000114786.15,ENSG00000162244.10,ENSG00000180929.5,ENSG00000243989.7,ENSG00000248487.8	RPL29	ENSG00000162244.10	5696	chr3:52035497-52035802	89	17.1	15.9	16.6	15.1	18.4	ABHD14A	0.14	0.87	0.94
chr3:52035653-52035853	0.22	0.32	0.59	0.56	0.71	5.88	6.63	4.46	7.41	6.79	5.02	2.98	3.11	200	Other	.	.	ABHD14A,ABHD14A-ACY1,ABHD14B,ACY1,GPR62,PCBP4,RPL29	ENSG00000090097.20,ENSG00000114779.19,ENSG00000114786.15,ENSG00000162244.10,ENSG00000180929.5,ENSG00000243989.7,ENSG00000248487.8	RPL29	ENSG00000162244.10	5696	chr3:52035497-52035802	89	17.1	15.9	16.6	15.1	18.4	ABHD14B	-0.08	0.84	0.93
chr20:62507985-62508612	1.32	3.49	5.49	0	0	14.87	12.47	7.9	23.85	39.88	23.41	3.78	4.93	627	Up2	.	.	ABHD16B,C20orf181,DNAJC5,TPD52L2,ZBTB46	ENSG00000101150.17,ENSG00000101152.10,ENSG00000130584.10,ENSG00000183260.7,ENSG00000279610.1	TPD52L2	ENSG00000101150.17	9624	chr20:62508046-62508347	143	0	0	0	0	0	ABHD16B	-0.03	0.99	NA
chr19:1929466-1929666	1.04	0.32	2.35	0.03	0.09	2.52	6.63	4.46	8.08	14.27	5.02	2.73	3.43	200	Up2NoFDR	.	.	ABHD17A,ADAT3,CSNK1G2,CSNK1G2-AS1,SCAMP4	ENSG00000129968.15,ENSG00000133275.11,ENSG00000180846.8,ENSG00000213638.5,ENSG00000227500.5	SCAMP4	ENSG00000227500.5	7334	chr19:1929421-1929535	90	20	15.1	19.4	17.7	22.6	ABHD17A	0.22	0.38	0.64
chr19:1875885-1876496	1.11	3.13	4.88	0	0	8.39	9.33	11.42	16.98	29.8	18.07	3.58	4.54	611	Up2	.	.	ABHD17A,ADAT3,KLF16,REXO1,SCAMP4	ENSG00000079313.11,ENSG00000129911.8,ENSG00000129968.15,ENSG00000213638.5,ENSG00000227500.5	ABHD17A	ENSG00000129968.15	3520	chr19:1876098-1876254	143	10.8	0	12.4	10.6	14.6	ABHD17A	0.22	0.38	0.64
chr19:1897610-1898127	1.22	3.3	5.84	0	0	11.05	14.1	12.4	23.98	38.64	25.97	3.88	4.96	517	Up2	.	.	ABHD17A,ADAT3,CSNK1G2,KLF16,REXO1,SCAMP4	ENSG00000079313.11,ENSG00000129911.8,ENSG00000129968.15,ENSG00000133275.11,ENSG00000213638.5,ENSG00000227500.5	SCAMP4	ENSG00000227500.5	7087	chr19:1897759-1897955	43	15.8	11.4	13	15.8	15.6	ABHD17A	0.22	0.38	0.64
chr19:1855370-1855764	1.23	3.17	5.43	0	0	13.86	15.14	15.45	23.94	46.56	37.89	4.1	5.22	394	Up2	.	.	ABHD17A,ADAT3,KLF16,REXO1,SCAMP4	ENSG00000079313.11,ENSG00000129911.8,ENSG00000129968.15,ENSG00000213638.5,ENSG00000227500.5	REXO1	ENSG00000079313.11	6909	chr19:1855434-1855570	76	0	0	10.9	0	8.1	ABHD17A	0.22	0.38	0.64
chr1:214758582-214758849	-2.23	0.52	-5.13	0	0	11.01	9.43	13.98	3.03	2.04	1.88	3.77	2.2	267	Down2	.	.	ABHD17AP3,CENPF,PTPN14	ENSG00000117724.12,ENSG00000152104.11,ENSG00000250536.1	CENPF	ENSG00000117724.12	17690	chr1:214758739-214758883	20	0	0	0	0	0	ABHD17AP3	-0.4	0.42	0.67
chr1:214801421-214801842	-1.69	1.07	-4.94	0	0	9.18	7.56	9.64	3.2	3.23	1.79	3.47	2.32	421	Down2	.	.	ABHD17AP3,CENPF	ENSG00000117724.12,ENSG00000250536.1	ABHD17AP3	ENSG00000250536.1	19239	chr1:214801489-214801634	22	14.4	0	10.4	14.2	10.9	ABHD17AP3	-0.4	0.42	0.67
chr22:22465406-22466151	0.56	3.75	3.1	0.01	0.03	15.11	16.01	13.62	17.91	24.81	23.24	4.1	4.59	745	Up	.	.	ABHD17AP5,LL22NC03-30E12.10,LL22NC03-30E12.11,LL22NC03-88E1.17,LL22NC03-88E1.18	ENSG00000225741.1,ENSG00000233720.1,ENSG00000236118.1,ENSG00000263366.2,ENSG00000275361.1	ABHD17AP5	ENSG00000263366.2	6223	chr22:22465285-22465627	242	0	0	0	0	0	ABHD17AP5	0.57	0.33	0.6
chr15:89750200-89750576	0	1.02	0.01	0.99	1	4.92	5.99	4.96	5.02	7.59	3.67	2.92	2.92	376	Other	.	.	ABHD2,FANCI,RLBP1	ENSG00000140522.11,ENSG00000140525.17,ENSG00000140526.16	RLBP1	ENSG00000140522.11	4498	chr15:89750112-89750408	100	25.1	21.2	25.7	22.6	27	ABHD2	0.37	0.06	0.21
chr14:23039200-23039637	0.43	3.16	2.02	0.06	0.15	19.99	18.5	14.67	19.73	32.03	20.96	4.31	4.7	437	Other	.	.	ABHD4,AE000662.92,AE000662.93,CH17-302M23.1,DAD1,TRAC	ENSG00000100439.10,ENSG00000129562.10,ENSG00000259003.1,ENSG00000259054.1,ENSG00000275552.1,ENSG00000277734.5	DAD1	ENSG00000129562.10	4352	chr14:23039251-23039632	172	20	14.6	18.4	18.1	16.5	ABHD4	0.92	0	0
chr14:23120181-23120797	0.66	3.05	2.84	0.01	0.04	8.86	15.49	9.09	13.34	21.62	15.68	3.71	4.24	616	Up	.	.	ABHD4,OR6J1	ENSG00000100439.10,ENSG00000255804.1	OR6J1	ENSG00000255804.1	16466	chr14:23120470-23120605	156	0	11.2	0	0	0	ABHD4	0.92	0	0
chr19:17457189-17457404	0.43	-0.14	0.89	0.39	0.55	1.95	4.31	4.91	2.51	6.95	5.25	2.56	2.8	215	Other	.	.	ABHD8,ANO8,DDA1,GTPBP3,MRPL34,PLVAP	ENSG00000074855.10,ENSG00000127220.5,ENSG00000130299.16,ENSG00000130300.8,ENSG00000130311.10,ENSG00000130312.6	GTPBP3	ENSG00000130299.16	5434	chr19:17456944-17457213	81	0	0	0	0	0	ABHD8	0.9	0.01	0.07
chr19:17371799-17372087	0.58	1	1.82	0.08	0.2	6.42	6.44	4.23	6.55	8.02	10.46	2.99	3.4	288	Other	.	.	ABHD8,ANKLE1,BABAM1,DDA1,MRPL34,NR2F6,OCEL1,USE1,USHBP1	ENSG00000053501.12,ENSG00000099330.8,ENSG00000105393.15,ENSG00000127220.5,ENSG00000130307.11,ENSG00000130311.10,ENSG00000130312.6,ENSG00000160113.5,ENSG00000160117.14	USHBP1	ENSG00000130307.11	3436	chr19:17371665-17371909	184	22.6	17.9	22.1	23	23.4	ABHD8	0.9	0.01	0.07
chr17:47271199-47271799	1.26	4.32	6.32	0	0	18.76	23.63	22.32	38.85	71.8	47.89	4.57	5.74	600	Up2	.	.	ABI3,GNGT2,PHOSPHO1	ENSG00000108798.8,ENSG00000167083.6,ENSG00000173868.11	GNGT2	ENSG00000167083.6	14475	chr17:47271188-47271337	20	0	0	0	0	0	ABI3	0.48	0.28	0.54
chr4:8194501-8194941	0.79	4.15	4.71	0	0	33.22	34.04	25.64	54.2	53.12	50.76	5.05	5.78	440	Up	.	.	ABLIM2,SH3TC1	ENSG00000125089.16,ENSG00000163995.18	SH3TC1	ENSG00000125089.16	6085	chr4:8194561-8194745	103	15.9	15.1	13.6	15.6	14.4	ABLIM2	0.81	0.33	0.59
chr17:1026444-1026715	0.58	0.3	1.43	0.17	0.32	3.72	2.93	3.89	2.98	8.52	6.02	2.54	2.97	271	Other	.	.	ABR	ENSG00000159842.14	ABR	ENSG00000159842.14	2375	chr17:1026427-1026599	83	16.5	0	13.6	13.5	12.7	ABR	0.34	0.25	0.51
chr17:1100743-1101858	1.32	5.02	7.58	0	0	17.4	22.11	16.45	37.1	59.6	43.66	4.38	5.59	1115	Up2	.	.	ABR	ENSG00000159842.14	ABR	ENSG00000159842.14	10128	chr17:1101461-1101580	52	0	0	0	0	0	ABR	0.34	0.25	0.51
chr6:26607698-26608038	-0.7	0.83	-2.04	0.05	0.15	6.67	6.24	6.68	3.57	2.8	5.9	3.14	2.65	340	Other	.	.	ABT1,VN1R14P,ZNF322	ENSG00000146109.4,ENSG00000181315.10,ENSG00000218346.1	ABT1	ENSG00000146109.4	10518	chr6:26607664-26607847	27	15.3	12.6	13.1	13.9	13.7	ABT1	-0.33	0.08	0.26
chr11:34272638-34273104	0.42	4.06	2.36	0.03	0.09	36.77	31.57	25.43	45.4	41.12	37.42	5.05	5.44	466	UpNoFDR	.	.	ABTB2	ENSG00000166016.5	ABTB2	ENSG00000166016.5	8547	chr11:34272781-34272919	71	0	0	0	0	0	ABTB2	1.61	0.08	0.26
chr16:12416968-12417318	0.37	1.11	1.19	0.25	0.41	4.56	6.82	4.87	9.24	6.6	5.02	2.94	3.19	350	Other	.	.	ACA64,SNX29	ENSG00000048471.13,ENSG00000238685.1	ACA64	ENSG00000238685.1	25789	chr16:12416886-12417103	67	0	0	0	0	0	ACA64	-0.25	0.66	0.83
chr11:119227143-119227343	0.51	0.08	1.14	0.27	0.43	5.46	1.99	5.68	4.04	6.79	8.78	2.69	3.11	200	Other	.	.	ACA64,C1QTNF5,MCAM,MFRP,RNF26,USP2,USP2-AS1	ENSG00000036672.15,ENSG00000076706.14,ENSG00000173456.4,ENSG00000223953.5,ENSG00000235718.8,ENSG00000245248.7,ENSG00000252119.1	USP2	ENSG00000036672.15	3581	chr11:119227128-119227611	114	17.6	15.9	18.5	16.7	18.8	ACA64	-0.25	0.66	0.83
chr1:226384818-226385068	-0.76	1.13	-2.45	0.02	0.08	9.74	12.72	11.36	7.01	7.61	5.02	3.76	3.13	250	DownNoFDR	.	.	ACBD3,MIXL1	ENSG00000182827.8,ENSG00000185155.11	ACBD3	ENSG00000182827.8	10388	chr1:226384678-226385109	25	20.3	9.3	20.1	18	16.1	ACBD3	0.12	0.42	0.67
chr1:226310230-226310701	0.95	2.97	3.85	0	0.01	12.31	15.76	8.96	15.73	30.58	24.51	3.85	4.65	471	Up	.	.	ACBD3	ENSG00000182827.8	ACBD3	ENSG00000182827.8	38632	chr1:226310202-226310363	15	8.7	0	0	0	11.4	ACBD3	0.12	0.42	0.67
chr1:226309244-226310119	0.96	4.96	5.41	0	0	23.81	31.05	22.54	40.04	64.61	45.74	4.8	5.68	875	Up	.	.	ACBD3	ENSG00000182827.8	ACBD3	ENSG00000182827.8	39214	chr1:226309309-226309824	120	25.5	17.9	26.2	23.8	27.8	ACBD3	0.12	0.42	0.67
chr10:15148544-15148749	-0.7	-0.04	-1.51	0.14	0.29	5.74	5.17	6.33	3.29	6.63	1.84	3.01	2.56	205	Other	.	.	ACBD7,C10orf111,GAPDHP45,NMT2,OLAH,PPIAP30,RPP38	ENSG00000152463.14,ENSG00000152464.14,ENSG00000152465.17,ENSG00000176236.6,ENSG00000176244.6,ENSG00000206448.3,ENSG00000228312.1	NMT2	ENSG00000152465.17	3078	chr10:15148422-15148779	51	18.5	15.2	16.6	19.6	18.1	ACBD7	NA	NA	NA
chr11:44059012-44059300	-1.36	0.65	-3.59	0	0.01	8.46	8.28	9.02	4.21	1.89	3.92	3.44	2.47	288	Down2	.	.	ACCS,ACCSL	ENSG00000110455.13,ENSG00000205126.2	ACCSL	ENSG00000205126.2	10232	chr11:44059098-44059318	19	13.4	0	13.4	14.4	12.8	ACCS	-0.14	0.45	0.69
chr16:67706777-67707043	-0.88	0.58	-2.13	0.05	0.13	11.05	6.48	5.49	4.56	5.62	2.36	3.28	2.66	266	DownNoFDR	.	.	ACD,C16orf86,ENKD1,GFOD2,PARD6A,RLTPR	ENSG00000102977.13,ENSG00000102981.9,ENSG00000124074.11,ENSG00000141098.12,ENSG00000159753.13,ENSG00000159761.14	GFOD2	ENSG00000141098.12	4344	chr16:67706753-67706899	65	15.3	0	16	15.8	16.4	ACD	-0.4	0.16	0.39
chr11:76631052-76631316	-0.6	0.24	-1.37	0.18	0.34	5.73	8.53	3.38	2.55	3.6	3.8	2.98	2.48	264	Other	.	.	ACER3	ENSG00000078124.11	ACER3	ENSG00000078124.11	6286	chr11:76631142-76631304	26	13.7	0	14	0	13.2	ACER3	0.23	0.26	0.52
chr9:32378651-32378931	-1.84	1.58	-6.11	0	0	20.7	18.46	20.58	8.18	4.37	4.48	4.47	2.96	280	Down2	.	.	ACO1,SLC25A5P8	ENSG00000122729.18,ENSG00000225347.1	ACO1	ENSG00000122729.18	5671	chr9:32378650-32378821	58	13.2	14.1	12.7	13.2	11.6	ACO1	-1.01	0	0
chr1:6403699-6403899	0.06	-0.19	0.12	0.91	0.95	3.36	6.63	3.25	3.37	7.47	2.51	2.71	2.69	200	Other	.	.	ACOT7	ENSG00000097021.19	ACOT7	ENSG00000097021.19	8410	chr1:6403665-6403863	72	0	0	0	0	0	ACOT7	-0.44	0.19	0.44
chr1:6306893-6307131	0.48	1.02	1.51	0.15	0.29	9.53	6.13	5.8	10.19	11.99	7.91	3.22	3.61	238	Other	.	.	ACOT7,GPR153,HES3,ICMT,LINC00337,RNF207,RPL22	ENSG00000097021.19,ENSG00000116237.15,ENSG00000116251.9,ENSG00000158286.12,ENSG00000158292.6,ENSG00000173673.7,ENSG00000225077.2	HES3	ENSG00000173673.7	2641	chr1:6306749-6307139	64	21.1	16.8	19.1	18	20.8	ACOT7	-0.44	0.19	0.44
chr4:8411077-8411916	0.89	4.41	5.37	0	0	16.92	20.54	18.67	28.59	37.25	37.98	4.39	5.2	839	Up	.	.	ACOX3,TRMT44	ENSG00000087008.15,ENSG00000155275.18	ACOX3	ENSG00000087008.15	5666	chr4:8411192-8411618	429	0	0	0	0	0	ACOX3	0.41	0.1	0.31
NA	NA	NA	NA	NA	NA	NA	NA	NA	NA	NA	NA	NA	NA	NA	NA	NA	NA	NA	NA	NA	NA	NA	NA	NA	NA	NA	NA	NA	NA	ACP1	NA	NA	NA
chr19:11646890-11647323	1.72	1.06	4.7	0	0	3.69	3.06	1.5	10.27	10.36	5.8	2.31	3.44	433	Up2	.	.	ACP5,CNN1,ECSIT,ELOF1,GAPDHP76,ZNF627,ZNF653	ENSG00000102575.10,ENSG00000130159.13,ENSG00000130165.10,ENSG00000130176.7,ENSG00000161914.9,ENSG00000198551.9,ENSG00000249840.2	CNN1	ENSG00000130176.7	2210	chr19:11646954-11647203	87	22.6	21.9	24.2	19.9	26.1	ACP5	2.41	0.52	NA
chr1:147172270-147172723	0.06	1.06	0.2	0.85	0.91	4.45	5.56	3.58	4.76	3.6	5.26	2.76	2.77	453	Other	.	.	ACP6	ENSG00000162836.11	ACP6	ENSG00000162836.11	29653	chr1:147172225-147172493	78	0	0	8.8	0	0	ACP6	-0.55	0.01	0.04
chr19:51286801-51287164	1.57	1.01	4.51	0	0	3.01	2.92	3.35	5.94	10.86	12.79	2.43	3.56	363	Up2	.	.	ACPT,C19orf48,GPR32,GPR32P1,KLK1,KLK15,MGC45922	ENSG00000142511.4,ENSG00000142513.5,ENSG00000167747.13,ENSG00000167748.10,ENSG00000174562.13,ENSG00000180279.6,ENSG00000269565.1	ACPT	ENSG00000142513.5	6509	chr19:51286978-51287092	82	0	0	0	0	0	ACPT	-2.94	0.12	NA
chr19:6087925-6088407	1.34	3.63	6.86	0	0	16.56	18.97	13.47	34.11	50.19	39.04	4.21	5.42	482	Up2	.	.	ACSBG2,RFX2	ENSG00000087903.12,ENSG00000130377.13	RFX2	ENSG00000087903.12	22050	chr19:6087998-6088191	200	0	0	0	0	0	ACSBG2	1.55	0.04	0.18
chr5:131343649-131343879	-1.43	0.5	-3.62	0	0.01	8.03	11.52	10.59	3.52	3.55	3.27	3.62	2.52	230	Down2	.	.	ACSL6	ENSG00000164398.12	ACSL6	ENSG00000164398.12	3427	chr5:131343507-131343935	23	20.3	21.7	19.3	18.5	20.1	ACSL6	-0.54	0.6	0.79
chr20:24996545-24997318	0.08	4.93	0.47	0.64	0.77	37.17	46.98	32.76	31.2	48.87	42.69	5.35	5.41	773	Other	.	.	ACSS1,APMAP	ENSG00000101474.11,ENSG00000154930.14	ACSS1	ENSG00000154930.14	3584	chr20:24996794-24996914	90	0	0	0	0	0	ACSS1	0.27	0.03	0.13
chr20:25023660-25024253	0.32	5.26	2.31	0.03	0.1	60.35	58.78	54.2	65.44	72.42	78.71	5.91	6.22	593	UpNoFDR	.	.	ACSS1,VSX1	ENSG00000100987.14,ENSG00000154930.14	ACSS1	ENSG00000154930.14	10319	chr20:25023869-25024067	33	0	0	0	0	0	ACSS1	0.27	0.03	0.13
chr10:90789736-90789953	-0.1	0.5	-0.25	0.8	0.88	9.29	6.72	4.49	4.97	7.52	5.78	3.16	3.06	217	Other	.	.	ACTA2,FAS,snoU13	ENSG00000026103.19,ENSG00000107796.12,ENSG00000238991.1	snoU13	ENSG00000238991.1	30935	chr10:90789605-90789835	119	22	12.6	21.3	20.5	21.8	ACTA2	0.61	0.12	0.33
chr7:5598602-5598864	0.18	1.33	0.59	0.56	0.71	8.34	9.61	8.67	8.23	15.56	7.66	3.48	3.62	262	Other	.	.	ACTB,FBXL18,FSCN1	ENSG00000075618.17,ENSG00000075624.13,ENSG00000155034.18	ACTB	ENSG00000075624.13	3557	chr7:5598671-5598872	80	20.6	14.7	18.7	19.7	17.9	ACTB	-0.06	0.79	0.9
chr7:5517563-5518250	0.46	2.38	1.76	0.09	0.21	8.19	7.91	4.13	7.85	10.48	8.04	3.14	3.46	687	Other	.	.	ACTB,FBXL18,snoU13	ENSG00000075624.13,ENSG00000155034.18,ENSG00000238394.1	snoU13	ENSG00000238394.1	6777	chr7:5517485-5517910	154	13.2	10.8	13.9	15.3	11.1	ACTB	-0.06	0.79	0.9
chr17:79451381-79451914	1.09	3.55	5.42	0	0	15.92	14.17	14.77	26.29	43.6	28.72	4.11	5.1	533	Up2	.	.	ACTG1,BAHCC1,FSCN2	ENSG00000184009.9,ENSG00000186765.11,ENSG00000266074.8	BAHCC1	ENSG00000266074.8	21796	chr17:79451375-79451779	127	18	10.2	17.5	16.1	20.5	ACTG1	0.07	0.72	0.87
chr19:39127604-39128158	0.48	2.26	1.98	0.06	0.16	7.58	7.42	6.74	7.3	12.51	11.1	3.25	3.63	554	Other	.	.	ACTN4,EIF3K,MAP4K1	ENSG00000104814.12,ENSG00000130402.11,ENSG00000178982.9	EIF3K	ENSG00000178982.9	4938	chr19:39127456-39127659	51	19.9	10.6	19.1	19.3	18.5	ACTN4	0.08	0.51	0.73
chr2:158638504-158639038	0.09	4.15	0.52	0.61	0.74	27.84	38.72	31.61	33.81	36.65	31.95	5.12	5.19	534	Other	.	.	ACVR1	ENSG00000115170.13	ACVR1	ENSG00000115170.13	7711	chr2:158638641-158638750	19	0	0	0	0	0	ACVR1	0.57	0	0.03
chr12:52419582-52419916	0.96	2.18	3.81	0	0.01	7.29	10.71	11.42	16.54	24.01	16.53	3.58	4.4	334	Up	.	.	ACVR1B,ATG101,GRASP,NR4A1	ENSG00000123358.19,ENSG00000123395.14,ENSG00000135503.12,ENSG00000161835.10	NR4A1	ENSG00000123358.19	2966	chr12:52419311-52419820	182	22.1	17	22.1	21.2	21.1	ACVR1B	0.01	0.92	0.97
chr12:52426706-52427206	1.06	4.64	6.2	0	0	37.63	36.05	30.68	57.4	86.43	74.78	5.21	6.21	500	Up2	.	.	ACVR1B,ATG101,GRASP,NR4A1,OR7E47P	ENSG00000123358.19,ENSG00000123395.14,ENSG00000135503.12,ENSG00000161835.10,ENSG00000257542.4	NR4A1	ENSG00000123358.19	3756	chr12:52426774-52427034	257	10.1	15.3	11.4	10.2	13.6	ACVR1B	0.01	0.92	0.97
chr20:43238696-43239627	0.93	3.37	5.1	0	0	7.67	8.83	7.67	14.47	16.93	14.42	3.37	4.13	931	Up	.	.	ADA,PKIG,Z97053.1	ENSG00000168734.13,ENSG00000196839.12,ENSG00000269605.1	PKIG	ENSG00000168734.13	3323	chr20:43238711-43239170	143	13.7	11.4	13.8	15.5	12.2	ADA	0.17	0.6	0.79
chr1:155013990-155014582	0.97	3.15	4.06	0	0.01	10.5	15	7.95	16.39	28.69	18.65	3.72	4.52	592	Up	.	.	ADAM15,DCST1,DCST2,EFNA3,EFNA4,FLAD1,LENEP,ZBTB7B	ENSG00000143537.13,ENSG00000143590.13,ENSG00000160685.13,ENSG00000160688.18,ENSG00000163352.5,ENSG00000163354.14,ENSG00000163357.10,ENSG00000243364.7	DCST1	ENSG00000163357.10	7544	chr1:155014100-155014289	81	0	0	0	0	0	ADAM15	0.11	0.53	0.75
chr1:155064031-155064321	0.3	0.74	0.87	0.39	0.56	3.48	7.77	5.04	5.58	7.03	5.62	2.91	3.06	290	Other	.	.	ADAM15,DPM3,EFNA1,EFNA3,EFNA4,SLC50A1,Y_RNA	ENSG00000143537.13,ENSG00000143590.13,ENSG00000169241.17,ENSG00000169242.11,ENSG00000179085.7,ENSG00000202027.1,ENSG00000243364.7	EFNA3	ENSG00000143590.13	6033	chr1:155063901-155064260	230	20.5	16.2	19.2	20.3	19.9	ADAM15	0.11	0.53	0.75
chr1:155043517-155043899	0.59	1.64	1.83	0.08	0.19	10.34	5.55	4.67	11.64	12.81	6.57	3.15	3.62	382	Other	.	.	ADAM15,DCST1,DCST2,EFNA3,EFNA4,Y_RNA	ENSG00000143537.13,ENSG00000143590.13,ENSG00000163354.14,ENSG00000163357.10,ENSG00000202027.1,ENSG00000243364.7	EFNA4	ENSG00000243364.7	7280	chr1:155043524-155043824	263	0	0	11.2	0	0	ADAM15	0.11	0.53	0.75
chr1:154989586-154990362	0.71	2.83	3.27	0	0.02	8.55	6.83	6.17	9.9	14.36	11.16	3.24	3.81	776	Up	.	.	ADAM15,CKS1B,DCST1,DCST2,EFNA4,FLAD1,LENEP,SHC1,ZBTB7B	ENSG00000143537.13,ENSG00000160685.13,ENSG00000160688.18,ENSG00000160691.18,ENSG00000163352.5,ENSG00000163354.14,ENSG00000163357.10,ENSG00000173207.12,ENSG00000243364.7	ZBTB7B	ENSG00000160685.13	2662	chr1:154989779-154990370	367	22.1	14.8	22.2	19.6	24.7	ADAM15	0.11	0.53	0.75
chr20:3657374-3657734	-0.21	0.99	-0.67	0.51	0.66	7.23	4.79	5.41	5.61	5.28	4.18	3.01	2.87	360	Other	.	.	ADAM33,GFRA4,SIGLEC1	ENSG00000088827.12,ENSG00000125861.14,ENSG00000149451.17	ADAM33	ENSG00000149451.17	2981	chr20:3657299-3657530	31	18.3	0	16.7	17.4	17	ADAM33	1.85	0.65	NA
chr8:24272589-24272861	-1.71	1.28	-5.39	0	0	15.75	15.1	17.01	3.47	6.5	4.61	4.19	2.82	272	Down2	.	.	ADAM7,ADAMDEC1	ENSG00000069206.15,ENSG00000134028.14	ADAMDEC1	ENSG00000134028.14	9784	chr8:24272592-24272903	96	11.8	0	11.4	13.8	13.3	ADAM7	-0.16	0.87	0.95
chr10:135071092-135071622	0.79	3.74	4.33	0	0	19.97	19.25	17.92	26.44	38.97	34.8	4.42	5.14	530	Up	.	.	ADAM8,TUBGCP2,UTF1,VENTX	ENSG00000130640.13,ENSG00000151650.7,ENSG00000151651.15,ENSG00000171794.3	ADAM8	ENSG00000151651.15	5747	chr10:135071219-135071411	31	11.6	9.5	12.1	12.3	12.7	ADAM8	0.05	0.84	0.93
chr10:135072288-135073213	1.02	5.53	6.52	0	0	35.33	41.26	29.83	69.19	85.8	59.54	5.23	6.19	925	Up2	.	.	ADAM8,PRAP1,TUBGCP2,UTF1,VENTX,ZNF511	ENSG00000130640.13,ENSG00000151650.7,ENSG00000151651.15,ENSG00000165828.13,ENSG00000171794.3,ENSG00000198546.14	ADAM8	ENSG00000151651.15	4156	chr10:135072485-135072760	68	0	9.6	9.3	0	7.5	ADAM8	0.05	0.84	0.93
chr8:38824023-38824347	-1.25	2.73	-5.83	0	0	32.41	31.09	31.06	11.23	13	15.49	5.08	3.95	324	Down2	.	.	ADAM9,HTRA4,PLEKHA2,TM2D2	ENSG00000168615.11,ENSG00000169490.16,ENSG00000169495.4,ENSG00000169499.14	PLEKHA2	ENSG00000169499.14	2139	chr8:38823942-38824257	51	16.9	17	15.2	15.4	16.7	ADAM9	1.03	0	0
chr8:24272589-24272861	-1.71	1.28	-5.39	0	0	15.75	15.1	17.01	3.47	6.5	4.61	4.19	2.82	272	Down2	.	.	ADAM7,ADAMDEC1	ENSG00000069206.15,ENSG00000134028.14	ADAMDEC1	ENSG00000134028.14	9784	chr8:24272592-24272903	96	11.8	0	11.4	13.8	13.3	ADAMDEC1	0.61	0.79	NA
chr19:8645700-8646117	1.27	2.18	5.05	0	0	7.45	7.31	6.03	12.6	21.18	17.15	3.2	4.24	417	Up2	.	.	ADAMTS10,MYO1F	ENSG00000142303.13,ENSG00000142347.16	MYO1F	ENSG00000142347.16	3240	chr19:8645763-8645981	41	24	20.9	22.9	23.4	26.3	ADAMTS10	0.37	0.28	0.54
chr19:8634057-8634570	1.35	3.12	6.87	0	0	10.15	10.85	10.6	23.38	31.79	26.17	3.68	4.87	513	Up2	.	.	ADAMTS10,MYO1F	ENSG00000142303.13,ENSG00000142347.16	MYO1F	ENSG00000142347.16	7747	chr19:8634183-8634375	70	0	0	0	0	0	ADAMTS10	0.37	0.28	0.54
chr11:130304508-130305198	0.28	2.45	1.21	0.24	0.41	9.37	5.57	6.7	10.15	8.27	8	3.23	3.47	690	Other	.	.	ADAMTS15,ADAMTS8	ENSG00000134917.9,ENSG00000166106.3	ADAMTS8	ENSG00000134917.9	5621	chr11:130304512-130304960	599	20.9	12.5	21.4	20.1	21.6	ADAMTS15	0.85	0.78	NA
chr15:100671829-100672511	-0.43	2.14	-1.65	0.11	0.25	10.22	6.02	6.43	4.74	6.18	5.7	3.28	2.97	682	Other	.	.	ADAMTS17	ENSG00000140470.13	ADAMTS17	ENSG00000140470.13	22518	chr15:100672265-100672385	69	0	0	0	0	7.4	ADAMTS17	-0.29	0.41	0.66
chr15:100468652-100468988	0.52	2.36	2.08	0.05	0.14	14.5	14.59	9.66	17.24	23.86	14.19	3.91	4.35	336	UpNoFDR	.	.	ADAMTS17	ENSG00000140470.13	ADAMTS17	ENSG00000140470.13	47496	chr15:100468659-100468955	134	21.6	16	22.2	19.1	23.5	ADAMTS17	-0.29	0.41	0.66
chr4:73168934-73169193	-1.85	1.7	-6.45	0	0	21.73	26.1	23.5	8.32	6.3	4.84	4.7	3.12	259	Down2	.	.	ADAMTS3	ENSG00000156140.8	ADAMTS3	ENSG00000156140.8	8779	chr4:73168825-73168979	45	0	0	0	0	0	ADAMTS3	-1.89	0	0
chr15:79049315-79050063	0.68	3.79	3.67	0	0.01	15.27	16.65	12.26	20.36	27.8	21.97	4.08	4.67	748	Up	.	.	ADAMTS7,CHRNB4	ENSG00000117971.11,ENSG00000136378.14	ADAMTS7	ENSG00000136378.14	7392	chr15:79049542-79049694	160	14.4	12.8	14.3	13.7	15.5	ADAMTS7	-0.75	0.67	NA
chr15:79043438-79043791	0.88	2.16	3.44	0	0.02	9.99	11.64	6.9	16.03	21.56	13.86	3.54	4.26	353	Up	.	.	ADAMTS7,CHRNB4	ENSG00000117971.11,ENSG00000136378.14	ADAMTS7	ENSG00000136378.14	13664	chr15:79043418-79043612	359	12.9	12	11.1	12.9	14.6	ADAMTS7	-0.75	0.67	NA
chr11:130304508-130305198	0.28	2.45	1.21	0.24	0.41	9.37	5.57	6.7	10.15	8.27	8	3.23	3.47	690	Other	.	.	ADAMTS15,ADAMTS8	ENSG00000134917.9,ENSG00000166106.3	ADAMTS8	ENSG00000134917.9	5621	chr11:130304512-130304960	599	20.9	12.5	21.4	20.1	21.6	ADAMTS8	-0.03	0.99	NA
chr9:18948029-18948500	0.21	5.24	1.35	0.19	0.35	80.08	66.12	77.54	102.99	68.96	91.63	6.26	6.48	471	Other	.	.	ADAMTSL1	ENSG00000178031.15	ADAMTSL1	ENSG00000178031.15	42540	chr9:18948113-18948310	58	0	0	0	0	0	ADAMTSL1	0.11	0.8	0.91
chr7:1032918-1033202	-0.47	0.79	-1.38	0.18	0.33	6.51	7.47	7.14	5.69	3.35	6.18	3.22	2.86	284	Other	.	.	ADAP1,C7orf50,COX19,CYP2W1	ENSG00000073067.13,ENSG00000105963.13,ENSG00000146540.14,ENSG00000240230.5	CYP2W1	ENSG00000073067.13	6625	chr7:1032717-1033012	149	18.2	17	18.1	15.7	20.3	ADAP1	0.65	0.49	0.72
chr21:46560387-46560666	-1.55	0.3	-3.56	0	0.01	9.03	7.6	5.82	1.93	2.92	2.25	3.28	2.22	279	Down2	.	.	ADARB1,PRED57	ENSG00000197381.15,ENSG00000268805.1	ADARB1	ENSG00000197381.15	5676	chr21:46560318-46560527	172	12.6	9.2	12.3	12.2	12.3	ADARB1	-0.12	0.57	0.78
chr21:46475805-46476403	0.57	3.3	2.8	0.01	0.05	13.34	15.96	11.67	15.77	23.86	20.56	3.99	4.47	598	Up	.	.	ADARB1,PRED57,SSR4P1	ENSG00000197381.15,ENSG00000235374.2,ENSG00000268805.1	SSR4P1	ENSG00000235374.2	15751	chr21:46475781-46475920	108	0	0	0	0	0	ADARB1	-0.12	0.57	0.78
chr21:46572278-46572650	0.67	2.87	3.09	0.01	0.03	15.13	14.96	16.36	21.73	33.24	20.91	4.15	4.76	372	Up	.	.	ADARB1	ENSG00000197381.15	ADARB1	ENSG00000197381.15	17567	chr21:46572265-46572463	95	0	0	0	0	9.6	ADARB1	-0.12	0.57	0.78
chr10:1531204-1531816	0.16	4.36	0.94	0.36	0.53	30.33	38.33	27.98	35.01	39.53	31.57	5.1	5.23	612	Other	.	.	ADARB2-AS1	ENSG00000205696.4	ADARB2-AS1	ENSG00000205696.4	37017	chr10:1531250-1531579	241	0	0	0	0	0	ADARB2-AS1	2.89	0.21	NA
NA	NA	NA	NA	NA	NA	NA	NA	NA	NA	NA	NA	NA	NA	NA	NA	NA	NA	NA	NA	NA	NA	NA	NA	NA	NA	NA	NA	NA	NA	ADAT2	NA	NA	NA
chr14:78432240-78432991	0.5	5.73	3.36	0	0.02	53.35	70.41	56.74	68.54	94.64	89.88	5.96	6.42	751	Up	.	.	ADCK1	ENSG00000063761.15	ADCK1	ENSG00000063761.15	42665	chr14:78432449-78432690	64	10.5	0	10.7	0	8.1	ADCK1	-0.47	0.1	0.3
chr19:41168788-41169519	1.12	3.51	5.62	0	0	11.72	10.52	9.44	18.25	29.56	22.48	3.68	4.66	731	Up2	.	.	ADCK4,LTBP4,NUMBL	ENSG00000090006.17,ENSG00000105245.9,ENSG00000123815.11	NUMBL	ENSG00000105245.9	19241	chr19:41168802-41169145	598	20.6	17.5	19.7	18.8	21.9	ADCK4	0.18	0.34	0.6
chr1:167772645-167773007	0.14	3.32	0.73	0.47	0.63	22.97	29.65	26.46	27.54	30.03	28.07	4.83	4.95	362	Other	.	.	ADCY10,MPZL1	ENSG00000143199.17,ENSG00000197965.11	MPZL1	ENSG00000197965.11	16341	chr1:167772661-167772995	194	23.3	16.8	23.3	21	22.9	ADCY10	0.23	0.3	0.57
chr5:7815930-7816788	-0.31	3.57	-1.54	0.14	0.28	12.53	20.85	14.19	13.19	11.88	11.7	4.16	3.86	858	Other	.	.	ADCY2,C5orf49,FASTKD3,MTRR	ENSG00000078295.15,ENSG00000124275.14,ENSG00000124279.11,ENSG00000215217.6	ADCY2	ENSG00000078295.15	22198	chr5:7816295-7816769	73	17.7	11.5	18.4	15.7	20.6	ADCY2	-0.2	0.62	0.81
chr2:25050616-25050936	-0.72	1.34	-2.3	0.03	0.1	9.19	10.35	10.4	4.21	9.77	5.1	3.62	3.06	320	DownNoFDR	.	.	ADCY3,CENPO,PTRHD1	ENSG00000138031.14,ENSG00000138092.10,ENSG00000184924.5	ADCY3	ENSG00000138031.14	3666	chr2:25050479-25050884	114	12.9	0	9.2	10.7	9.2	ADCY3	-0.12	0.58	0.78
chr3:123208401-123208601	-0.46	-0.15	-0.91	0.37	0.54	5.88	5.3	4.06	6.06	5.44	1.25	2.88	2.62	200	Other	.	.	ADCY5,HACD2	ENSG00000173175.14,ENSG00000206527.9	HACD2	ENSG00000206527.9	5076	chr3:123208406-123208637	118	15.2	13.4	13.7	14.2	15.5	ADCY5	1.08	0.14	0.37
chr3:123053926-123054324	0.1	3.06	0.49	0.63	0.76	20.47	22.64	17.95	24.38	17.07	23.64	4.5	4.57	398	Other	.	.	ADCY5	ENSG00000173175.14	ADCY5	ENSG00000173175.14	16928	chr3:123054011-123054166	24	8.7	0	8.9	11.3	8.8	ADCY5	1.08	0.14	0.37
chr12:49189675-49189962	0.31	1.09	1.01	0.32	0.49	5.27	8.77	6.22	7.04	7.58	9.18	3.16	3.35	287	Other	.	.	ADCY6,CACNB3,DDX23,Y_RNA	ENSG00000167535.7,ENSG00000174233.11,ENSG00000174243.9,ENSG00000207467.1	ADCY6	ENSG00000174233.11	6856	chr12:49189634-49189992	74	16.8	13.7	16.5	18.1	14.6	ADCY6	0.23	0.42	0.67
chr12:49147364-49147564	0.57	0.01	1.34	0.19	0.35	2.94	4.64	4.46	8.08	4.08	5.65	2.65	3.01	200	Other	.	.	ADCY6,CCNT1,LINC00935	ENSG00000129315.9,ENSG00000174233.11,ENSG00000257987.5	ADCY6	ENSG00000174233.11	20243	chr12:49147227-49147387	39	0	0	0	0	0	ADCY6	0.23	0.42	0.67
chr16:4002753-4003151	0.88	3.17	4.52	0	0	16.25	19.65	14.48	26.41	32.78	32.15	4.25	5.03	398	Up	.	.	ADCY9	ENSG00000162104.9	ADCY9	ENSG00000162104.9	31000	chr16:4002871-4002998	39	0	0	0	0	0	ADCY9	-0.06	0.8	0.91
chr4:2836929-2837316	0.59	3.32	3.28	0	0.02	19.97	21.23	21.81	29.94	32.66	32.1	4.54	5.08	387	Up	.	.	ADD1,SH3BP2	ENSG00000087266.15,ENSG00000087274.16	SH3BP2	ENSG00000087266.15	5405	chr4:2837029-2837189	54	10.7	15.2	11.5	11.1	10.9	ADD1	0.47	0	0.01
chr10:111916492-111917137	0.05	5.2	0.37	0.71	0.82	54.18	65.55	49.33	53.27	61.1	58.36	5.86	5.9	645	Other	.	.	ADD3,SNRPGP12	ENSG00000148700.13,ENSG00000226734.1	SNRPGP12	ENSG00000226734.1	17309	chr10:111916563-111916719	24	11.3	10.3	12.5	15	9.9	ADD3	0.06	0.75	0.88
chr2:26553007-26553343	0.02	1.62	0.06	0.95	0.97	9.25	9.86	7.97	7.62	10.52	8.96	3.5	3.49	336	Other	.	.	ADGRF3,EPT1	ENSG00000138018.17,ENSG00000173567.14	ADGRF3	ENSG00000173567.14	11038	chr2:26553123-26553302	30	0	0	0	0	0	ADGRF3	NA	NA	NA
chr19:14328289-14328528	1.2	0.67	3.21	0	0.02	3.16	6.1	4.08	10.71	13.08	6.3	2.73	3.58	239	Up2	.	.	ADGRL1	ENSG00000072071.16	ADGRL1	ENSG00000072071.16	11291	chr19:14328321-14328548	58	15.2	12.2	15.6	14.9	18.2	ADGRL1	NA	NA	NA
chr3:186545130-186545631	0.55	3.92	3.18	0	0.03	25.15	26.19	23.49	32.01	43.67	34.56	4.77	5.28	501	Up	.	.	ADIPOQ,ADIPOQ-AS1,EIF4A2,RFC4	ENSG00000156976.14,ENSG00000163918.10,ENSG00000181092.9,ENSG00000226482.1	ADIPOQ	ENSG00000181092.9	14849	chr3:186545243-186545398	76	10	10.9	0	0	8.7	ADIPOQ	-2.31	0.36	NA
chr1:202968504-202969005	0.36	2.63	1.59	0.13	0.26	13.92	10.05	8.91	14.52	14.92	12.27	3.71	4.01	501	Other	.	.	ADIPOR1,CYB5R1,PPFIA4,TMEM183A	ENSG00000143847.15,ENSG00000159346.12,ENSG00000159348.12,ENSG00000163444.11	TMEM183A	ENSG00000163444.11	7510	chr1:202968406-202968834	97	18.7	12.7	18.3	17.4	16.7	ADIPOR1	0.12	0.31	0.58
chr12:1770842-1771580	0.9	3.94	4.84	0	0	14.8	17.42	13.75	24.65	36.46	25.16	4.13	4.94	738	Up	.	.	ADIPOR2,WNT5B	ENSG00000006831.9,ENSG00000111186.12	WNT5B	ENSG00000111186.12	16879	chr12:1771059-1771286	98	0	11.9	9.5	0	8.7	ADIPOR2	-0.17	0.26	0.52
chr22:24921409-24921745	-1.51	0.9	-4.3	0	0	9.75	10.26	7.97	2.41	4.04	2.99	3.53	2.44	336	Down2	.	.	ADORA2A-AS1,GUCD1,SNRPD3,UPB1	ENSG00000100024.14,ENSG00000100028.11,ENSG00000138867.16,ENSG00000178803.10	UPB1	ENSG00000100024.14	5267	chr22:24921460-24921634	302	18	0	16.9	17.7	15.3	ADORA2A-AS1	-0.03	0.98	NA
chr22:24899236-24899612	0.32	2.82	1.51	0.14	0.29	17.43	19.74	13.81	18.28	25.3	19.35	4.26	4.53	376	Other	.	.	ADORA2A-AS1,GUCD1,UPB1	ENSG00000100024.14,ENSG00000138867.16,ENSG00000178803.10	UPB1	ENSG00000100024.14	8026	chr22:24899257-24899407	168	18.3	11.7	18.8	17.9	15.4	ADORA2A-AS1	-0.03	0.98	NA
chr14:105234985-105235257	-0.37	1.11	-1.1	0.28	0.45	8.96	11.69	6.86	4.46	9.49	6.92	3.5	3.17	272	Other	.	.	ADSSL1,AKT1,SIVA1,ZBTB42	ENSG00000142208.15,ENSG00000179627.9,ENSG00000184990.12,ENSG00000185100.10	AKT1	ENSG00000142208.15	4043	chr14:105234825-105235070	210	22.5	17.5	21.8	19.9	21.2	ADSSL1	1.13	0.06	0.21
chr14:105144054-105145136	1.02	4.59	5.99	0	0	16.07	15.92	14.7	24.78	38.81	32.82	4.16	5.09	1082	Up2	.	.	ADSSL1,INF2	ENSG00000185100.10,ENSG00000203485.12	INF2	ENSG00000203485.12	10808	chr14:105144212-105144330	73	0	9.6	0	0	0	ADSSL1	1.13	0.06	0.21
chr14:22860415-22860668	-0.54	1.26	-1.73	0.1	0.22	9.63	12.05	12.51	4.79	8.59	10.41	3.77	3.31	253	Other	.	.	AE000661.37,AE000661.50,TRDD1,TRDD2	ENSG00000223997.1,ENSG00000237235.2,ENSG00000251002.7,ENSG00000259042.2	AE000661.37	ENSG00000251002.7	8844	chr14:22860408-22860543	45	12.7	0	8.7	11.6	10.5	AE000661.37	1.17	0	0
chr14:22855973-22856251	0.49	1.43	1.6	0.12	0.26	10.27	8.1	6.13	8.24	16.62	10.38	3.37	3.77	278	Other	.	.	AE000661.37,AE000661.50	ENSG00000251002.7,ENSG00000259042.2	AE000661.37	ENSG00000251002.7	4402	chr14:22855804-22856104	127	22.3	10.5	22	21.1	21.6	AE000661.37	1.17	0	0
chr14:22860415-22860668	-0.54	1.26	-1.73	0.1	0.22	9.63	12.05	12.51	4.79	8.59	10.41	3.77	3.31	253	Other	.	.	AE000661.37,AE000661.50,TRDD1,TRDD2	ENSG00000223997.1,ENSG00000237235.2,ENSG00000251002.7,ENSG00000259042.2	AE000661.37	ENSG00000251002.7	8844	chr14:22860408-22860543	45	12.7	0	8.7	11.6	10.5	AE000661.50	1.43	0.61	NA
chr14:22855973-22856251	0.49	1.43	1.6	0.12	0.26	10.27	8.1	6.13	8.24	16.62	10.38	3.37	3.77	278	Other	.	.	AE000661.37,AE000661.50	ENSG00000251002.7,ENSG00000259042.2	AE000661.37	ENSG00000251002.7	4402	chr14:22855804-22856104	127	22.3	10.5	22	21.1	21.6	AE000661.50	1.43	0.61	NA
chr14:23039200-23039637	0.43	3.16	2.02	0.06	0.15	19.99	18.5	14.67	19.73	32.03	20.96	4.31	4.7	437	Other	.	.	ABHD4,AE000662.92,AE000662.93,CH17-302M23.1,DAD1,TRAC	ENSG00000100439.10,ENSG00000129562.10,ENSG00000259003.1,ENSG00000259054.1,ENSG00000275552.1,ENSG00000277734.5	DAD1	ENSG00000129562.10	4352	chr14:23039251-23039632	172	20	14.6	18.4	18.1	16.5	AE000662.92	1.38	0.1	0.3
chr14:23039200-23039637	0.43	3.16	2.02	0.06	0.15	19.99	18.5	14.67	19.73	32.03	20.96	4.31	4.7	437	Other	.	.	ABHD4,AE000662.92,AE000662.93,CH17-302M23.1,DAD1,TRAC	ENSG00000100439.10,ENSG00000129562.10,ENSG00000259003.1,ENSG00000259054.1,ENSG00000275552.1,ENSG00000277734.5	DAD1	ENSG00000129562.10	4352	chr14:23039251-23039632	172	20	14.6	18.4	18.1	16.5	AE000662.93	1.62	0.38	NA
NA	NA	NA	NA	NA	NA	NA	NA	NA	NA	NA	NA	NA	NA	NA	NA	NA	NA	NA	NA	NA	NA	NA	NA	NA	NA	NA	NA	NA	NA	AEN	NA	NA	NA
chr19:3035576-3036604	1.49	4.88	7.37	0	0	14.95	18.18	18.4	36.05	71.39	42.96	4.28	5.65	1028	Up2	.	.	AES,TLE2,TLE6	ENSG00000065717.14,ENSG00000104953.18,ENSG00000104964.14	TLE2	ENSG00000065717.14	5957	chr19:3035610-3035840	70	0	10.7	0	0	8.7	AES	0.3	0.02	0.1
chr16:15859859-15860254	1.04	2.16	4.2	0	0	6.59	9.39	7.81	13.3	20.3	14.93	3.35	4.19	395	Up2	.	.	AF001548.3,AF001548.5,AF001548.6,MYH11,NDE1	ENSG00000072864.12,ENSG00000133392.16,ENSG00000263065.1,ENSG00000263335.1,ENSG00000280429.1	MYH11	ENSG00000133392.16	13026	chr16:15859882-15860107	74	16.3	9.9	14.1	15.5	13.5	AF001548.5	0.39	0.17	0.41
chr16:15859859-15860254	1.04	2.16	4.2	0	0	6.59	9.39	7.81	13.3	20.3	14.93	3.35	4.19	395	Up2	.	.	AF001548.3,AF001548.5,AF001548.6,MYH11,NDE1	ENSG00000072864.12,ENSG00000133392.16,ENSG00000263065.1,ENSG00000263335.1,ENSG00000280429.1	MYH11	ENSG00000133392.16	13026	chr16:15859882-15860107	74	16.3	9.9	14.1	15.5	13.5	AF001548.6	0.86	0.27	0.54
chr19:36422325-36422892	1.28	4.54	7.04	0	0	29.04	28.52	21.9	57.27	82.69	54.21	4.84	6.04	567	Up2	.	.	AF038458.3,AF038458.4,AF038458.5,HCST,LRFN3,NFKBID,TYROBP	ENSG00000011600.11,ENSG00000126243.8,ENSG00000126264.9,ENSG00000167604.13,ENSG00000267113.1,ENSG00000267388.1,ENSG00000267786.1	LRFN3	ENSG00000126243.8	3369	chr19:36422394-36422739	352	12.9	0	14.3	11.8	8.5	AF038458.3	-1.52	0.59	NA
chr19:36422325-36422892	1.28	4.54	7.04	0	0	29.04	28.52	21.9	57.27	82.69	54.21	4.84	6.04	567	Up2	.	.	AF038458.3,AF038458.4,AF038458.5,HCST,LRFN3,NFKBID,TYROBP	ENSG00000011600.11,ENSG00000126243.8,ENSG00000126264.9,ENSG00000167604.13,ENSG00000267113.1,ENSG00000267388.1,ENSG00000267786.1	LRFN3	ENSG00000126243.8	3369	chr19:36422394-36422739	352	12.9	0	14.3	11.8	8.5	AF038458.4	0.09	0.7	0.86
chr8:6949390-6949726	-0.65	2.39	-2.74	0.01	0.05	19.5	23.27	16.67	10.83	10.92	15.31	4.46	3.86	336	DownNoFDR	.	.	AF228730.1,AF228730.8,AF238378.7,DEFA5,RPS3AP30	ENSG00000164816.7,ENSG00000216206.1,ENSG00000228744.1,ENSG00000234120.1,ENSG00000255273.1	AF238378.7	ENSG00000255273.1	8897	chr8:6949263-6949685	62	22.6	17.2	22.9	21.1	24.7	AF228730.8	-1.76	0.66	NA
chr8:6949390-6949726	-0.65	2.39	-2.74	0.01	0.05	19.5	23.27	16.67	10.83	10.92	15.31	4.46	3.86	336	DownNoFDR	.	.	AF228730.1,AF228730.8,AF238378.7,DEFA5,RPS3AP30	ENSG00000164816.7,ENSG00000216206.1,ENSG00000228744.1,ENSG00000234120.1,ENSG00000255273.1	AF238378.7	ENSG00000255273.1	8897	chr8:6949263-6949685	62	22.6	17.2	22.9	21.1	24.7	AF238378.7	-0.71	0.36	0.62
chr4:88072023-88072370	-1.22	0.83	-3.01	0.01	0.03	8.47	9.17	5.85	3.88	5.48	1.45	3.33	2.5	347	Down2	.	.	AFF1	ENSG00000172493.20	AFF1	ENSG00000172493.20	35928	chr4:88071941-88072077	26	0	0	0	0	0	AFF1	0.19	0.25	0.51
chr4:87843678-87843996	-1.03	1.63	-3.87	0	0.01	14.26	13.75	13.27	5.93	7.69	6.31	4.01	3.16	318	Down2	.	.	AFF1,C4orf36,TECRP1	ENSG00000163633.10,ENSG00000172493.20,ENSG00000235043.3	C4orf36	ENSG00000163633.10	11698	chr4:87843513-87843723	40	17.8	16.2	16.1	17.3	16.7	AFF1	0.19	0.25	0.51
chr17:76247077-76247377	0.52	0.96	1.57	0.13	0.27	5.88	3.53	6.49	5.84	10.42	7.53	2.9	3.33	300	Other	.	.	AFMID,BIRC5,THA1P,TMEM235	ENSG00000089685.14,ENSG00000183077.15,ENSG00000204278.12,ENSG00000267676.1	THA1P	ENSG00000267676.1	3120	chr17:76246924-76247532	129	22.4	14.8	20.6	20.3	22.1	AFMID	-0.4	0.02	0.09
chr17:76172781-76172982	0.69	-0.1	1.52	0.14	0.29	5.43	1.98	3.23	4.02	6.76	6.87	2.51	3.01	201	Other	.	.	AFMID,BIRC5,C17orf99,EIF5AP2,SYNGR2,TK1,TMC6,TMC8	ENSG00000089685.14,ENSG00000108639.7,ENSG00000141524.15,ENSG00000167895.14,ENSG00000167900.11,ENSG00000183077.15,ENSG00000187997.11,ENSG00000267679.1	SYNGR2	ENSG00000108639.7	7016	chr17:76172785-76173010	39	17.4	19.9	17.1	17.4	18.9	AFMID	-0.4	0.02	0.09
chr2:64836357-64836827	0.03	2.52	0.12	0.91	0.95	11.62	13.54	11.05	11.18	14.46	10.94	3.84	3.85	470	Other	.	.	AFTPH,SERTAD2	ENSG00000119844.15,ENSG00000179833.4	AFTPH	ENSG00000119844.15	40050	chr2:64836212-64836631	41	14.8	13.6	14.6	13.3	19.2	AFTPH	0.33	0	0.02
chr2:236655075-236655286	-0.08	0.62	-0.2	0.85	0.91	9.55	8.79	4.62	5.75	10.95	4.76	3.28	3.19	211	Other	.	.	AGAP1	ENSG00000157985.18	AGAP1	ENSG00000157985.18	37253	chr2:236655067-236655196	39	11.7	0	11.8	14.7	10.9	AGAP1	-0.01	0.96	0.99
chr10:88699188-88699632	0.19	2.21	0.77	0.45	0.61	9.27	12.24	8.23	9.41	10.1	13.28	3.6	3.71	444	Other	.	.	ADIRF,ADIRF-AS1,AGAP11,MMRN2,SNCG	ENSG00000148671.13,ENSG00000173267.13,ENSG00000173269.13,ENSG00000271880.1,ENSG00000272734.1	MMRN2	ENSG00000173269.13	4696	chr10:88699277-88699531	437	18.1	13.3	18	16.3	18.9	AGAP11	-0.31	0.48	0.71
chr2:228324811-228325258	0.16	5.15	1.15	0.26	0.43	71.97	83.02	71.54	78.98	86.65	85.61	6.28	6.43	447	Other	.	.	AGFG1	ENSG00000173744.17	AGFG1	ENSG00000173744.17	11611	chr2:228324899-228325046	227	11.3	14.1	12.3	11.3	12.6	AGFG1	-0.49	0.01	0.06
chr7:100157550-100157750	0.02	0.09	0.04	0.97	0.98	5.04	6.63	4.06	4.72	6.79	3.76	2.9	2.87	200	Other	.	.	AGFG2,FBXO24,LRCH4,PCOLCE,PCOLCE-AS1,SAP25	ENSG00000077454.15,ENSG00000106333.12,ENSG00000106336.12,ENSG00000106351.12,ENSG00000205307.11,ENSG00000224729.5	AGFG2	ENSG00000106351.12	4260	chr7:100157564-100157780	85	18.7	17.2	18.1	18.6	18	AGFG2	0.32	0.1	0.3
chr1:100274265-100274741	-1.55	2.77	-6.98	0	0	24.18	25.06	24.04	9.06	6.28	9.75	4.74	3.4	476	Down2	.	.	AGL,FRRS1,Y_RNA	ENSG00000156869.12,ENSG00000162688.15,ENSG00000202254.1	Y_RNA	ENSG00000202254.1	17047	chr1:100274214-100274400	32	13.3	0	13.1	13.7	13.7	AGL	-0.29	0.26	0.52
chr8:141574212-141574773	0.41	4.86	2.81	0.01	0.05	44.62	48.9	41.52	55.48	63.47	59.49	5.56	5.95	561	Up	.	.	AGO2,CHRAC1	ENSG00000104472.9,ENSG00000123908.11	AGO2	ENSG00000123908.11	7876	chr8:141574446-141574578	41	0	0	0	0	0	AGO2	0.01	0.96	0.99
chr9:139597735-139598146	0.94	2.9	4.46	0	0	14.51	11.29	13.03	20.98	31.41	24.12	3.92	4.78	411	Up	.	.	AGPAT2,EGFL7,FAM69B,LCN10,LCN6,SNHG7	ENSG00000165716.9,ENSG00000169692.12,ENSG00000172889.15,ENSG00000187922.13,ENSG00000233016.6,ENSG00000267206.5	FAM69B	ENSG00000165716.9	8877	chr9:139597809-139597942	99	0	0	8.9	10.3	0	AGPAT2	0.15	0.34	0.6
chr16:67499703-67500032	-0.04	1.49	-0.14	0.89	0.94	9.19	8.06	8.14	7.37	12.39	6.1	3.43	3.41	329	Other	.	.	AGRP,HSD11B2,ZDHHC1	ENSG00000159714.10,ENSG00000159723.4,ENSG00000176387.6	AGRP	ENSG00000159723.4	17684	chr16:67499749-67499908	154	16.5	9.2	17.3	17.9	17.5	AGRP	-1.98	0.46	NA
chr16:67555053-67555748	0.75	3.86	4.27	0	0	17.16	16.78	14.36	23.46	30.7	26.9	4.2	4.87	695	Up	.	.	AGRP,CTCF,FAM65A	ENSG00000039523.17,ENSG00000102974.14,ENSG00000159723.4	FAM65A	ENSG00000039523.17	2732	chr16:67554904-67555763	297	20	13.5	21.6	19.1	21.7	AGRP	-1.98	0.46	NA
chr16:67514975-67515621	1.47	4.58	9.13	0	0	22.24	23.39	21.11	62.16	70.89	52.44	4.62	5.99	646	Up2	.	.	AGRP,FAM65A,HSD11B2	ENSG00000039523.17,ENSG00000159723.4,ENSG00000176387.6	AGRP	ENSG00000159723.4	2095	chr16:67515063-67515276	384	14.9	10.7	15.6	15.4	16.7	AGRP	-1.98	0.46	NA
chr1:11779403-11780159	0.99	3.27	4.53	0	0	8.44	11.92	7.41	13.55	22.29	18.26	3.51	4.32	756	Up	.	.	AGTRAP,C1orf167,DRAXIN,MAD2L2	ENSG00000116670.14,ENSG00000162490.6,ENSG00000177674.15,ENSG00000215910.7	AGTRAP	ENSG00000177674.15	15983	chr1:11779648-11780016	82	0	0	0	0	0	AGTRAP	0.14	0.48	0.71
chr1:110554315-110555139	0.59	4.24	3.7	0	0.01	17.23	19.94	19.21	26.65	27.71	29.84	4.4	4.92	824	Up	.	.	AHCYL1,STRIP1	ENSG00000143093.14,ENSG00000168710.17	AHCYL1	ENSG00000168710.17	4979	chr1:110554321-110554522	148	15.9	0	16.6	15.6	14.4	AHCYL1	-0.01	0.97	0.99
chr1:27894945-27895399	0.95	3.65	5.21	0	0	19.61	19.27	20.56	31.16	42.21	43.11	4.47	5.35	454	Up	.	.	AHDC1	ENSG00000126705.13	AHDC1	ENSG00000126705.13	15131	chr1:27895028-27895368	282	17.6	17.2	18.7	16.2	20.4	AHDC1	0.74	0	0
chr1:27933835-27934191	1.06	2.88	4.89	0	0	16.28	13.77	12.77	23.09	35.88	31.72	4.05	5	356	Up2	.	.	AHDC1,FGR	ENSG00000000938.12,ENSG00000126705.13	AHDC1	ENSG00000126705.13	2894	chr1:27933744-27934087	32	0	10.3	8.7	9.4	7.4	AHDC1	0.74	0	0
chr11:62310391-62310666	0.36	1.07	1.06	0.3	0.47	8.25	7.23	4.72	13.23	7.41	5.93	3.15	3.43	275	Other	.	.	AHNAK,EEF1G,TUT1	ENSG00000124942.13,ENSG00000149016.15,ENSG00000254772.9	AHNAK	ENSG00000124942.13	2469	chr11:62310381-62310636	169	10.4	11.1	9.7	10.7	9.9	AHNAK	-0.39	0.31	0.57
chr5:317354-317678	0.1	1.75	0.36	0.72	0.82	7.78	11.04	11.27	10.4	13	8.52	3.61	3.68	324	Other	.	.	AHRR,PDCD6	ENSG00000063438.16,ENSG00000249915.7	AHRR	ENSG00000063438.16	4197	chr5:317385-317510	243	15.6	10.6	17.9	15.7	15.4	AHRR	1.5	0	0
chr5:415726-416035	0.84	1.01	2.66	0.01	0.06	6.25	3.86	4.2	7.41	10.56	8.12	2.81	3.45	309	UpNoFDR	.	.	AHRR,EXOC3,EXOC3-AS1	ENSG00000063438.16,ENSG00000180104.15,ENSG00000221990.4	AHRR	ENSG00000063438.16	5001	chr5:415481-415829	73	0	0	0	0	0	AHRR	1.5	0	0
chr3:186334891-186335178	-0.52	1.71	-1.75	0.09	0.22	14.93	17.55	9.61	10.8	10.89	6.56	4	3.53	287	Other	.	.	AHSG,DNAJB11,FETUB,HRG,TBCCD1	ENSG00000090512.11,ENSG00000090520.10,ENSG00000113838.12,ENSG00000113905.4,ENSG00000145192.12	AHSG	ENSG00000145192.12	4017	chr3:186334912-186335053	26	22.7	20.2	24.5	21.1	22.9	AHSG	1.8	0.66	NA
chr3:186370890-186371255	0.16	2.98	0.84	0.41	0.58	21.63	21.42	18.01	22.15	21.22	24.41	4.5	4.64	365	Other	.	.	AHSG,FETUB,HRG	ENSG00000090512.11,ENSG00000113905.4,ENSG00000145192.12	HRG	ENSG00000113905.4	6751	chr3:186370943-186371055	65	0	0	0	0	0	AHSG	1.8	0.66	NA
chr9:133922233-133922445	1.18	0.16	2.73	0.01	0.05	2.38	7.5	2.3	7.63	8.33	5.92	2.57	3.25	212	Up2NoFDR	.	.	AIF1L,LAMC3	ENSG00000050555.17,ENSG00000126878.12	LAMC3	ENSG00000050555.17	32186	chr9:133922254-133922507	109	20.2	16.3	20.1	20.7	21.2	AIF1L	1.44	0.69	NA
chrX:129254330-129255300	0	4.02	0.03	0.98	0.99	15.16	19.54	15.73	15.7	16.95	17.07	4.25	4.24	970	Other	.	.	AIFM1,ELF4	ENSG00000102034.16,ENSG00000156709.13	ELF4	ENSG00000102034.16	9640	chrX:129254549-129255091	151	14.2	12.1	14.7	11.6	15.2	AIFM1	0	0.98	0.99
chr6:107014511-107014711	-0.26	0.21	-0.6	0.55	0.7	4.62	9.94	5.28	7.41	4.76	3.14	3.11	2.85	200	Other	.	.	AIM1,RTN4IP1	ENSG00000112297.14,ENSG00000130347.12	RTN4IP1	ENSG00000130347.12	5575	chr6:107014543-107014782	25	19.9	9.5	17.9	18.5	18.8	AIM1	1.41	0.01	0.06
chr1:26690430-26690630	0.21	0.03	0.5	0.62	0.75	3.36	5.96	4.87	6.74	3.4	5.65	2.8	2.89	200	Other	.	.	AIM1L,CD52,LIN28A,UBXN11,ZNF683	ENSG00000131914.10,ENSG00000158062.20,ENSG00000169442.8,ENSG00000176083.17,ENSG00000176092.13	ZNF683	ENSG00000176083.17	6606	chr1:26690426-26690674	109	23.4	21.3	22.6	21.5	23.8	AIM1L	2.2	0.01	0.07
chr1:26648116-26648390	0.62	0.95	1.95	0.06	0.17	6.13	6.77	4.15	6.88	8.43	10.07	2.98	3.42	274	Other	.	.	AIM1L,CD52,SH3BGRL3,UBXN11,ZNF683	ENSG00000142669.13,ENSG00000158062.20,ENSG00000169442.8,ENSG00000176083.17,ENSG00000176092.13	AIM1L	ENSG00000176092.13	3082	chr1:26648147-26648280	145	19.1	14	17.9	16.7	19.1	AIM1L	2.2	0.01	0.07
chr1:26611323-26611704	0.63	3.79	3.27	0	0.02	28.88	31.65	26.84	34.3	58.14	45.11	4.97	5.56	381	Up	.	.	AIM1L,CD52,CEP85,SH3BGRL3,UBXN11	ENSG00000130695.13,ENSG00000142669.13,ENSG00000158062.20,ENSG00000169442.8,ENSG00000176092.13	SH3BGRL3	ENSG00000142669.13	4710	chr1:26611353-26611789	103	0	9.4	0	0	0	AIM1L	2.2	0.01	0.07
chr1:26615628-26616089	0.81	3.8	4.49	0	0	24.42	24.44	19.72	33.32	43.92	42.46	4.65	5.39	461	Up	.	.	AIM1L,CD52,CEP85,SH3BGRL3,UBXN11	ENSG00000130695.13,ENSG00000142669.13,ENSG00000158062.20,ENSG00000169442.8,ENSG00000176092.13	UBXN11	ENSG00000158062.20	8428	chr1:26615685-26615935	78	0	0	0	0	0	AIM1L	2.2	0.01	0.07
chr1:26704700-26705283	0.83	2.83	4.06	0	0.01	8.65	8.87	9.74	13.87	19.11	16.14	3.51	4.21	583	Up	.	.	AIM1L,LIN28A,ZNF683	ENSG00000131914.10,ENSG00000176083.17,ENSG00000176092.13	ZNF683	ENSG00000176083.17	3688	chr1:26704907-26705142	15	0	0	10.6	0	8.9	AIM1L	2.2	0.01	0.07
chr1:159130912-159131211	-1.41	1.03	-4.17	0	0	12.64	9.75	10.59	2.7	5	4.62	3.73	2.66	299	Down2	.	.	ACKR1,AIM2,CADM3,CADM3-AS1	ENSG00000162706.12,ENSG00000163568.13,ENSG00000213088.9,ENSG00000225670.4	CADM3	ENSG00000162706.12	10189	chr1:159130940-159131058	85	11.4	0	14.2	12.7	13.9	AIM2	-0.72	0.37	0.63
NA	NA	NA	NA	NA	NA	NA	NA	NA	NA	NA	NA	NA	NA	NA	NA	NA	NA	NA	NA	NA	NA	NA	NA	NA	NA	NA	NA	NA	NA	AIMP2	NA	NA	NA
chr17:6330733-6331270	0.8	2.92	3.46	0	0.02	8.29	14.31	10.28	14.05	23.28	18.46	3.7	4.36	537	Up	.	.	AIPL1,FAM64A,PITPNM3	ENSG00000091622.15,ENSG00000129195.15,ENSG00000129221.14	AIPL1	ENSG00000129221.14	7129	chr17:6330702-6330933	24	0	0	0	0	0	AIPL1	-1.63	0.49	NA
chr21:45663895-45664362	1.06	3.3	4.99	0	0	14.21	14.76	14.42	25.68	42.78	25.25	4.07	5.03	467	Up2	.	.	AIRE,CH507-9B2.1,CH507-9B2.2,DNMT3L,ICOSLG	ENSG00000142182.8,ENSG00000160223.16,ENSG00000160224.16,ENSG00000277117.4,ENSG00000279493.1	CH507-9B2.1	ENSG00000277117.4	3009	chr21:45663859-45664117	60	0	0	0	0	0	AIRE	-0.02	0.99	NA
chr16:3216050-3216250	0.86	0.03	2.05	0.05	0.15	2.94	5.96	2.84	5.39	6.12	7.53	2.6	3.1	200	Other	.	.	AJ003147.8,AJ003147.9,CASP16P,OR1F1,OR1F2P,ZNF213,ZNF213-AS1	ENSG00000085644.13,ENSG00000168124.2,ENSG00000203581.7,ENSG00000228146.7,ENSG00000262521.1,ENSG00000262668.1,ENSG00000263072.6	AJ003147.8	ENSG00000262521.1	17768	chr16:3216046-3216202	85	17.5	14.3	19.6	19	15.8	AJ003147.9	1.13	0.55	NA
chr16:3200449-3201150	1.42	4.71	7.5	0	0	22.53	25.33	20.96	47.48	85.3	55.84	4.65	5.98	701	Up2	.	.	AJ003147.8,AJ003147.9,CASP16P,ZNF205,ZNF213,ZNF213-AS1	ENSG00000085644.13,ENSG00000122386.10,ENSG00000228146.7,ENSG00000262521.1,ENSG00000262668.1,ENSG00000263072.6	CASP16P	ENSG00000228146.7	3320	chr16:3200476-3200615	85	0	0	0	0	0	AJ003147.9	1.13	0.55	NA
chr9:130649891-130650444	-0.35	1.43	-0.98	0.34	0.51	5.32	9.11	3.52	2.92	6.88	3.4	2.99	2.7	553	Other	.	.	AK1,DPM2,ENG,PIP5KL1,ST6GALNAC4,ST6GALNAC6	ENSG00000106991.13,ENSG00000106992.17,ENSG00000136840.18,ENSG00000136908.17,ENSG00000160408.14,ENSG00000167103.11	ST6GALNAC6	ENSG00000160408.14	9243	chr9:130650233-130650346	112	0	0	0	0	0	AK1	0.55	0.23	0.48
chr9:130624486-130625160	0.71	3.82	4	0	0.01	15.33	15.53	17.94	23.59	32.26	25.13	4.21	4.86	674	Up	.	.	AK1,ENG,ST6GALNAC4,ST6GALNAC6,Y_RNA	ENSG00000106991.13,ENSG00000106992.17,ENSG00000136840.18,ENSG00000160408.14,ENSG00000222296.1,ENSG00000222421.1	ENG	ENSG00000106991.13	7452	chr9:130624553-130624730	60	9.4	9.5	0	0	0	AK1	0.55	0.23	0.48
chr1:33564909-33565557	0.68	4.86	4.37	0	0	37.07	35.59	33.07	46.58	65.22	59.44	5.23	5.88	648	Up	.	.	AK2,AZIN2	ENSG00000004455.16,ENSG00000142920.16	AZIN2	ENSG00000142920.16	4664	chr1:33564952-33565389	220	0	9.5	0	15.2	8.9	AK2	-0.65	0	0.01
chr1:33592805-33593377	0.89	4.98	5.48	0	0	40.39	46.34	36.04	60.3	88.14	79.4	5.43	6.27	572	Up	.	.	AK2,AZIN2,TRIM62	ENSG00000004455.16,ENSG00000116525.13,ENSG00000142920.16	AZIN2	ENSG00000142920.16	32560	chr1:33592801-33593177	588	19.9	16.9	20.9	19.1	21.9	AK2	-0.65	0	0.01
chr1:33457964-33458673	0.9	4.88	5.05	0	0	28.2	37.01	27.02	43.33	71.3	57.51	5.03	5.87	709	Up	.	.	AK2,FKSG48,RNF19B	ENSG00000004455.16,ENSG00000116514.16,ENSG00000267885.1	FKSG48	ENSG00000267885.1	18696	chr1:33458143-33458281	197	0	0	0	0	0	AK2	-0.65	0	0.01
chr9:4762675-4763319	-0.26	1.67	-0.87	0.39	0.56	3.65	6.59	6.43	4.39	3.59	5.26	2.95	2.74	644	Other	.	.	AK3,ECM1P1,KLF4P1,RCL1	ENSG00000120158.11,ENSG00000147853.16,ENSG00000233186.2,ENSG00000270639.1	ECM1P1	ENSG00000270639.1	6576	chr9:4762539-4762734	13	19.2	13	18.1	16.9	18.4	AK3	-0.35	0.01	0.08
chr8:144107530-144108242	0.78	5.12	5.4	0	0	38.23	39.28	34.54	60.75	72.53	59.21	5.31	6.05	712	Up	.	.	AK3P2,C8orf31,CDC42P3,LY6E	ENSG00000160932.10,ENSG00000177335.10,ENSG00000250115.2,ENSG00000253971.1	LY6E	ENSG00000160932.10	3564	chr8:144107784-144108030	82	0	11.9	0	0	0	AK3P2	0	1	1
chr10:33269443-33269987	-0.01	4.88	-0.04	0.97	0.98	43.7	60.18	61.02	47.06	54.21	60.66	5.82	5.81	544	Other	.	.	AK3P5,ITGB1,MTND4LP11	ENSG00000150093.18,ENSG00000228816.1,ENSG00000234163.1	ITGB1	ENSG00000150093.18	11404	chr10:33269476-33269667	56	0	0	0	0	0	AK3P5	-0.05	0.85	0.93
chr9:5886212-5886548	-1.69	1.3	-5.29	0	0	15.25	13.41	10.87	3.21	4.45	4.11	3.94	2.63	336	Down2	.	.	AK4P4,KIAA2026,MLANA,snoU13	ENSG00000120215.9,ENSG00000183354.11,ENSG00000223621.1,ENSG00000238654.1	snoU13	ENSG00000238654.1	3603	chr9:5886248-5886451	50	19.1	14.6	16.2	17.3	18.1	AK4P4	0.77	0.23	0.48
chr9:135644394-135644688	-0.34	1.08	-1.12	0.28	0.45	7.43	9.47	7.18	6.87	6.47	5.12	3.36	3.07	294	Other	.	.	AK8	ENSG00000165695.9	AK8	ENSG00000165695.9	41410	chr9:135644391-135644576	47	0	0	0	0	0	AK8	0.54	0.33	0.59
chr9:135645526-135646044	0.53	2.25	2.38	0.03	0.09	8.27	7.68	6.74	10.93	11.02	10.66	3.3	3.72	518	UpNoFDR	.	.	AK8	ENSG00000165695.9	AK8	ENSG00000165695.9	42542	chr9:135645541-135645705	14	0	9.3	0	0	7.6	AK8	0.54	0.33	0.59
chr9:135764085-135764879	0.92	3.95	4.94	0	0	15.23	12.52	14.52	22.4	34.57	24.81	4.03	4.86	794	Up	.	.	AK8,C9orf9,TSC1	ENSG00000165695.9,ENSG00000165698.15,ENSG00000165699.13	C9orf9	ENSG00000165698.15	9800	chr9:135764568-135764731	49	0	0	0	0	0	AK8	0.54	0.33	0.59
chr17:55187350-55187590	0.3	-0.17	0.71	0.49	0.64	2.8	3.31	3.38	3.93	3.4	4.18	2.45	2.62	240	Other	.	.	AKAP1	ENSG00000121057.12	AKAP1	ENSG00000121057.12	3270	chr17:55187491-55187673	30	0	0	0	0	0	AKAP1	-0.26	0.11	0.32
chr17:19896193-19896666	0.24	2.27	1.02	0.32	0.49	9.23	10.37	8.41	12.25	12.93	8.22	3.54	3.73	473	Other	.	.	AKAP10,SPECC1	ENSG00000108599.14,ENSG00000128487.16	AKAP10	ENSG00000108599.14	14538	chr17:19896191-19896535	137	16.7	13.4	15.7	15.6	14.6	AKAP10	0.18	0.19	0.44
chr9:117167925-117168266	-1.12	1.41	-3.9	0	0.01	11.82	9.72	12.38	4.35	5.58	5.52	3.76	2.89	341	Down2	.	.	AKNA,DFNB31	ENSG00000095397.13,ENSG00000106948.16	AKNA	ENSG00000106948.16	11241	chr9:117167770-117168062	103	16.7	9.3	18	16.1	17.1	AKNA	0.29	0.26	0.52
chr9:117160038-117161145	0.82	5.51	5.32	0	0	28.76	33.88	30.72	44.79	68.75	52.82	5.06	5.83	1107	Up	.	.	AKNA,DFNB31	ENSG00000095397.13,ENSG00000106948.16	AKNA	ENSG00000106948.16	3354	chr9:117160515-117160920	96	18.6	21.2	19.7	17.7	18.6	AKNA	0.29	0.26	0.52
chr7:134117297-134117904	-0.89	1.85	-3.41	0	0.02	8.03	8.08	7.89	5.77	3.58	3.72	3.36	2.72	607	Down	.	.	AKR1B1	ENSG00000085662.13	AKR1B1	ENSG00000085662.13	14872	chr7:134117557-134117734	90	18.7	10.5	20.7	18.1	18.7	AKR1B1	-0.3	0.09	0.28
chr19:33897671-33898048	-0.69	0.63	-1.75	0.1	0.22	5.12	4.92	5.17	1.43	5.77	3.33	2.88	2.47	377	Other	.	.	AKR1B1P7,CEBPG,PEPD	ENSG00000124299.13,ENSG00000153879.8,ENSG00000266899.2	PEPD	ENSG00000124299.13	11618	chr19:33897729-33898201	86	21.2	12	21.6	20.4	21.6	AKR1B1P7	-0.49	0.03	0.15
chr10:4891876-4892526	0.18	2.67	0.81	0.43	0.59	9.69	7.34	10.36	12.44	10.24	8.88	3.51	3.67	650	Other	.	.	AKR1C6P,AKR1E2	ENSG00000151631.8,ENSG00000165568.17	AKR1E2	ENSG00000165568.17	9900	chr10:4891916-4892109	85	25.6	17	25	23.5	27.2	AKR1C6P	1.16	0.05	0.19
chr10:4891876-4892526	0.18	2.67	0.81	0.43	0.59	9.69	7.34	10.36	12.44	10.24	8.88	3.51	3.67	650	Other	.	.	AKR1C6P,AKR1E2	ENSG00000151631.8,ENSG00000165568.17	AKR1E2	ENSG00000165568.17	9900	chr10:4891916-4892109	85	25.6	17	25	23.5	27.2	AKR1E2	1.44	0.61	NA
chr14:105234985-105235257	-0.37	1.11	-1.1	0.28	0.45	8.96	11.69	6.86	4.46	9.49	6.92	3.5	3.17	272	Other	.	.	ADSSL1,AKT1,SIVA1,ZBTB42	ENSG00000142208.15,ENSG00000179627.9,ENSG00000184990.12,ENSG00000185100.10	AKT1	ENSG00000142208.15	4043	chr14:105234825-105235070	210	22.5	17.5	21.8	19.9	21.2	AKT1	0.03	0.78	0.9
chr14:105292800-105293185	0.7	2.71	2.94	0.01	0.04	13.31	12.39	13.7	19.25	32.12	16.29	3.95	4.58	385	Up	.	.	AKT1,CEP170B,LINC00638,RPS26P49,RPS2P4,ZBTB42	ENSG00000099814.15,ENSG00000142208.15,ENSG00000179627.9,ENSG00000196183.5,ENSG00000239365.2,ENSG00000258701.1	RPS26P49	ENSG00000239365.2	4323	chr14:105292717-105293048	130	21.1	21	21.2	19.8	24.3	AKT1	0.03	0.78	0.9
chr14:105281943-105282979	1	4.68	6.17	0	0	18	18.29	15.98	33.3	42.37	29.91	4.3	5.21	1036	Up2	.	.	AKT1,CEP170B,LINC00638,RPS26P49,RPS2P4,ZBTB42	ENSG00000099814.15,ENSG00000142208.15,ENSG00000179627.9,ENSG00000196183.5,ENSG00000239365.2,ENSG00000258701.1	LINC00638	ENSG00000258701.1	4560	chr14:105282162-105282744	167	11.4	11.7	15.3	13.2	13	AKT1	0.03	0.78	0.9
chr19:49918346-49918879	1.41	3.94	6.06	0	0	15.76	22.63	15.68	30.08	64.25	51.55	4.33	5.61	533	Up2	.	.	ALDH16A1,CCDC155,GFY,PIH1D1,PTH2,SLC17A7	ENSG00000104872.10,ENSG00000104888.9,ENSG00000142538.1,ENSG00000161609.9,ENSG00000161618.9,ENSG00000261949.5	CCDC155	ENSG00000161609.9	6816	chr19:49918423-49918689	155	0	0	0	0	0	ALDH16A1	-0.01	0.97	0.99
chr15:101413252-101413604	-0.89	1.5	-3.19	0	0.03	12.65	10.17	9.68	6.51	5.02	5.7	3.71	3	352	Down	.	.	ALDH1A3,LRRK1	ENSG00000154237.12,ENSG00000184254.16	ALDH1A3	ENSG00000184254.16	4316	chr15:101413294-101413497	89	17.7	0	15.4	17.5	17	ALDH1A3	-0.54	0.5	0.73
NA	NA	NA	NA	NA	NA	NA	NA	NA	NA	NA	NA	NA	NA	NA	NA	NA	NA	NA	NA	NA	NA	NA	NA	NA	NA	NA	NA	NA	NA	ALDH1B1	NA	NA	NA
chr12:105446898-105447193	-0.03	0.41	-0.08	0.94	0.96	3.7	4.94	4.68	5.94	3.69	3.4	2.75	2.71	295	Other	.	.	ALDH1L2	ENSG00000136010.13	ALDH1L2	ENSG00000136010.13	13190	chr12:105446847-105447069	78	17.5	0	18.3	18.1	17	ALDH1L2	-0.03	0.97	0.99
chr1:19252981-19253544	0.83	4.25	4.68	0	0	27.3	23.07	25.23	39.01	58.17	40.34	4.78	5.57	563	Up	.	.	ALDH4A1,IFFO2	ENSG00000159423.16,ENSG00000169991.10	IFFO2	ENSG00000169991.10	14496	chr1:19253020-19253273	63	13.1	10.8	15.5	11.9	0	ALDH4A1	NA	NA	NA
chr6:135203757-135204018	0.98	0.12	2.37	0.03	0.09	2.57	4.06	2.18	6.71	6.25	3.85	2.37	2.96	261	UpNoFDR	.	.	ALDH8A1	ENSG00000118514.13	ALDH8A1	ENSG00000118514.13	46281	chr6:135203767-135203969	78	13.8	10	11.6	11.9	14.2	ALDH8A1	0.52	0.13	0.35
chr3:52178218-52178686	0.29	1.02	0.95	0.35	0.52	3.41	3.96	4.16	4.32	4.07	5.63	2.62	2.8	468	Other	.	.	ALDOAP1,POC1A	ENSG00000164087.7,ENSG00000242849.2	POC1A	ENSG00000164087.7	9734	chr3:52178439-52178686	202	19.6	16.6	19.7	19.2	18	ALDOAP1	-0.6	0.04	0.18
chr22:50323294-50323574	0.55	1.35	1.77	0.09	0.21	5.1	8.05	9.86	10.11	8.74	13.89	3.29	3.71	280	Other	.	.	ALG12,CITF22-1A6.3,CITF22-49E9.3,CRELD2,PIM3	ENSG00000182858.13,ENSG00000184164.14,ENSG00000198355.4,ENSG00000273192.1,ENSG00000278869.1	CITF22-49E9.3	ENSG00000278869.1	4148	chr22:50323330-50323529	64	24.7	16.3	25.3	23.1	26.3	ALG12	0.17	0.43	0.68
chr12:8390154-8390416	-0.72	1.29	-2.43	0.02	0.08	11.86	10.12	13.32	5.66	6.74	9.1	3.81	3.23	262	DownNoFDR	.	.	ALG1L10P,FAM66C,FAM86FP,FAM90A1	ENSG00000164845.16,ENSG00000171847.10,ENSG00000226711.6,ENSG00000254016.2	FAM86FP	ENSG00000164845.16	5128	chr12:8390174-8390624	248	19.4	14	20.5	18.6	18.8	ALG1L10P	-0.5	0.02	0.1
chr12:8384402-8384714	0.25	0.88	0.75	0.46	0.62	4.31	5.95	5.72	5.61	8.71	4.83	2.92	3.09	312	Other	.	.	ALG1L10P,FAM66C,FAM86FP,FAM90A1	ENSG00000164845.16,ENSG00000171847.10,ENSG00000226711.6,ENSG00000254016.2	ALG1L10P	ENSG00000254016.2	4072	chr12:8384419-8384691	66	17.3	17.7	15.7	15.8	18.6	ALG1L10P	-0.5	0.02	0.1
chr8:12040254-12040480	-0.66	1.07	-1.64	0.12	0.25	7.81	20.52	10.06	7.15	12.03	3.89	3.83	3.24	226	Other	.	.	ALG1L11P,DEFB109P3,ENPP7P12,FAM86B1,FAM90A2P,USP17L2,USP17L7	ENSG00000186523.14,ENSG00000205879.4,ENSG00000223443.2,ENSG00000226430.5,ENSG00000249889.1,ENSG00000254527.1,ENSG00000254866.2	FAM86B1	ENSG00000186523.14	3415	chr8:12040145-12040368	56	16.7	0	15.7	15.4	18.6	ALG1L11P	-0.38	0.56	0.77
chr3:129762549-129763010	0.42	3.13	2.11	0.05	0.13	16.58	18.4	14.61	17.83	23.58	24.49	4.23	4.59	461	UpNoFDR	.	.	ALG1L2,OR7E129P,OR7E21P	ENSG00000180770.3,ENSG00000251178.1,ENSG00000251287.8	OR7E21P	ENSG00000251178.1	8168	chr3:129762659-129762845	123	11.3	15.9	10.4	11.8	11.8	ALG1L2	0.02	0.93	0.97
chr3:75478864-75479136	-2.65	2.28	-9.56	0	0	48.18	42.88	42.97	5.45	5.5	10.61	5.55	3.2	272	Down2	.	.	ALG1L6P,FAM86DP,LSP1P2	ENSG00000238278.3,ENSG00000240665.1,ENSG00000244026.6	FAM86DP	ENSG00000244026.6	4972	chr3:75478862-75479027	37	18.5	13.3	20.1	18.1	18.1	ALG1L6P	-0.77	0.38	0.63
chr4:3944368-3944615	-0.07	1.15	-0.22	0.83	0.9	7.82	12.34	7.89	8.73	12.1	5.59	3.52	3.43	247	Other	.	.	ALG1L7P,ENPP7P9,FAM86EP,OR7E162P	ENSG00000234386.4,ENSG00000250476.1,ENSG00000251271.3,ENSG00000251669.5	ALG1L7P	ENSG00000251271.3	7194	chr4:3944326-3944454	45	13.2	17.3	10.8	10.3	12.5	ALG1L7P	-0.68	0.72	NA
chr9:102028925-102029305	-0.31	1.37	-1.12	0.28	0.44	7.07	8.72	6.83	5.67	6.79	5.28	3.29	3.03	380	Other	.	.	ALG2,KRT8P11,SEC61B	ENSG00000106803.9,ENSG00000119523.9,ENSG00000255815.3	KRT8P11	ENSG00000255815.3	38154	chr9:102028798-102029102	194	12.2	9.6	10.2	0	12.5	ALG2	0.16	0.57	0.78
chr11:111712273-111712536	-0.56	1.24	-1.9	0.07	0.18	10.54	12.6	9.57	7.17	8.78	5.72	3.72	3.24	263	Other	.	.	ALG9,ALG9-IT1,C11orf1,FDXACB1,GNG5P3,RPL37AP8	ENSG00000086848.14,ENSG00000137720.7,ENSG00000176343.5,ENSG00000254450.1,ENSG00000254949.1,ENSG00000255561.6	ALG9	ENSG00000086848.14	3246	chr11:111712322-111712432	148	22.8	21.1	22.3	20.1	24.1	ALG9	-0.71	0.02	0.11
chr2:29970901-29971423	0.32	3.62	1.72	0.1	0.23	25.43	21.58	16.79	25.55	26.81	25.96	4.54	4.83	522	Other	.	.	ALK	ENSG00000171094.15	ALK	ENSG00000171094.15	30336	chr2:29970984-29971116	45	0	0	0	0	0	ALK	-0.8	0.09	0.28
chr7:102066239-102067423	0.78	4.3	4.59	0	0	13.27	12.09	12.75	18.32	26.63	21.3	3.91	4.59	1184	Up	.	.	ALKBH4,LRWD1,ORAI2,PRKRIP1	ENSG00000128563.13,ENSG00000160991.15,ENSG00000160993.3,ENSG00000161036.10	ORAI2	ENSG00000160991.15	6131	chr7:102066448-102066578	51	10.1	0	12.5	10.3	7.8	ALKBH4	0.16	0.42	0.67
chr7:102153057-102153679	1.13	2.26	4.92	0	0	4.46	5.75	5.35	13	10.92	10.09	2.9	3.76	622	Up2	.	.	ALKBH4,LRWD1,POLR2J,POLR2J3,RASA4B,SPDYE2	ENSG00000005075.15,ENSG00000160993.3,ENSG00000161036.10,ENSG00000168255.14,ENSG00000170667.14,ENSG00000205238.9	RASA4B	ENSG00000170667.14	4523	chr7:102153507-102153665	66	0	0	0	0	0	ALKBH4	0.16	0.42	0.67
chr2:3775772-3776071	-0.26	1.03	-0.83	0.41	0.58	7.3	7.54	7.06	8.11	6.36	4.2	3.26	3.07	299	Other	.	.	ALLC,DCDC2C,GAPDHP48	ENSG00000151360.9,ENSG00000214866.7,ENSG00000232718.1	DCDC2C	ENSG00000214866.7	2236	chr2:3775693-3775908	53	13.9	12.9	11.8	13.1	12.2	ALLC	0	1	1
chr2:3699271-3700071	0.14	4.48	0.84	0.41	0.58	23.94	30.98	25.26	24.25	34.31	29.33	4.85	4.97	800	Other	.	.	ALLC,COLEC11,GAPDHP48,TMSB4XP2	ENSG00000118004.17,ENSG00000151360.9,ENSG00000188765.7,ENSG00000232718.1	ALLC	ENSG00000151360.9	5715	chr2:3699072-3699282	43	0	0	0	0	0	ALLC	0	1	1
chr17:7959334-7960024	1.24	3.25	5.87	0	0	8.16	9.6	9.06	15.43	25.41	23.46	3.49	4.54	690	Up2	.	.	ALOX12B,ALOX15B,ALOXE3,GUCY2D,snoU13	ENSG00000132518.6,ENSG00000179148.9,ENSG00000179477.9,ENSG00000179593.15,ENSG00000238676.1	ALOX15B	ENSG00000179593.15	16860	chr17:7959624-7959827	210	0	11.7	0	0	0	ALOX12B	1.82	0.65	NA
chr17:6817284-6817600	0.35	0.89	0.94	0.36	0.53	3.72	9.23	4.11	4.26	9.46	5.96	2.93	3.11	316	Other	.	.	ALOX12P2	ENSG00000262943.7	ALOX12P2	ENSG00000262943.7	14051	chr17:6817304-6817573	105	12.3	13.8	11.4	12	11	ALOX12P2	0.19	0.69	0.85
chr17:6746297-6746678	1.01	2.18	4.17	0	0	7.72	8.35	8.73	12.73	19.26	18.77	3.4	4.25	381	Up2	.	.	ALOX12P2,TEKT1	ENSG00000167858.12,ENSG00000262943.7	ALOX12P2	ENSG00000262943.7	10503	chr17:6746369-6746587	113	0	0	0	0	0	ALOX12P2	0.19	0.69	0.85
chr17:7893251-7893836	1.04	2.42	4.23	0	0	5.31	8.38	5.83	9.67	16.03	13.73	3.12	3.93	585	Up2	.	.	ALOX15B,CNTROB,GUCY2D,snoU13	ENSG00000132518.6,ENSG00000170037.13,ENSG00000179593.15,ENSG00000238676.1	GUCY2D	ENSG00000132518.6	12077	chr17:7893389-7893883	151	18.8	16.5	20.4	17.1	20.7	ALOX15B	-2.2	0.31	NA
chr17:7959334-7960024	1.24	3.25	5.87	0	0	8.16	9.6	9.06	15.43	25.41	23.46	3.49	4.54	690	Up2	.	.	ALOX12B,ALOX15B,ALOXE3,GUCY2D,snoU13	ENSG00000132518.6,ENSG00000179148.9,ENSG00000179477.9,ENSG00000179593.15,ENSG00000238676.1	ALOX15B	ENSG00000179593.15	16860	chr17:7959624-7959827	210	0	11.7	0	0	0	ALOX15B	-2.2	0.31	NA
chr10:45899571-45900097	0.34	4.63	2.2	0.04	0.12	40.24	41.32	43.82	47.65	50.9	60.59	5.46	5.78	526	UpNoFDR	.	.	ALOX5	ENSG00000012779.10	ALOX5	ENSG00000012779.10	19436	chr10:45899777-45899901	73	0	0	0	0	0	ALOX5	0.36	0.57	0.77
chr10:45914270-45915188	0.39	5.47	2.86	0.01	0.04	40.72	45.77	40.58	50.05	60.69	55.08	5.48	5.84	918	Up	.	.	ALOX5,MARCH8	ENSG00000012779.10,ENSG00000165406.15	ALOX5	ENSG00000012779.10	4345	chr10:45914580-45914993	36	0	10.4	0	9.5	0	ALOX5	0.36	0.57	0.77
chr13:31318505-31318876	-0.04	4.08	-0.2	0.84	0.91	44.15	53.94	41.35	34.5	50.55	50.39	5.6	5.55	371	Other	.	.	ALOX5AP	ENSG00000132965.9	ALOX5AP	ENSG00000132965.9	2032	chr13:31318604-31318743	122	9.4	0	10.4	10	0	ALOX5AP	1.43	0	0.02
chr13:31264412-31265310	0.19	4.53	1.2	0.24	0.41	24.32	27.16	21.33	24.01	28.15	30.32	4.73	4.89	898	Other	.	.	ALOX5AP	ENSG00000132965.9	ALOX5AP	ENSG00000132965.9	22306	chr13:31264427-31264655	60	0	0	0	0	0	ALOX5AP	1.43	0	0.02
chr13:31247953-31248806	0.83	5.15	5.11	0	0	29.94	36.67	28.07	46.6	69.78	52.22	5.07	5.85	853	Up	.	.	ALOX5AP	ENSG00000132965.9	ALOX5AP	ENSG00000132965.9	38810	chr13:31248223-31248711	360	11.4	16.5	13.4	11.9	14.7	ALOX5AP	1.43	0	0.02
chr17:7959334-7960024	1.24	3.25	5.87	0	0	8.16	9.6	9.06	15.43	25.41	23.46	3.49	4.54	690	Up2	.	.	ALOX12B,ALOX15B,ALOXE3,GUCY2D,snoU13	ENSG00000132518.6,ENSG00000179148.9,ENSG00000179477.9,ENSG00000179593.15,ENSG00000238676.1	ALOX15B	ENSG00000179593.15	16860	chr17:7959624-7959827	210	0	11.7	0	0	0	ALOXE3	1.37	0.31	NA
chr17:8041960-8042715	1.39	4.16	6.77	0	0	15.47	15.97	12.58	32.66	55.26	30.91	4.08	5.34	755	Up2	.	.	ALOXE3,HES7,PER1,TMEM107,VAMP2	ENSG00000179029.14,ENSG00000179094.13,ENSG00000179111.8,ENSG00000179148.9,ENSG00000220205.8	PER1	ENSG00000179094.13	2794	chr17:8042011-8042449	74	12.3	12.9	12.1	11.5	13.4	ALOXE3	1.37	0.31	NA
chr3:46746701-46746901	-0.06	-0.17	-0.13	0.89	0.94	5.46	5.3	2.84	4.04	6.12	2.51	2.75	2.67	200	Other	.	.	ALS2CL,PRSS45,PRSS46,PRSS50,TMIE	ENSG00000178038.16,ENSG00000181585.3,ENSG00000188086.12,ENSG00000206549.12,ENSG00000261603.1	TMIE	ENSG00000181585.3	3878	chr3:46746349-46746913	61	0	0	0	0	0	ALS2CL	1.13	0.02	0.12
chr1:110648859-110649086	-1.52	0.24	-3.36	0	0.02	11.47	7.59	7.15	1.78	3.59	3.32	3.44	2.36	227	Down2	.	.	ALX3,LINC01397,SLC6A17,UBL4B	ENSG00000156150.6,ENSG00000186150.4,ENSG00000197106.6,ENSG00000258673.1	UBL4B	ENSG00000186150.4	6005	chr1:110648753-110649167	34	18.6	9.5	16.2	17.4	17.1	ALX3	-1.93	0.63	NA
chr11:44307993-44308203	-1.01	-0.36	-1.81	0.08	0.2	6.4	3.79	5.02	3.85	0.65	4.18	2.87	2.29	210	Other	.	.	ALX4	ENSG00000052850.5	ALX4	ENSG00000052850.5	23513	chr11:44307637-44308134	65	21	15.8	20.9	18.9	22.6	ALX4	1.44	0.61	NA
chr11:46411102-46411351	-0.3	0.9	-0.83	0.42	0.58	6.41	13.84	6.52	5.41	9.28	5.04	3.43	3.12	249	Other	.	.	AMBRA1,CHRM4,DGKZ,MDK	ENSG00000110492.15,ENSG00000110497.14,ENSG00000149091.15,ENSG00000180720.7	CHRM4	ENSG00000180720.7	2945	chr11:46411035-46411400	71	14.4	10.8	12.9	12.9	12.9	AMBRA1	0.06	0.67	0.84
chr11:46494750-46495009	0.32	0.72	0.88	0.39	0.56	9.41	4.09	4.07	7.8	6.82	6.3	2.97	3.21	259	Other	.	.	AMBRA1	ENSG00000110497.14	AMBRA1	ENSG00000110497.14	20434	chr11:46494839-46495024	16	0	0	0	0	0	AMBRA1	0.06	0.67	0.84
chr16:2563588-2564528	1.07	4.01	5.45	0	0	10.54	13.96	11.22	21.65	33.25	20.55	3.82	4.75	940	Up2	.	.	AMDHD2,CEMP1,NTN3,PDPK1,TBC1D24	ENSG00000140992.18,ENSG00000162065.11,ENSG00000162066.14,ENSG00000162068.1,ENSG00000205923.3	AMDHD2	ENSG00000162066.14	5831	chr16:2563611-2563850	46	0	0	8.9	0	0	AMDHD2	-0.11	0.63	0.81
chr19:2199251-2199618	0.82	1.65	2.94	0.01	0.04	4.58	7.22	7.74	9.18	12.96	11.62	3.12	3.75	367	Up	.	.	AMH,AP3D1,DOT1L,PLEKHJ1,SF3A2	ENSG00000065000.15,ENSG00000104885.17,ENSG00000104886.9,ENSG00000104897.9,ENSG00000104899.5	DOT1L	ENSG00000104885.17	12619	chr19:2199239-2199533	53	12.2	13.3	12	10.2	14.1	AMH	-0.32	0.11	0.32
chr1:110074975-110075224	0.15	0.96	0.49	0.63	0.76	7.08	6.92	7.5	10.28	8.19	6.05	3.24	3.37	249	Other	.	.	AMIGO1,ATXN7L2,CYB561D1,GNAI3,GPR61	ENSG00000065135.8,ENSG00000156097.12,ENSG00000162650.15,ENSG00000174151.14,ENSG00000181754.6	GPR61	ENSG00000156097.12	7271	chr1:110075082-110075324	36	20.7	16.8	20.9	19.4	20	AMIGO1	-0.25	0.82	0.92
chr7:38398599-38399006	-1.06	2.97	-5.17	0	0	26.01	26.7	30.51	11.26	15.36	13.26	4.91	3.95	407	Down2	.	.	AMPH,TRG-AS1,TRGC2,TRGVA	ENSG00000078053.16,ENSG00000225992.1,ENSG00000227191.7,ENSG00000281103.1	TRGC2	ENSG00000227191.7	8686	chr7:38398673-38399031	286	22.3	13.9	22.7	22.1	22.4	AMPH	-0.35	0.71	NA
chr7:38389460-38389865	-0.49	3.26	-2.47	0.02	0.08	24.68	27.16	32.67	16.3	22.15	21.69	4.92	4.47	405	DownNoFDR	.	.	AMPH,TRG-AS1,TRGC2,TRGVA	ENSG00000078053.16,ENSG00000225992.1,ENSG00000227191.7,ENSG00000281103.1	TRG-AS1	ENSG00000281103.1	8244	chr7:38389527-38389727	188	19.4	0	19	21.3	18.6	AMPH	-0.35	0.71	NA
chr7:2774341-2775203	0.63	3.76	3.52	0	0.01	14.62	12.3	11.11	20.01	21.44	17.32	3.9	4.45	862	Up	.	.	AMZ1,GNA12	ENSG00000146535.13,ENSG00000174945.13	GNA12	ENSG00000146535.13	24883	chr7:2774492-2774703	39	11.6	0	12.4	12.2	11.2	AMZ1	1.96	0	0
chr17:66201452-66202238	0.05	4.09	0.3	0.77	0.86	21.05	21.41	21.48	19.2	24.55	22.67	4.56	4.61	786	Other	.	.	AMZ2,LOC440461	ENSG00000196704.11,ENSG00000267472.1	LOC440461	ENSG00000267472.1	6390	chr17:66201430-66201827	260	16.5	11.6	18.4	16.8	18.9	AMZ2	0.16	0.47	0.7
chr17:62962005-62962425	0.44	3.28	2.25	0.03	0.11	20.2	22.09	17.39	26.95	32.03	22.11	4.47	4.86	420	UpNoFDR	.	.	AMZ2P1,LRRC37A3,SLC16A6P1	ENSG00000176809.10,ENSG00000214174.8,ENSG00000232457.4	AMZ2P1	ENSG00000214174.8	7210	chr17:62962004-62962286	233	12.4	11.3	11.7	10.5	10.9	AMZ2P1	0.45	0.28	0.54
chr6:159141581-159142189	-0.23	3.38	-1.22	0.24	0.4	17.96	20.05	17.62	15.73	13.41	18.16	4.38	4.17	608	Other	.	.	AMZ2P2	ENSG00000219249.2	AMZ2P2	ENSG00000219249.2	5646	chr6:159141910-159142064	85	0	11.3	0	0	0	AMZ2P2	-0.28	0.41	0.66
chr6:159125282-159125634	0.06	2.59	0.27	0.79	0.87	19.57	16.57	14.06	17.23	20.46	14.61	4.24	4.29	352	Other	.	.	AMZ2P2,SYTL3	ENSG00000164674.15,ENSG00000219249.2	AMZ2P2	ENSG00000219249.2	22201	chr6:159125226-159125609	140	20.2	20.9	22.3	18	22	AMZ2P2	-0.28	0.41	0.66
chr2:112505387-112505590	-0.64	0.03	-1.44	0.16	0.31	4.14	7.18	7.6	3.32	4.02	3.71	3.08	2.58	203	Other	.	.	ANAPC1	ENSG00000153107.11	ANAPC1	ENSG00000153107.11	32740	chr2:112505247-112505445	95	19.8	14.1	17.6	20.5	19.9	ANAPC1	-0.41	0.05	0.18
chr11:71802509-71802709	0.29	0.13	0.75	0.46	0.62	3.78	5.3	5.28	4.72	6.12	6.27	2.82	3	200	Other	.	.	ANAPC15,FOLR3,LAMTOR1,LRTOMT,NUMA1,RPEP6,snoU13	ENSG00000110200.8,ENSG00000110203.8,ENSG00000137497.17,ENSG00000149357.9,ENSG00000184154.12,ENSG00000238768.1,ENSG00000257075.1	LRTOMT	ENSG00000184154.12	2396	chr11:71802466-71802583	47	12.4	0	10.8	12.2	0	ANAPC15	-0.18	0.45	0.69
chr10:74020555-74021216	1.35	3.43	7.25	0	0	10.93	10.03	9.45	22.63	29.61	25.81	3.64	4.82	661	Up2	.	.	ANAPC16,ASCC1,DDIT4,Y_RNA	ENSG00000138303.17,ENSG00000166295.8,ENSG00000168209.4,ENSG00000200170.1	DDIT4	ENSG00000168209.4	12463	chr10:74020821-74020979	31	14.9	9.5	15.3	12.8	0	ANAPC16	0.25	0.16	0.39
chr4:25441692-25441970	-0.59	1.06	-1.91	0.07	0.18	10.27	10.01	7.3	5.82	5.87	5.87	3.51	3.03	278	Other	.	.	ANAPC4	ENSG00000053900.10	ANAPC4	ENSG00000053900.10	24918	chr4:25441550-25441927	32	20.5	0	20.1	19.8	20.1	ANAPC4	0.14	0.34	0.6
chr14:77251247-77251563	-0.99	1.76	-3.66	0	0.01	13.29	16.36	15.41	6.4	9.89	6.35	4.11	3.28	316	Down	.	.	ANGEL1,LRRC74A,VASH1	ENSG00000013523.9,ENSG00000071246.10,ENSG00000100565.15	VASH1	ENSG00000071246.10	6898	chr14:77251104-77251349	33	20.1	14.7	20.8	18.4	19.9	ANGEL1	-0.29	0.05	0.2
chr8:108290854-108291424	-0.25	6.3	-1.91	0.07	0.18	137.06	176.48	143.96	113.7	136.37	130.31	7.27	7.01	570	Other	.	.	ANGPT1	ENSG00000154188.9	ANGPT1	ENSG00000154188.9	16345	chr8:108291110-108291305	27	10.4	0	8.9	10.8	10.4	ANGPT1	-1.14	0.35	0.61
chr20:872388-872884	0.92	3.93	5.1	0	0	19.82	22.18	25.2	34.77	49.87	43.76	4.62	5.48	496	Up	.	.	ANGPT4,FAM110A	ENSG00000101280.7,ENSG00000125898.12	ANGPT4	ENSG00000101280.7	24076	chr20:872504-872659	49	0	0	0	0	0	ANGPT4	-0.42	0.73	0.87
chr11:101731564-101731856	-1.62	1.12	-5.02	0	0	13.81	11.35	13.34	3.69	4.65	3.87	3.92	2.67	292	Down2	.	.	ANGPTL5,TRPC6	ENSG00000137672.12,ENSG00000187151.7	TRPC6	ENSG00000137672.12	11437	chr11:101731465-101731611	33	0	0	0	0	0	ANGPTL5	0.08	0.98	NA
chr8:41559359-41559725	0.08	1.62	0.27	0.79	0.87	11.02	6.88	6.65	9.94	8.54	7.2	3.37	3.43	366	Other	.	.	ANK1	ENSG00000029534.19	ANK1	ENSG00000029534.19	3972	chr8:41559223-41559629	84	19.2	14.5	19.9	17.1	19.3	ANK1	-0.67	0.18	0.42
chr8:41611900-41612821	0.14	4.8	0.92	0.37	0.54	31.19	27.92	27.14	33.94	29.66	31.2	4.95	5.08	921	Other	.	.	ANK1,Y_RNA	ENSG00000029534.19,ENSG00000207101.1	ANK1	ENSG00000029534.19	42290	chr8:41612063-41612179	20	0	0	0	0	0	ANK1	-0.67	0.18	0.42
chr8:41611900-41612821	0.14	4.8	0.92	0.37	0.54	31.19	27.92	27.14	33.94	29.66	31.2	4.95	5.08	921	Other	.	.	ANK1,Y_RNA	ENSG00000029534.19,ENSG00000207101.1	ANK1	ENSG00000029534.19	42290	chr8:41612337-41612528	37	8.8	12.2	12.8	10	0	ANK1	-0.67	0.18	0.42
chr8:41693557-41694193	0.26	4.37	1.64	0.12	0.25	33.81	27.71	27.56	37.5	36.75	32.75	4.99	5.24	636	Other	.	.	ANK1,Y_RNA	ENSG00000029534.19,ENSG00000207101.1	Y_RNA	ENSG00000207101.1	32690	chr8:41693826-41694001	74	0	0	0	0	0	ANK1	-0.67	0.18	0.42
chr8:41573663-41574241	0.5	6.25	3.95	0	0.01	110.6	128.4	96.05	154.56	151.18	160.63	6.82	7.3	578	Up	.	.	ANK1	ENSG00000029534.19	ANK1	ENSG00000029534.19	9967	chr8:41573774-41574060	108	0	0	0	0	0	ANK1	-0.67	0.18	0.42
chr8:41685639-41686657	0.52	4.65	3.46	0	0.02	20.22	23.17	18.66	28.85	29.9	29.33	4.52	4.98	1018	Up	.	.	ANK1,Y_RNA	ENSG00000029534.19,ENSG00000207101.1	Y_RNA	ENSG00000207101.1	24772	chr8:41685722-41686700	66	19.7	21	20	20.1	20.9	ANK1	-0.67	0.18	0.42
chr15:65185857-65186620	0.94	5.12	5.44	0	0	31.93	34.04	32.98	47.86	84.07	62.65	5.14	6.03	763	Up	.	.	ANKDD1A	ENSG00000166839.16	ANKDD1A	ENSG00000166839.16	17482	chr15:65186206-65186464	111	0	0	9.1	9.8	7.4	ANKDD1A	0.55	0	0.04
chr20:9959152-9959521	-1.06	1.81	-3.86	0	0.01	13.89	12.21	14.52	5.48	9.58	5.1	3.98	3.14	369	Down2	.	.	ANKEF1,SNAP25-AS1	ENSG00000132623.15,ENSG00000227906.7	ANKEF1	ENSG00000132623.15	7254	chr20:9959173-9959295	79	9.6	0	10.7	11.4	10.1	ANKEF1	1.1	0	0.01
chr20:10040944-10041604	-0.04	5.34	-0.27	0.79	0.87	56	69.88	62.47	49.61	70.21	62.92	6.02	5.97	660	Other	.	.	ANKEF1,SNAP25-AS1	ENSG00000132623.15,ENSG00000227906.7	SNAP25-AS1	ENSG00000227906.7	24973	chr20:10041022-10041257	54	0	0	0	0	0	ANKEF1	1.1	0	0.01
chr5:14809621-14810360	-0.21	5.21	-1.48	0.15	0.3	51.72	59	51.07	42.3	46.34	50.25	5.81	5.6	739	Other	.	.	ANKH,RBBP4P1	ENSG00000154122.12,ENSG00000249485.1	RBBP4P1	ENSG00000249485.1	11113	chr5:14809936-14810158	62	10.5	0	10	9.7	0	ANKH	-0.88	0.03	0.13
chr7:92053777-92054242	-0.58	2.95	-2.91	0.01	0.04	20.96	21.09	18.85	12.17	15.2	13.22	4.5	3.98	465	Down	.	.	ANKIB1,ERVW-1,GATAD1,TMBIM7P	ENSG00000001629.9,ENSG00000157259.6,ENSG00000230927.2,ENSG00000242950.6	TMBIM7P	ENSG00000230927.2	14634	chr7:92053839-92054108	175	24.1	20.4	23.3	22.9	23.8	ANKIB1	-0.02	0.94	0.98
chr19:17371799-17372087	0.58	1	1.82	0.08	0.2	6.42	6.44	4.23	6.55	8.02	10.46	2.99	3.4	288	Other	.	.	ABHD8,ANKLE1,BABAM1,DDA1,MRPL34,NR2F6,OCEL1,USE1,USHBP1	ENSG00000053501.12,ENSG00000099330.8,ENSG00000105393.15,ENSG00000127220.5,ENSG00000130307.11,ENSG00000130311.10,ENSG00000130312.6,ENSG00000160113.5,ENSG00000160117.14	USHBP1	ENSG00000130307.11	3436	chr19:17371665-17371909	184	22.6	17.9	22.1	23	23.4	ANKLE1	-0.45	0	0.01
chr19:17346533-17346958	1.16	1.17	3.15	0	0.03	4.74	4.68	1.91	5.07	11.19	7.68	2.57	3.32	425	Up2	.	.	ANKLE1,BABAM1,MYO9B,NR2F6,OCEL1,USE1,USHBP1	ENSG00000053501.12,ENSG00000099330.8,ENSG00000099331.13,ENSG00000105393.15,ENSG00000130307.11,ENSG00000160113.5,ENSG00000160117.14	OCEL1	ENSG00000099330.8	7468	chr19:17346729-17346871	46	0	12.2	0	0	0	ANKLE1	-0.45	0	0.01
chr16:89507184-89507521	1.22	1.46	4.41	0	0	5.73	5.11	4.82	10	13.31	13.78	2.91	3.86	337	Up2	.	.	ANKRD11,SPG7	ENSG00000167522.14,ENSG00000197912.13	ANKRD11	ENSG00000167522.14	48080	chr16:89507267-89507391	27	0	0	0	0	0	ANKRD11	0.4	0.01	0.05
chr9:95532701-95533225	0.5	2.95	2.52	0.02	0.07	11.06	13.91	12.39	15.17	17.64	19.63	3.88	4.3	524	UpNoFDR	.	.	ANKRD19P,BICD2	ENSG00000185963.13,ENSG00000187984.12	BICD2	ENSG00000185963.13	5608	chr9:95532786-95533020	44	0	9.2	0	0	0	ANKRD19P	-0.22	0.74	0.88
chr10:99302931-99303372	-0.07	3.24	-0.34	0.74	0.84	27.05	18.93	20.06	21.08	20.65	21.05	4.59	4.54	441	Control	.	.	ANKRD2,C10orf62,HOGA1,MMS19,UBTD1	ENSG00000155229.20,ENSG00000165886.4,ENSG00000165887.11,ENSG00000203942.4,ENSG00000241935.8	ANKRD2	ENSG00000165887.11	28885	chr10:99303055-99303173	20	0	0	0	0	0	ANKRD2	-0.2	0.87	NA
chr21:15399528-15400147	0.09	6.16	0.78	0.44	0.61	109.65	117.76	108.83	126.25	122.28	109.86	6.84	6.93	619	Other	.	.	ANKRD20A11P,ANKRD20A18P,FRG2MP,NF1P3,PPP6R2P1	ENSG00000183249.8,ENSG00000215559.8,ENSG00000233442.2,ENSG00000249493.1,ENSG00000275170.1	FRG2MP	ENSG00000275170.1	6483	chr21:15399591-15399775	115	0	0	0	0	0	ANKRD20A11P	-0.05	0.78	0.9
chr10:90552430-90552930	-0.08	4.81	-0.48	0.64	0.76	49.23	69.71	56.49	51.2	63.87	48.68	5.91	5.82	500	Other	.	.	ANKRD22,LIPM,LIPN,RCBTB2P1	ENSG00000152766.5,ENSG00000173239.13,ENSG00000204020.5,ENSG00000235150.1	RCBTB2P1	ENSG00000235150.1	5613	chr10:90552570-90552700	44	0	0	0	0	0	ANKRD22	2.68	0.26	NA
chr2:133026076-133026485	-0.05	3.62	-0.25	0.8	0.88	35.74	25.92	29.77	36.24	25.58	27.61	5.02	4.99	409	Other	.	.	ANKRD30BL,CDC27P1,RNA5-8SP5,ZNF806	ENSG00000018607.6,ENSG00000163046.15,ENSG00000202174.1,ENSG00000233786.1	CDC27P1	ENSG00000233786.1	6175	chr2:133026146-133026280	27	12	0	13.2	10.5	15.5	ANKRD30BL	-0.07	0.81	0.92
chr1:145455328-145455799	0.84	4.22	4.65	0	0	33.71	32.08	24.12	45.49	63.76	50.61	5	5.78	471	Up	.	.	ANKRD34A,CH17-270A2.1,HFE2,LIX1L,POLR3GL,TXNIP	ENSG00000121851.12,ENSG00000168509.18,ENSG00000265972.5,ENSG00000271601.3,ENSG00000272031.2,ENSG00000278431.1	TXNIP	ENSG00000265972.5	14475	chr1:145455354-145455571	81	0	0	0	0	0	ANKRD34A	-0.67	0.11	0.32
chr2:89131315-89131626	-1.19	1.48	-4.19	0	0	12.69	14.06	13.57	6.5	4.37	6.45	3.98	3	311	Down2	.	.	ANKRD36BP2	ENSG00000230006.7	ANKRD36BP2	ENSG00000230006.7	30868	chr2:89131363-89131738	67	21	17.8	21.6	20.4	22.2	ANKRD36BP2	-0.42	0.49	0.72
chr2:89028779-89029348	0.31	4.81	2.02	0.06	0.15	43.11	51.71	39.08	53.52	60.66	50.05	5.54	5.83	569	Other	.	.	ANKRD36BP2,RPIA	ENSG00000153574.8,ENSG00000230006.7	ANKRD36BP2	ENSG00000230006.7	35977	chr2:89029017-89029160	68	0	0	0	0	0	ANKRD36BP2	-0.42	0.49	0.72
chr2:96688597-96688869	-0.99	0.99	-2.74	0.01	0.05	14.52	7.8	8.65	6.44	6	3.23	3.62	2.88	272	DownNoFDR	.	.	ANKRD36C,FAHD2CP,GPAT2	ENSG00000174501.10,ENSG00000186281.12,ENSG00000231584.8	GPAT2	ENSG00000186281.12	7729	chr2:96688436-96688833	81	19.4	19.8	19.9	17.6	19.7	ANKRD36C	-0.88	0.02	0.11
chr2:71228257-71228551	-0.12	0.87	-0.38	0.7	0.81	6.57	6.31	6.07	4.58	7.4	5.55	3.11	3.01	294	Other	.	.	ANKRD53,OR7E46P,OR7E91P,TCEB1P21,TEX261	ENSG00000144031.11,ENSG00000144043.11,ENSG00000205847.5,ENSG00000226186.1,ENSG00000234485.5	TEX261	ENSG00000144043.11	6183	chr2:71228355-71228556	51	22.5	14.7	22.1	20.5	21.9	ANKRD53	2.4	0.01	0.07
chr22:38213771-38213971	0.18	-0.05	0.39	0.7	0.81	4.2	5.3	3.65	2.69	10.19	3.76	2.73	2.86	200	Other	.	.	ANKRD54,EIF3L,GALR3,GCAT,H1F0,snoU13	ENSG00000100116.16,ENSG00000100124.12,ENSG00000100129.17,ENSG00000128310.2,ENSG00000189060.5,ENSG00000238569.1	GALR3	ENSG00000128310.2	5419	chr22:38213753-38213886	265	20.7	13.3	21.6	19.6	22	ANKRD54	0.2	0.18	0.42
chr5:55566497-55566788	-0.93	1.27	-3.06	0.01	0.03	11.84	12.75	9.76	6.95	4.2	6.47	3.78	3.01	291	Down	.	.	ANKRD55,PSMC1P4	ENSG00000164512.17,ENSG00000248781.1	PSMC1P4	ENSG00000248781.1	5669	chr5:55566349-55566660	146	12.6	0	12.4	13.5	11.8	ANKRD55	0.7	0.43	0.68
chr7:6120836-6121535	1.1	4.3	5.95	0	0	17.55	21.99	18.46	33.16	54.24	38.41	4.43	5.44	699	Up2	.	.	ANKRD61,EIF2AK1,USP42	ENSG00000086232.12,ENSG00000106346.11,ENSG00000157999.5	EIF2AK1	ENSG00000086232.12	21976	chr7:6121061-6121304	132	10.2	0	10.5	9.4	0	ANKRD61	0.2	0.86	0.94
chr1:1307375-1307680	0.69	2.31	2.97	0.01	0.04	10.47	13.47	14.37	17.23	22.72	21.39	3.9	4.5	305	Up	.	.	ANKRD65,AURKAIP1,CCNL2,CPSF3L,CPTP,DVL1,MRPL20,MXRA8,TAS1R3	ENSG00000107404.17,ENSG00000127054.18,ENSG00000162576.16,ENSG00000169962.4,ENSG00000175756.13,ENSG00000221978.11,ENSG00000224051.6,ENSG00000235098.8,ENSG00000242485.5	AURKAIP1	ENSG00000175756.13	2844	chr1:1306910-1307803	76	17.2	12.2	16.1	15.6	16.5	ANKRD65	2.17	0.4	NA
chr1:1306706-1307319	0.92	4.13	4.83	0	0	17.95	24.65	20.26	29.67	48.33	41.14	4.53	5.37	613	Up	.	.	ANKRD65,AURKAIP1,CCNL2,CPSF3L,CPTP,DVL1,MRPL20,MXRA8,TAS1R3	ENSG00000107404.17,ENSG00000127054.18,ENSG00000162576.16,ENSG00000169962.4,ENSG00000175756.13,ENSG00000221978.11,ENSG00000224051.6,ENSG00000235098.8,ENSG00000242485.5	AURKAIP1	ENSG00000175756.13	3205	chr1:1306910-1307803	76	17.2	12.2	16.1	15.6	16.5	ANKRD65	2.17	0.4	NA
chr14:102990943-102991498	0.74	4.86	3.85	0	0.01	36.02	45.61	40.36	46.13	88.39	74.37	5.42	6.12	555	Up	.	.	ANKRD9,TECPR2	ENSG00000156381.8,ENSG00000196663.15	ANKRD9	ENSG00000156381.8	14808	chr14:102990845-102991256	518	24.3	21.1	24.4	22.2	25	ANKRD9	-0.51	0.33	0.59
chr6:35016490-35016807	0.76	1.18	2.02	0.06	0.15	2.91	9.2	6.14	5.53	12	10.29	3	3.49	317	Other	.	.	ANKS1A,HSPE1P11	ENSG00000064999.13,ENSG00000187762.5	ANKS1A	ENSG00000064999.13	9219	chr6:35016674-35016793	13	13.4	13.2	14.3	13.4	13.3	ANKS1A	-0.14	0.41	0.66
chr12:101065923-101066123	-2.61	-0.38	-4.41	0	0	8.4	9.94	9.33	1.35	2.04	0.63	3.52	1.85	200	Down2	.	.	ANO4,GAS2L3	ENSG00000139354.10,ENSG00000151572.16	ANO4	ENSG00000151572.16	45182	chr12:101065985-101066167	24	23.4	16.9	22.2	20.6	23.5	ANO4	-0.15	0.78	0.9
chr1:16514310-16514552	0.14	0.31	0.35	0.73	0.83	5.21	6.02	3.35	5.57	7.3	3.11	2.82	2.89	242	Other	.	.	ANO7P1,ARHGEF19,ARHGEF19-AS1,C1orf134,EPHA2,RSG1	ENSG00000132881.11,ENSG00000142627.12,ENSG00000142632.16,ENSG00000204377.3,ENSG00000234166.1,ENSG00000237276.8	ARHGEF19-AS1	ENSG00000234166.1	9798	chr1:16514218-16514649	225	23.3	17.8	24	21.9	24	ANO7P1	-0.28	0.33	0.59
chr19:17457189-17457404	0.43	-0.14	0.89	0.39	0.55	1.95	4.31	4.91	2.51	6.95	5.25	2.56	2.8	215	Other	.	.	ABHD8,ANO8,DDA1,GTPBP3,MRPL34,PLVAP	ENSG00000074855.10,ENSG00000127220.5,ENSG00000130299.16,ENSG00000130300.8,ENSG00000130311.10,ENSG00000130312.6	GTPBP3	ENSG00000130299.16	5434	chr19:17456944-17457213	81	0	0	0	0	0	ANO8	0.66	0.02	0.09
chr1:150185867-150186268	1.12	3.13	5.55	0	0	15.08	15.86	13.36	27.22	39.99	30.04	4.09	5.1	401	Up2	.	.	ANP32E,CA14,snoU13	ENSG00000118298.10,ENSG00000143401.14,ENSG00000238526.1	ANP32E	ENSG00000143401.14	12794	chr1:150185900-150186065	103	0	0	0	0	0	ANP32E	0.08	0.86	0.94
chr2:69941862-69942168	-0.11	0.58	-0.31	0.76	0.85	5.49	6.06	3.71	6.61	3.55	3.69	2.87	2.76	306	Other	.	.	AAK1,ANXA4,snoU13	ENSG00000115977.18,ENSG00000196975.15,ENSG00000238708.1	ANXA4	ENSG00000196975.15	5756	chr2:69941778-69942168	28	18.2	18.1	16.9	16.6	19.8	ANXA4	0.62	0	0.02
chr2:69951922-69952134	0.54	0.81	1.66	0.11	0.24	7.92	7.5	4.98	9.53	9.62	9.47	3.17	3.57	212	Other	.	.	ANXA4	ENSG00000196975.15	ANXA4	ENSG00000196975.15	3999	chr2:69951899-69952061	66	18.8	0	16.7	18.7	18.6	ANXA4	0.62	0	0.02
chr2:70056394-70057188	1.14	4.42	6.59	0	0	17.88	21.03	15.95	37.84	48.78	34.13	4.36	5.4	794	Up2	.	.	ANXA4,RPL23AP92	ENSG00000196975.15,ENSG00000270723.1	ANXA4	ENSG00000196975.15	14475	chr2:70056657-70056961	243	8.6	10.9	0	0	8	ANXA4	0.62	0	0.02
chr5:150494984-150495225	-1.44	0.33	-3.36	0	0.02	9.76	7.7	7.75	1.68	4.51	3.12	3.41	2.4	241	Down2	.	.	ANXA6,TNIP1	ENSG00000145901.14,ENSG00000197043.13	ANXA6	ENSG00000197043.13	10152	chr5:150495042-150495254	47	16.7	15.9	17.5	13.6	16.5	ANXA6	0.91	0	0
chr2:201577828-201578265	0.29	4.15	1.76	0.09	0.21	35.18	38.52	36.4	39.78	42.6	52.54	5.28	5.55	437	Other	.	.	AOX2P,AOX3P	ENSG00000243478.7,ENSG00000244301.5	AOX3P	ENSG00000244301.5	15385	chr2:201577837-201578029	66	13.5	15	14.8	13.5	12.9	AOX2P	1.26	0.16	0.39
chr14:24058288-24058667	-1.26	1.57	-4.12	0	0.01	13.96	10.49	11.56	7.82	3.23	4.63	3.83	2.87	379	Down2	.	.	AP1G2,DHRS2,JPH4,THTPA,ZFHX2	ENSG00000092051.16,ENSG00000100867.14,ENSG00000136367.13,ENSG00000213983.11,ENSG00000259431.5	JPH4	ENSG00000092051.16	10280	chr14:24058173-24058658	140	18.4	15	18.4	18.1	17.4	AP1G2	0.37	0.02	0.12
chr7:100835900-100836204	0.64	1.02	2	0.06	0.16	6.08	3.49	6.14	6.65	9.83	8.67	2.89	3.41	304	Other	.	.	AP1S1,CLDN15,DGAT2L7P,FIS1,MOGAT3,NAT16,PLOD3,RPSAP46,VGF,ZNHIT1	ENSG00000106367.13,ENSG00000106384.10,ENSG00000106397.11,ENSG00000106400.11,ENSG00000106404.13,ENSG00000128564.6,ENSG00000167011.8,ENSG00000205267.5,ENSG00000213394.3,ENSG00000214253.8	MOGAT3	ENSG00000106384.10	7989	chr7:100835946-100836163	18	24.7	16.9	25.2	22.9	25.6	AP1S1	-0.21	0.28	0.55
chr7:100781655-100782179	0.99	2.23	3.66	0	0.01	9.14	6.83	4.03	13.63	10.89	12.93	3.12	3.88	524	Up	.	.	AP1S1,NAT16,SERPINE1,TRIM56,VGF	ENSG00000106366.8,ENSG00000106367.13,ENSG00000128564.6,ENSG00000167011.8,ENSG00000169871.12	SERPINE1	ENSG00000106366.8	11285	chr7:100781657-100781869	40	22	12.6	22.3	20.6	22.1	AP1S1	-0.21	0.28	0.55
chr7:100787389-100787636	1.87	0.61	5.19	0	0	2.38	4.29	2.96	9.82	12.65	11.68	2.45	3.77	247	Up2	.	.	AP1S1,NAT16,SERPINE1,VGF	ENSG00000106366.8,ENSG00000106367.13,ENSG00000128564.6,ENSG00000167011.8	AP1S1	ENSG00000106367.13	10043	chr7:100787276-100787502	89	18.7	11.2	17.1	19.2	18	AP1S1	-0.21	0.28	0.55
chr17:33894880-33895347	1.44	3.63	7.15	0	0	15.11	15.32	17.55	34.34	57.91	41.91	4.19	5.52	467	Up2	.	.	AP2B1,PEX12,SLFN12L,SLFN14	ENSG00000006125.16,ENSG00000108733.9,ENSG00000205045.8,ENSG00000236320.3	AP2B1	ENSG00000006125.16	9719	chr17:33894955-33895115	179	0	0	0	0	0	AP2B1	-0.03	0.79	0.91
chr19:47363380-47364706	1.59	5.45	8.53	0	0	17.48	18.99	20.32	46.13	83.73	48.44	4.41	5.9	1326	Up2	.	.	AP2S1	ENSG00000042753.11	AP2S1	ENSG00000042753.11	9132	chr19:47363420-47363619	41	0	0	0	0	0	AP2S1	-0.08	0.67	0.84
chr19:47363380-47364706	1.59	5.45	8.53	0	0	17.48	18.99	20.32	46.13	83.73	48.44	4.41	5.9	1326	Up2	.	.	AP2S1	ENSG00000042753.11	AP2S1	ENSG00000042753.11	9132	chr19:47363782-47364000	62	9.1	0	9.8	0	9.2	AP2S1	-0.08	0.67	0.84
chr19:2199251-2199618	0.82	1.65	2.94	0.01	0.04	4.58	7.22	7.74	9.18	12.96	11.62	3.12	3.75	367	Up	.	.	AMH,AP3D1,DOT1L,PLEKHJ1,SF3A2	ENSG00000065000.15,ENSG00000104885.17,ENSG00000104886.9,ENSG00000104897.9,ENSG00000104899.5	DOT1L	ENSG00000104885.17	12619	chr19:2199239-2199533	53	12.2	13.3	12	10.2	14.1	AP3D1	0.36	0.07	0.25
chr19:2061185-2061953	1.41	4.65	6.56	0	0	19.69	21.57	19.02	35.97	80.51	52.11	4.48	5.8	768	Up2	.	.	AP3D1,BTBD2,IZUMO4,LLNLR-304A6.2,MKNK2,MOB3A	ENSG00000065000.15,ENSG00000099840.13,ENSG00000099875.14,ENSG00000133243.8,ENSG00000172081.13,ENSG00000275468.1	MKNK2	ENSG00000099875.14	9943	chr19:2061284-2061586	58	9.2	10.3	12.7	10.4	12.3	AP3D1	0.36	0.07	0.25
chr8:42029227-42029621	-0.56	1.11	-1.86	0.08	0.19	7.25	7.06	5.56	4.79	3.79	4.46	3.15	2.73	394	Other	.	.	AP3M2,PLAT	ENSG00000070718.11,ENSG00000104368.17	AP3M2	ENSG00000070718.11	3944	chr8:42029116-42029311	36	0	0	0	0	0	AP3M2	-0.19	0.41	0.66
chr8:41997553-41998565	0.28	4.47	1.75	0.09	0.22	20.42	21.08	18.13	25.56	26.59	20.46	4.47	4.72	1012	Other	.	.	AP3M2,PLAT	ENSG00000070718.11,ENSG00000104368.17	AP3M2	ENSG00000070718.11	11900	chr8:41998236-41998427	95	0	0	0	0	0	AP3M2	-0.19	0.41	0.66
NA	NA	NA	NA	NA	NA	NA	NA	NA	NA	NA	NA	NA	NA	NA	NA	NA	NA	NA	NA	NA	NA	NA	NA	NA	NA	NA	NA	NA	NA	AP3S1	NA	NA	NA
chr7:99730385-99730596	-0.37	0.11	-0.85	0.41	0.57	7.17	3.77	5.77	5.11	6.44	2.38	2.95	2.75	211	Other	.	.	AP4M1,C7orf43,CNPY4,COPS6,GAL3ST4,GPC2,LAMTOR4,MBLAC1,MCM7,RPL7P60,STAG3,TAF6	ENSG00000066923.17,ENSG00000106290.14,ENSG00000146826.14,ENSG00000166508.17,ENSG00000166997.7,ENSG00000168090.9,ENSG00000188186.10,ENSG00000197093.10,ENSG00000213420.7,ENSG00000214142.2,ENSG00000214309.4,ENSG00000221838.9	MBLAC1	ENSG00000214309.4	5977	chr7:99730344-99730467	144	18.4	0	17.5	16.7	13.2	AP4M1	0.1	0.55	0.76
chr11:65585499-65586069	0.54	2.22	2.25	0.04	0.11	5.89	9.07	5.84	9.22	10.97	8.8	3.19	3.58	570	UpNoFDR	.	.	AP5B1,CFL1,EFEMP2,MUS81,OVOL1,OVOL1-AS1,SNX32	ENSG00000172638.12,ENSG00000172732.11,ENSG00000172757.12,ENSG00000172803.17,ENSG00000172818.9,ENSG00000254470.2,ENSG00000255120.5	CFL1	ENSG00000172757.12	5505	chr11:65585614-65586057	375	18.2	16.8	18.8	17.9	18.6	AP5B1	0.46	0.06	0.22
chr20:3792367-3792788	0.44	1.76	1.69	0.11	0.23	8.58	5.98	5.98	8.32	9.04	10.43	3.18	3.53	421	Other	.	.	AP5S1,C20orf27,CDC25B,CENPB,MAVS,SPEF1	ENSG00000088888.17,ENSG00000101220.17,ENSG00000101222.12,ENSG00000101224.17,ENSG00000125817.7,ENSG00000125843.10	AP5S1	ENSG00000125843.10	8384	chr20:3792491-3792613	76	0	10.6	0	0	0	AP5S1	-0.1	0.64	0.82
chr7:4784554-4785153	1.5	3.32	8.06	0	0	9.4	10.18	9.89	24.74	28.13	31	3.6	4.91	599	Up2	.	.	AP5Z1,FOXK1	ENSG00000164916.10,ENSG00000242802.6	FOXK1	ENSG00000164916.10	4064	chr7:4784630-4784871	39	0	9.1	0	0	0	AP5Z1	0.13	0.62	0.81
chr9:72037213-72037717	-1.07	0.95	-3.22	0	0.02	5.33	5	6.12	1.87	2.43	3.49	2.96	2.28	504	Down2	.	.	APBA1,FAM189A2	ENSG00000107282.7,ENSG00000135063.17	FAM189A2	ENSG00000135063.17	34376	chr9:72036938-72037294	45	20.6	17.9	18	18.7	19.1	APBA1	0.21	0.37	0.63
chr15:29396084-29396294	-0.9	0.14	-2.18	0.04	0.12	7.2	6.94	6.57	4.49	3.24	2.99	3.2	2.55	210	DownNoFDR	.	.	APBA2	ENSG00000034053.14	APBA2	ENSG00000034053.14	33223	chr15:29396117-29396275	20	19.8	13.6	21.2	17.7	20.7	APBA2	-0.34	0.45	0.69
chr15:29343151-29343639	0.5	3.97	2.8	0.01	0.05	28.4	31.23	22.29	41.42	40.94	32.39	4.88	5.33	488	Up	.	.	APBA2	ENSG00000034053.14	APBA2	ENSG00000034053.14	6624	chr15:29343311-29343457	46	10.1	0	11.4	11.8	0	APBA2	-0.34	0.45	0.69
chr11:6384415-6384706	-2.47	0.45	-5.52	0	0	9.81	10.93	11.99	2.32	1.87	1.29	3.72	2.04	291	Down2	.	.	APBB1,PRKCDBP,SMPD1	ENSG00000166311.9,ENSG00000166313.18,ENSG00000170955.9	SMPD1	ENSG00000166311.9	26956	chr11:6384299-6384531	18	21.5	12	21.4	21.1	20.7	APBB1	0.02	0.98	0.99
chr11:6374778-6375042	-2.02	0.47	-4.21	0	0	7.64	13.05	11.68	1.02	4.12	2.85	3.69	2.26	264	Down2	.	.	APBB1,PRKCDBP,SMPD1	ENSG00000166311.9,ENSG00000166313.18,ENSG00000170955.9	PRKCDBP	ENSG00000170955.9	32902	chr11:6374674-6374978	113	18.2	13.2	16.6	17.4	16.5	APBB1	0.02	0.98	0.99
chr4:40929779-40929986	-1.09	-0.17	-2.2	0.04	0.12	4.87	9.6	5.1	2.6	2.63	2.42	3.1	2.28	207	Down2NoFDR	.	.	APBB2	ENSG00000163697.16	APBB2	ENSG00000163697.16	6518	chr4:40929567-40929851	65	20.7	15.9	19.1	19.4	19	APBB2	-0.16	0.37	0.63
chr4:40910791-40911181	-0.26	2.44	-1.1	0.28	0.45	13.78	19.71	13.11	10.71	12.89	13.83	4.14	3.88	390	Other	.	.	APBB2,snoU13	ENSG00000163697.16,ENSG00000238351.1	APBB2	ENSG00000163697.16	15503	chr4:40910691-40911098	72	23.4	18.9	21	20.8	23	APBB2	-0.16	0.37	0.63
chr18:10520135-10520499	0.78	2.41	3.56	0	0.01	10.38	10.56	12.04	19.25	20.91	16.89	3.73	4.41	364	Up	.	.	APCDD1,NAPG	ENSG00000134265.12,ENSG00000154856.12	NAPG	ENSG00000134265.12	5404	chr18:10520183-10520294	123	9.9	0	9.3	10.7	8.7	APCDD1	0.92	0.25	0.51
chr3:49692421-49692895	0.85	2.5	3.52	0	0.01	11.52	7.83	7.36	13.93	20.64	14.03	3.47	4.19	474	Up	.	.	APEH,BSN,BSN-AS1,MST1,RNF123	ENSG00000164061.4,ENSG00000164062.12,ENSG00000164068.15,ENSG00000173531.15,ENSG00000235120.1	BSN	ENSG00000164061.4	11959	chr3:49692472-49692667	105	0	0	0	0	0	APEH	0.1	0.44	0.68
chr3:49761354-49761961	1.25	4.99	7.22	0	0	33.49	35.37	32.63	63.49	107.69	76.27	5.17	6.37	607	Up2	.	.	AMIGO3,APEH,COX6CP14,IP6K1,MST1,RNF123	ENSG00000164062.12,ENSG00000164068.15,ENSG00000173531.15,ENSG00000176020.8,ENSG00000176095.11,ENSG00000239576.1	RNF123	ENSG00000164068.15	3362	chr3:49761371-49761585	123	0	0	0	0	0	APEH	0.1	0.44	0.68
NA	NA	NA	NA	NA	NA	NA	NA	NA	NA	NA	NA	NA	NA	NA	NA	NA	NA	NA	NA	NA	NA	NA	NA	NA	NA	NA	NA	NA	NA	APEX1	NA	NA	NA
chr2:68668849-68669278	0.31	2.6	1.53	0.14	0.28	13.32	11.43	12.86	15.7	15.21	16.09	3.89	4.17	429	Other	.	.	APLF,FBXO48	ENSG00000169621.9,ENSG00000204923.3	FBXO48	ENSG00000204923.3	25112	chr2:68668853-68669240	166	21.7	15.6	21.8	22.6	22.7	APLF	0.74	0	0
chr11:129991436-129991757	-0.03	3.88	-0.15	0.88	0.93	45.01	56.15	39.95	50.37	45.3	40.26	5.61	5.57	321	Other	.	.	APLP2,RPL34P21,ST14	ENSG00000084234.16,ENSG00000149418.10,ENSG00000244451.1	APLP2	ENSG00000084234.16	12114	chr11:129991486-129991596	42	0	0	0	0	0	APLP2	0.03	0.85	0.93
chr20:24996545-24997318	0.08	4.93	0.47	0.64	0.77	37.17	46.98	32.76	31.2	48.87	42.69	5.35	5.41	773	Other	.	.	ACSS1,APMAP	ENSG00000101474.11,ENSG00000154930.14	ACSS1	ENSG00000154930.14	3584	chr20:24996794-24996914	90	0	0	0	0	0	APMAP	0.15	0.36	0.62
chr1:156577992-156578192	-0.21	-0.01	-0.47	0.64	0.77	4.2	3.98	7.3	5.39	6.12	2.51	2.87	2.76	200	Other	.	.	APOA1BP,BCAN,GPATCH4,HAPLN2,IQGAP3,TTC24	ENSG00000132692.18,ENSG00000132702.12,ENSG00000160818.16,ENSG00000163382.11,ENSG00000183856.10,ENSG00000187862.11	GPATCH4	ENSG00000160818.16	6705	chr1:156577999-156578166	100	12.9	13	9.1	12.1	11.1	APOA1BP	-0.09	0.65	0.82
chr6:40995388-40996344	0.71	3.95	4.23	0	0	12.3	13.45	12.23	19.03	23.6	19.55	3.9	4.52	956	Up	.	.	APOBEC2,NFYA,OARD1,TSPO2,UNC5CL	ENSG00000001167.14,ENSG00000112212.11,ENSG00000124596.16,ENSG00000124602.9,ENSG00000124701.5	UNC5CL	ENSG00000124602.9	4382	chr6:40995504-40996134	140	20.5	15.4	21.8	19.5	24	APOBEC2	2.77	0.09	NA
chr22:39399235-39399550	1.05	0.87	2.97	0.01	0.04	4	3.79	3.86	5.13	12.51	8.36	2.63	3.4	315	Up2	.	.	APOBEC3A,APOBEC3B,APOBEC3B-AS1,APOBEC3C,APOBEC3D,APOBEC3F,APOBEC3G	ENSG00000128383.12,ENSG00000128394.16,ENSG00000179750.15,ENSG00000239713.7,ENSG00000243811.7,ENSG00000244509.3,ENSG00000249310.2	APOBEC3B-AS1	ENSG00000249310.2	5022	chr22:39399268-39399463	128	15.7	15.9	15.7	15.2	16.6	APOBEC3A	0.95	0.25	0.51
chr22:39399235-39399550	1.05	0.87	2.97	0.01	0.04	4	3.79	3.86	5.13	12.51	8.36	2.63	3.4	315	Up2	.	.	APOBEC3A,APOBEC3B,APOBEC3B-AS1,APOBEC3C,APOBEC3D,APOBEC3F,APOBEC3G	ENSG00000128383.12,ENSG00000128394.16,ENSG00000179750.15,ENSG00000239713.7,ENSG00000243811.7,ENSG00000244509.3,ENSG00000249310.2	APOBEC3B-AS1	ENSG00000249310.2	5022	chr22:39399268-39399463	128	15.7	15.9	15.7	15.2	16.6	APOBEC3B	0.31	0.41	0.66
chr22:39399235-39399550	1.05	0.87	2.97	0.01	0.04	4	3.79	3.86	5.13	12.51	8.36	2.63	3.4	315	Up2	.	.	APOBEC3A,APOBEC3B,APOBEC3B-AS1,APOBEC3C,APOBEC3D,APOBEC3F,APOBEC3G	ENSG00000128383.12,ENSG00000128394.16,ENSG00000179750.15,ENSG00000239713.7,ENSG00000243811.7,ENSG00000244509.3,ENSG00000249310.2	APOBEC3B-AS1	ENSG00000249310.2	5022	chr22:39399268-39399463	128	15.7	15.9	15.7	15.2	16.6	APOBEC3B-AS1	1.82	0.65	NA
chr22:39399235-39399550	1.05	0.87	2.97	0.01	0.04	4	3.79	3.86	5.13	12.51	8.36	2.63	3.4	315	Up2	.	.	APOBEC3A,APOBEC3B,APOBEC3B-AS1,APOBEC3C,APOBEC3D,APOBEC3F,APOBEC3G	ENSG00000128383.12,ENSG00000128394.16,ENSG00000179750.15,ENSG00000239713.7,ENSG00000243811.7,ENSG00000244509.3,ENSG00000249310.2	APOBEC3B-AS1	ENSG00000249310.2	5022	chr22:39399268-39399463	128	15.7	15.9	15.7	15.2	16.6	APOBEC3C	-0.06	0.89	0.95
chr22:39399235-39399550	1.05	0.87	2.97	0.01	0.04	4	3.79	3.86	5.13	12.51	8.36	2.63	3.4	315	Up2	.	.	APOBEC3A,APOBEC3B,APOBEC3B-AS1,APOBEC3C,APOBEC3D,APOBEC3F,APOBEC3G	ENSG00000128383.12,ENSG00000128394.16,ENSG00000179750.15,ENSG00000239713.7,ENSG00000243811.7,ENSG00000244509.3,ENSG00000249310.2	APOBEC3B-AS1	ENSG00000249310.2	5022	chr22:39399268-39399463	128	15.7	15.9	15.7	15.2	16.6	APOBEC3D	0.26	0.11	0.31
chr22:39399235-39399550	1.05	0.87	2.97	0.01	0.04	4	3.79	3.86	5.13	12.51	8.36	2.63	3.4	315	Up2	.	.	APOBEC3A,APOBEC3B,APOBEC3B-AS1,APOBEC3C,APOBEC3D,APOBEC3F,APOBEC3G	ENSG00000128383.12,ENSG00000128394.16,ENSG00000179750.15,ENSG00000239713.7,ENSG00000243811.7,ENSG00000244509.3,ENSG00000249310.2	APOBEC3B-AS1	ENSG00000249310.2	5022	chr22:39399268-39399463	128	15.7	15.9	15.7	15.2	16.6	APOBEC3F	0.05	0.95	0.98
chr22:39399235-39399550	1.05	0.87	2.97	0.01	0.04	4	3.79	3.86	5.13	12.51	8.36	2.63	3.4	315	Up2	.	.	APOBEC3A,APOBEC3B,APOBEC3B-AS1,APOBEC3C,APOBEC3D,APOBEC3F,APOBEC3G	ENSG00000128383.12,ENSG00000128394.16,ENSG00000179750.15,ENSG00000239713.7,ENSG00000243811.7,ENSG00000244509.3,ENSG00000249310.2	APOBEC3B-AS1	ENSG00000249310.2	5022	chr22:39399268-39399463	128	15.7	15.9	15.7	15.2	16.6	APOBEC3G	0.41	0.01	0.09
chr22:39541576-39542185	1.33	3.13	5.66	0	0	7.31	9.79	10.26	15.93	30.57	23.69	3.5	4.64	609	Up2	.	.	APOBEC3H,CBX7,COX5BP7,FUNDC2P4	ENSG00000100298.15,ENSG00000100307.12,ENSG00000226024.1,ENSG00000227009.1	CBX7	ENSG00000100307.12	3652	chr22:39541608-39541736	46	0	12.7	0	0	0	APOBEC3H	3.87	0.03	NA
chr22:36520029-36520382	0.58	2.42	1.98	0.06	0.16	8.33	19.9	11.73	11.45	23.87	20.97	3.9	4.34	353	Other	.	.	APOL3,MTCO1P20,Z95114.3,Z95114.5	ENSG00000128284.19,ENSG00000231576.1,ENSG00000233764.1,ENSG00000237948.1	APOL3	ENSG00000128284.19	24792	chr22:36520085-36520263	399	18.4	12.6	20.2	19	18.9	APOL3	-0.16	0.54	0.75
chr12:12941866-12942070	-0.39	0.77	-1.16	0.26	0.43	8.24	9.1	10.74	7.93	5.33	8	3.54	3.22	204	Other	.	.	APOLD1,DDX47,STX8P1	ENSG00000178878.12,ENSG00000213782.7,ENSG00000270296.1	APOLD1	ENSG00000178878.12	3325	chr12:12941705-12941872	90	0	0	0	0	0	APOLD1	NA	NA	NA
chr16:88837353-88837867	0.99	2.67	4.55	0	0	10.62	8.25	7.42	17.56	19.83	15.13	3.46	4.3	514	Up	.	.	APRT,CDT1,PIEZO1	ENSG00000103335.19,ENSG00000167513.8,ENSG00000198931.10	PIEZO1	ENSG00000103335.19	13752	chr16:88837372-88837527	67	0	0	0	0	0	APRT	-0.43	0.01	0.05
chr16:88856998-88857500	1.28	2.34	5.28	0	0	5.19	7.92	6.47	12.35	18.95	15.75	3.13	4.15	502	Up2	.	.	APRT,CDT1,GALNS,PIEZO1	ENSG00000103335.19,ENSG00000141012.12,ENSG00000167513.8,ENSG00000198931.10	PIEZO1	ENSG00000103335.19	5380	chr16:88857091-88857296	25	0	0	10.2	11.4	8.9	APRT	-0.43	0.01	0.05
chr9:33044168-33044729	0.48	3.87	2.06	0.05	0.14	29.35	21.03	17.07	43.95	29.8	21.92	4.6	5.04	561	Other	.	.	APTX,DNAJA1,LAGE3P1,SMU1	ENSG00000086061.15,ENSG00000122692.8,ENSG00000137074.18,ENSG00000225693.1	DNAJA1	ENSG00000086061.15	9910	chr9:33044254-33044543	39	0	0	0	0	8.2	APTX	-0.01	0.94	0.97
chr18:24229796-24230028	-2.13	0.26	-4.34	0	0	10.5	10.85	10.15	1.74	5.27	1.08	3.68	2.23	232	Down2	.	.	AQP4-AS1,KCTD1	ENSG00000134504.12,ENSG00000260372.6	AQP4-AS1	ENSG00000260372.6	5679	chr18:24229919-24230079	27	0	0	0	0	0	AQP4-AS1	-0.33	0.14	0.37
chrX:47382839-47383191	0.55	1.85	1.97	0.06	0.16	10.5	7.15	7.61	8.42	15.83	13.9	3.41	3.87	352	Other	.	.	ARAF,LINC01560,NUS1P1,ZNF41	ENSG00000078061.12,ENSG00000147124.12,ENSG00000196741.5,ENSG00000235636.1	NUS1P1	ENSG00000235636.1	9958	chrX:47382889-47383033	179	15.3	17.5	16.7	13.8	18.3	ARAF	0.19	0.22	0.48
chr11:72452537-72452996	0.61	2.31	2.65	0.02	0.06	10.25	6.64	9.19	13.21	12.14	15.03	3.44	3.97	459	UpNoFDR	.	.	ARAP1,ARAP1-AS2,RPS12P20,STARD10,Y_RNA	ENSG00000186635.14,ENSG00000202522.1,ENSG00000214530.7,ENSG00000244134.1,ENSG00000245148.2	ARAP1	ENSG00000186635.14	10452	chr11:72452576-72452774	33	10.5	12.7	10.9	10.1	9.3	ARAP1	0.38	0.01	0.09
chr11:72455054-72455356	0.71	0.89	1.8	0.09	0.2	5.84	4.83	3.49	7.14	14.85	4.15	2.8	3.34	302	Other	.	.	ARAP1,ARAP1-AS2,RPS12P20,STARD10,Y_RNA	ENSG00000186635.14,ENSG00000202522.1,ENSG00000214530.7,ENSG00000244134.1,ENSG00000245148.2	ARAP1	ENSG00000186635.14	8092	chr11:72455099-72455213	48	12.6	12.4	11.5	14	10.9	ARAP1	0.38	0.01	0.09
chr11:72452537-72452996	0.61	2.31	2.65	0.02	0.06	10.25	6.64	9.19	13.21	12.14	15.03	3.44	3.97	459	UpNoFDR	.	.	ARAP1,ARAP1-AS2,RPS12P20,STARD10,Y_RNA	ENSG00000186635.14,ENSG00000202522.1,ENSG00000214530.7,ENSG00000244134.1,ENSG00000245148.2	ARAP1	ENSG00000186635.14	10452	chr11:72452576-72452774	33	10.5	12.7	10.9	10.1	9.3	ARAP1-AS2	0.85	0.78	NA
chr11:72455054-72455356	0.71	0.89	1.8	0.09	0.2	5.84	4.83	3.49	7.14	14.85	4.15	2.8	3.34	302	Other	.	.	ARAP1,ARAP1-AS2,RPS12P20,STARD10,Y_RNA	ENSG00000186635.14,ENSG00000202522.1,ENSG00000214530.7,ENSG00000244134.1,ENSG00000245148.2	ARAP1	ENSG00000186635.14	8092	chr11:72455099-72455213	48	12.6	12.4	11.5	14	10.9	ARAP1-AS2	0.85	0.78	NA
chr5:141071752-141072049	-0.17	1.03	-0.54	0.6	0.73	6.22	8.48	7.11	5.9	5.03	8.03	3.25	3.09	297	Other	.	.	ARAP3,FCHSD1	ENSG00000120318.15,ENSG00000197948.10	ARAP3	ENSG00000120318.15	9965	chr5:141071582-141071989	156	21.8	10.8	19.4	20.2	21.5	ARAP3	2.68	0.1	0.3
chr14:50334717-50335378	0.55	5.12	3.48	0	0.02	39.9	50.53	41.13	52.39	75.45	64.16	5.52	6.04	661	Up	.	.	ARF6,NEMF	ENSG00000165525.17,ENSG00000165527.6	NEMF	ENSG00000165525.17	14797	chr14:50334967-50335185	205	8.6	9.1	12.3	0	10.6	ARF6	-0.09	0.47	0.71
chr14:50329525-50329942	0.77	4.96	4.76	0	0	55.4	68.01	50.02	85.63	115.69	90.86	5.9	6.63	417	Up	.	.	ARF6,NEMF	ENSG00000165525.17,ENSG00000165527.6	NEMF	ENSG00000165525.17	9605	chr14:50329263-50329735	198	0	0	0	0	0	ARF6	-0.09	0.47	0.71
chr14:68134020-68134227	-0.85	-0.02	-1.91	0.07	0.18	6.9	4.48	7.06	4.56	3.28	2.42	3.06	2.5	207	Other	.	.	5S_rRNA,ARG2,COX7A2P1,RDH11,RDH12,RPL21P9,VTI1B,Y_RNA	ENSG00000072042.12,ENSG00000081181.7,ENSG00000100568.10,ENSG00000139988.9,ENSG00000201529.1,ENSG00000258618.2,ENSG00000258626.2,ENSG00000272253.1	VTI1B	ENSG00000100568.10	7100	chr14:68134101-68134215	20	0	0	0	0	0	ARG2	0.08	0.79	0.91
chr10:32048975-32049702	0.37	6.25	2.83	0.01	0.05	82.38	103	92.1	103.05	134.03	119.94	6.56	6.91	727	Up	.	.	ARHGAP12,Y_RNA	ENSG00000165322.17,ENSG00000222412.1	Y_RNA	ENSG00000222412.1	3912	chr10:32049077-32049246	92	0	9.8	0	0	0	ARHGAP12	0.16	0.43	0.67
chr2:143868029-143868835	-0.36	3.75	-2.08	0.05	0.14	19.28	20.39	17.32	13.37	14.84	15.88	4.41	4.08	806	Other	.	.	ARHGAP15,MTCYBP11,MTND3P9,MTND4LP12,MTND4P22,MTND5P24,MTND6P11	ENSG00000075884.12,ENSG00000224288.2,ENSG00000224852.1,ENSG00000226839.1,ENSG00000227557.1,ENSG00000232772.1,ENSG00000236300.2	MTND3P9	ENSG00000227557.1	11632	chr2:143868406-143868618	116	19.5	9.7	19.6	20.2	17.9	ARHGAP15	-0.66	0	0
chr16:25059966-25060393	1.03	1.21	3.18	0	0.03	3.54	5.28	2.85	5.36	10.5	7.35	2.61	3.3	427	Up2	.	.	ARHGAP17,SCML2P2	ENSG00000140750.16,ENSG00000271105.1	SCML2P2	ENSG00000271105.1	20499	chr16:25060059-25060589	135	0	0	0	0	0	ARHGAP17	0.2	0.2	0.45
chr10:49842324-49842935	0.4	5.35	2.78	0.01	0.05	55.54	63.34	56.06	75.2	88.52	67.15	5.92	6.3	611	Up	.	.	ARHGAP22,WDFY4	ENSG00000128805.14,ENSG00000128815.17	ARHGAP22	ENSG00000128805.14	17431	chr10:49842421-49842696	164	9.2	12	11.1	0	8.8	ARHGAP22	3.83	0	0
chr10:49876106-49876780	0.49	4.7	3.09	0.01	0.03	31.16	35.79	30.95	38.58	45.16	54.17	5.12	5.58	674	Up	.	.	ARHGAP22,WDFY4	ENSG00000128805.14,ENSG00000128815.17	ARHGAP22	ENSG00000128805.14	11797	chr10:49876173-49876481	58	0	16.3	0	0	0	ARHGAP22	3.83	0	0
chr10:49759897-49760193	0.92	1.55	2.95	0.01	0.04	8.8	7.61	5.21	20.03	9.18	12.72	3.23	3.97	296	Up	.	.	ARHGAP22,ARHGAP22-IT1	ENSG00000128805.14,ENSG00000248682.1	ARHGAP22	ENSG00000128805.14	4530	chr10:49759914-49760089	99	20.2	9.8	17.5	19.2	16.8	ARHGAP22	3.83	0	0
chr17:36641905-36642460	1.38	3.08	6.28	0	0	9.99	8.84	9.21	18.21	32.08	25.09	3.54	4.75	555	Up2	.	.	ARHGAP23	ENSG00000275832.4	ARHGAP23	ENSG00000275832.4	3141	chr17:36641719-36642129	310	0	0	8.8	9.5	0	ARHGAP23	0.65	0.01	0.09
chr4:86717930-86718404	-1.75	1.59	-6.1	0	0	10.46	12.3	11.99	3.98	2.87	3.18	3.79	2.49	474	Down2	.	.	ARHGAP24	ENSG00000138639.17	ARHGAP24	ENSG00000138639.17	18071	chr4:86718008-86718269	54	14.8	10.8	11	14.9	13.8	ARHGAP24	-0.02	0.96	0.98
chr2:68978979-68979285	-0.51	1.5	-1.76	0.09	0.21	12.63	9.53	10.34	8.81	9.33	5.33	3.71	3.32	306	Other	.	.	ARHGAP25	ENSG00000163219.11	ARHGAP25	ENSG00000163219.11	16470	chr2:68978820-68979114	39	22.9	10.7	22.7	21.7	21.3	ARHGAP25	0.52	0.03	0.13
chr2:69016735-69017218	-0.08	3.85	-0.39	0.7	0.81	29.39	38.69	25.54	23.43	34.33	29.35	5.05	4.96	483	Other	.	.	ARHGAP25	ENSG00000163219.11	ARHGAP25	ENSG00000163219.11	14663	chr2:69016823-69017001	59	0	0	0	0	0	ARHGAP25	0.52	0.03	0.13
chr2:69056440-69056984	0.42	4.89	2.48	0.02	0.08	51.42	47.99	42.37	48.05	75.69	68.27	5.63	6.03	544	UpNoFDR	.	.	ARHGAP25,BMP10	ENSG00000163217.1,ENSG00000163219.11	ARHGAP25	ENSG00000163219.11	12606	chr2:69056681-69056798	72	0	11.2	9.3	9.7	0	ARHGAP25	0.52	0.03	0.13
chr5:142357187-142357673	-0.03	4.49	-0.17	0.87	0.92	45.46	49.63	44.92	43.53	44.46	48.79	5.61	5.58	486	Control	.	.	ARHGAP26	ENSG00000145819.15	ARHGAP26	ENSG00000145819.15	32629	chr5:142357282-142357443	58	0	0	0	0	0	ARHGAP26	0.53	0.02	0.12
chr5:142381719-142382909	0.33	5.15	2.41	0.03	0.09	27.04	27.51	25.17	32.04	35.29	32.79	4.85	5.16	1190	UpNoFDR	.	.	ARHGAP26	ENSG00000145819.15	ARHGAP26	ENSG00000145819.15	7393	chr5:142382596-142382718	18	0	0	0	0	0	ARHGAP26	0.53	0.02	0.12
chr17:43462993-43463251	1.04	0.94	3.35	0	0.02	5.54	5.14	4.4	8.88	11.59	10.7	2.87	3.66	258	Up2	.	.	ARHGAP27	ENSG00000159314.11	ARHGAP27	ENSG00000159314.11	10023	chr17:43463029-43463305	170	23.6	18.4	22.7	22.3	25.4	ARHGAP27	0.49	0.01	0.06
chr11:128987643-128987905	-1.23	0.26	-2.56	0.02	0.07	7.37	5.06	7.74	4.11	5.19	0.96	3.16	2.43	262	Down2NoFDR	.	.	ARHGAP32	ENSG00000134909.18	ARHGAP32	ENSG00000134909.18	46335	chr11:128987506-128987697	20	15.3	9.8	12.8	15.3	12.7	ARHGAP32	-0.26	0.46	0.69
chr17:12719056-12719631	-0.39	3.88	-2.18	0.04	0.12	29.07	32.73	26.68	18.28	25.05	24	4.99	4.62	575	DownNoFDR	.	.	ARHGAP44	ENSG00000006740.16	ARHGAP44	ENSG00000006740.16	25248	chr17:12719280-12719411	19	0	0	0	0	0	ARHGAP44	-0.72	0	0
chr8:1937727-1938208	-0.31	3.22	-1.63	0.12	0.25	21.31	22.04	21.26	17.65	14.41	20.08	4.58	4.29	481	Other	.	.	ARHGEF10,KBTBD11,KBTBD11-OT1	ENSG00000104728.15,ENSG00000176595.3,ENSG00000253696.2	KBTBD11	ENSG00000176595.3	15683	chr8:1937811-1937996	81	0	10.3	0	0	0	ARHGEF10	0.01	0.98	0.99
chr8:1847942-1848349	-0.11	5.08	-0.62	0.54	0.69	75.33	117.23	74.98	72.5	100.17	68.44	6.48	6.35	407	Other	.	.	ARHGEF10	ENSG00000104728.15	ARHGEF10	ENSG00000104728.15	4053	chr8:1847949-1848188	113	0	0	0	0	0	ARHGEF10	0.01	0.98	0.99
chr1:157060062-157060317	-0.66	0.43	-1.67	0.11	0.24	5.27	8.32	6.37	2.64	6.4	3.44	3.15	2.65	255	Other	.	.	ARHGEF11,CYCSP52,ETV3,ETV3L,KRT8P45	ENSG00000117036.11,ENSG00000132694.18,ENSG00000224520.2,ENSG00000235700.1,ENSG00000253831.1	ETV3L	ENSG00000253831.1	9283	chr1:157059901-157060195	63	24.8	16.9	24.4	23.3	25.3	ARHGEF11	0.55	0	0
chr11:120381977-120382224	-0.07	0.52	-0.17	0.87	0.92	5.78	6.44	5.26	2.18	8.25	8.13	3.02	2.98	247	Other	.	.	ARHGEF12	ENSG00000196914.8	ARHGEF12	ENSG00000196914.8	34268	chr11:120381661-120382051	84	0	10.4	0	0	0	ARHGEF12	0.62	0	0.01
chr11:72993014-72993501	0.4	2.62	1.79	0.09	0.21	11.73	12.52	9	11.62	15.07	16.49	3.73	4.05	487	Other	.	.	ARHGEF17,OR8R1P,P2RY6	ENSG00000110237.3,ENSG00000171631.14,ENSG00000256347.1	P2RY6	ENSG00000171631.14	6952	chr11:72993186-72993318	80	0	0	0	0	0	ARHGEF17	1.09	0.03	0.14
chr11:73046533-73046847	0.92	0.85	2.15	0.04	0.13	7.22	1.27	5.43	5.58	9.09	10.79	2.68	3.4	314	UpNoFDR	.	.	ARHGEF17,P2RY6,RELT	ENSG00000054967.12,ENSG00000110237.3,ENSG00000171631.14	ARHGEF17	ENSG00000110237.3	7195	chr11:73046653-73046905	202	11.4	14	12.3	11.2	11.1	ARHGEF17	1.09	0.03	0.14
chr11:73095961-73096759	1.17	4.1	6.16	0	0	12	17.11	14.44	25.33	39.51	32.55	4.06	5.1	798	Up2	.	.	ARHGEF17,RELT	ENSG00000054967.12,ENSG00000110237.3	RELT	ENSG00000054967.12	6269	chr11:73096250-73096454	156	0	0	0	0	0	ARHGEF17	1.09	0.03	0.14
chr1:16514310-16514552	0.14	0.31	0.35	0.73	0.83	5.21	6.02	3.35	5.57	7.3	3.11	2.82	2.89	242	Other	.	.	ANO7P1,ARHGEF19,ARHGEF19-AS1,C1orf134,EPHA2,RSG1	ENSG00000132881.11,ENSG00000142627.12,ENSG00000142632.16,ENSG00000204377.3,ENSG00000234166.1,ENSG00000237276.8	ARHGEF19-AS1	ENSG00000234166.1	9798	chr1:16514218-16514649	225	23.3	17.8	24	21.9	24	ARHGEF19	0.21	0.4	0.66
chr9:35718909-35719612	0.96	4.64	5.49	0	0	23.18	26.77	26.32	38.14	62.63	50.33	4.79	5.69	703	Up	.	.	ARHGEF39,CA9,CREB3,GBA2,MSMP,RGP1,TLN1,TPM2	ENSG00000070610.14,ENSG00000107159.12,ENSG00000107175.10,ENSG00000107185.9,ENSG00000137076.18,ENSG00000137135.17,ENSG00000198467.13,ENSG00000215183.4	TLN1	ENSG00000137076.18	10946	chr9:35719067-35719364	102	0	10.7	0	0	0	ARHGEF39	0.11	0.76	0.89
chr2:131555126-131556067	0.24	4.6	1.63	0.12	0.25	22.94	24.93	23.12	26.06	28.45	29.2	4.7	4.92	941	Other	.	.	AMER3,ARHGEF4,CYCSP8	ENSG00000136002.16,ENSG00000178171.10,ENSG00000232503.1	CYCSP8	ENSG00000232503.1	20907	chr2:131554998-131555892	532	22.9	20.4	23.4	23.3	25.2	ARHGEF4	0.03	0.97	0.99
chr2:131608651-131609431	0.54	4.7	3.47	0	0.02	27.68	31.26	24.24	36.62	44.78	38.6	4.9	5.4	780	Up	.	.	ARHGEF4	ENSG00000136002.16	ARHGEF4	ENSG00000136002.16	13623	chr2:131608880-131609103	65	0	0	0	0	0	ARHGEF4	0.03	0.97	0.99
chr1:27003998-27004301	0.53	0.47	1.33	0.2	0.35	1.94	4.81	5.36	4.45	5.38	5.8	2.62	2.9	303	Other	.	.	ARID1A,snoU13	ENSG00000117713.17,ENSG00000238316.1	ARID1A	ENSG00000117713.17	18224	chr1:27004041-27004254	53	12.7	9.5	12.2	14.4	13.3	ARID1A	0.11	0.43	0.68
chr1:27049889-27050482	0.63	3.6	3.55	0	0.01	17.85	15.64	15.6	23.63	28.42	24.12	4.22	4.79	593	Up	.	.	ARID1A	ENSG00000117713.17	ARID1A	ENSG00000117713.17	3718	chr1:27050067-27050181	31	0	0	0	0	0	ARID1A	0.11	0.43	0.68
chr19:921753-922097	0.68	2.26	2.82	0.01	0.05	10.5	11.56	10.62	13.71	23.31	16.41	3.72	4.3	344	Up	.	.	ARID3A,KISS1R,LLNLR-260G6.1,MED16,R3HDM4	ENSG00000116014.9,ENSG00000116017.6,ENSG00000175221.14,ENSG00000198858.9,ENSG00000275162.1	ARID3A	ENSG00000116017.6	3685	chr19:921597-922062	89	22.2	14.8	22.5	19.6	24.8	ARID3A	0.53	0	0.01
chr19:940819-941270	1.6	0.59	3.83	0	0.01	2.42	2.35	1.08	7.77	6.63	3.34	2.07	3	451	Up2	.	.	ARID3A,KISS1R,LLNLR-260G6.1,MED16,R3HDM4,WDR18	ENSG00000065268.10,ENSG00000116014.9,ENSG00000116017.6,ENSG00000175221.14,ENSG00000198858.9,ENSG00000275162.1	ARID3A	ENSG00000116017.6	8310	chr19:940878-940993	26	0	10.1	0	0	0	ARID3A	0.53	0	0.01
chr2:97220001-97220406	0.33	1.24	1.08	0.29	0.46	7.05	4.25	4.21	7.65	7.05	4.96	2.88	3.13	405	Other	.	.	ARID5A,KANSL3,NEURL3	ENSG00000114982.17,ENSG00000163121.9,ENSG00000196843.15	ARID5A	ENSG00000196843.15	6874	chr2:97220195-97220308	28	22.5	16.7	23.5	20.9	24.6	ARID5A	0.33	0.06	0.23
chr11:30364325-30364880	-0.09	5.87	-0.69	0.5	0.65	103.07	117.96	105.14	107.07	102.11	96.08	6.79	6.7	555	Other	.	.	ARL14EP,RPL12P30	ENSG00000152219.4,ENSG00000242353.1	ARL14EP	ENSG00000152219.4	11134	chr11:30364417-30364561	45	0	0	0	0	0	ARL14EP	0.02	0.91	0.96
chr17:79643036-79643352	0.29	0.5	0.78	0.44	0.61	3.72	3.77	4.11	3.84	7.74	3.57	2.63	2.83	316	Other	.	.	ARL16,CCDC137,HGS,MRPL12,NPLOC4,OXLD1,PDE6G,SLC25A10,TSPAN10	ENSG00000182446.13,ENSG00000182612.10,ENSG00000183048.11,ENSG00000185298.12,ENSG00000185359.12,ENSG00000185527.11,ENSG00000204237.4,ENSG00000214087.8,ENSG00000262814.6	CCDC137	ENSG00000185298.12	4417	chr17:79643015-79643181	75	17.5	14.3	19.6	19	15.8	ARL16	0.22	0.2	0.45
chr10:104488839-104489324	0.11	1.11	0.37	0.71	0.82	4.68	4.1	3.85	4.17	3.64	5.95	2.7	2.77	485	Other	.	.	ARL3,SFXN2,WBP1L	ENSG00000138175.8,ENSG00000156398.12,ENSG00000166272.16	SFXN2	ENSG00000156398.12	2582	chr10:104488895-104489260	180	16	12.7	18.4	15.6	18.9	ARL3	0.27	0.08	0.26
chr2:235392243-235392979	0.65	3.65	3.73	0	0.01	13.35	15.13	12.57	21.6	22.16	19.94	4	4.56	736	Up	.	.	ARL4C,HSPE1P9	ENSG00000188042.7,ENSG00000232690.1	ARL4C	ENSG00000188042.7	12265	chr2:235392433-235392885	56	0	0	0	9.4	0	ARL4C	0.07	0.9	0.96
chr17:41446216-41446967	1.33	3.93	6.93	0	0	10.96	15.53	12.43	26.02	40.17	31.24	3.92	5.1	751	Up2	.	.	ARL4D,LINC00910	ENSG00000175906.4,ENSG00000188825.13	LINC00910	ENSG00000188825.13	18713	chr17:41446266-41446592	61	11.5	15.9	12.7	13.1	11	ARL4D	-0.33	0.49	0.72
chr17:41437990-41439164	1.46	4.63	8.04	0	0	12.52	12.64	12.72	27.89	47.46	32.17	3.9	5.22	1174	Up2	.	.	ARL4D,LINC00910	ENSG00000175906.4,ENSG00000188825.13	LINC00910	ENSG00000188825.13	26516	chr17:41438367-41438549	40	0	0	0	0	0	ARL4D	-0.33	0.49	0.72
chr4:57410760-57411107	-0.8	1.18	-2.22	0.04	0.11	5.81	11.08	9.82	2.72	7.44	5.06	3.45	2.83	347	DownNoFDR	.	.	ARL9,GLDCP1,SRP72,THEGL	ENSG00000174780.15,ENSG00000196503.2,ENSG00000248590.2,ENSG00000249693.2	THEGL	ENSG00000249693.2	12776	chr4:57410845-57411067	87	22.8	20.4	22.4	22.1	25.3	ARL9	-0.12	0.72	0.86
chr6:109156593-109156793	-0.02	0.76	-0.06	0.95	0.97	7.14	7.29	10.55	12.8	7.47	5.65	3.4	3.4	200	Other	.	.	ARMC2,ZNF259P1	ENSG00000118690.12,ENSG00000219565.2	ARMC2	ENSG00000118690.12	12827	chr6:109156603-109156746	66	23.6	20.1	24.5	22.8	23.9	ARMC2	0.53	0.15	0.38
chr17:73113483-73114037	1.43	2.89	7.12	0	0	7.88	9.57	7.18	20.92	22.32	21.97	3.39	4.59	554	Up2	.	.	ARMC7,HN1,NT5C,SLC16A5,TRIM80P,Y_RNA	ENSG00000125449.6,ENSG00000125458.6,ENSG00000170190.15,ENSG00000189159.15,ENSG00000206713.1,ENSG00000232724.1,ENSG00000252042.1	ARMC7	ENSG00000125449.6	3097	chr17:73113668-73113852	33	0	0	0	0	0	ARMC7	0.46	0.02	0.11
chr2:232277149-232277373	-0.77	0.24	-1.73	0.1	0.22	7.13	5.92	6.88	1.8	8.49	3.36	3.16	2.66	224	Other	.	.	ARMC9,B3GNT7,NCL,ZBTB8OSP2	ENSG00000115053.15,ENSG00000135931.17,ENSG00000156966.6,ENSG00000172799.5	B3GNT7	ENSG00000156966.6	15262	chr2:232277150-232277271	44	15.3	12.5	15.3	15.5	16.3	ARMC9	0.63	0	0.01
chr2:232092999-232093445	1.33	3.4	6.6	0	0	12.43	19.91	13.65	32.33	42.66	36.85	4.12	5.3	446	Up2	.	.	ARMC9	ENSG00000135931.17	ARMC9	ENSG00000135931.17	6609	chr2:232092816-232093211	49	0	0	0	0	0	ARMC9	0.63	0	0.01
chr1:211649714-211649959	-0.71	-0.15	-1.24	0.23	0.39	3.77	7.57	3.64	4.95	0.55	4.61	2.83	2.39	245	Other	.	.	ARPC3P2,RD3	ENSG00000198570.5,ENSG00000238137.2	RD3	ENSG00000198570.5	15414	chr1:211649781-211649918	13	0	0	0	0	0	ARPC3P2	-0.23	0.84	0.93
chr1:211642021-211642468	-0.53	3.22	-2.52	0.02	0.07	29.32	21.64	24.33	22.01	13.38	17.68	4.77	4.3	447	DownNoFDR	.	.	ARPC3P2,RD3	ENSG00000198570.5,ENSG00000238137.2	RD3	ENSG00000198570.5	22905	chr1:211642079-211642244	15	0	0	0	0	0	ARPC3P2	-0.23	0.84	0.93
chr1:183624752-183624959	-0.16	0.83	-0.47	0.64	0.77	6.9	10.88	9.41	9.76	5.91	7.88	3.49	3.33	207	Other	.	.	APOBEC4,ARPC5,RGL1	ENSG00000143344.15,ENSG00000162704.15,ENSG00000173627.7	APOBEC4	ENSG00000173627.7	2302	chr1:183624685-183624813	54	21.9	13.5	21.3	20.4	21.5	ARPC5	0.64	0	0.01
chr11:74959781-74960025	-0.55	0.48	-1.52	0.14	0.28	6.2	7.06	6.99	3.87	3.9	5.66	3.18	2.75	244	Other	.	.	ARRB1,SLCO2B1,TPBGL,ZDHHC20P3	ENSG00000137486.16,ENSG00000137491.14,ENSG00000255460.1,ENSG00000261594.3	TPBGL	ENSG00000261594.3	7831	chr11:74959818-74960112	60	15.1	0	13.8	15.2	15.2	ARRB1	-1.48	0.05	0.2
chr11:75095680-75095880	0.77	-0.32	1.58	0.13	0.27	3.78	3.98	1.62	6.06	4.08	4.39	2.41	2.83	200	Other	.	.	ARRB1,KLHL35,RPS3	ENSG00000137486.16,ENSG00000149243.15,ENSG00000149273.14	RPS3	ENSG00000149273.14	14651	chr11:75095524-75095916	46	19.9	18.8	21.1	17.5	21.7	ARRB1	-1.48	0.05	0.2
chr17:4624988-4625513	1.39	1.98	4.68	0	0	3.2	7.32	4.33	8.21	14.24	13.86	2.82	3.82	525	Up2	.	.	ARRB2,CXCL16,MED11,PELP1,TM4SF5,ZMYND15	ENSG00000141456.14,ENSG00000141480.17,ENSG00000141497.13,ENSG00000142484.6,ENSG00000161920.9,ENSG00000161921.14	ARRB2	ENSG00000141480.17	4257	chr17:4625100-4625251	73	0	0	9.8	0	0	ARRB2	-0.07	0.6	0.79
chr19:18169169-18169594	1.13	1.3	3.4	0	0.02	5.14	4.37	2.48	8.56	11.51	5.9	2.63	3.42	425	Up2	.	.	ARRDC2,IL12RB1,MAST3,RPS18P13	ENSG00000096996.15,ENSG00000099308.10,ENSG00000105643.9,ENSG00000243455.3	RPS18P13	ENSG00000243455.3	9722	chr19:18169299-18169723	93	21.9	15	20	20.7	21.9	ARRDC2	0.09	0.52	0.74
chr5:149637714-149638154	0.18	4.27	1	0.33	0.5	40.47	53.01	32.83	43.79	51.89	43.06	5.45	5.6	440	Other	.	.	ARSI,CAMK2A	ENSG00000070808.15,ENSG00000183876.8	CAMK2A	ENSG00000070808.15	6806	chr5:149637837-149637992	34	0	0	0	0	0	ARSI	3.6	0.01	NA
chr1:44440413-44440863	0.8	3.77	4.07	0	0.01	22.4	27.39	19.84	31.44	51.04	38.75	4.66	5.39	450	Up	.	.	ARTN,B4GALT2,CCDC24,DPH2,IPO13,SLC6A9	ENSG00000117407.16,ENSG00000117408.10,ENSG00000117411.16,ENSG00000132768.13,ENSG00000159214.12,ENSG00000196517.11	DPH2	ENSG00000132768.13	3272	chr1:44440467-44440589	40	0	0	0	0	8.4	ARTN	-0.24	0.64	0.82
chr22:19935226-19935616	0.71	2.91	3.16	0	0.03	15.29	14.61	14.78	17.27	32.41	26.06	4.1	4.74	390	Up	.	.	ARVCF,COMT,TXNRD2	ENSG00000093010.11,ENSG00000099889.13,ENSG00000184470.20	COMT	ENSG00000093010.11	2850	chr22:19935178-19935482	185	16.6	11.4	17.9	18.3	14.7	ARVCF	1.3	0	0.02
chr8:131449911-131450326	0.37	3.98	2.21	0.04	0.12	31.58	36.09	33.05	38.96	44.86	45.35	5.16	5.5	415	UpNoFDR	.	.	ASAP1	ENSG00000153317.14	ASAP1	ENSG00000153317.14	5457	chr8:131449972-131450093	46	0	0	0	0	7.7	ASAP1	0.91	0	0.01
chr8:131370373-131371474	0.37	5.66	2.45	0.02	0.08	39.6	43.09	38.77	50.3	66.16	42.62	5.42	5.77	1101	UpNoFDR	.	.	ASAP1	ENSG00000153317.14	ASAP1	ENSG00000153317.14	17191	chr8:131370784-131370943	34	0	11.4	0	0	9.7	ASAP1	0.91	0	0.01
chr1:23851309-23851954	1.37	3.43	6.15	0	0	13.15	11.71	7.3	26.95	32.66	21.59	3.67	4.86	645	Up2	.	.	ASAP3,E2F2,ID3	ENSG00000007968.6,ENSG00000088280.18,ENSG00000117318.8	E2F2	ENSG00000007968.6	5422	chr1:23851353-23851514	13	0	0	0	0	0	ASAP3	2.83	0	0
chr10:5665164-5665436	-1.12	1.5	-3.69	0	0.01	12.04	19	15.81	6.94	5	8.76	4.15	3.18	272	Down2	.	.	ASB13	ENSG00000196372.12	ASB13	ENSG00000196372.12	18339	chr10:5665182-5665500	72	16	11.5	16.2	16.9	19.4	ASB13	-0.51	0.01	0.05
chr14:94468236-94468574	0.02	0.45	0.06	0.95	0.97	4.22	5.49	2.64	5.98	2.41	3.71	2.66	2.63	338	Other	.	.	ASB2,DDX24,LINC00521,OTUB2	ENSG00000089723.9,ENSG00000089737.15,ENSG00000100628.11,ENSG00000175699.12	LINC00521	ENSG00000175699.12	4550	chr14:94468135-94468480	29	19.3	17.2	19.3	21.5	18.8	ASB2	2.05	0	0
chr7:95141156-95141644	-1.29	2.16	-5.26	0	0	14.46	11.95	16.13	6.07	5.85	5.4	4.03	3.01	488	Down2	.	.	ASB4,GS1-306C12.1	ENSG00000005981.12,ENSG00000279525.1	ASB4	ENSG00000005981.12	25943	chr7:95141177-95141393	18	18.6	0	16.9	16.9	18.5	ASB4	-0.87	0.53	NA
chr12:48591698-48592357	0.85	5.28	5.42	0	0	40.28	53.09	40.03	71.56	94.86	71.39	5.54	6.34	659	Up	.	.	ASB8,CCDC184,OR10AD1,PHBP18	ENSG00000172640.3,ENSG00000177875.4,ENSG00000177981.10,ENSG00000257885.1	OR10AD1	ENSG00000172640.3	4813	chr12:48591476-48592132	183	0	9.7	10.8	9.7	8.3	ASB8	0	1	1
chr15:93374829-93375528	0.46	5.42	3.22	0	0.02	50.47	58.97	48.07	63.81	83.02	69.46	5.77	6.21	699	Up	.	.	ASB9P1,FAM174B	ENSG00000185442.12,ENSG00000258527.1	FAM174B	ENSG00000185442.12	21716	chr15:93375025-93375207	106	0	11.4	0	0	7.9	ASB9P1	-1.96	0.63	NA
chr15:93363574-93363951	0.59	3.41	3.05	0.01	0.03	25.18	25.31	18.73	30.38	40.37	32.61	4.65	5.19	377	Up	.	.	ASB9P1,FAM174B	ENSG00000185442.12,ENSG00000258527.1	FAM174B	ENSG00000185442.12	10461	chr15:93363650-93363759	40	0	14.7	0	0	10.4	ASB9P1	-1.96	0.63	NA
chr10:74020555-74021216	1.35	3.43	7.25	0	0	10.93	10.03	9.45	22.63	29.61	25.81	3.64	4.82	661	Up2	.	.	ANAPC16,ASCC1,DDIT4,Y_RNA	ENSG00000138303.17,ENSG00000166295.8,ENSG00000168209.4,ENSG00000200170.1	DDIT4	ENSG00000168209.4	12463	chr10:74020821-74020979	31	14.9	9.5	15.3	12.8	0	ASCC1	0.23	0.12	0.34
chr22:22764545-22764956	0.42	3.71	2.14	0.04	0.13	24.32	35.79	24.49	31.15	44.64	34.8	4.91	5.28	411	UpNoFDR	.	.	ASH2LP1,LL22NC03-22A12.12,LL22NC03-22A12.9	ENSG00000224144.1,ENSG00000232603.1,ENSG00000237428.1	ASH2LP1	ENSG00000224144.1	9708	chr22:22764603-22764780	217	10.6	0	13	12.4	11.6	ASH2LP1	0.11	0.83	0.93
chr22:22777112-22777513	0.85	2.79	3.79	0	0.01	12.99	14.21	11.33	20.16	31.52	19.09	3.92	4.66	401	Up	.	.	ASH2LP1	ENSG00000224144.1	ASH2LP1	ENSG00000224144.1	2449	chr22:22777134-22777342	354	22	21	21.3	19.7	22.6	ASH2LP1	0.11	0.83	0.93
chr17:32527070-32527391	0.24	0.96	0.61	0.55	0.7	8.11	2.89	6.07	10.91	6.77	3.91	2.94	3.18	321	Other	.	.	ASIC2	ENSG00000108684.14	ASIC2	ENSG00000108684.14	25088	chr17:32526894-32527207	145	14.9	10.7	12.9	12.4	12.4	ASIC2	-0.39	0.18	0.42
chr2:220394958-220395291	-1.13	1.64	-3.81	0	0.01	10.34	16.32	15.6	8.09	4.9	5.65	4.01	3.07	333	Down2	.	.	ASIC4,CHPF,INHA,OBSL1,SPEG,TMEM198	ENSG00000072182.12,ENSG00000072195.10,ENSG00000123989.13,ENSG00000123999.4,ENSG00000124006.14,ENSG00000188760.10	CHPF	ENSG00000123989.13	12528	chr2:220394946-220395085	115	19.9	12.2	19	18.9	20.7	ASIC4	0.46	0.37	0.63
chr7:65564725-65565638	0.86	3.99	4.46	0	0	13.43	15.82	10.22	21.69	29.02	19.93	3.93	4.68	913	Up	.	.	ASL,CRCP	ENSG00000126522.16,ENSG00000241258.6	ASL	ENSG00000126522.16	10499	chr7:65564934-65565140	16	0	0	0	0	0	ASL	0	0.98	0.99
chr7:97464964-97465215	-1.98	0.12	-3.83	0	0.01	6.02	12.67	8.08	1.61	2.71	1.5	3.45	2.07	251	Down2	.	.	ASNS,SNRPCP9	ENSG00000070669.16,ENSG00000231812.1	ASNS	ENSG00000070669.16	18972	chr7:97464871-97465028	20	0	0	0	0	0	ASNS	0.03	0.9	0.96
chr8:62475879-62476162	-1.9	2.15	-7.28	0	0	31.46	27.63	30.69	10	8.64	5.76	5.01	3.36	283	Down2	.	.	ASPH,KRT8P3	ENSG00000198363.15,ENSG00000254285.3	KRT8P3	ENSG00000254285.3	14618	chr8:62475949-62476195	57	16.3	11.9	15.2	14.7	14.7	ASPH	-0.05	0.72	0.87
chr17:79925646-79926245	1.03	3.53	4.7	0	0	12.2	16.82	12.06	20.92	38.8	24.93	3.99	4.89	599	Up2	.	.	ASPSCR1,MAFG,MAFG-AS1,MYADML2,NOTUM,PYCR1,SIRT7	ENSG00000169696.15,ENSG00000183010.16,ENSG00000185105.4,ENSG00000185269.11,ENSG00000187531.13,ENSG00000197063.10,ENSG00000265688.1	NOTUM	ENSG00000185269.11	5931	chr17:79925779-79926041	54	0	10	9.1	0	0	ASPSCR1	0.2	0.38	0.64
chr17:79924768-79925221	1.11	2.62	4.23	0	0	11.31	9.95	6.81	19.93	27.9	13.85	3.52	4.47	453	Up2	.	.	ASPSCR1,MAFG,MAFG-AS1,MYADML2,NOTUM,PYCR1,SIRT7	ENSG00000169696.15,ENSG00000183010.16,ENSG00000185105.4,ENSG00000185269.11,ENSG00000187531.13,ENSG00000197063.10,ENSG00000265688.1	NOTUM	ENSG00000185269.11	5053	chr17:79924823-79925025	149	10.5	0	11.8	10.3	9.1	ASPSCR1	0.2	0.38	0.64
chr2:96840356-96840613	-0.83	0.27	-2.05	0.05	0.15	5.56	6.19	6.63	3.67	2.12	4.39	3.07	2.49	257	Other	.	.	ASTL,DUSP2,STARD7,STARD7-AS1	ENSG00000084090.13,ENSG00000158050.4,ENSG00000188886.3,ENSG00000204685.6	STARD7	ENSG00000084090.13	13242	chr2:96840403-96840524	98	18.1	20.1	18	16.6	18	ASTL	0	1	1
chr1:177150691-177151367	-0.46	3.11	-2.25	0.04	0.11	17.4	14.31	13.09	9.17	12.46	10.95	4.1	3.71	676	DownNoFDR	.	.	ASTN1,BRINP2	ENSG00000152092.15,ENSG00000198797.6	BRINP2	ENSG00000198797.6	10058	chr1:177150884-177151209	87	13.2	0	12.9	12.4	11.8	ASTN1	-0.91	0.16	0.4
chr12:27037943-27038219	-0.96	0.72	-2.77	0.01	0.05	8.83	7.68	7.94	3.91	5.42	3.18	3.38	2.68	276	DownNoFDR	.	.	ASUN	ENSG00000064102.14	ASUN	ENSG00000064102.14	21198	chr12:27038004-27038114	14	20.5	13.7	19.2	20.5	19.3	ASUN	-0.23	0.26	0.51
chr20:31057783-31058504	-0.28	2.49	-1.11	0.28	0.45	8.62	12.13	6.19	6.54	5.84	8.35	3.46	3.19	721	Other	.	.	ASXL1,NOL4L	ENSG00000171456.16,ENSG00000197183.12	NOL4L	ENSG00000197183.12	4034	chr20:31057978-31058150	29	15.4	13.3	17.9	17.2	18.9	ASXL1	0.09	0.63	0.81
chr20:31027012-31027781	0.53	4.24	2.83	0.01	0.05	19.77	24.47	17.94	22.25	34.99	32.14	4.52	4.98	769	Up	.	.	ASXL1,NOL4L	ENSG00000171456.16,ENSG00000197183.12	ASXL1	ENSG00000171456.16	8192	chr20:31027351-31027590	141	12	0	13.8	13.7	11.6	ASXL1	0.09	0.63	0.81
chr1:1440429-1440947	0.53	1.4	1.91	0.07	0.18	4.38	4.09	3.92	6.24	7.08	4.84	2.68	3.05	518	Other	.	.	ATAD3A,ATAD3B,ATAD3C,SSU72,TMEM240	ENSG00000160072.19,ENSG00000160075.11,ENSG00000197785.13,ENSG00000205090.8,ENSG00000215915.9	ATAD3A	ENSG00000197785.13	6585	chr1:1440429-1440658	103	12.1	9.6	11.1	0	10.9	ATAD3A	-0.66	0.01	0.05
chr1:1440429-1440947	0.53	1.4	1.91	0.07	0.18	4.38	4.09	3.92	6.24	7.08	4.84	2.68	3.05	518	Other	.	.	ATAD3A,ATAD3B,ATAD3C,SSU72,TMEM240	ENSG00000160072.19,ENSG00000160075.11,ENSG00000197785.13,ENSG00000205090.8,ENSG00000215915.9	ATAD3A	ENSG00000197785.13	6585	chr1:1440429-1440658	103	12.1	9.6	11.1	0	10.9	ATAD3B	-0.59	0.01	0.08
chr1:1440429-1440947	0.53	1.4	1.91	0.07	0.18	4.38	4.09	3.92	6.24	7.08	4.84	2.68	3.05	518	Other	.	.	ATAD3A,ATAD3B,ATAD3C,SSU72,TMEM240	ENSG00000160072.19,ENSG00000160075.11,ENSG00000197785.13,ENSG00000205090.8,ENSG00000215915.9	ATAD3A	ENSG00000197785.13	6585	chr1:1440429-1440658	103	12.1	9.6	11.1	0	10.9	ATAD3C	-0.4	0.24	0.49
chr6:30646959-30647159	0.36	1.19	1.26	0.22	0.39	9.66	11.27	8.93	12.8	13.59	11.29	3.61	3.89	200	Other	.	.	ATAT1,C6orf136,DHX16,MDC1,MDC1-AS1,NRM,PPP1R18,PTMAP1,RPL7P4,TUBB	ENSG00000137337.14,ENSG00000137343.17,ENSG00000137404.14,ENSG00000146112.11,ENSG00000196230.12,ENSG00000204560.9,ENSG00000204564.11,ENSG00000224328.1,ENSG00000228415.3,ENSG00000230449.1	PPP1R18	ENSG00000146112.11	5362	chr6:30646886-30647116	131	0	0	0	0	8.1	ATAT1	-0.11	0.7	0.86
chr2:176045619-176046712	0.32	4.53	2.1	0.05	0.14	17.75	20.37	18.56	22.19	26.36	22.27	4.4	4.69	1093	UpNoFDR	.	.	ATF2,Y_RNA	ENSG00000115966.16,ENSG00000200121.1	Y_RNA	ENSG00000200121.1	4302	chr2:176045726-176045876	34	0	10.2	0	0	0	ATF2	0.26	0.12	0.34
chr1:212803510-212803881	-0.95	0.97	-2.81	0.01	0.05	6.79	6.43	8.31	5.08	4.03	2.37	3.24	2.59	371	Down	.	.	ATF3,FAM71A	ENSG00000162771.7,ENSG00000162772.16	FAM71A	ENSG00000162771.7	5694	chr1:212803567-212803767	36	0	0	9.3	0	0	ATF3	0.32	NA	NA
chr1:212731797-212732689	0.41	4.31	2.51	0.02	0.08	18.46	21.54	17.92	24.77	29.1	22.79	4.43	4.79	892	UpNoFDR	.	.	ATF3	ENSG00000162772.16	ATF3	ENSG00000162772.16	5988	chr1:212732273-212732427	51	9.5	10.4	13	11.3	12.4	ATF3	0.32	NA	NA
chr22:39930925-39931133	0.94	0.98	2.8	0.01	0.05	6.87	4.46	8.58	10.36	18.95	11.46	3.13	3.95	208	Up	.	.	ATF4,CACNA1I,MIEF1,RPS19BP1	ENSG00000100335.12,ENSG00000100346.17,ENSG00000128272.14,ENSG00000187051.8	RPS19BP1	ENSG00000187051.8	2066	chr22:39930797-39931095	32	18.6	12.3	18.5	18.4	19.4	ATF4	-0.16	0.34	0.6
chr1:161708883-161709200	0.53	2.1	2.2	0.04	0.12	9.8	10.45	13.31	14.45	15.43	18.6	3.75	4.2	317	UpNoFDR	.	.	ATF6,DUSP12,FCRLA,FCRLB,Y_RNA	ENSG00000081721.11,ENSG00000118217.5,ENSG00000132185.16,ENSG00000162746.14,ENSG00000199595.1	DUSP12	ENSG00000081721.11	10349	chr1:161708719-161709064	95	0	0	0	0	0	ATF6	-0.01	0.97	0.99
chr12:54069608-54070290	1.11	4.32	6.6	0	0	18.85	22.15	18.92	37.34	51.81	40.84	4.47	5.5	682	Up2	.	.	ATF7,CALCOCO1	ENSG00000012822.15,ENSG00000170653.18	CALCOCO1	ENSG00000012822.15	38123	chr12:54069844-54070304	288	13.1	11.8	13.2	12.6	13.4	ATF7	0.1	0.4	0.66
chr16:10603530-10603780	-1.09	1.06	-3.48	0	0.02	13.1	12.19	10.71	5.93	5.44	5.02	3.84	2.96	250	Down2	.	.	ATF7IP2,EMP2,LINC01290	ENSG00000166669.13,ENSG00000213853.9,ENSG00000260468.1	LINC01290	ENSG00000260468.1	18279	chr16:10603569-10603729	76	22	17.5	21.1	20.4	19.1	ATF7IP2	-0.13	0.85	0.93
chr12:52512267-52512763	0.4	3.99	2.37	0.03	0.09	27.27	31	25.69	33.41	39.18	36.93	4.92	5.28	496	UpNoFDR	.	.	ATG101,OR7E47P	ENSG00000123395.14,ENSG00000257542.4,ENSG00000272724.1	OR7E47P	ENSG00000257542.4	11205	chr12:52512355-52512533	147	0	0	0	0	0	ATG101	NA	NA	NA
chr12:52419582-52419916	0.96	2.18	3.81	0	0.01	7.29	10.71	11.42	16.54	24.01	16.53	3.58	4.4	334	Up	.	.	ACVR1B,ATG101,GRASP,NR4A1	ENSG00000123358.19,ENSG00000123395.14,ENSG00000135503.12,ENSG00000161835.10	NR4A1	ENSG00000123358.19	2966	chr12:52419311-52419820	182	22.1	17	22.1	21.2	21.1	ATG101	NA	NA	NA
chr12:52426706-52427206	1.06	4.64	6.2	0	0	37.63	36.05	30.68	57.4	86.43	74.78	5.21	6.21	500	Up2	.	.	ACVR1B,ATG101,GRASP,NR4A1,OR7E47P	ENSG00000123358.19,ENSG00000123395.14,ENSG00000135503.12,ENSG00000161835.10,ENSG00000257542.4	NR4A1	ENSG00000123358.19	3756	chr12:52426774-52427034	257	10.1	15.3	11.4	10.2	13.6	ATG101	NA	NA	NA
chr2:242549594-242550148	0.73	4.04	4.36	0	0	23.96	23.92	21.39	33.08	42.19	39.86	4.66	5.34	554	Up	.	.	ATG4B,THAP4	ENSG00000168397.16,ENSG00000176946.11	THAP4	ENSG00000176946.11	6757	chr2:242549633-242549901	477	9.3	14	11.3	10.7	11.6	ATG4B	0.16	0.21	0.47
chr11:268878-269721	1.22	3.64	6.42	0	0	8.97	9.59	10.4	21.1	28.53	19.05	3.58	4.64	843	Up2	.	.	ATHL1,IFITM1,IFITM2,IFITM5,NLRP6,PSMD13,SIRT3	ENSG00000142082.14,ENSG00000142102.15,ENSG00000174885.12,ENSG00000185201.16,ENSG00000185627.17,ENSG00000185885.15,ENSG00000206013.2	NLRP6	ENSG00000174885.12	8645	chr11:269282-269415	35	0	0	0	0	0	ATHL1	0.51	0.21	0.46
chr1:28573687-28574138	1.25	4.84	6.88	0	0	35.95	43.79	44.63	77.98	132.28	90.69	5.45	6.65	451	Up2	.	.	ATPIF1,DNAJC8,SESN2	ENSG00000126698.10,ENSG00000130766.4,ENSG00000130770.17	ATPIF1	ENSG00000130770.17	11022	chr1:28573746-28573934	82	0	0	0	0	0	ATPIF1	-0.2	0.3	0.56
chr22:46041597-46041886	-0.22	0.91	-0.48	0.64	0.76	4.36	9.63	8.14	1.86	9.87	9.55	3.23	3.08	289	Other	.	.	ATXN10,LINC01589	ENSG00000130638.15,ENSG00000238120.1	ATXN10	ENSG00000130638.15	25793	chr22:46041254-46041859	128	21.9	16.1	21.7	20.1	22	ATXN10	0.03	0.89	0.95
chr12:111882269-111883186	0.66	4.17	4.1	0	0.01	15.94	15.75	15.13	22.04	26.82	25.31	4.16	4.75	917	Up	.	.	ATXN2,SH2B3	ENSG00000111252.10,ENSG00000204842.14	ATXN2	ENSG00000204842.14	8677	chr12:111882747-111882970	147	12.3	13	14.9	11.6	11.4	ATXN2	0.13	0.41	0.66
chr12:111847695-111848218	0.81	3.98	4.53	0	0	23.77	20.27	24.21	38.9	48.85	33.82	4.64	5.41	523	Up	.	.	ATXN2,FAM109A,HSPA8P14,SH2B3	ENSG00000111252.10,ENSG00000198324.13,ENSG00000204842.14,ENSG00000257539.2	SH2B3	ENSG00000111252.10	3943	chr12:111847778-111847922	177	8.6	10.5	8.8	0	0	ATXN2	0.13	0.41	0.66
chr16:28891137-28891619	1.43	3.59	5.84	0	0	12.9	17.6	15.49	25.16	57.23	46.85	4.13	5.43	482	Up2	.	.	ATXN2L,RABEP2,SH2B1,TUFM	ENSG00000168488.18,ENSG00000177548.12,ENSG00000178188.14,ENSG00000178952.8	SH2B1	ENSG00000178188.14	7476	chr16:28891227-28891666	94	0	0	9.7	0	0	ATXN2L	-0.03	0.83	0.93
chr3:64016438-64016775	-0.67	1.63	-2.31	0.03	0.1	13.21	12.19	9.39	4.8	8.87	8.19	3.79	3.23	337	DownNoFDR	.	.	ATXN7,PRICKLE2-AS1,PSMD6,PSMD6-AS2,U3	ENSG00000163635.17,ENSG00000163636.10,ENSG00000200222.1,ENSG00000239653.1,ENSG00000241111.1	PSMD6	ENSG00000163636.10	6753	chr3:64016506-64016689	29	22.6	16.9	23.2	20.2	22.3	ATXN7	0.13	0.38	0.63
chr1:110074975-110075224	0.15	0.96	0.49	0.63	0.76	7.08	6.92	7.5	10.28	8.19	6.05	3.24	3.37	249	Other	.	.	AMIGO1,ATXN7L2,CYB561D1,GNAI3,GPR61	ENSG00000065135.8,ENSG00000156097.12,ENSG00000162650.15,ENSG00000174151.14,ENSG00000181754.6	GPR61	ENSG00000156097.12	7271	chr1:110075082-110075324	36	20.7	16.8	20.9	19.4	20	ATXN7L2	0.17	0.52	0.74
chr1:26221993-26222237	0.31	0.96	1.03	0.31	0.48	7.57	6.52	6.65	8.28	10.03	7.71	3.2	3.45	244	Other	.	.	AUNIP,PAQR7,SNRPFP2,STMN1,Y_RNA	ENSG00000117632.20,ENSG00000127423.10,ENSG00000182749.5,ENSG00000207302.1,ENSG00000229786.1	STMN1	ENSG00000117632.20	2896	chr1:26221962-26222135	180	18.8	16.5	20	18	17.7	AUNIP	-0.38	0.27	0.53
chr1:1307375-1307680	0.69	2.31	2.97	0.01	0.04	10.47	13.47	14.37	17.23	22.72	21.39	3.9	4.5	305	Up	.	.	ANKRD65,AURKAIP1,CCNL2,CPSF3L,CPTP,DVL1,MRPL20,MXRA8,TAS1R3	ENSG00000107404.17,ENSG00000127054.18,ENSG00000162576.16,ENSG00000169962.4,ENSG00000175756.13,ENSG00000221978.11,ENSG00000224051.6,ENSG00000235098.8,ENSG00000242485.5	AURKAIP1	ENSG00000175756.13	2844	chr1:1306910-1307803	76	17.2	12.2	16.1	15.6	16.5	AURKAIP1	-0.1	0.61	0.8
chr1:1306706-1307319	0.92	4.13	4.83	0	0	17.95	24.65	20.26	29.67	48.33	41.14	4.53	5.37	613	Up	.	.	ANKRD65,AURKAIP1,CCNL2,CPSF3L,CPTP,DVL1,MRPL20,MXRA8,TAS1R3	ENSG00000107404.17,ENSG00000127054.18,ENSG00000162576.16,ENSG00000169962.4,ENSG00000175756.13,ENSG00000221978.11,ENSG00000224051.6,ENSG00000235098.8,ENSG00000242485.5	AURKAIP1	ENSG00000175756.13	3205	chr1:1306910-1307803	76	17.2	12.2	16.1	15.6	16.5	AURKAIP1	-0.1	0.61	0.8
chr17:8089480-8089810	2.05	3.06	8.91	0	0	12.22	13.65	11.07	49	68.77	39.16	3.87	5.74	330	Up2	.	.	AURKB,BORCS6,CTC1,LINC00324,PER1,TMEM107,VAMP2	ENSG00000178971.13,ENSG00000178977.3,ENSG00000178999.12,ENSG00000179029.14,ENSG00000179094.13,ENSG00000196544.7,ENSG00000220205.8	BORCS6	ENSG00000196544.7	4415	chr17:8089314-8089554	21	0	0	0	0	0	AURKB	0	1	1
chr15:34354273-34354481	-1.05	-0.76	-1.73	0.1	0.22	5.25	1.91	4.68	1.3	3.27	1.21	2.6	2.05	208	Other	.	.	AVEN,CHRM5,EMC7,PGBD4	ENSG00000134153.9,ENSG00000169857.7,ENSG00000182405.5,ENSG00000184984.9	AVEN	ENSG00000169857.7	22897	chr15:34354115-34354328	39	20.8	13.6	20.3	20.2	20.7	AVEN	-0.29	0.16	0.4
chrX:69317326-69317608	-1.96	0.08	-4.15	0	0	7.45	6.11	8.06	1.43	1.45	2.22	3.24	2	282	Down2	.	.	AWAT2,IGBP1,MTCYBP31,MTND4P31,OTUD6A	ENSG00000089289.15,ENSG00000147160.9,ENSG00000189401.2,ENSG00000226579.1,ENSG00000235382.1	MTCYBP31	ENSG00000226579.1	23716	chrX:69317365-69317598	62	22	16.7	21.7	21.9	21.3	AWAT2	-1.85	0.65	NA
chr8:103826973-103827188	-0.91	1.59	-3.22	0	0.02	20.71	16.64	19.25	8.15	13.91	8.75	4.4	3.62	215	Down	.	.	AZIN1,AZIN1-AS1	ENSG00000155096.13,ENSG00000253320.5	AZIN1	ENSG00000155096.13	15267	chr8:103827015-103827224	57	12.4	0	10.7	13.5	11.4	AZIN1	-0.02	0.9	0.96
chr8:103818544-103820070	0.6	6.93	4.85	0	0	64.35	70	60.58	84.15	118.62	94.8	6.07	6.65	1526	Up	.	.	AZIN1	ENSG00000155096.13	AZIN1	ENSG00000155096.13	22385	chr8:103819605-103820119	115	14.1	10.7	14.5	13.6	15.7	AZIN1	-0.02	0.9	0.96
chr15:44982570-44982878	0.74	1.42	2.73	0.01	0.05	6.27	6.02	7.38	12.25	9.71	11.41	3.14	3.74	308	UpNoFDR	.	.	B2M,PATL2,SPG11,TRIM69,Y_RNA	ENSG00000104133.14,ENSG00000166710.17,ENSG00000185880.12,ENSG00000206957.2,ENSG00000229474.6	Y_RNA	ENSG00000206957.2	6750	chr15:44982596-44982709	33	11	0	12.5	13.6	10.6	B2M	0.1	0.62	0.81
chr2:232277149-232277373	-0.77	0.24	-1.73	0.1	0.22	7.13	5.92	6.88	1.8	8.49	3.36	3.16	2.66	224	Other	.	.	ARMC9,B3GNT7,NCL,ZBTB8OSP2	ENSG00000115053.15,ENSG00000135931.17,ENSG00000156966.6,ENSG00000172799.5	B3GNT7	ENSG00000156966.6	15262	chr2:232277150-232277271	44	15.3	12.5	15.3	15.5	16.3	B3GNT7	1.43	0.13	0.35
chr19:41945442-41946072	1.35	3.79	6.4	0	0	12.4	13.88	14.82	24.6	46.81	36.84	4	5.22	630	Up2	.	.	B3GNT8,BCKDHA,ERICH4,EXOSC5,PCAT19	ENSG00000077348.8,ENSG00000177191.2,ENSG00000204978.2,ENSG00000248098.10,ENSG00000267107.6	ERICH4	ENSG00000204978.2	2992	chr19:41945554-41946041	40	11.7	10.2	13.9	10.3	14	B3GNT8	0.63	0.49	0.72
chr17:80943967-80944386	0.61	2.4	2.82	0.01	0.05	9.82	10.44	10.07	13.51	17.51	15.57	3.63	4.15	419	Up	.	.	B3GNTL1,TBCD	ENSG00000141556.20,ENSG00000175711.8	B3GNTL1	ENSG00000175711.8	20478	chr17:80944055-80944242	60	0	0	0	0	0	B3GNTL1	0.24	0.17	0.42
chr17:80872132-80872802	0.96	3.13	3.79	0	0.01	8.78	8.51	10.66	12.47	29.82	16.29	3.53	4.37	670	Up	.	.	B3GNTL1,TBCD	ENSG00000141556.20,ENSG00000175711.8	TBCD	ENSG00000141556.20	5535	chr17:80872105-80872622	411	15	17.2	15.9	12.8	14.8	B3GNTL1	0.24	0.17	0.42
chr17:80926020-80926479	1.12	1.02	3.13	0	0.03	2.56	4.33	2.3	7.05	8.88	3.83	2.4	3.11	459	Up2	.	.	B3GNTL1,TBCD	ENSG00000141556.20,ENSG00000175711.8	B3GNTL1	ENSG00000175711.8	6813	chr17:80926234-80926440	61	0	0	0	0	0	B3GNTL1	0.24	0.17	0.42
chr12:656227-656427	0.37	0.77	1.16	0.26	0.42	7.56	7.29	6.9	8.08	11.55	8.78	3.26	3.55	200	Other	.	.	B4GALNT3	ENSG00000139044.10	B4GALNT3	ENSG00000139044.10	3928	chr12:656257-656373	123	24.8	21.1	25	22.8	26.4	B4GALNT3	0.07	0.63	0.82
chr12:679031-679318	0.42	1.04	1.29	0.21	0.37	7.61	6.93	4.24	6.57	10.42	7.43	3.08	3.37	287	Other	.	.	B4GALNT3,NINJ2	ENSG00000139044.10,ENSG00000171840.11	B4GALNT3	ENSG00000139044.10	17790	chr12:678936-679325	88	13.7	0	13.8	15.3	16.7	B4GALNT3	0.07	0.63	0.82
chr12:685348-685789	0.69	2.17	2.96	0.01	0.04	7.81	9.32	6.99	12.53	14.48	11.38	3.36	3.91	441	Up	.	.	B4GALNT3,NINJ2	ENSG00000139044.10,ENSG00000171840.11	B4GALNT3	ENSG00000139044.10	24107	chr12:685382-685509	178	24.8	22	22.9	21.7	26.1	B4GALNT3	0.07	0.63	0.82
chr12:700350-701137	1.05	2.89	4.51	0	0	6.3	8.25	5.36	13.87	17.09	9.88	3.15	3.97	787	Up2	.	.	B4GALNT3,NINJ2	ENSG00000139044.10,ENSG00000171840.11	NINJ2	ENSG00000171840.11	18447	chr12:700578-700866	17	0	0	0	0	0	B4GALNT3	0.07	0.63	0.82
chr9:33202538-33202989	0.21	4.91	1.39	0.18	0.33	60.91	72	55.43	70.81	72.92	70.38	6.02	6.2	451	Other	.	.	B4GALT1,B4GALT1-AS1,SPINK4	ENSG00000086062.12,ENSG00000122711.8,ENSG00000233554.5	SPINK4	ENSG00000122711.8	15375	chr9:33202595-33202758	80	0	0	0	11.2	0	B4GALT1	0.19	0.2	0.45
chr1:44440413-44440863	0.8	3.77	4.07	0	0.01	22.4	27.39	19.84	31.44	51.04	38.75	4.66	5.39	450	Up	.	.	ARTN,B4GALT2,CCDC24,DPH2,IPO13,SLC6A9	ENSG00000117407.16,ENSG00000117408.10,ENSG00000117411.16,ENSG00000132768.13,ENSG00000159214.12,ENSG00000196517.11	DPH2	ENSG00000132768.13	3272	chr1:44440467-44440589	40	0	0	0	0	8.4	B4GALT2	-1.04	0.01	0.08
chr11:66095864-66096128	0.54	1.32	1.96	0.06	0.17	7.64	8.53	7.07	10.21	12.35	10.93	3.33	3.75	264	Other	.	.	B4GAT1,BRMS1,CD248,CNIH2,RIN1,SLC29A2,TMEM151A,YIF1A	ENSG00000174669.11,ENSG00000174684.6,ENSG00000174744.13,ENSG00000174791.10,ENSG00000174807.3,ENSG00000174851.14,ENSG00000174871.10,ENSG00000179292.4	RIN1	ENSG00000174791.10	4896	chr11:66095790-66096015	182	22.4	20.1	23.3	21.9	22.4	B4GAT1	NA	NA	NA
chr11:66079634-66080736	1.49	5.32	8.42	0	0	21.19	24.41	19.59	46.1	81.14	58.98	4.58	5.97	1102	Up2	.	.	B4GAT1,BRMS1,CD248,CNIH2,RAB1B,RIN1,TMEM151A,YIF1A	ENSG00000174684.6,ENSG00000174744.13,ENSG00000174791.10,ENSG00000174807.3,ENSG00000174851.14,ENSG00000174871.10,ENSG00000174903.14,ENSG00000179292.4	CD248	ENSG00000174807.3	3779	chr11:66079676-66079889	118	0	11.7	0	0	0	B4GAT1	NA	NA	NA
chr11:66079634-66080736	1.49	5.32	8.42	0	0	21.19	24.41	19.59	46.1	81.14	58.98	4.58	5.97	1102	Up2	.	.	B4GAT1,BRMS1,CD248,CNIH2,RAB1B,RIN1,TMEM151A,YIF1A	ENSG00000174684.6,ENSG00000174744.13,ENSG00000174791.10,ENSG00000174807.3,ENSG00000174851.14,ENSG00000174871.10,ENSG00000174903.14,ENSG00000179292.4	CD248	ENSG00000174807.3	3779	chr11:66080386-66080547	208	0	0	0	0	0	B4GAT1	NA	NA	NA
chr17:19273901-19274572	1.4	2.75	6.73	0	0	5.76	6.12	6.41	14.66	19.04	15.33	3.07	4.21	671	Up2	.	.	B9D1,EPN2,MAPK7,MFAP4,RNF112,snoMe28S-Am2634	ENSG00000072134.15,ENSG00000108641.14,ENSG00000128482.15,ENSG00000166482.11,ENSG00000166484.19,ENSG00000265335.1	MAPK7	ENSG00000166484.19	6463	chr17:19273938-19274132	40	9.3	0	10.3	0	8.1	B9D1	0.22	0.43	0.68
chr19:41829441-41829890	1.25	3.5	7.01	0	0	17.59	16.82	14.64	38.71	40.86	36.88	4.22	5.36	449	Up2	.	.	B9D2,CCDC97,HNRNPUL1,TGFB1,TMEM91	ENSG00000105323.16,ENSG00000105329.9,ENSG00000123810.7,ENSG00000142039.3,ENSG00000142046.14	CCDC97	ENSG00000142039.3	3803	chr19:41829628-41829786	90	18	17.6	20.3	18.4	17.1	B9D2	-0.06	0.86	0.94
chr8:104137236-104137558	-1.08	1.63	-3.82	0	0.01	10.96	14.41	16.89	6.28	6.75	6.23	4.02	3.12	322	Down2	.	.	BAALC,BAALC-AS1,BAALC-AS2,LINC01181,MTCO1P4,MTCO2P4,MTND1P5	ENSG00000164929.16,ENSG00000236939.2,ENSG00000247081.7,ENSG00000250929.2,ENSG00000253556.1,ENSG00000253795.1,ENSG00000253977.1	LINC01181	ENSG00000250929.2	3976	chr8:104137113-104137248	16	0	0	0	0	0	BAALC	0.35	0.33	0.59
chr8:104196810-104197516	0.09	6.35	0.73	0.47	0.63	107.56	126.9	103.69	112.8	123	119.6	6.84	6.92	706	Other	.	.	BAALC,BAALC-AS1,BAALC-AS2	ENSG00000164929.16,ENSG00000236939.2,ENSG00000247081.7	BAALC-AS1	ENSG00000247081.7	12443	chr8:104196992-104197146	38	0	0	0	0	0	BAALC	0.35	0.33	0.59
chr9:104074107-104074375	-2.1	0.75	-5.31	0	0	10.66	12.86	15.14	2.51	3.04	2.81	3.91	2.35	268	Down2	.	.	BAATP1,PLPPR1,TRMT112P4	ENSG00000148123.14,ENSG00000227411.1,ENSG00000236763.2	BAATP1	ENSG00000227411.1	27254	chr9:104074125-104074310	46	20.3	14.8	17.6	18.4	19	BAATP1	-2.94	0.46	NA
chr19:17371799-17372087	0.58	1	1.82	0.08	0.2	6.42	6.44	4.23	6.55	8.02	10.46	2.99	3.4	288	Other	.	.	ABHD8,ANKLE1,BABAM1,DDA1,MRPL34,NR2F6,OCEL1,USE1,USHBP1	ENSG00000053501.12,ENSG00000099330.8,ENSG00000105393.15,ENSG00000127220.5,ENSG00000130307.11,ENSG00000130311.10,ENSG00000130312.6,ENSG00000160113.5,ENSG00000160117.14	USHBP1	ENSG00000130307.11	3436	chr19:17371665-17371909	184	22.6	17.9	22.1	23	23.4	BABAM1	NA	NA	NA
chr19:17346533-17346958	1.16	1.17	3.15	0	0.03	4.74	4.68	1.91	5.07	11.19	7.68	2.57	3.32	425	Up2	.	.	ANKLE1,BABAM1,MYO9B,NR2F6,OCEL1,USE1,USHBP1	ENSG00000053501.12,ENSG00000099330.8,ENSG00000099331.13,ENSG00000105393.15,ENSG00000130307.11,ENSG00000160113.5,ENSG00000160117.14	OCEL1	ENSG00000099330.8	7468	chr19:17346729-17346871	46	0	12.2	0	0	0	BABAM1	NA	NA	NA
chr21:11110190-11110524	-0.07	1.21	-0.24	0.81	0.89	8.05	5.56	7.29	5.65	8.14	6.39	3.2	3.16	334	Other	.	.	BAGE2,VN1R7P	ENSG00000187172.15,ENSG00000275592.1	BAGE2	ENSG00000187172.15	11211	chr21:11110203-11110332	71	0	0	0	0	0	BAGE2	0.2	0.59	0.79
chr17:79451381-79451914	1.09	3.55	5.42	0	0	15.92	14.17	14.77	26.29	43.6	28.72	4.11	5.1	533	Up2	.	.	ACTG1,BAHCC1,FSCN2	ENSG00000184009.9,ENSG00000186765.11,ENSG00000266074.8	BAHCC1	ENSG00000266074.8	21796	chr17:79451375-79451779	127	18	10.2	17.5	16.1	20.5	BAHCC1	0.23	0.52	0.74
chr17:79319441-79320429	1.35	5.21	8.18	0	0	22.11	24.28	24.23	50.46	78.68	53.97	4.69	5.96	988	Up2	.	.	BAHCC1,LINC00482,TMEM105	ENSG00000185168.5,ENSG00000185332.6,ENSG00000266074.8	TMEM105	ENSG00000185332.6	14968	chr17:79319459-79319623	45	0	9.5	0	0	9.3	BAHCC1	0.23	0.52	0.74
chr17:79319441-79320429	1.35	5.21	8.18	0	0	22.11	24.28	24.23	50.46	78.68	53.97	4.69	5.96	988	Up2	.	.	BAHCC1,LINC00482,TMEM105	ENSG00000185168.5,ENSG00000185332.6,ENSG00000266074.8	TMEM105	ENSG00000185332.6	14968	chr17:79320108-79320238	69	0	14.8	0	0	7.9	BAHCC1	0.23	0.52	0.74
chr15:40799300-40799654	-0.36	1.76	-1.32	0.2	0.36	12.81	11.98	8.02	8.37	8.06	8.15	3.71	3.39	354	Other	.	.	BAHD1,CHST14	ENSG00000140320.11,ENSG00000169105.7	CHST14	ENSG00000169105.7	36015	chr15:40799340-40799471	196	14.3	13.7	16.6	14.4	14.2	BAHD1	0.16	0.28	0.55
chr7:97924015-97924965	0.28	2.74	1.37	0.19	0.34	6.19	6.56	6.32	8.37	7.87	6.87	3.11	3.32	950	Other	.	.	BAIAP2L1,BRI3,TECPR1	ENSG00000006453.13,ENSG00000164713.9,ENSG00000205356.9	BRI3	ENSG00000164713.9	10870	chr7:97924094-97924614	115	18.3	12.4	18.8	17.8	18.2	BAIAP2L1	-0.2	0.54	0.75
chr22:38448426-38448674	1.02	0.1	2.54	0.02	0.07	3.05	2.14	3.27	7.06	4.93	6.07	2.35	3.05	248	Up2NoFDR	.	.	BAIAP2L2,PICK1,POLR2F,SLC16A8	ENSG00000100142.14,ENSG00000100151.15,ENSG00000100156.10,ENSG00000128298.16	PICK1	ENSG00000100151.15	3645	chr22:38448287-38448727	124	20.2	12	19.5	18	19.1	BAIAP2L2	0.21	0.43	0.67
chr6:33538704-33539400	0.7	3.36	3.76	0	0.01	12.31	12.19	10.15	17.04	21.67	17.67	3.79	4.39	696	Up	.	.	BAK1,GGNBP1,ITPR3,LINC00336	ENSG00000030110.12,ENSG00000096433.10,ENSG00000197251.3,ENSG00000204188.7	BAK1	ENSG00000030110.12	8619	chr6:33538964-33539221	56	0	0	0	0	7.9	BAK1	0.12	0.56	0.77
chr10:28917199-28917429	-0.63	0.59	-1.71	0.1	0.23	9.13	8.07	6.7	5.27	7.09	3.27	3.35	2.88	230	Other	.	.	BAMBI,TPRKBP1,WAC	ENSG00000095739.10,ENSG00000095787.21,ENSG00000231911.1	WAC	ENSG00000095787.21	13271	chr10:28917034-28917254	64	19.3	16.8	17.4	17.3	17.8	BAMBI	-0.24	0.87	0.94
chr11:65756530-65756840	0.47	1.27	1.55	0.14	0.28	5.96	7.7	6.02	6.95	13.15	7.69	3.14	3.49	310	Other	.	.	BANF1,CATSPER1,CST6,EIF1AD,SART1,TSGA10IP	ENSG00000175294.5,ENSG00000175315.2,ENSG00000175334.7,ENSG00000175376.8,ENSG00000175467.14,ENSG00000175513.9	SART1	ENSG00000175467.14	10572	chr11:65756526-65756864	385	18.5	11.2	18	17.4	17.5	BANF1	-0.35	0.16	0.39
chr10:135143341-135143688	-0.01	2.42	-0.05	0.96	0.98	16.95	16.81	12.86	14.76	17.62	13.38	4.15	4.13	347	Other	.	.	BANF1P2,CALY,ECHS1,FUOM,PAOX,PRAP1,TUBGCP2,ZNF511	ENSG00000127884.4,ENSG00000130640.13,ENSG00000130643.8,ENSG00000148803.11,ENSG00000148832.14,ENSG00000165828.13,ENSG00000198546.14,ENSG00000230306.1	CALY	ENSG00000130643.8	3524	chr10:135143199-135143535	344	22.6	13.7	23.2	21.7	24.3	BANF1P2	0.13	0.67	0.84
chr16:87965289-87965551	0.82	1.03	2.48	0.02	0.08	7.05	6.58	4.03	7.2	12.45	11.01	3.01	3.62	262	UpNoFDR	.	.	BANP,CA5A,GS1-21A4.1,GS1-21A4.2	ENSG00000172530.19,ENSG00000174990.4,ENSG00000260603.1,ENSG00000270385.1	CA5A	ENSG00000174990.4	4571	chr16:87965210-87965397	56	0	0	0	0	0	BANP	0.2	0.19	0.43
chr16:87946380-87946819	0.95	3.18	4.13	0	0	10.72	19.02	16.27	22.41	36.84	27.44	4.11	4.94	439	Up	.	.	BANP,CA5A,GS1-21A4.1,GS1-21A4.2,SLC7A5	ENSG00000103257.8,ENSG00000172530.19,ENSG00000174990.4,ENSG00000260603.1,ENSG00000270385.1	GS1-21A4.1	ENSG00000260603.1	19090	chr16:87946409-87946569	91	0	0	0	0	0	BANP	0.2	0.19	0.43
chr11:129234129-129234472	-1.6	1.91	-6.15	0	0	21.06	17	18.69	6.68	6.34	5.49	4.4	3.08	343	Down2	.	.	BARX2	ENSG00000043039.6	BARX2	ENSG00000043039.6	11364	chr11:129234008-129234265	199	18.2	13	17	15.1	18.7	BARX2	-0.78	0.63	NA
chr11:129201820-129202059	-1.3	0.95	-3.73	0	0.01	10.54	15.53	12.23	6.77	4.55	3.67	3.9	2.85	239	Down2	.	.	BARX2,ZNF123P	ENSG00000043039.6,ENSG00000255259.2	ZNF123P	ENSG00000255259.2	35445	chr11:129201877-129202073	15	19	12.6	17.8	17.9	16	BARX2	-0.78	0.63	NA
chr5:17189612-17189846	-0.76	0.7	-2.04	0.05	0.15	10.41	10.76	6.24	5.76	5.81	3.75	3.49	2.88	234	Other	.	.	BASP1,DCAF13P2	ENSG00000176788.8,ENSG00000250816.1	DCAF13P2	ENSG00000250816.1	12538	chr5:17189689-17189931	56	24.4	14	22.9	22.8	24.2	BASP1	0.14	0.6	0.8
chr14:75943423-75943748	0.57	2.32	2.43	0.02	0.08	13.44	15.5	9.49	18.24	18.82	17.76	3.9	4.36	325	UpNoFDR	.	.	BATF,JDP2	ENSG00000140044.12,ENSG00000156127.6	JDP2	ENSG00000140044.12	44586	chr14:75943426-75943677	36	0	0	0	0	0	BATF	-0.07	0.85	0.93
chr1:212838725-212839229	-0.11	2.8	-0.5	0.62	0.75	12	17.36	14.17	11.23	15.37	12.94	4.06	3.94	504	Other	.	.	BATF3,FAM71A	ENSG00000123685.8,ENSG00000162771.7	BATF3	ENSG00000123685.8	21622	chr1:212838723-212838985	161	19.9	15.3	21.3	20.6	20.3	BATF3	-0.27	0.42	0.67
chr12:57039718-57040298	1.08	5.17	7.17	0	0	41.13	45.47	41.28	74.11	98.17	98.86	5.49	6.52	580	Up2	.	.	BAZ2A,PTGES3	ENSG00000076108.11,ENSG00000110958.15	BAZ2A	ENSG00000076108.11	9119	chr12:57039757-57039871	85	0	10	0	0	0	BAZ2A	0.29	0.05	0.2
chr19:47714134-47714365	0.64	-0.08	1.5	0.15	0.29	3.64	4.02	2.11	5.25	4.12	4.89	2.46	2.82	231	Other	.	.	BBC3,CCDC9	ENSG00000105321.12,ENSG00000105327.15	BBC3	ENSG00000105327.15	11460	chr19:47713910-47714151	162	0	9.8	0	0	0	BBC3	-0.27	0.3	0.56
chr19:47747476-47747870	1.11	2.81	5.21	0	0	15.35	10.09	10.92	26.68	28.97	23.56	3.83	4.84	394	Up2	.	.	BBC3,C5AR1,CCDC9,INAFM1	ENSG00000105321.12,ENSG00000105327.15,ENSG00000197405.7,ENSG00000257704.3	CCDC9	ENSG00000105321.12	11368	chr19:47747524-47747776	371	14.5	13.3	14.9	13.2	17.8	BBC3	-0.27	0.3	0.56
chr1:156577992-156578192	-0.21	-0.01	-0.47	0.64	0.77	4.2	3.98	7.3	5.39	6.12	2.51	2.87	2.76	200	Other	.	.	APOA1BP,BCAN,GPATCH4,HAPLN2,IQGAP3,TTC24	ENSG00000132692.18,ENSG00000132702.12,ENSG00000160818.16,ENSG00000163382.11,ENSG00000183856.10,ENSG00000187862.11	GPATCH4	ENSG00000160818.16	6705	chr1:156577999-156578166	100	12.9	13	9.1	12.1	11.1	BCAN	0.85	0.53	NA
chr1:156659506-156659706	-0.06	-0.96	-0.1	0.92	0.95	2.1	4.64	1.62	2.02	1.36	3.14	2.3	2.14	200	Other	.	.	BCAN,CRABP2,ISG20L2,MRPL24,NES,RRNAD1	ENSG00000132688.10,ENSG00000132692.18,ENSG00000143303.11,ENSG00000143314.12,ENSG00000143319.16,ENSG00000143320.8	NES	ENSG00000132688.10	12318	chr1:156659195-156659513	85	0	0	0	0	0	BCAN	0.85	0.53	NA
chr1:156629909-156630177	0.76	2.09	3.22	0	0.02	12.85	12.86	10.6	18.1	23.83	19.66	3.84	4.51	268	Up	.	.	BCAN,CRABP2,HAPLN2,NES	ENSG00000132688.10,ENSG00000132692.18,ENSG00000132702.12,ENSG00000143320.8	BCAN	ENSG00000132692.18	3388	chr1:156629663-156630051	356	17.9	19	16.2	15.3	19.5	BCAN	0.85	0.53	NA
chr1:94174615-94175183	0.31	5.6	2.39	0.03	0.09	77.2	82.83	71.02	91.57	96.18	97.19	6.31	6.6	568	UpNoFDR	.	.	BCAR3	ENSG00000137936.16	BCAR3	ENSG00000137936.16	27231	chr1:94174730-94174844	46	0	0	0	0	0	BCAR3	-0.53	0.03	0.15
chr1:94181084-94181753	0.82	3.39	4.24	0	0	10.67	15.45	10.07	19.54	20.11	21.94	3.83	4.51	669	Up	.	.	BCAR3	ENSG00000137936.16	BCAR3	ENSG00000137936.16	33700	chr1:94181243-94181402	20	0	0	0	0	0	BCAR3	-0.53	0.03	0.15
chr20:52679378-52679646	-1.52	0.1	-3.45	0	0.02	6.27	6.92	6.66	2.51	2.03	1.87	3.16	2.15	268	Down2	.	.	BCAS1	ENSG00000064787.12	BCAS1	ENSG00000064787.12	7438	chr20:52679536-52679699	29	9	0	0	12.4	7.6	BCAS1	1.73	0	0.01
chr17:59298572-59299432	0.43	4.72	2.5	0.02	0.08	21.88	31.59	26.61	28.83	42.51	35.74	4.84	5.23	860	UpNoFDR	.	.	BCAS3	ENSG00000141376.20	BCAS3	ENSG00000141376.20	23146	chr17:59298794-59298974	25	0	0	11	0	0	BCAS3	-0.45	0.07	0.25
chr20:49434907-49435394	0.81	2.83	3.86	0	0.01	12.25	8.44	12.17	19.37	21.21	17.78	3.71	4.44	487	Up	.	.	BCAS4,TMSB4XP6	ENSG00000124243.17,ENSG00000230043.1	TMSB4XP6	ENSG00000230043.1	21892	chr20:49435032-49435186	145	20.1	12.8	19.5	18.9	19.4	BCAS4	-0.43	0.06	0.22
chr19:41945442-41946072	1.35	3.79	6.4	0	0	12.4	13.88	14.82	24.6	46.81	36.84	4	5.22	630	Up2	.	.	B3GNT8,BCKDHA,ERICH4,EXOSC5,PCAT19	ENSG00000077348.8,ENSG00000177191.2,ENSG00000204978.2,ENSG00000248098.10,ENSG00000267107.6	ERICH4	ENSG00000204978.2	2992	chr19:41945554-41946041	40	11.7	10.2	13.9	10.3	14	BCKDHA	-0.24	0.1	0.3
chr1:85773955-85774219	-1.65	1.48	-5.57	0	0	19.09	19.08	17.52	7.15	6.18	4.28	4.38	3.01	264	Down2	.	.	BCL10,C1orf52,Y_RNA	ENSG00000142867.12,ENSG00000162642.13,ENSG00000223254.1	BCL10	ENSG00000142867.12	31183	chr1:85773809-85774021	44	21.2	21.7	19.4	18.5	21.5	BCL10	0.15	0.36	0.62
chr2:60808904-60809377	-0.97	3.43	-4.9	0	0	28.59	36.71	30.89	15.38	20.11	13.53	5.1	4.21	473	Down	.	.	BCL11A	ENSG00000119866.20	BCL11A	ENSG00000119866.20	28203	chr2:60808833-60809218	340	11.3	10.1	12.2	11.6	16.2	BCL11A	0.11	0.5	0.72
chr2:60666579-60667132	-0.27	4.46	-1.77	0.09	0.21	39.95	43.62	47.26	36.06	35.39	36.53	5.52	5.26	553	Other	.	.	BCL11A	ENSG00000119866.20	BCL11A	ENSG00000119866.20	20458	chr2:60666691-60666970	238	10.8	13.6	9.5	11.6	8.7	BCL11A	0.11	0.5	0.72
chr18:60822586-60823124	-0.48	2.33	-2.01	0.06	0.15	9.52	12.81	10.86	6.76	10.1	6.76	3.73	3.33	538	Other	.	.	BCL2,snoU13	ENSG00000171791.12,ENSG00000238988.1	BCL2	ENSG00000171791.12	5978	chr18:60822889-60823016	47	0	0	9	0	0	BCL2	0.07	0.66	0.83
chr20:30262795-30264024	0.58	5.42	4.27	0	0	29.46	30.73	25.62	41.22	41.91	44	4.95	5.48	1229	Up	.	.	ABALON,BCL2L1,COX4I2	ENSG00000131055.4,ENSG00000171552.12,ENSG00000281376.1	COX4I2	ENSG00000131055.4	37059	chr20:30262980-30263185	16	0	0	0	0	0	BCL2L1	0.13	0.28	0.54
chr2:111829251-111829729	0.49	3.37	2.42	0.02	0.09	17.93	18.3	18.17	18.32	30.14	29.92	4.35	4.8	478	UpNoFDR	.	.	BCL2L11	ENSG00000153094.21	BCL2L11	ENSG00000153094.21	47227	chr2:111829309-111829517	15	0	0	0	0	0	BCL2L11	0.16	0.36	0.62
chr14:23797390-23797596	-0.26	-0.01	-0.56	0.58	0.72	5.3	3.86	5.91	1.96	7.26	4.87	2.86	2.73	206	Other	.	.	BCL2L2,BCL2L2-PABPN1,CMTM5,EFS,HOMEZ,IL25,PABPN1,PPP1R3E,SLC22A17	ENSG00000092096.14,ENSG00000100836.10,ENSG00000100842.12,ENSG00000129473.9,ENSG00000166090.8,ENSG00000166091.19,ENSG00000215271.7,ENSG00000235194.8,ENSG00000258643.5	PABPN1	ENSG00000100836.10	4736	chr14:23797396-23797525	33	24.2	21	22.2	21.4	22.5	BCL2L2	1.01	0	0.02
chr14:23797390-23797596	-0.26	-0.01	-0.56	0.58	0.72	5.3	3.86	5.91	1.96	7.26	4.87	2.86	2.73	206	Other	.	.	BCL2L2,BCL2L2-PABPN1,CMTM5,EFS,HOMEZ,IL25,PABPN1,PPP1R3E,SLC22A17	ENSG00000092096.14,ENSG00000100836.10,ENSG00000100842.12,ENSG00000129473.9,ENSG00000166090.8,ENSG00000166091.19,ENSG00000215271.7,ENSG00000235194.8,ENSG00000258643.5	PABPN1	ENSG00000100836.10	4736	chr14:23797396-23797525	33	24.2	21	22.2	21.4	22.5	BCL2L2-PABPN1	0.1	0.63	0.81
chr19:45303811-45304088	-0.41	0.61	-1.11	0.28	0.45	5.76	7.66	5.57	4.38	2.94	6.79	3.1	2.77	277	Other	.	.	BCAM,BCL3,CBLC,PVRL2	ENSG00000069399.12,ENSG00000130202.9,ENSG00000142273.10,ENSG00000187244.10	BCAM	ENSG00000187244.10	8229	chr19:45303657-45304131	64	24.3	21	25.4	22.4	25.3	BCL3	1.85	0.07	0.24
chr19:45287839-45288039	0.37	0.13	0.92	0.37	0.54	3.78	5.3	4.87	6.06	7.47	4.39	2.79	3.03	200	Other	.	.	BCAM,BCL3,CBLC	ENSG00000069399.12,ENSG00000142273.10,ENSG00000187244.10	CBLC	ENSG00000142273.10	6713	chr19:45287607-45287915	66	0	0	0	0	0	BCL3	1.85	0.07	0.24
chr19:45273810-45274268	1.33	3.65	7.04	0	0	16.69	18.52	16.48	35.6	53.71	42.19	4.29	5.51	458	Up2	.	.	BCAM,BCL3,CBLC,snoZ6	ENSG00000069399.12,ENSG00000142273.10,ENSG00000187244.10,ENSG00000252200.1	CBLC	ENSG00000142273.10	6859	chr19:45273846-45274131	489	21.4	13	21	20.9	22.4	BCL3	1.85	0.07	0.24
chr3:187432295-187432552	-1.15	1.3	-3.83	0	0.01	13.07	13.92	15.47	4.72	6.35	7.81	4.04	3.09	257	Down2	.	.	BCL6,RTP2,SST	ENSG00000113916.17,ENSG00000157005.3,ENSG00000198471.1	BCL6	ENSG00000113916.17	10859	chr3:187432317-187432426	38	18.9	12.6	18.9	19.6	18.2	BCL6	1.06	0.01	0.08
chr3:187495195-187495838	-0.15	4.36	-0.93	0.36	0.53	34.88	38.75	28.27	29.34	29.8	30.83	5.17	5.01	643	Other	.	.	BCL6	ENSG00000113916.17	BCL6	ENSG00000113916.17	31681	chr3:187495225-187495357	41	0	0	0	0	0	BCL6	1.06	0.01	0.08
chr3:187457841-187458070	0.12	2.36	0.49	0.63	0.75	21.64	27.2	17.01	23.54	24.92	20.27	4.58	4.65	229	Other	.	.	BCL6,RTP2	ENSG00000113916.17,ENSG00000198471.1	BCL6	ENSG00000113916.17	2110	chr3:187457683-187457924	179	16.2	13	17	14.5	19.8	BCL6	1.06	0.01	0.08
chr12:122502008-122502398	0.52	3.97	3.03	0.01	0.03	36.83	29.56	33.92	41.81	51.22	51.79	5.15	5.65	390	Up	.	.	BCL7A,MLXIP	ENSG00000110987.8,ENSG00000175727.9	MLXIP	ENSG00000175727.9	14231	chr12:122502018-122502193	128	11	11.9	12.1	0	7.9	BCL7A	-0.16	0.31	0.57
chr12:122441938-122442828	0.91	4.6	4.56	0	0	22.09	23.08	15.59	31.94	52.53	30.73	4.48	5.31	890	Up	.	.	BCL7A,WDR66	ENSG00000110987.8,ENSG00000158023.9	WDR66	ENSG00000158023.9	2328	chr12:122442298-122442433	51	14.8	10.2	15.7	15.3	16.1	BCL7A	-0.16	0.31	0.57
chr7:73002232-73002676	0.3	2.02	1.25	0.23	0.39	8.32	7.76	8.23	13.05	8.88	8.76	3.38	3.63	444	Other	.	.	BCL7B,MLXIPL,TBL2	ENSG00000009950.15,ENSG00000106635.7,ENSG00000106638.15	MLXIPL	ENSG00000009950.15	9016	chr7:73002358-73002488	113	0	0	0	0	0	BCL7B	-0.03	0.78	0.9
chr16:30856200-30856423	-0.26	-0.28	-0.54	0.59	0.73	4.9	2.97	3.64	1.81	4.88	3.38	2.61	2.46	223	Other	.	.	BCL7C	ENSG00000099385.11	BCL7C	ENSG00000099385.11	4126	chr16:30855986-30856414	54	0	0	0	0	0	BCL7C	0.04	0.85	0.93
chr16:30913525-30914117	0.99	2.62	4.45	0	0	7.66	7.61	6.72	11.38	17.45	15.26	3.27	4.07	592	Up	.	.	BCL7C,CTF1,CTF2P,FBXL19,FBXL19-AS1,ORAI3	ENSG00000099364.16,ENSG00000099385.11,ENSG00000150281.6,ENSG00000175938.6,ENSG00000230447.2,ENSG00000260852.1	CTF1	ENSG00000150281.6	5566	chr16:30913598-30913938	101	15.1	14.6	15.8	13.3	17.1	BCL7C	0.04	0.85	0.93
chr16:30825565-30826134	1.01	4.32	5.84	0	0	24.06	25.39	24.53	40.97	61.86	47.85	4.75	5.7	569	Up2	.	.	BCL7C,RNF40,ZNF629	ENSG00000099385.11,ENSG00000102870.5,ENSG00000103549.21	BCL7C	ENSG00000099385.11	25941	chr16:30825609-30825985	741	22.5	21.2	23.9	20.7	23.1	BCL7C	0.04	0.85	0.93
chr16:30886204-30886973	1.21	3.77	6.69	0	0	11.69	13.96	9.71	24.36	29.34	26.59	3.81	4.86	769	Up2	.	.	BCL7C,CTF1,CTF2P,FBXL19,FBXL19-AS1	ENSG00000099364.16,ENSG00000099385.11,ENSG00000150281.6,ENSG00000230447.2,ENSG00000260852.1	BCL7C	ENSG00000099385.11	18290	chr16:30886617-30886792	208	0	9.9	0	0	9.7	BCL7C	0.04	0.85	0.93
chr11:118798851-118799117	0.77	2.92	3.55	0	0.01	19.58	27.4	19.22	34.95	44.96	30.66	4.59	5.27	266	Up	.	.	BCL9L,CXCR5,FOXR1,UPK2,Y_RNA	ENSG00000110375.2,ENSG00000160683.4,ENSG00000176302.12,ENSG00000186174.12,ENSG00000222529.1	BCL9L	ENSG00000186174.12	2535	chr11:118798772-118799270	213	20.6	14.3	21	19.8	21.4	BCL9L	0.16	0.41	0.66
chr11:118799231-118799618	1.1	3.85	5.47	0	0	24.96	28.77	22.86	40.04	70.58	55.44	4.79	5.81	387	Up2	.	.	BCL9L,CXCR5,FOXR1,UPK2,Y_RNA	ENSG00000110375.2,ENSG00000160683.4,ENSG00000176302.12,ENSG00000186174.12,ENSG00000222529.1	BCL9L	ENSG00000186174.12	2915	chr11:118798772-118799270	213	20.6	14.3	21	19.8	21.4	BCL9L	0.16	0.41	0.66
chr6:136547503-136547713	-0.25	0.48	-0.68	0.5	0.66	7.6	5.68	7.73	4.49	5.18	8.36	3.21	3.03	210	Other	.	.	BCLAF1,MTFR2	ENSG00000029363.15,ENSG00000146410.11	MTFR2	ENSG00000146410.11	12971	chr6:136547503-136547670	32	13.6	12	12.9	12.1	12.6	BCLAF1	-0.04	0.76	0.89
chrX:40028912-40029464	0.98	3.13	4.71	0	0	12.02	11.76	10	20.75	28.8	18.18	3.76	4.61	552	Up	.	.	BCOR	ENSG00000183337.16	BCOR	ENSG00000183337.16	7109	chrX:40028912-40029279	54	11.6	9.9	14.1	11.5	10.9	BCOR	0.35	0.04	0.18
chrX:40012812-40013265	1.3	2.43	5.52	0	0	8.34	9.07	5.73	20.52	19.2	15.79	3.31	4.37	453	Up2	.	.	BCOR	ENSG00000183337.16	BCOR	ENSG00000183337.16	6931	chrX:40013102-40013228	22	10.6	17.1	12.3	0	12.2	BCOR	0.35	0.04	0.18
chrX:129091127-129091671	0.57	4.25	3.39	0	0.02	26.56	31.67	27.9	39.88	50.21	37.59	4.95	5.48	544	Up	.	.	BCORL1,UTP14A	ENSG00000085185.15,ENSG00000156697.12	BCORL1	ENSG00000085185.15	23413	chrX:129091257-129091423	109	9.2	11.2	9.8	0	8.6	BCORL1	0.18	0.36	0.62
chrX:129194246-129195115	0.71	4.07	4.14	0	0	13.53	18.15	14.01	21.71	26.27	25.7	4.12	4.74	869	Up	.	.	BCORL1,ELF4	ENSG00000085185.15,ENSG00000102034.16	ELF4	ENSG00000102034.16	20291	chrX:129194215-129194363	40	0	13.8	0	0	0	BCORL1	0.18	0.36	0.62
chrX:129194246-129195115	0.71	4.07	4.14	0	0	13.53	18.15	14.01	21.71	26.27	25.7	4.12	4.74	869	Up	.	.	BCORL1,ELF4	ENSG00000085185.15,ENSG00000102034.16	ELF4	ENSG00000102034.16	20291	chrX:129194567-129194710	52	23	16.3	21.5	20.8	23.7	BCORL1	0.18	0.36	0.62
chrX:129194246-129195115	0.71	4.07	4.14	0	0	13.53	18.15	14.01	21.71	26.27	25.7	4.12	4.74	869	Up	.	.	BCORL1,ELF4	ENSG00000085185.15,ENSG00000102034.16	ELF4	ENSG00000102034.16	20291	chrX:129194947-129195076	22	10.1	10.8	10.2	13.4	9.8	BCORL1	0.18	0.36	0.62
chr22:23562105-23562570	0.82	3.12	3.85	0	0.01	12.83	16.82	12.74	19.7	32.44	22.93	4.03	4.75	465	Up	.	.	BCR,BCRP8,FBXW4P1	ENSG00000186716.19,ENSG00000230701.2,ENSG00000236794.5	BCR	ENSG00000186716.19	21586	chr22:23562139-23562304	104	11.2	12.1	12.7	0	10.2	BCR	0.8	0	0
chr22:22936645-22936851	0.03	-0.14	0.05	0.96	0.98	2.45	8.36	3.94	4.58	2.64	4.87	2.77	2.64	206	Other	.	.	BCRP4,LL22NC03-63E9.3,POM121L1P,PRAME	ENSG00000183169.6,ENSG00000185686.17,ENSG00000215456.5,ENSG00000220891.1	PRAME	ENSG00000185686.17	34878	chr22:22936469-22936846	29	22	21	21.9	20.1	22.9	BCRP4	0.89	0.17	0.42
chr22:23562105-23562570	0.82	3.12	3.85	0	0.01	12.83	16.82	12.74	19.7	32.44	22.93	4.03	4.75	465	Up	.	.	BCR,BCRP8,FBXW4P1	ENSG00000186716.19,ENSG00000230701.2,ENSG00000236794.5	BCR	ENSG00000186716.19	21586	chr22:23562139-23562304	104	11.2	12.1	12.7	0	10.2	BCRP8	3.14	0	0.02
chr2:47550236-47550605	-0.33	1.54	-1.14	0.27	0.43	10.24	10.06	6.6	5.84	6.63	8.16	3.48	3.19	369	Other	.	.	BCYRN1,EPCAM	ENSG00000119888.10,ENSG00000236824.1	BCYRN1	ENSG00000236824.1	7595	chr2:47550376-47550500	89	11.2	0	9.9	10.4	7.4	BCYRN1	-2.54	0.04	0.17
chr3:197326019-197326416	-0.77	1.87	-2.68	0.01	0.06	12.7	11.68	11.24	8.49	9.58	4.11	3.82	3.23	397	DownNoFDR	.	.	BDH1	ENSG00000161267.11	BDH1	ENSG00000161267.11	25826	chr3:197326033-197326192	65	15.3	9.2	12.1	13.9	14.2	BDH1	-0.55	0.02	0.11
chr3:197237111-197237720	0.48	2.48	1.94	0.07	0.17	5.66	11.53	7.33	11.73	10.49	9.48	3.35	3.68	609	Other	.	.	BDH1	ENSG00000161267.11	BDH1	ENSG00000161267.11	3546	chr3:197237101-197237364	63	20.8	14	20.3	19.2	22.8	BDH1	-0.55	0.02	0.11
chr10:13578868-13579106	-1.14	-0.23	-2.38	0.03	0.09	6	3.9	5.46	2.83	1.71	2.11	2.88	2.17	238	Down2NoFDR	.	.	BEND7,PRPF18,Y_RNA	ENSG00000165626.16,ENSG00000165630.13,ENSG00000202508.1	BEND7	ENSG00000165626.16	7895	chr10:13578766-13578984	62	14.5	15.1	14.5	15.6	14.4	BEND7	-1.34	0.12	0.33
chr11:225730-226203	0.72	3.74	3.92	0	0.01	23.8	19.89	21.96	30.48	45.39	34.75	4.59	5.27	473	Up	.	.	BET1L,ODF3,PSMD13,RIC8A,SCGB1C1,SCGB1C2,SIRT3	ENSG00000142082.14,ENSG00000177947.13,ENSG00000177951.17,ENSG00000177963.12,ENSG00000185627.17,ENSG00000188076.2,ENSG00000268320.3	SIRT3	ENSG00000142082.14	4489	chr11:225818-225963	103	0	0	0	0	0	BET1L	0.68	0.01	0.05
chr11:190045-190405	0.81	2.16	3.35	0	0.02	9.1	11.41	7.89	17.97	17.74	13.24	3.55	4.21	360	Up	.	.	BET1L,ODF3,PSMD13,RIC8A,SCGB1C1,SCGB1C2,SIRT3	ENSG00000142082.14,ENSG00000177947.13,ENSG00000177951.17,ENSG00000177963.12,ENSG00000185627.17,ENSG00000188076.2,ENSG00000268320.3	SCGB1C2	ENSG00000268320.3	2631	chr11:189812-190330	662	19.1	17.3	19.3	20.2	20.9	BET1L	0.68	0.01	0.05
chr20:17517718-17517947	-0.7	0.71	-1.97	0.06	0.16	8.07	8.68	9.92	3.53	7.71	5.48	3.48	2.94	229	Other	.	.	BFSP1,DSTN,RPS27AP2	ENSG00000125864.11,ENSG00000125868.15,ENSG00000232333.1	BFSP1	ENSG00000125864.11	5705	chr20:17517542-17517968	38	14.7	14.6	13	13.9	13.3	BFSP1	1.03	0.11	0.31
chr20:17485620-17486470	0.31	3.42	1.43	0.17	0.32	9.19	15.9	10.22	11.26	16.63	14.02	3.79	4.01	850	Other	.	.	BFSP1,DYNLT3P1,PCSK2,RPS27AP2	ENSG00000125851.9,ENSG00000125864.11,ENSG00000232241.1,ENSG00000232333.1	BFSP1	ENSG00000125864.11	8916	chr20:17486061-17486227	107	11.5	13.1	0	10.8	10.8	BFSP1	1.03	0.11	0.31
chr3:4909998-4910829	0.36	5.72	2.6	0.02	0.07	55.29	60.6	53.13	61.45	82.75	72.77	5.87	6.21	831	UpNoFDR	.	.	BHLHE40-AS1,snoU13	ENSG00000235831.6,ENSG00000239126.1	snoU13	ENSG00000239126.1	9557	chr3:4909965-4910401	151	12.2	12	11.9	11.6	9.4	BHLHE40-AS1	-0.1	0.8	0.91
chr9:95532701-95533225	0.5	2.95	2.52	0.02	0.07	11.06	13.91	12.39	15.17	17.64	19.63	3.88	4.3	524	UpNoFDR	.	.	ANKRD19P,BICD2	ENSG00000185963.13,ENSG00000187984.12	BICD2	ENSG00000185963.13	5608	chr9:95532786-95533020	44	0	9.2	0	0	0	BICD2	0.17	0.18	0.42
chr2:127807789-127808069	-0.32	1.84	-1.27	0.22	0.38	13.2	15.62	13.91	13.96	9.22	10.75	4.05	3.75	280	Other	.	.	BIN1	ENSG00000136717.14	BIN1	ENSG00000136717.14	5998	chr2:127807888-127808031	33	22.3	21	22.3	20	23.3	BIN1	-0.17	0.65	0.83
chr12:51762691-51763424	0.73	4.77	4.13	0	0	30.25	34.35	23.58	38.42	57.84	48.27	4.97	5.64	733	Up	.	.	BIN2,CELA1,GALNT6,SLC4A8	ENSG00000050438.16,ENSG00000110934.10,ENSG00000139610.1,ENSG00000139629.15	GALNT6	ENSG00000139629.15	8682	chr12:51762792-51763109	113	0	9.3	0	0	0	BIN2	1.32	0	0.02
chr4:83189262-83190119	0	4.53	0.01	0.99	1	29.6	23.35	27.75	26.57	26.48	27.96	4.86	4.87	857	Control	.	.	BIN2P1	ENSG00000234568.3	BIN2P1	ENSG00000234568.3	6106	chr4:83189633-83189817	35	0	0	0	0	0	BIN2P1	1.16	0.01	0.05
chr4:83206018-83206671	0.47	6.27	3.63	0	0.01	93.14	109.8	99.68	119.47	158.37	140.64	6.69	7.14	653	Up	.	.	BIN2P1	ENSG00000234568.3	BIN2P1	ENSG00000234568.3	9794	chr4:83206048-83206532	217	16.1	12.5	14.2	16.1	16.8	BIN2P1	1.16	0.01	0.05
chr8:22480507-22480721	0.28	1.15	0.91	0.37	0.54	12.56	7.43	7.96	11.33	13.34	9.38	3.51	3.76	214	Other	.	.	BIN3,C8orf58,CCAR2,PDLIM2,SORBS3	ENSG00000120896.13,ENSG00000120913.23,ENSG00000147439.11,ENSG00000158941.16,ENSG00000241852.9	BIN3	ENSG00000147439.11	3334	chr8:22480180-22480630	60	20.7	9.5	19.1	19.3	21.8	BIN3	0.16	0.35	0.61
chr8:22572918-22573861	0.52	5.76	3.47	0	0.02	47.84	53.41	43.38	57.58	86.18	64.53	5.65	6.14	943	Up	.	.	BIN3,EGR3	ENSG00000147439.11,ENSG00000179388.8	EGR3	ENSG00000179388.8	22104	chr8:22573117-22573717	215	0	10.6	9	0	11.2	BIN3	0.16	0.35	0.61
chr11:102261558-102261826	-2.22	0.5	-5.02	0	0	12.54	12.36	9.39	2.01	1.52	3.28	3.77	2.17	268	Down2	.	.	BIRC2	ENSG00000110330.8	BIRC2	ENSG00000110330.8	28085	chr11:102261420-102261640	38	16.7	0	17.8	18.7	16.4	BIRC2	0.72	0	0
chr17:76247077-76247377	0.52	0.96	1.57	0.13	0.27	5.88	3.53	6.49	5.84	10.42	7.53	2.9	3.33	300	Other	.	.	AFMID,BIRC5,THA1P,TMEM235	ENSG00000089685.14,ENSG00000183077.15,ENSG00000204278.12,ENSG00000267676.1	THA1P	ENSG00000267676.1	3120	chr17:76246924-76247532	129	22.4	14.8	20.6	20.3	22.1	BIRC5	-0.01	0.99	1
chr17:76172781-76172982	0.69	-0.1	1.52	0.14	0.29	5.43	1.98	3.23	4.02	6.76	6.87	2.51	3.01	201	Other	.	.	AFMID,BIRC5,C17orf99,EIF5AP2,SYNGR2,TK1,TMC6,TMC8	ENSG00000089685.14,ENSG00000108639.7,ENSG00000141524.15,ENSG00000167895.14,ENSG00000167900.11,ENSG00000183077.15,ENSG00000187997.11,ENSG00000267679.1	SYNGR2	ENSG00000108639.7	7016	chr17:76172785-76173010	39	17.4	19.9	17.1	17.4	18.9	BIRC5	-0.01	0.99	1
chr19:17501892-17502310	1.45	3.62	6.8	0	0	15.68	19.02	18.83	35.46	65.67	48.62	4.33	5.67	418	Up2	.	.	BISPR,BST2,MVB12A,PLVAP	ENSG00000130300.8,ENSG00000130303.12,ENSG00000141971.12,ENSG00000282851.1	BST2	ENSG00000130303.12	13036	chr19:17501938-17502277	366	11.6	12.1	13	0	14.5	BISPR	NA	NA	NA
chr7:155137612-155138029	0.46	3.01	2.17	0.04	0.12	14.91	22.25	13.82	21	25.42	20.76	4.24	4.62	417	UpNoFDR	.	.	BLACE,INSIG1	ENSG00000186480.12,ENSG00000204960.6	BLACE	ENSG00000204960.6	12845	chr7:155137530-155137990	258	24.1	21	23.8	20.3	27.7	BLACE	1.33	0.12	0.33
chr20:36204351-36204829	0.74	3.6	3.77	0	0.01	22.14	19.41	17.32	25.65	40.66	33.07	4.45	5.12	478	Up	.	.	BLCAP,GLRXP,LINC00489,PPIAP3	ENSG00000166619.12,ENSG00000225759.1,ENSG00000228234.1,ENSG00000235044.1	GLRXP	ENSG00000228234.1	26758	chr20:36204338-36204613	103	10.1	13	9.1	0	9.7	BLCAP	1.05	0	0.01
chr20:36162924-36163342	3.13	1.11	8.77	0	0	1.81	2.22	1.17	13.54	13.65	17.41	2	4.09	418	Up2	.	.	BLCAP,NNAT,PPIAP3	ENSG00000053438.8,ENSG00000166619.12,ENSG00000235044.1	PPIAP3	ENSG00000235044.1	4483	chr20:36162827-36163029	61	13.1	0	8.9	10.4	9.4	BLCAP	1.05	0	0.01
chr8:11422198-11422479	0.38	1.3	1.37	0.19	0.34	7.77	7.55	7.22	10.55	11.12	8.04	3.29	3.6	281	Other	.	.	BLK,LINC00208	ENSG00000136573.12,ENSG00000170983.3	BLK	ENSG00000136573.12	4356	chr8:11422019-11422327	61	19.4	19.6	21	17.7	21.3	BLK	-0.15	0.39	0.64
chr8:11314150-11314595	0.54	5.48	3.8	0	0.01	81.36	87.26	80.43	102.34	141.7	120.67	6.41	6.94	445	Up	.	.	BLK,FAM167A	ENSG00000136573.12,ENSG00000154319.14	FAM167A	ENSG00000154319.14	9649	chr8:11314310-11314536	86	0	0	0	0	0	BLK	-0.15	0.39	0.64
chr15:91361545-91362274	0.51	3.58	2.6	0.02	0.07	14.06	14.91	12.36	17.74	25.54	16.18	4	4.44	729	UpNoFDR	.	.	BLM,FURIN	ENSG00000140564.10,ENSG00000197299.10	BLM	ENSG00000197299.10	9544	chr15:91361816-91362095	136	15.6	12.7	16	16	15.9	BLM	-0.15	0.68	0.85
chr15:91396000-91396575	0.89	3.6	4.57	0	0	14.61	16.13	15.53	21.79	35.45	29.89	4.15	4.95	575	Up	.	.	BLM,FES,FURIN,MAN2A2	ENSG00000140564.10,ENSG00000182511.11,ENSG00000196547.14,ENSG00000197299.10	FURIN	ENSG00000140564.10	15248	chr15:91396232-91396364	79	0	0	0	0	0	BLM	-0.15	0.68	0.85
chr12:56132099-56132534	0.91	4.41	5.57	0	0	38.24	36.56	32.46	57.61	75.91	68.07	5.25	6.11	435	Up	.	.	BLOC1S1,CD63,GDF11,ITGA7,RDH5,SARNP	ENSG00000135404.11,ENSG00000135414.9,ENSG00000135424.15,ENSG00000135437.9,ENSG00000135441.7,ENSG00000205323.8	GDF11	ENSG00000135414.9	4531	chr12:56132255-56132381	175	0	0	0	0	0	BLOC1S1	NA	NA	NA
chr4:6675562-6676432	0.88	3.95	4.62	0	0	12.84	14.93	11.85	20.91	31.71	20.77	3.95	4.72	870	Up	.	.	BLOC1S4,MRFAP1,MRFAP1L1,S100P	ENSG00000163993.6,ENSG00000178988.10,ENSG00000179010.14,ENSG00000186222.4	S100P	ENSG00000163993.6	18365	chr4:6675612-6675939	97	11.3	11.3	10.7	0	0	BLOC1S4	0.08	0.64	0.82
NA	NA	NA	NA	NA	NA	NA	NA	NA	NA	NA	NA	NA	NA	NA	NA	NA	NA	NA	NA	NA	NA	NA	NA	NA	NA	NA	NA	NA	NA	BLOC1S5-TXNDC5	NA	NA	NA
chr19:40926875-40927418	1.47	3.23	6.5	0	0	8.51	10.98	11.66	21.09	38.54	28.42	3.66	4.95	543	Up2	.	.	BLVRB,HIPK4,PLD3,PRX,SERTAD1,SERTAD3,SPTBN4	ENSG00000090013.9,ENSG00000105223.19,ENSG00000105227.14,ENSG00000160396.8,ENSG00000160460.15,ENSG00000167565.12,ENSG00000197019.4	SERTAD1	ENSG00000197019.4	4514	chr19:40926948-40927168	30	9.3	14.1	13.2	10.4	9.8	BLVRB	0.27	0.34	0.6
chr15:40361303-40362006	1.3	3.5	5.96	0	0	10.16	10.18	10.28	17.25	33.44	27.84	3.64	4.79	703	Up2	.	.	BMF,EIF2AK4,SRP14,SRP14-AS1	ENSG00000104081.13,ENSG00000128829.11,ENSG00000140319.10,ENSG00000248508.6	SRP14-AS1	ENSG00000248508.6	4715	chr15:40361477-40361706	36	9	11.3	0	0	9.1	BMF	0.94	0.06	0.22
chr15:40407917-40408433	0.76	3.28	3.87	0	0.01	14.16	15.67	13.53	19.58	29.5	24.8	4.06	4.73	516	Up	.	.	BMF,BUB1B	ENSG00000104081.13,ENSG00000156970.12	BMF	ENSG00000104081.13	6825	chr15:40407904-40408207	148	9	13.6	10.6	0	10.5	BMF	0.94	0.06	0.22
chr15:40390927-40391513	1.23	4.34	5.84	0	0	21.93	28.27	18.7	36.79	71.43	55.02	4.64	5.78	586	Up2	.	.	BMF,SRP14-AS1	ENSG00000104081.13,ENSG00000248508.6	BMF	ENSG00000104081.13	6774	chr15:40391055-40391285	110	0	0	9.4	0	0	BMF	0.94	0.06	0.22
chr2:69056440-69056984	0.42	4.89	2.48	0.02	0.08	51.42	47.99	42.37	48.05	75.69	68.27	5.63	6.03	544	UpNoFDR	.	.	ARHGAP25,BMP10	ENSG00000163217.1,ENSG00000163219.11	ARHGAP25	ENSG00000163219.11	12606	chr2:69056681-69056798	72	0	11.2	9.3	9.7	0	BMP10	6.17	0	0
chr2:69135578-69136178	0.85	3.57	4.57	0	0	15.4	16.57	12.72	23.13	25.82	30.74	4.1	4.84	600	Up	.	.	BMP10,GKN2	ENSG00000163217.1,ENSG00000183607.9	BMP10	ENSG00000163217.1	36930	chr2:69135622-69135813	36	0	0	0	0	0	BMP10	6.17	0	0
chr4:81990965-81991355	-0.77	2.78	-3.7	0	0.01	25.42	20.39	22.89	14.86	13.24	12.22	4.65	3.97	390	Down	.	.	BMP3	ENSG00000152785.6	BMP3	ENSG00000152785.6	38846	chr4:81990740-81991128	54	18.9	0	19.2	19.8	17.4	BMP3	-0.78	0.59	NA
chr1:39974641-39975700	0.57	4.15	3.12	0.01	0.03	14.36	15.02	12.03	18.07	26.43	17.53	4	4.5	1059	Up	.	.	BMP8A,MACF1,OXCT2P1,PPIEL	ENSG00000127603.23,ENSG00000183682.7,ENSG00000237624.1,ENSG00000243970.1	OXCT2P1	ENSG00000237624.1	4929	chr1:39974721-39974835	182	0	0	0	0	0	BMP8A	-0.51	0.04	0.17
chr1:40264944-40265309	0	1.82	0	1	1	7.82	12.71	9.12	8.86	10.42	8.94	3.59	3.55	365	Other	.	.	BMP8B,OXCT2,PPIE,TRIT1	ENSG00000043514.15,ENSG00000084072.16,ENSG00000116985.10,ENSG00000198754.5	BMP8B	ENSG00000116985.10	10412	chr1:40264828-40265277	199	0	0	0	0	0	BMP8B	-0.42	0.2	0.44
chr1:40282597-40282857	0.1	0.73	0.26	0.79	0.87	6.14	10.19	3.75	5.18	7.84	5.79	3.11	3.09	260	Other	.	.	BMP8B,OXCT2,TRIT1	ENSG00000043514.15,ENSG00000116985.10,ENSG00000198754.5	BMP8B	ENSG00000116985.10	28065	chr1:40282542-40282700	33	21.9	20.1	21.5	20.2	20.1	BMP8B	-0.42	0.2	0.44
chr1:40283067-40283452	0.45	1.78	1.61	0.12	0.26	6.76	9.29	6.96	9.1	14.83	7.82	3.31	3.65	385	Other	.	.	BMP8B,OXCT2,TRIT1	ENSG00000043514.15,ENSG00000116985.10,ENSG00000198754.5	BMP8B	ENSG00000116985.10	28535	chr1:40283053-40283166	56	0	0	0	0	0	BMP8B	-0.42	0.2	0.44
chr1:40265466-40265899	0.52	1.11	1.45	0.16	0.31	3.49	2.75	6.37	4.98	9.73	4.35	2.66	3.06	433	Other	.	.	BMP8B,OXCT2,PPIE,TRIT1	ENSG00000043514.15,ENSG00000084072.16,ENSG00000116985.10,ENSG00000198754.5	BMP8B	ENSG00000116985.10	10934	chr1:40265467-40265686	43	21.9	20.1	21.8	20.6	20.3	BMP8B	-0.42	0.2	0.44
chr10:88470916-88472267	0.47	5.12	3.17	0	0.03	20.52	24.23	21.21	25.73	34.5	31.2	4.6	5.03	1351	Up	.	.	BMPR1A,LDB3,U3	ENSG00000107779.11,ENSG00000122367.19,ENSG00000252189.1	LDB3	ENSG00000122367.19	6221	chr10:88470821-88471163	235	11.4	14.9	9.1	0	14.2	BMPR1A	0.22	0.42	0.66
chr9:16884932-16885522	0.35	5.19	2.5	0.02	0.08	60.51	52.34	51.31	71.03	67.95	69.96	5.83	6.17	590	UpNoFDR	.	.	BNC2	ENSG00000173068.17	BNC2	ENSG00000173068.17	14092	chr9:16885038-16885227	13	0	0	10.7	9.6	7.5	BNC2	-0.43	0.34	0.6
chr3:112942789-112943319	0.2	5.46	1.52	0.14	0.29	74.02	84.77	74.27	85.17	90.51	90.43	6.32	6.51	530	Other	.	.	BOC	ENSG00000144857.14	BOC	ENSG00000144857.14	7591	chr3:112942906-112943076	93	0	10.9	0	0	0	BOC	0.52	0.56	0.77
chr5:173000196-173000427	-0.06	1.09	-0.2	0.84	0.91	8.73	10.33	8.78	10.5	10.59	5.97	3.53	3.47	231	Other	.	.	BOD1	ENSG00000145919.10	BOD1	ENSG00000145919.10	36316	chr5:173000248-173000449	41	20.4	14.1	18	19.6	20.7	BOD1	-0.59	0.02	0.09
chr8:145447845-145448111	1.05	2.98	4.87	0	0	22.74	18.93	19.53	33.43	55.18	41.51	4.5	5.49	266	Up2	.	.	BOP1,FAM203B,SCXA	ENSG00000170727.7,ENSG00000188686.2,ENSG00000230567.3	FAM203B	ENSG00000230567.3	8975	chr8:145447718-145447979	330	0	0	0	0	0	BOP1	-0.14	0.39	0.64
chr12:12487417-12487625	-0.27	0.04	-0.59	0.56	0.7	6.46	6.37	3.51	3.24	7.19	3.02	2.93	2.71	208	Other	.	.	BORCS5,LOH12CR2,MANSC1,RPL23AP66	ENSG00000111261.13,ENSG00000165714.10,ENSG00000205791.3,ENSG00000243141.2	MANSC1	ENSG00000111261.13	3983	chr12:12487455-12487628	45	21.6	18.8	21.2	19.6	22.4	BORCS5	NA	NA	NA
chr17:8089480-8089810	2.05	3.06	8.91	0	0	12.22	13.65	11.07	49	68.77	39.16	3.87	5.74	330	Up2	.	.	AURKB,BORCS6,CTC1,LINC00324,PER1,TMEM107,VAMP2	ENSG00000178971.13,ENSG00000178977.3,ENSG00000178999.12,ENSG00000179029.14,ENSG00000179094.13,ENSG00000196544.7,ENSG00000220205.8	BORCS6	ENSG00000196544.7	4415	chr17:8089314-8089554	21	0	0	0	0	0	BORCS6	NA	NA	NA
chr6:3162862-3163864	0.52	4.38	3.19	0	0.03	18.7	17.99	15.39	23.13	28.62	22.91	4.29	4.76	1002	Up	.	.	BPHL,TUBB2A,TUBB2BP1	ENSG00000137267.5,ENSG00000137274.12,ENSG00000216819.1	TUBB2A	ENSG00000137267.5	5103	chr6:3162972-3163332	35	10.6	13.2	11.3	0	12.1	BPHL	-0.2	0.34	0.6
chr17:66015960-66016683	0.84	4.56	5.07	0	0	25.33	26.58	21.78	38.21	53.01	40.78	4.74	5.52	723	Up	.	.	BPTF,C17orf58,KPNA2	ENSG00000171634.16,ENSG00000182481.8,ENSG00000186665.8	KPNA2	ENSG00000182481.8	14953	chr17:66016096-66016459	241	0	13.7	0	0	0	BPTF	0.07	0.59	0.79
chr6:32952654-32952928	0.43	0.68	1.29	0.21	0.37	4.91	5.8	4.15	6.88	7.94	5.04	2.85	3.14	274	Other	.	.	BRD2,BRD2-IT1,HLA-DMA,HLA-DMB,HLA-DOA	ENSG00000204252.12,ENSG00000204256.12,ENSG00000204257.14,ENSG00000223837.2,ENSG00000242574.8	BRD2	ENSG00000204256.12	5195	chr6:32952335-32952959	109	18.4	15.2	18	18.1	17.6	BRD2	-0.03	0.85	0.94
chr6:32986756-32987098	0.9	2	3.67	0	0.01	9.09	7.36	8.78	13	18.68	16.51	3.42	4.19	342	Up	.	.	BRD2,BRD2-IT1,HLA-DMA,HLA-DOA,HLA-DPA1	ENSG00000204252.12,ENSG00000204256.12,ENSG00000204257.14,ENSG00000223837.2,ENSG00000231389.7	HLA-DOA	ENSG00000204252.12	9368	chr6:32986775-32986927	38	0	0	0	9.6	0	BRD2	-0.03	0.85	0.94
chr9:136925025-136925650	0.67	3.27	3.55	0	0.01	11.42	14.63	10.91	18.11	21.31	18.47	3.86	4.43	625	Up	.	.	ARF4P1,BRD3,LINC00094	ENSG00000169925.16,ENSG00000235106.8,ENSG00000271525.1	BRD3	ENSG00000169925.16	3892	chr9:136925227-136925414	34	0	0	0	0	0	BRD3	0.23	0.07	0.24
chr19:15399464-15399798	0.77	1.81	3.03	0.01	0.03	9.05	8.73	6.32	12.91	14.24	13.15	3.36	3.98	334	Up	.	.	BRD4	ENSG00000141867.17	BRD4	ENSG00000141867.17	8203	chr19:15399454-15399588	63	10.1	0	12.5	13.1	8.8	BRD4	0.29	0.02	0.11
chr5:838551-839020	0.16	2.55	0.6	0.55	0.7	9.49	15.82	11.08	10.06	20.57	10.43	3.83	3.94	469	Other	.	.	BRD9,SPCS2P3,ZDHHC11	ENSG00000028310.17,ENSG00000188818.12,ENSG00000247872.2	ZDHHC11	ENSG00000188818.12	3590	chr5:838666-838872	20	0	0	0	0	0	BRD9	-0.02	0.92	0.97
chr14:105818659-105818942	-0.01	0.96	-0.03	0.98	0.99	6.53	8.9	5.45	6.19	7.2	6.21	3.19	3.14	283	Other	.	.	BRF1,PACS2,RPS20P33,TEX22	ENSG00000179364.13,ENSG00000185024.16,ENSG00000226174.6,ENSG00000242085.1	PACS2	ENSG00000179364.13	2445	chr14:105818646-105818789	89	18.7	13.3	16.1	16	17.2	BRF1	0.52	0.06	0.22
chr14:105668051-105668722	0.69	3.8	3.96	0	0.01	14.15	18.17	17.05	23.9	26.33	28.8	4.22	4.84	671	Up	.	.	BRF1,BTBD6,JAG2,NUDT14	ENSG00000183828.14,ENSG00000184887.13,ENSG00000184916.8,ENSG00000185024.16	BRF1	ENSG00000185024.16	11043	chr14:105668331-105668695	133	0	10.8	0	0	0	BRF1	0.52	0.06	0.22
chr14:105721393-105722186	1.12	3.76	6.21	0	0	12.61	11.2	10.85	23.96	30.33	21.99	3.79	4.78	793	Up2	.	.	BRF1,BTBD6,PACS2	ENSG00000179364.13,ENSG00000184887.13,ENSG00000185024.16	BRF1	ENSG00000185024.16	5653	chr14:105721454-105721621	45	0	0	0	0	0	BRF1	0.52	0.06	0.22
chr14:105760399-105760980	1.27	2.52	5.37	0	0	8.39	5.93	4.89	17.16	15.91	12.96	3.1	4.13	581	Up2	.	.	BRF1,BTBD6,PACS2	ENSG00000179364.13,ENSG00000184887.13,ENSG00000185024.16	BRF1	ENSG00000185024.16	5825	chr14:105760481-105760774	61	8.9	0	10.3	11.3	8.1	BRF1	0.52	0.06	0.22
chr7:97924015-97924965	0.28	2.74	1.37	0.19	0.34	6.19	6.56	6.32	8.37	7.87	6.87	3.11	3.32	950	Other	.	.	BAIAP2L1,BRI3,TECPR1	ENSG00000006453.13,ENSG00000164713.9,ENSG00000205356.9	BRI3	ENSG00000164713.9	10870	chr7:97924094-97924614	115	18.3	12.4	18.8	17.8	18.2	BRI3	0.39	0.08	0.25
chr5:34898508-34898751	-1.34	0.14	-2.98	0.01	0.04	7.26	9.27	5.34	2.77	2.24	2.58	3.24	2.27	243	Down2	.	.	BRIX1,DNAJC21,RAD1,RPL21P54	ENSG00000113456.18,ENSG00000113460.12,ENSG00000168724.14,ENSG00000241829.1	RPL21P54	ENSG00000241829.1	15346	chr5:34898528-34898764	126	17.1	12.6	17.4	17.8	15	BRIX1	-0.65	0	0.03
chr11:66095864-66096128	0.54	1.32	1.96	0.06	0.17	7.64	8.53	7.07	10.21	12.35	10.93	3.33	3.75	264	Other	.	.	B4GAT1,BRMS1,CD248,CNIH2,RIN1,SLC29A2,TMEM151A,YIF1A	ENSG00000174669.11,ENSG00000174684.6,ENSG00000174744.13,ENSG00000174791.10,ENSG00000174807.3,ENSG00000174851.14,ENSG00000174871.10,ENSG00000179292.4	RIN1	ENSG00000174791.10	4896	chr11:66095790-66096015	182	22.4	20.1	23.3	21.9	22.4	BRMS1	-0.01	0.98	0.99
chr11:66079634-66080736	1.49	5.32	8.42	0	0	21.19	24.41	19.59	46.1	81.14	58.98	4.58	5.97	1102	Up2	.	.	B4GAT1,BRMS1,CD248,CNIH2,RAB1B,RIN1,TMEM151A,YIF1A	ENSG00000174684.6,ENSG00000174744.13,ENSG00000174791.10,ENSG00000174807.3,ENSG00000174851.14,ENSG00000174871.10,ENSG00000174903.14,ENSG00000179292.4	CD248	ENSG00000174807.3	3779	chr11:66079676-66079889	118	0	11.7	0	0	0	BRMS1	-0.01	0.98	0.99
chr11:66079634-66080736	1.49	5.32	8.42	0	0	21.19	24.41	19.59	46.1	81.14	58.98	4.58	5.97	1102	Up2	.	.	B4GAT1,BRMS1,CD248,CNIH2,RAB1B,RIN1,TMEM151A,YIF1A	ENSG00000174684.6,ENSG00000174744.13,ENSG00000174791.10,ENSG00000174807.3,ENSG00000174851.14,ENSG00000174871.10,ENSG00000174903.14,ENSG00000179292.4	CD248	ENSG00000174807.3	3779	chr11:66080386-66080547	208	0	0	0	0	0	BRMS1	-0.01	0.98	0.99
chr3:9732788-9733226	0.52	5.03	3.67	0	0.01	67.7	62.94	56.7	87.68	91.22	89.09	6.01	6.52	438	Up	.	.	BRPF1,CPNE9,MTMR14	ENSG00000144550.12,ENSG00000156983.15,ENSG00000163719.18	MTMR14	ENSG00000163719.18	7886	chr3:9732824-9732994	129	0	0	0	0	0	BRPF1	-0.23	0.31	0.57
chr1:32837760-32838332	0.69	3.41	3.26	0	0.02	12.63	17.61	14.05	17.9	31.84	22.37	4.08	4.69	572	Up	.	.	BSDC1,FAM229A,GAPDHP20,HDAC1,MARCKSL1,TSSK3	ENSG00000116478.11,ENSG00000160058.18,ENSG00000162526.6,ENSG00000175130.6,ENSG00000224333.1,ENSG00000225828.1	BSDC1	ENSG00000160058.18	2051	chr1:32837851-32837976	84	0	0	0	0	0	BSDC1	0.11	0.43	0.67
chr3:49692421-49692895	0.85	2.5	3.52	0	0.01	11.52	7.83	7.36	13.93	20.64	14.03	3.47	4.19	474	Up	.	.	APEH,BSN,BSN-AS1,MST1,RNF123	ENSG00000164061.4,ENSG00000164062.12,ENSG00000164068.15,ENSG00000173531.15,ENSG00000235120.1	BSN	ENSG00000164061.4	11959	chr3:49692472-49692667	105	0	0	0	0	0	BSN	0.99	0	0
chr3:49577224-49577927	1.02	3.84	5.41	0	0	15.29	14.52	13.05	22.81	36.54	29.09	4.05	4.97	703	Up2	.	.	BSN,BSN-AS2,DAG1	ENSG00000164061.4,ENSG00000173402.11,ENSG00000226913.1	BSN-AS2	ENSG00000226913.1	13846	chr3:49576878-49577545	117	18.2	13.5	18.1	18.6	18.9	BSN	0.99	0	0
chr3:49692421-49692895	0.85	2.5	3.52	0	0.01	11.52	7.83	7.36	13.93	20.64	14.03	3.47	4.19	474	Up	.	.	APEH,BSN,BSN-AS1,MST1,RNF123	ENSG00000164061.4,ENSG00000164062.12,ENSG00000164068.15,ENSG00000173531.15,ENSG00000235120.1	BSN	ENSG00000164061.4	11959	chr3:49692472-49692667	105	0	0	0	0	0	BSN-AS1	1.21	0.4	NA
chr3:49577224-49577927	1.02	3.84	5.41	0	0	15.29	14.52	13.05	22.81	36.54	29.09	4.05	4.97	703	Up2	.	.	BSN,BSN-AS2,DAG1	ENSG00000164061.4,ENSG00000173402.11,ENSG00000226913.1	BSN-AS2	ENSG00000226913.1	13846	chr3:49576878-49577545	117	18.2	13.5	18.1	18.6	18.9	BSN-AS2	-0.31	0.87	NA
chr19:17501892-17502310	1.45	3.62	6.8	0	0	15.68	19.02	18.83	35.46	65.67	48.62	4.33	5.67	418	Up2	.	.	BISPR,BST2,MVB12A,PLVAP	ENSG00000130300.8,ENSG00000130303.12,ENSG00000141971.12,ENSG00000282851.1	BST2	ENSG00000130303.12	13036	chr19:17501938-17502277	366	11.6	12.1	13	0	14.5	BST2	0.29	0.28	0.54
chr12:107722510-107723024	0.63	4.73	4.01	0	0.01	40.69	48.73	36.48	60.03	72.44	60.29	5.46	6.05	514	Up	.	.	BTBD11	ENSG00000151136.14	BTBD11	ENSG00000151136.14	8145	chr12:107722578-107722863	65	0	11.9	11.6	0	8.4	BTBD11	0.07	0.8	0.91
chr19:2061185-2061953	1.41	4.65	6.56	0	0	19.69	21.57	19.02	35.97	80.51	52.11	4.48	5.8	768	Up2	.	.	AP3D1,BTBD2,IZUMO4,LLNLR-304A6.2,MKNK2,MOB3A	ENSG00000065000.15,ENSG00000099840.13,ENSG00000099875.14,ENSG00000133243.8,ENSG00000172081.13,ENSG00000275468.1	MKNK2	ENSG00000099875.14	9943	chr19:2061284-2061586	58	9.2	10.3	12.7	10.4	12.3	BTBD2	0.16	0.23	0.48
chr14:105668051-105668722	0.69	3.8	3.96	0	0.01	14.15	18.17	17.05	23.9	26.33	28.8	4.22	4.84	671	Up	.	.	BRF1,BTBD6,JAG2,NUDT14	ENSG00000183828.14,ENSG00000184887.13,ENSG00000184916.8,ENSG00000185024.16	BRF1	ENSG00000185024.16	11043	chr14:105668331-105668695	133	0	10.8	0	0	0	BTBD6	-0.23	0.18	0.42
chr14:105721393-105722186	1.12	3.76	6.21	0	0	12.61	11.2	10.85	23.96	30.33	21.99	3.79	4.78	793	Up2	.	.	BRF1,BTBD6,PACS2	ENSG00000179364.13,ENSG00000184887.13,ENSG00000185024.16	BRF1	ENSG00000185024.16	5653	chr14:105721454-105721621	45	0	0	0	0	0	BTBD6	-0.23	0.18	0.42
chr14:105760399-105760980	1.27	2.52	5.37	0	0	8.39	5.93	4.89	17.16	15.91	12.96	3.1	4.13	581	Up2	.	.	BRF1,BTBD6,PACS2	ENSG00000179364.13,ENSG00000184887.13,ENSG00000185024.16	BRF1	ENSG00000185024.16	5825	chr14:105760481-105760774	61	8.9	0	10.3	11.3	8.1	BTBD6	-0.23	0.18	0.42
chr13:77477809-77478095	-1.96	1.59	-6.57	0	0	18.21	25.49	19.58	5.18	4.75	5.26	4.54	2.88	286	Down2	.	.	BTF3P11,IRG1,KCTD12	ENSG00000102794.9,ENSG00000118903.6,ENSG00000178695.5	KCTD12	ENSG00000178695.5	17285	chr13:77477829-77477945	39	11.9	10.2	11.6	11.6	11.2	BTF3P11	-2.4	0.52	NA
chr1:203307704-203307904	1.8	-0.43	3.27	0	0.02	1.26	3.98	1.22	8.08	8.15	3.76	2.1	3.12	200	Up2	.	.	BTG2,FMOD,LINC01136	ENSG00000122176.10,ENSG00000159388.5,ENSG00000233791.5	FMOD	ENSG00000122176.10	12310	chr1:203307684-203307949	48	16.8	11.8	16.1	12.4	13.6	BTG2	0.79	0.09	0.28
chr10:103326492-103326846	0.16	2.35	0.66	0.52	0.67	15.42	17.6	9.4	14.84	15.74	14.18	4	4.11	354	Other	.	.	BTRC,DPCD,FBXW4,POLL	ENSG00000107829.13,ENSG00000166167.17,ENSG00000166169.16,ENSG00000166171.12	DPCD	ENSG00000166171.12	3472	chr10:103326547-103326668	159	0	15.2	10.5	0	0	BTRC	0.19	0.21	0.46
chr15:40407917-40408433	0.76	3.28	3.87	0	0.01	14.16	15.67	13.53	19.58	29.5	24.8	4.06	4.73	516	Up	.	.	BMF,BUB1B	ENSG00000104081.13,ENSG00000156970.12	BMF	ENSG00000104081.13	6825	chr15:40407904-40408207	148	9	13.6	10.6	0	10.5	BUB1B	0.17	0.62	0.81
chr10:124892632-124892929	0.52	2.35	2.27	0.03	0.11	15.56	12.49	14.48	18.6	25.62	18.16	4.04	4.51	297	UpNoFDR	.	.	BUB3,HMX2,HMX3	ENSG00000154473.17,ENSG00000188620.9,ENSG00000188816.3	HMX3	ENSG00000188620.9	2550	chr10:124892621-124892741	189	13.3	10.6	12.3	12.4	14	BUB3	-0.1	0.59	0.79
chr6:105535620-105535827	-1.44	0.34	-3.43	0	0.02	10.15	9.6	9.8	1.95	4.6	4.24	3.6	2.53	207	Down2	.	.	BVES,BVES-AS1	ENSG00000112276.13,ENSG00000203808.10	BVES-AS1	ENSG00000203808.10	48357	chr6:105535509-105535694	70	21	16.9	19.9	18.9	20.1	BVES	0.52	0.01	0.04
chr6:105535620-105535827	-1.44	0.34	-3.43	0	0.02	10.15	9.6	9.8	1.95	4.6	4.24	3.6	2.53	207	Down2	.	.	BVES,BVES-AS1	ENSG00000112276.13,ENSG00000203808.10	BVES-AS1	ENSG00000203808.10	48357	chr6:105535509-105535694	70	21	16.9	19.9	18.9	20.1	BVES-AS1	-0.34	0.3	0.57
chr6:41942229-41942726	0.28	3.32	1.37	0.19	0.34	18.08	23.73	14.37	19.25	25.16	21.46	4.37	4.59	497	Other	.	.	BYSL,CCND3	ENSG00000112576.12,ENSG00000112578.9	CCND3	ENSG00000112576.12	32644	chr6:41942318-41942432	15	0	11.4	10.1	0	0	BYSL	-0.61	0	0
chr17:56394912-56395413	-0.34	0.49	-0.95	0.35	0.52	3.52	3.17	2.59	2.42	2.17	2.5	2.43	2.22	501	Other	.	.	BZRAP1,BZRAP1-AS1,MPO,RNF43,SUPT4H1	ENSG00000005379.15,ENSG00000005381.7,ENSG00000108375.12,ENSG00000213246.6,ENSG00000265148.5	BZRAP1	ENSG00000005379.15	4669	chr17:56394712-56395069	69	14.4	14.6	11.4	14.1	13.9	BZRAP1	-0.36	0.21	0.46
chr17:56409836-56410243	1.22	3.48	6.29	0	0	18.58	20.19	15.35	35.42	50.75	39.77	4.34	5.45	407	Up2	.	.	BZRAP1,BZRAP1-AS1,RNF43,SUPT4H1	ENSG00000005379.15,ENSG00000108375.12,ENSG00000213246.6,ENSG00000265148.5	BZRAP1-AS1	ENSG00000265148.5	2870	chr17:56409776-56409995	56	0	11.1	0	0	8.9	BZRAP1	-0.36	0.21	0.46
chr17:56394912-56395413	-0.34	0.49	-0.95	0.35	0.52	3.52	3.17	2.59	2.42	2.17	2.5	2.43	2.22	501	Other	.	.	BZRAP1,BZRAP1-AS1,MPO,RNF43,SUPT4H1	ENSG00000005379.15,ENSG00000005381.7,ENSG00000108375.12,ENSG00000213246.6,ENSG00000265148.5	BZRAP1	ENSG00000005379.15	4669	chr17:56394712-56395069	69	14.4	14.6	11.4	14.1	13.9	BZRAP1-AS1	0.81	0	0.01
chr17:56409836-56410243	1.22	3.48	6.29	0	0	18.58	20.19	15.35	35.42	50.75	39.77	4.34	5.45	407	Up2	.	.	BZRAP1,BZRAP1-AS1,RNF43,SUPT4H1	ENSG00000005379.15,ENSG00000108375.12,ENSG00000213246.6,ENSG00000265148.5	BZRAP1-AS1	ENSG00000265148.5	2870	chr17:56409776-56409995	56	0	11.1	0	0	8.9	BZRAP1-AS1	0.81	0	0.01
chr10:45504173-45504486	-0.98	0.46	-2.64	0.02	0.06	6.17	5.93	5.96	3.44	3.04	2.41	3.06	2.39	313	DownNoFDR	.	.	C10orf10,C10orf25,DUXAP4,RASSF4,TMEM72-AS1,ZNF22	ENSG00000107551.20,ENSG00000165507.8,ENSG00000165511.6,ENSG00000165512.4,ENSG00000224812.2,ENSG00000270258.1	C10orf25	ENSG00000165511.6	7838	chr10:45504060-45504203	17	0	0	0	0	0	C10orf10	0.4	0.11	0.33
chr10:45470470-45470729	-0.18	2.3	-0.77	0.45	0.61	17.84	25.07	18.49	19.77	15.74	16.95	4.49	4.3	259	Other	.	.	C10orf10,C10orf25,RASSF4,TMEM72,TMEM72-AS1,ZNF22	ENSG00000107551.20,ENSG00000165507.8,ENSG00000165511.6,ENSG00000165512.4,ENSG00000187783.11,ENSG00000224812.2	RASSF4	ENSG00000107551.20	3228	chr10:45470526-45470819	128	22.2	22	21.9	20.8	23.8	C10orf10	0.4	0.11	0.33
chr10:73508456-73509065	0.9	4.95	5.35	0	0	36.55	41.13	34.52	53.76	86.36	71.49	5.31	6.16	609	Up	.	.	C10orf105,C10orf54,CDH23	ENSG00000107736.19,ENSG00000107738.19,ENSG00000214688.4	C10orf54	ENSG00000107738.19	8322	chr10:73508452-73508835	296	0	9.3	0	0	0	C10orf105	0.95	0.01	0.07
chr10:15148544-15148749	-0.7	-0.04	-1.51	0.14	0.29	5.74	5.17	6.33	3.29	6.63	1.84	3.01	2.56	205	Other	.	.	ACBD7,C10orf111,GAPDHP45,NMT2,OLAH,PPIAP30,RPP38	ENSG00000152463.14,ENSG00000152464.14,ENSG00000152465.17,ENSG00000176236.6,ENSG00000176244.6,ENSG00000206448.3,ENSG00000228312.1	NMT2	ENSG00000152465.17	3078	chr10:15148422-15148779	51	18.5	15.2	16.6	19.6	18.1	C10orf111	1.06	0.2	0.45
chr10:102772713-102773285	-0.28	1.41	-0.97	0.34	0.51	6.61	3.94	4.68	4.71	4.28	3.51	2.87	2.69	572	Other	.	.	C10orf2,KAZALD1,LZTS2,MRPL43,PDZD7,SEMA4G,SFXN3	ENSG00000055950.16,ENSG00000095539.15,ENSG00000107815.7,ENSG00000107816.17,ENSG00000107819.13,ENSG00000107821.14,ENSG00000186862.17	PDZD7	ENSG00000186862.17	5341	chr10:102772609-102773141	115	19.4	14.8	18.7	19.7	20.3	C10orf2	-0.93	0	0
chr10:45504173-45504486	-0.98	0.46	-2.64	0.02	0.06	6.17	5.93	5.96	3.44	3.04	2.41	3.06	2.39	313	DownNoFDR	.	.	C10orf10,C10orf25,DUXAP4,RASSF4,TMEM72-AS1,ZNF22	ENSG00000107551.20,ENSG00000165507.8,ENSG00000165511.6,ENSG00000165512.4,ENSG00000224812.2,ENSG00000270258.1	C10orf25	ENSG00000165511.6	7838	chr10:45504060-45504203	17	0	0	0	0	0	C10orf25	0.23	0.37	0.62
chr10:45470470-45470729	-0.18	2.3	-0.77	0.45	0.61	17.84	25.07	18.49	19.77	15.74	16.95	4.49	4.3	259	Other	.	.	C10orf10,C10orf25,RASSF4,TMEM72,TMEM72-AS1,ZNF22	ENSG00000107551.20,ENSG00000165507.8,ENSG00000165511.6,ENSG00000165512.4,ENSG00000187783.11,ENSG00000224812.2	RASSF4	ENSG00000107551.20	3228	chr10:45470526-45470819	128	22.2	22	21.9	20.8	23.8	C10orf25	0.23	0.37	0.62
chr10:73571851-73572051	-0.18	0.28	-0.41	0.69	0.8	7.14	8.61	4.06	4.04	9.51	3.76	3.12	2.94	200	Other	.	.	C10orf54,CDH23,PSAP	ENSG00000107736.19,ENSG00000107738.19,ENSG00000197746.13	PSAP	ENSG00000197746.13	6977	chr10:73571878-73572125	59	24.3	22	23.4	22.2	24.4	C10orf54	0.52	0.23	0.49
chr10:73508456-73509065	0.9	4.95	5.35	0	0	36.55	41.13	34.52	53.76	86.36	71.49	5.31	6.16	609	Up	.	.	C10orf105,C10orf54,CDH23	ENSG00000107736.19,ENSG00000107738.19,ENSG00000214688.4	C10orf54	ENSG00000107738.19	8322	chr10:73508452-73508835	296	0	9.3	0	0	0	C10orf54	0.52	0.23	0.49
chr10:75639503-75639817	0.11	1.48	0.4	0.69	0.81	8.03	8.02	9.05	10.3	9.95	7.19	3.41	3.51	314	Other	.	.	C10orf55,CAMK2G,PLAU	ENSG00000122861.15,ENSG00000148660.20,ENSG00000222047.8	CAMK2G	ENSG00000148660.20	5155	chr10:75639531-75639784	188	20	19.7	18	16.9	18.6	C10orf55	2.62	0.13	NA
chr10:50480406-50481484	0.36	5.12	2.31	0.03	0.1	33.9	29.01	23.57	39	33.78	36.78	4.95	5.28	1078	UpNoFDR	.	.	C10orf71,C10orf71-AS1	ENSG00000177354.11,ENSG00000236208.1	C10orf71-AS1	ENSG00000236208.1	25341	chr10:50480781-50481120	78	10.5	9.4	10.2	12.1	8.9	C10orf71	1.33	0	0
chr10:50480406-50481484	0.36	5.12	2.31	0.03	0.1	33.9	29.01	23.57	39	33.78	36.78	4.95	5.28	1078	UpNoFDR	.	.	C10orf71,C10orf71-AS1	ENSG00000177354.11,ENSG00000236208.1	C10orf71-AS1	ENSG00000236208.1	25341	chr10:50480781-50481120	78	10.5	9.4	10.2	12.1	8.9	C10orf71-AS1	3.78	0.04	NA
chr11:111712273-111712536	-0.56	1.24	-1.9	0.07	0.18	10.54	12.6	9.57	7.17	8.78	5.72	3.72	3.24	263	Other	.	.	ALG9,ALG9-IT1,C11orf1,FDXACB1,GNG5P3,RPL37AP8	ENSG00000086848.14,ENSG00000137720.7,ENSG00000176343.5,ENSG00000254450.1,ENSG00000254949.1,ENSG00000255561.6	ALG9	ENSG00000086848.14	3246	chr11:111712322-111712432	148	22.8	21.1	22.3	20.1	24.1	C11orf1	-0.71	0	0
chr11:68065265-68065489	0.03	0.34	0.08	0.94	0.96	5.25	5.92	5.07	2.41	8.49	7.28	2.95	2.98	224	Other	.	.	C11orf24,LRP5	ENSG00000162337.11,ENSG00000171067.10	LRP5	ENSG00000162337.11	14589	chr11:68065329-68065574	183	22.1	18.1	23.8	20.8	23.4	C11orf24	0.27	0.17	0.4
chr11:68025009-68025209	0.05	0.28	0.13	0.9	0.94	5.04	7.29	5.28	5.39	9.51	3.76	3.02	3.04	200	Other	.	.	C11orf24,SUV420H1	ENSG00000110066.14,ENSG00000171067.10	C11orf24	ENSG00000171067.10	5614	chr11:68024857-68025249	28	18.3	15.4	18.4	16.3	20.2	C11orf24	0.27	0.17	0.4
chr11:68049619-68050149	0.93	2.64	4.38	0	0	9.19	9.25	7.2	15.25	17.95	15.15	3.43	4.2	530	Up	.	.	C11orf24,LRP5	ENSG00000162337.11,ENSG00000171067.10	C11orf24	ENSG00000171067.10	10151	chr11:68049729-68049854	33	0	0	0	0	0	C11orf24	0.27	0.17	0.4
chr11:4647559-4647791	-1.2	0.17	-2.61	0.02	0.06	9.05	4	9.1	2.9	2.93	3.24	3.22	2.41	232	Down2NoFDR	.	.	C11orf40,OR51A9P,OR51D1,OR51E1,OR52I1,OR52I2,TRIM68	ENSG00000167333.12,ENSG00000171987.1,ENSG00000180723.6,ENSG00000180785.8,ENSG00000197428.2,ENSG00000226288.1,ENSG00000232268.5	OR51D1	ENSG00000197428.2	13155	chr11:4647419-4647565	33	0	0	0	0	0	C11orf40	-0.63	0.76	NA
chr11:111101162-111101589	-0.15	2.66	-0.7	0.49	0.65	15.74	17.69	13.5	11.68	15.91	14.1	4.16	4.01	427	Other	.	.	C11orf53	ENSG00000150750.6	C11orf53	ENSG00000150750.6	25119	chr11:111101071-111101453	82	14.4	0	14	15.9	13.9	C11orf53	1.21	0.62	NA
chr11:122727306-122727843	0.52	4.42	2.8	0.01	0.05	33.01	40.48	27.96	36.13	56.69	51.63	5.16	5.63	537	Up	.	.	C11orf63,CRTAM	ENSG00000109943.8,ENSG00000109944.10	CRTAM	ENSG00000109943.8	5169	chr11:122727422-122727553	111	0	0	0	0	0	C11orf63	0.82	0.01	0.04
chr12:117125777-117126089	-0.54	1.64	-1.9	0.07	0.18	13.46	13.59	9.36	8.64	10.02	6.03	3.84	3.38	312	Other	.	.	C12orf49,RNFT2	ENSG00000111412.5,ENSG00000135119.14	C12orf49	ENSG00000111412.5	31843	chr12:117125825-117125989	113	20.5	21	18.9	18.2	19.6	C12orf49	0.9	0	0
chr12:110538130-110538558	0.86	2.15	3.56	0	0.01	6.08	8.67	8.34	12.59	12.38	16.42	3.31	4	428	Up	.	.	C12orf76,IFT81	ENSG00000122970.15,ENSG00000174456.13	IFT81	ENSG00000122970.15	23583	chr12:110537965-110538226	82	22.7	16.1	22.6	20.4	20.7	C12orf76	0.04	0.76	0.89
chr14:76120592-76120830	-0.02	0.47	-0.06	0.95	0.97	7.76	4.45	5.12	6.23	3.43	7.91	2.99	2.99	238	Other	.	.	C14orf1,FLVCR2,TTLL5	ENSG00000119685.19,ENSG00000119686.9,ENSG00000133935.6	TTLL5	ENSG00000119685.19	6506	chr14:76120630-76120881	24	20	10	18.3	17.3	17.2	C14orf1	-0.03	0.91	0.96
chr14:96468243-96468805	0.45	2.07	1.62	0.12	0.25	8.67	4.72	5.92	12.47	7.5	7.14	3.1	3.47	562	Other	.	.	C14orf132	ENSG00000227051.5	C14orf132	ENSG00000227051.5	36857	chr14:96468378-96468525	50	0	0	0	0	0	C14orf132	0.34	0.72	0.87
chr14:106004331-106004553	0.06	0.21	0.14	0.89	0.94	4.54	4.18	5.85	4.86	6.73	3.96	2.83	2.89	222	Other	.	.	C14orf80,ELK2BP,TMEM121	ENSG00000184986.10,ENSG00000185347.17,ENSG00000234402.1	TMEM121	ENSG00000184986.10	9370	chr14:106004186-106004393	70	19.7	14.4	20.7	18.8	20.4	C14orf80	0.4	0.06	0.22
chr14:105998998-105999479	0.4	3.43	2.11	0.05	0.13	22	19.29	17.38	21.57	29.38	26.61	4.44	4.81	481	UpNoFDR	.	.	C14orf80,CRIP1,ELK2BP,TMEM121	ENSG00000184986.10,ENSG00000185347.17,ENSG00000213145.9,ENSG00000234402.1	TMEM121	ENSG00000184986.10	4037	chr14:105999165-105999394	125	15.3	0	16.6	17.1	15.1	C14orf80	0.4	0.06	0.22
chr14:105947323-105947605	0.56	1.89	1.99	0.06	0.16	12.81	11.28	8.35	18.63	19.28	10.68	3.7	4.17	282	Other	.	.	C14orf80,CRIP1,CRIP2,MTA1,TMEM121	ENSG00000182809.10,ENSG00000182979.17,ENSG00000184986.10,ENSG00000185347.17,ENSG00000213145.9	CRIP2	ENSG00000182809.10	2394	chr14:105947155-105947575	171	20.6	13.3	19.5	20.9	21.1	C14orf80	0.4	0.06	0.22
chr15:40812080-40812341	0.01	1.08	0.02	0.99	0.99	11.59	6.6	6.22	8.78	9.89	5.77	3.35	3.36	261	Other	.	.	C15orf57,CHST14,RPUSD2	ENSG00000128891.15,ENSG00000166133.17,ENSG00000169105.7	C15orf57	ENSG00000128891.15	42661	chr15:40812155-40812356	39	0	13.5	0	0	0	C15orf57	0.42	0.11	0.32
chr16:15684379-15685254	0.91	4.06	5.58	0	0	14.88	13.63	12.99	23.87	28.11	26.38	4.01	4.83	875	Up	.	.	C16orf45,KIAA0430	ENSG00000166780.10,ENSG00000166783.19	KIAA0430	ENSG00000166783.19	7774	chr16:15684803-15684985	85	0	0	0	0	0	C16orf45	0.22	0.71	0.86
chr16:29732900-29733293	0.92	2.47	3.68	0	0.01	13.04	8.77	8.88	18.86	26.28	14.69	3.63	4.44	393	Up	.	.	C16orf54,QPRT	ENSG00000103485.17,ENSG00000185905.3	C16orf54	ENSG00000185905.3	24034	chr16:29732919-29733162	99	12.1	0	13.4	14.4	9.1	C16orf54	0.3	0.09	0.29
chr16:85768916-85769573	0.4	2.99	1.75	0.09	0.22	9.46	13.31	9.27	10.05	18.2	13.75	3.68	4	657	Other	.	.	C16orf74,EMC8,GINS2	ENSG00000131148.8,ENSG00000131153.8,ENSG00000154102.10	C16orf74	ENSG00000154102.10	14984	chr16:85769070-85769264	171	9.7	10.4	11.9	0	12.2	C16orf74	-0.07	0.76	0.89
chr16:49441836-49442307	-0.68	2.77	-3.11	0.01	0.03	22.29	16.88	16.03	13.45	10.96	9.86	4.36	3.77	471	Down	.	.	C16orf78	ENSG00000166152.3	C16orf78	ENSG00000166152.3	34102	chr16:49441834-49442097	47	18.4	9.5	17.6	16.4	13.9	C16orf78	0.98	0.66	NA
chr16:67706777-67707043	-0.88	0.58	-2.13	0.05	0.13	11.05	6.48	5.49	4.56	5.62	2.36	3.28	2.66	266	DownNoFDR	.	.	ACD,C16orf86,ENKD1,GFOD2,PARD6A,RLTPR	ENSG00000102977.13,ENSG00000102981.9,ENSG00000124074.11,ENSG00000141098.12,ENSG00000159753.13,ENSG00000159761.14	GFOD2	ENSG00000141098.12	4344	chr16:67706753-67706899	65	15.3	0	16	15.8	16.4	C16orf86	0.17	0.66	0.83
chr17:6564146-6564730	1.51	2.03	5.39	0	0	4.17	3.86	4.17	7.61	14.89	14.18	2.67	3.82	584	Up2	.	.	C17orf100,KIAA0753,MED31,SLC13A5,TXNDC17	ENSG00000108590.10,ENSG00000129235.10,ENSG00000141485.16,ENSG00000198920.9,ENSG00000256806.4	C17orf100	ENSG00000256806.4	8662	chr17:6564222-6564338	39	0	11.2	10.9	0	8.3	C17orf100	3.14	0.33	NA
chr17:4812450-4812758	0.5	0.51	1.41	0.17	0.32	4.36	3.44	3.43	3.94	6.62	5.7	2.59	2.93	308	Other	.	.	C17orf107,CHRNE,ENO3,GP1BA,MINK1,PFN1,RNF167,SLC25A11	ENSG00000108515.17,ENSG00000108518.7,ENSG00000108523.15,ENSG00000108528.13,ENSG00000108556.7,ENSG00000141503.15,ENSG00000185245.7,ENSG00000205710.3	CHRNE	ENSG00000108556.7	6082	chr17:4812413-4812581	271	13.9	9.4	14	13.2	13.3	C17orf107	-0.07	0.9	0.96
chr17:42174578-42175023	0.98	2.28	3.83	0	0.01	7.36	8.34	7.48	10.3	16.8	19.74	3.32	4.12	445	Up	.	.	C17orf53,G6PC3,HDAC5,LSM12	ENSG00000108840.15,ENSG00000125319.14,ENSG00000141349.8,ENSG00000161654.9	HDAC5	ENSG00000108840.15	3706	chr17:42174551-42174791	32	12.4	0	16.6	13.9	12.6	C17orf53	-0.25	0.49	0.72
chr17:66015960-66016683	0.84	4.56	5.07	0	0	25.33	26.58	21.78	38.21	53.01	40.78	4.74	5.52	723	Up	.	.	BPTF,C17orf58,KPNA2	ENSG00000171634.16,ENSG00000182481.8,ENSG00000186665.8	KPNA2	ENSG00000182481.8	14953	chr17:66016096-66016459	241	0	13.7	0	0	0	C17orf58	-0.36	0.3	0.56
chr17:80454920-80455676	1.07	4.27	5.5	0	0	17.67	15.6	19.43	34.22	51.77	29.04	4.31	5.31	756	Up2	.	.	C17orf62,FOXK2,NARF,NARF-IT1	ENSG00000141562.17,ENSG00000141568.19,ENSG00000178927.16,ENSG00000266236.1	NARF	ENSG00000141562.17	12236	chr17:80454968-80455296	95	12.9	15.3	12.1	13.6	15.3	C17orf62	0.11	0.45	0.69
chr17:54857213-54858288	0.52	5.02	3.52	0	0.01	24.93	28.36	22.88	34.97	39.69	33.5	4.79	5.26	1075	Up	.	.	C17orf67	ENSG00000214226.8	C17orf67	ENSG00000214226.8	14365	chr17:54857691-54858040	807	20.8	12.1	18.6	17.8	20.4	C17orf67	1.3	0	0
chr17:54827408-54828231	0.54	3.88	3.14	0	0.03	14.09	16.1	14.4	18.83	24.11	21.65	4.1	4.57	823	Up	.	.	C17orf67	ENSG00000214226.8	C17orf67	ENSG00000214226.8	44422	chr17:54827861-54828048	63	0	0	10	0	0	C17orf67	1.3	0	0
chr17:216564-217344	1.37	3.51	5.95	0	0	9.69	10.19	7.49	16.93	34.32	21.55	3.51	4.68	780	Up2	.	.	C17orf97,RPH3AL	ENSG00000181031.15,ENSG00000187624.8	RPH3AL	ENSG00000181031.15	13677	chr17:216799-217171	106	0	0	0	0	0	C17orf97	0.78	0.04	0.18
chr17:76172781-76172982	0.69	-0.1	1.52	0.14	0.29	5.43	1.98	3.23	4.02	6.76	6.87	2.51	3.01	201	Other	.	.	AFMID,BIRC5,C17orf99,EIF5AP2,SYNGR2,TK1,TMC6,TMC8	ENSG00000089685.14,ENSG00000108639.7,ENSG00000141524.15,ENSG00000167895.14,ENSG00000167900.11,ENSG00000183077.15,ENSG00000187997.11,ENSG00000267679.1	SYNGR2	ENSG00000108639.7	7016	chr17:76172785-76173010	39	17.4	19.9	17.1	17.4	18.9	C17orf99	0.26	0.88	NA
chr18:21096044-21096320	-0.35	0.79	-1.05	0.31	0.48	7	8.64	5.59	4.88	4.92	5.91	3.22	2.91	276	Other	.	.	C18orf8,NPC1,RIOK3	ENSG00000101782.14,ENSG00000141452.9,ENSG00000141458.12	C18orf8	ENSG00000141452.9	11519	chr18:21095893-21096282	14	23.1	14	21.5	21.5	22.6	C18orf8	0.36	0.02	0.1
chr19:30251119-30251384	-2.5	-0.2	-4.56	0	0	9.19	6.5	7.35	1.02	1.03	1.42	3.31	1.79	265	Down2	.	.	C19orf12	ENSG00000131943.17	C19orf12	ENSG00000131943.17	44424	chr19:30250979-30251322	81	23.3	16.3	24	23.4	25	C19orf12	0.34	0.01	0.06
chr19:30185540-30185982	-0.14	2.98	-0.69	0.5	0.65	19.58	21.59	15.61	14.33	16.3	19.87	4.4	4.25	442	Other	.	.	C19orf12,PLEKHF1	ENSG00000131943.17,ENSG00000166289.5	C19orf12	ENSG00000131943.17	13565	chr19:30185439-30185904	216	19.8	17.9	19.3	20.4	19.4	C19orf12	0.34	0.01	0.06
chr19:51286801-51287164	1.57	1.01	4.51	0	0	3.01	2.92	3.35	5.94	10.86	12.79	2.43	3.56	363	Up2	.	.	ACPT,C19orf48,GPR32,GPR32P1,KLK1,KLK15,MGC45922	ENSG00000142511.4,ENSG00000142513.5,ENSG00000167747.13,ENSG00000167748.10,ENSG00000174562.13,ENSG00000180279.6,ENSG00000269565.1	ACPT	ENSG00000142513.5	6509	chr19:51286978-51287092	82	0	0	0	0	0	C19orf48	-0.76	0	0.01
chr19:11025795-11026657	0.81	2.83	3.37	0	0.02	8.19	6	4.71	11.41	13.72	8.15	3.08	3.72	862	Up	.	.	C19orf52,CARM1,SMARCA4,YIPF2	ENSG00000127616.17,ENSG00000130733.10,ENSG00000142444.6,ENSG00000142453.11	CARM1	ENSG00000142453.11	3006	chr19:11026237-11026562	147	12.2	0	12	10.9	7.5	C19orf52	0.35	0.11	0.32
chr19:13957420-13958883	1.5	5.19	9.41	0	0	13.95	15.04	15.53	37.12	53.23	37.3	4.1	5.47	1463	Up2	.	.	C19orf57,NANOS3,ZSWIM4	ENSG00000132003.9,ENSG00000132016.11,ENSG00000187556.7	NANOS3	ENSG00000187556.7	13995	chr19:13957493-13957677	95	12.2	13	15.9	14	13.1	C19orf57	-0.41	0.37	0.63
chr19:13991021-13991494	0.97	2.91	4.43	0	0	12.25	10.37	11.15	18.8	30.17	19.36	3.76	4.62	473	Up	.	.	C19orf57,CC2D1A,NANOS3	ENSG00000132016.11,ENSG00000132024.17,ENSG00000187556.7	C19orf57	ENSG00000132016.11	2919	chr19:13990985-13991216	799	14.2	14.1	13.8	13.5	14.6	C19orf57	-0.41	0.37	0.63
chr19:13947751-13948101	1.16	2.92	5.15	0	0	14.64	14.39	13.91	24.25	44.26	30.83	4.05	5.11	350	Up2	.	.	C19orf57,NANOS3,ZSWIM4	ENSG00000132003.9,ENSG00000132016.11,ENSG00000187556.7	ZSWIM4	ENSG00000132003.9	19238	chr19:13947658-13947890	45	0	11.1	0	0	0	C19orf57	-0.41	0.37	0.63
chr19:14184163-14184797	1.2	2.39	5.19	0	0	5.56	5.44	5.12	11.9	15.65	10.29	2.94	3.88	634	Up2	.	.	C19orf67,EEF1DP1,IL27RA,PALM3,PRKACA,RLN3,SAMD1	ENSG00000072062.13,ENSG00000104998.3,ENSG00000141858.11,ENSG00000171136.6,ENSG00000187867.8,ENSG00000188032.9,ENSG00000228887.3	EEF1DP1	ENSG00000228887.3	3009	chr19:14183919-14184637	103	16.7	15.8	16.7	11.8	19.8	C19orf67	0.51	0.61	0.8
chr19:14192076-14192578	1.53	3.79	7.91	0	0	14.56	19.8	15.04	38.38	57.66	45.24	4.22	5.61	502	Up2	.	.	C19orf67,EEF1DP1,IL27RA,PALM3,PRKACA,SAMD1	ENSG00000072062.13,ENSG00000104998.3,ENSG00000141858.11,ENSG00000187867.8,ENSG00000188032.9,ENSG00000228887.3	C19orf67	ENSG00000188032.9	3996	chr19:14192192-14192400	88	0	0	0	0	0	C19orf67	0.51	0.61	0.8
chr19:49601224-49601443	1.17	0.13	2.56	0.02	0.07	3.84	6.05	1.48	7.38	4.96	8.59	2.53	3.19	219	Up2NoFDR	.	.	C19orf73,CGB7,CGB8,KCNA7,LIN7B,NTF4,PPFIA3,SNRNP70	ENSG00000104848.1,ENSG00000104852.14,ENSG00000104863.11,ENSG00000177380.13,ENSG00000196337.10,ENSG00000213030.5,ENSG00000221916.3,ENSG00000225950.7	SNRNP70	ENSG00000104852.14	4226	chr19:49601046-49601415	166	20.8	13.1	19.5	19	19.5	C19orf73	0.53	0.32	0.58
chr1:200857394-200857955	0.11	4.18	0.62	0.54	0.69	37.73	24.81	31.1	35.55	31.73	33.55	5.05	5.17	561	Other	.	.	C1orf106,CAMSAP2,GPR25,MROH3P,RPL34P6	ENSG00000118200.14,ENSG00000163362.10,ENSG00000170128.3,ENSG00000231333.2,ENSG00000233217.1	C1orf106	ENSG00000163362.10	2222	chr1:200857497-200857642	98	11	0	11	10.1	11.5	C1orf106	-0.49	0.73	NA
chr1:38139528-38140059	0.7	3.67	3.32	0	0.02	15.03	22.96	19.41	23.35	41.2	29.06	4.41	5.03	531	Up	.	.	C1orf109,CDCA8,EPHA10,RSPO1	ENSG00000116922.14,ENSG00000134690.10,ENSG00000169218.13,ENSG00000183317.16	C1orf109	ENSG00000116922.14	9805	chr1:38139746-38139882	125	0	0	0	0	0	C1orf109	-0.02	0.91	0.96
chr1:220906467-220906916	0.24	3.37	1.3	0.21	0.37	18.9	21.84	22.6	25.21	26.63	22.63	4.55	4.76	449	Other	.	.	C1orf115,MARC2	ENSG00000117791.15,ENSG00000162817.6	2020-03-02	ENSG00000117791.15	14652	chr1:220906499-220906787	56	16.8	17.5	14.9	15.7	16.8	C1orf115	-1.82	0.11	0.31
chr1:231347057-231347659	-0.13	1.94	-0.53	0.6	0.74	6.56	7.27	6.07	5.37	7	5.63	3.16	3.05	602	Other	.	.	C1orf131,GNPAT,TRIM67	ENSG00000116906.11,ENSG00000119283.15,ENSG00000143633.12	C1orf131	ENSG00000143633.12	14009	chr1:231347046-231347474	155	19.9	11.3	19	18.3	19.6	C1orf131	-0.19	0.39	0.65
chr1:208001957-208002279	-1.07	2.65	-4.76	0	0	26.09	29.63	28.73	10.88	12.24	17.14	4.93	3.95	322	Down2	.	.	C1orf132	ENSG00000203709.9	C1orf132	ENSG00000203709.9	5910	chr1:208001943-208002132	114	8.8	0	10.2	0	10.3	C1orf132	-0.84	0.02	0.09
chr1:207999146-207999637	-0.13	4.25	-0.72	0.48	0.64	36.44	48.05	38.35	29.91	43.18	38.58	5.43	5.29	491	Other	.	.	C1orf132	ENSG00000203709.9	C1orf132	ENSG00000203709.9	3099	chr1:207999210-207999380	39	0	0	0	0	0	C1orf132	-0.84	0.02	0.09
chr1:16514310-16514552	0.14	0.31	0.35	0.73	0.83	5.21	6.02	3.35	5.57	7.3	3.11	2.82	2.89	242	Other	.	.	ANO7P1,ARHGEF19,ARHGEF19-AS1,C1orf134,EPHA2,RSG1	ENSG00000132881.11,ENSG00000142627.12,ENSG00000142632.16,ENSG00000204377.3,ENSG00000234166.1,ENSG00000237276.8	ARHGEF19-AS1	ENSG00000234166.1	9798	chr1:16514218-16514649	225	23.3	17.8	24	21.9	24	C1orf134	-0.01	0.97	0.99
chr1:67614707-67615221	-1.82	1.94	-7.1	0	0	14.05	13.67	14.05	3.67	3.7	4.15	4.02	2.62	514	Down2	.	.	C1orf141,IL23R	ENSG00000162594.14,ENSG00000203963.11	C1orf141	ENSG00000203963.11	14048	chr1:67615112-67615233	30	0	0	0	0	0	C1orf141	0.24	0.9	NA
chr1:206663545-206663836	-0.75	0.83	-2.05	0.05	0.15	8.08	9.11	6.41	3.7	7.94	3.02	3.34	2.78	291	Other	.	.	C1orf147,IKBKE,RASSF5,SRGAP2	ENSG00000143466.9,ENSG00000162888.4,ENSG00000163486.8,ENSG00000266094.6	C1orf147	ENSG00000162888.4	7225	chr1:206663359-206663645	157	18.3	17.4	18.4	16.8	18.3	C1orf147	-1.45	0.61	NA
chr1:112050238-112051277	0.75	4.75	4.96	0	0	19.4	22.32	18.51	30.87	37.41	32.72	4.48	5.16	1039	Up	.	.	C1orf162,RAP1A,TMIGD3	ENSG00000116473.14,ENSG00000121933.17,ENSG00000143110.11	TMIGD3	ENSG00000121933.17	4129	chr1:112050258-112050386	44	0	0	0	0	0	C1orf162	0.29	0.34	0.6
chr1:112050238-112051277	0.75	4.75	4.96	0	0	19.4	22.32	18.51	30.87	37.41	32.72	4.48	5.16	1039	Up	.	.	C1orf162,RAP1A,TMIGD3	ENSG00000116473.14,ENSG00000121933.17,ENSG00000143110.11	TMIGD3	ENSG00000121933.17	4129	chr1:112050674-112051053	156	20.9	11.1	22.5	19.5	19.9	C1orf162	0.29	0.34	0.6
chr1:11779403-11780159	0.99	3.27	4.53	0	0	8.44	11.92	7.41	13.55	22.29	18.26	3.51	4.32	756	Up	.	.	AGTRAP,C1orf167,DRAXIN,MAD2L2	ENSG00000116670.14,ENSG00000162490.6,ENSG00000177674.15,ENSG00000215910.7	AGTRAP	ENSG00000177674.15	15983	chr1:11779648-11780016	82	0	0	0	0	0	C1orf167	-0.41	0.87	NA
chr1:45180664-45181324	1.05	1.76	3.87	0	0.01	4.07	4.22	2.58	5.92	7.82	8.17	2.56	3.26	660	Up2	.	.	C1orf228,KIF2C,TMEM53	ENSG00000126106.13,ENSG00000142945.12,ENSG00000198520.10	C1orf228	ENSG00000198520.10	8134	chr1:45180806-45181026	101	19.1	13	18.3	18.8	17.9	C1orf228	0.84	0.01	0.05
chr1:85773955-85774219	-1.65	1.48	-5.57	0	0	19.09	19.08	17.52	7.15	6.18	4.28	4.38	3.01	264	Down2	.	.	BCL10,C1orf52,Y_RNA	ENSG00000142867.12,ENSG00000162642.13,ENSG00000223254.1	BCL10	ENSG00000142867.12	31183	chr1:85773809-85774021	44	21.2	21.7	19.4	18.5	21.5	C1orf52	0.09	0.59	0.79
chr1:156355549-156355749	1.09	0.22	2.82	0.01	0.05	3.36	3.98	4.06	6.74	7.47	10.66	2.61	3.39	200	Up2	.	.	C1orf61,CCT3,RHBG,TSACC	ENSG00000125462.16,ENSG00000132677.12,ENSG00000163467.11,ENSG00000163468.14	RHBG	ENSG00000132677.12	3445	chr1:156355405-156355608	122	22.8	16.3	22.2	22.4	23.4	C1orf61	1.97	0.01	0.04
chr1:156426319-156427434	1.23	5.11	7.22	0	0	20.94	20.92	19	36.86	61.92	46.7	4.5	5.64	1115	Up2	.	.	C1orf61,MEF2D,Y_RNA	ENSG00000116604.17,ENSG00000125462.16,ENSG00000206651.1	MEF2D	ENSG00000116604.17	22138	chr1:156426229-156426516	61	0	11.3	9.1	10.2	8.3	C1orf61	1.97	0.01	0.04
chr1:156426319-156427434	1.23	5.11	7.22	0	0	20.94	20.92	19	36.86	61.92	46.7	4.5	5.64	1115	Up2	.	.	C1orf61,MEF2D,Y_RNA	ENSG00000116604.17,ENSG00000125462.16,ENSG00000206651.1	MEF2D	ENSG00000116604.17	22138	chr1:156427053-156427279	146	9.8	0	9.7	11.8	10	C1orf61	1.97	0.01	0.04
chr1:16359378-16359695	-0.34	0.73	-0.98	0.34	0.51	4.24	7.11	6.4	3.83	5.57	3.96	3.02	2.75	317	Other	.	.	C1orf64,CLCNKA,CLCNKB,FAM131C,HSPB7,TBC1D3P6	ENSG00000173641.17,ENSG00000183888.4,ENSG00000184908.17,ENSG00000185519.8,ENSG00000186510.11,ENSG00000224966.4	CLCNKA	ENSG00000186510.11	6044	chr1:16359437-16359683	45	10.3	0	10.6	0	12.1	C1orf64	-3.55	0.24	NA
chr1:60437184-60437477	-0.62	1.65	-2.27	0.03	0.11	14.05	9.95	15.51	8.28	9.28	8.14	3.93	3.44	293	DownNoFDR	.	.	C1orf87,CYP2J2	ENSG00000134716.9,ENSG00000162598.13	C1orf87	ENSG00000162598.13	37040	chr1:60437211-60437384	64	21.9	14.1	19.6	20.5	22.4	C1orf87	4.23	0	0.02
chr1:226821725-226822178	0.08	0.83	0.24	0.81	0.89	3.52	4.68	3.22	3.27	4.8	3.6	2.6	2.62	453	Other	.	.	C1orf95,ITPKB-AS1,ITPKB-IT1	ENSG00000203685.9,ENSG00000228382.1,ENSG00000228548.1	ITPKB-IT1	ENSG00000228382.1	25193	chr1:226821608-226822152	154	22.7	21.6	23.3	19.4	24.7	C1orf95	-1.95	0.63	NA
NA	NA	NA	NA	NA	NA	NA	NA	NA	NA	NA	NA	NA	NA	NA	NA	NA	NA	NA	NA	NA	NA	NA	NA	NA	NA	NA	NA	NA	NA	C1QBP	NA	NA	NA
chr22:37562712-37562912	-0.18	-0.12	-0.4	0.69	0.8	3.36	5.96	5.28	4.04	3.4	4.39	2.82	2.64	200	Other	.	.	C1QTNF6,IL2RB,SSTR3	ENSG00000100385.13,ENSG00000133466.13,ENSG00000278195.1	IL2RB	ENSG00000100385.13	8182	chr22:37562549-37562970	36	23.2	16.7	23.4	21.9	22.4	C1QTNF6	1.03	0	0
chr4:15458972-15459535	0.04	4.17	0.24	0.82	0.89	34.17	32.01	28.4	28.96	33.55	34.32	5.08	5.11	563	Other	.	.	C1QTNF7,CC2D2A	ENSG00000048342.15,ENSG00000163145.12	CC2D2A	ENSG00000048342.15	11955	chr4:15459046-15459598	68	19.6	0	17.5	17.5	18.2	C1QTNF7	2.41	0.18	NA
chr20:5769120-5769387	-0.24	0.63	-0.65	0.52	0.67	7.55	3.97	6.99	8.07	4.07	4.23	3.06	2.92	267	Other	.	.	C20orf196	ENSG00000171984.14	C20orf196	ENSG00000171984.14	38021	chr20:5769128-5769374	43	22.6	16.7	23.1	21.4	22	C20orf196	-0.07	0.7	0.86
chr20:3792367-3792788	0.44	1.76	1.69	0.11	0.23	8.58	5.98	5.98	8.32	9.04	10.43	3.18	3.53	421	Other	.	.	AP5S1,C20orf27,CDC25B,CENPB,MAVS,SPEF1	ENSG00000088888.17,ENSG00000101220.17,ENSG00000101222.12,ENSG00000101224.17,ENSG00000125817.7,ENSG00000125843.10	AP5S1	ENSG00000125843.10	8384	chr20:3792491-3792613	76	0	10.6	0	0	0	C20orf27	-0.78	0	0
chr20:247627-247961	-0.04	1.75	-0.15	0.88	0.93	11.07	12.7	7.53	7.67	10.99	10.52	3.65	3.58	334	Other	.	.	C20orf96,DEFB129,DEFB132,ZCCHC3	ENSG00000125903.4,ENSG00000186458.4,ENSG00000196476.11,ENSG00000247315.3	DEFB132	ENSG00000186458.4	9250	chr20:247655-248005	155	19.1	14.2	20.4	17.9	20.6	C20orf96	0.01	0.95	0.98
chr21:45563397-45563777	1.06	2.61	3.8	0	0.01	15.03	13.6	6.62	19.5	31.47	19.15	3.75	4.65	380	Up2	.	.	C21orf33,CH507-9B2.3,CH507-9B2.4,CH507-9B2.5,CH507-9B2.8,CH507-9B2.9,PWP2,TRAPPC10	ENSG00000160218.12,ENSG00000160221.16,ENSG00000241945.7,ENSG00000275464.3,ENSG00000276612.3,ENSG00000279687.1,ENSG00000280071.3,ENSG00000280433.1	CH507-9B2.3	ENSG00000280071.3	6331	chr21:45563311-45563458	145	0	0	8.8	0	0	C21orf33	-0.06	0.75	0.88
chr21:33941621-33942466	0.8	4.53	4.92	0	0	21.37	22.43	18.44	33.81	41.98	32.22	4.52	5.25	845	Up	.	.	C21orf59,LINC00846,TCP10L	ENSG00000159079.18,ENSG00000186842.4,ENSG00000242220.6	LINC00846	ENSG00000186842.4	5725	chr21:33941821-33941963	68	9.3	0	11.2	0	10.8	C21orf59	0.17	0.57	0.77
chr22:38395971-38396351	1.09	2.18	4.58	0	0	10.17	7.32	6.83	17.73	18.24	15.85	3.37	4.29	380	Up2	.	.	C22orf23,POLR2F,SOX10	ENSG00000100142.14,ENSG00000100146.16,ENSG00000128346.10	SOX10	ENSG00000100146.16	12543	chr22:38395950-38396185	40	0	0	0	0	0	C22orf23	-0.38	0.86	NA
chr22:32313175-32313760	0.2	3.14	0.97	0.34	0.51	13.35	15.18	13.6	14.74	13.24	20.59	4.03	4.19	585	Other	.	.	C22orf24,DEPDC5,YWHAH,snoU13	ENSG00000100150.16,ENSG00000128245.14,ENSG00000128254.12,ENSG00000238910.1	DEPDC5	ENSG00000100150.16	19554	chr22:32313256-32313378	48	0	0	0	0	0	C22orf24	0.64	0.19	0.44
chr22:32366521-32367080	1.11	2.19	3.76	0	0.01	5.41	4.5	6.53	6.99	14.1	17.28	2.95	3.85	559	Up2	.	.	C22orf24,YWHAH,snoU13	ENSG00000128245.14,ENSG00000128254.12,ENSG00000238910.1	snoU13	ENSG00000238910.1	17130	chr22:32366319-32366840	230	17.6	12.1	20.1	18.2	18.8	C22orf24	0.64	0.19	0.44
chr22:42093102-42093469	0.98	1.42	3.35	0	0.02	4.12	5.78	5.53	8.08	13.33	9.23	2.89	3.62	367	Up	.	.	C22orf46,HMGN2P10,MEI1,SNU13,XRCC6,Y_RNA,Z83840.1	ENSG00000100138.13,ENSG00000167077.12,ENSG00000184208.10,ENSG00000196419.12,ENSG00000200332.1,ENSG00000206813.1,ENSG00000231261.1,ENSG00000255782.1	MEI1	ENSG00000167077.12	2035	chr22:42093101-42093492	152	24.5	22	23.7	21.9	26.7	C22orf46	0.89	0	0
chr2:132431637-132431930	-1.01	2.16	-3.98	0	0.01	17.49	22.16	25.76	8.74	12.06	11.13	4.58	3.69	293	Down2	.	.	C2orf27A,GRAMD4P8,LINC01087	ENSG00000197927.12,ENSG00000224559.2,ENSG00000270930.1	GRAMD4P8	ENSG00000270930.1	25693	chr2:132431473-132431765	252	14.6	11.7	12	14.7	12.6	C2orf27A	0.56	0.03	0.15
chr2:132430347-132430581	-0.69	1.79	-2.61	0.02	0.06	15.8	20.96	19.77	9.21	13.94	11.26	4.39	3.77	234	DownNoFDR	.	.	C2orf27A,GRAMD4P8,LINC01087	ENSG00000197927.12,ENSG00000224559.2,ENSG00000270930.1	GRAMD4P8	ENSG00000270930.1	24403	chr2:132430436-132430901	210	16.8	9.2	15.5	14.8	18.1	C2orf27A	0.56	0.03	0.15
chr2:132439804-132440466	-0.21	5.24	-1.54	0.14	0.28	58.24	63.46	62.77	49.26	55.22	54.58	5.99	5.79	662	Other	.	.	C2orf27A,GRAMD4P8,LINC01087	ENSG00000197927.12,ENSG00000224559.2,ENSG00000270930.1	GRAMD4P8	ENSG00000270930.1	33860	chr2:132439886-132440336	81	12.6	11.4	11.5	12	12.8	C2orf27A	0.56	0.03	0.15
chr2:70369266-70370266	1.17	5.23	6.91	0	0	25.45	27.96	22.16	48.1	74.47	49.06	4.78	5.87	1000	Up2	.	.	C2orf42	ENSG00000115998.7	C2orf42	ENSG00000115998.7	38861	chr2:70369815-70370093	291	19	17.4	18	14.8	20.1	C2orf42	0.33	0.03	0.13
chr2:200859108-200859484	0.04	3.16	0.22	0.83	0.9	21.67	27.14	21.59	21.86	27.83	22.02	4.68	4.7	376	Control	.	.	C2orf47,TYW5	ENSG00000162971.10,ENSG00000162972.10	C2orf47	ENSG00000162972.10	35119	chr2:200859146-200859345	13	0	0	0	0	0	C2orf47	-0.22	0.11	0.32
chr2:232422583-232422913	0.04	2.26	0.16	0.88	0.93	17.31	12.85	12.54	15.11	19.35	10.65	4.04	4.08	330	Other	.	.	C2orf57,LINC00471,NMUR1,RPL23AP26	ENSG00000171596.6,ENSG00000177673.3,ENSG00000181798.2,ENSG00000228884.2	NMUR1	ENSG00000171596.6	27378	chr2:232422669-232422825	120	16.1	16.1	15.1	14.4	13.8	C2orf57	1.42	0.69	NA
chr2:232477315-232477589	0.72	2.6	3.07	0.01	0.03	18.39	12.58	20.44	29.01	35.21	22.89	4.26	4.95	274	Up	.	.	C2orf57,RPL23AP26	ENSG00000177673.3,ENSG00000228884.2	C2orf57	ENSG00000177673.3	19703	chr2:232477205-232477458	162	26.7	22	26.7	24.2	28.6	C2orf57	1.42	0.69	NA
chr2:232478419-232479910	0.96	5.78	6.09	0	0	26.25	28.18	25.04	42.2	68.08	46.79	4.85	5.74	1491	Up	.	.	C2orf57,RPL23AP26	ENSG00000177673.3,ENSG00000228884.2	C2orf57	ENSG00000177673.3	20807	chr2:232478640-232479084	246	13.6	13.7	15.1	10.6	17.8	C2orf57	1.42	0.69	NA
chr2:232469282-232469979	1.02	5.07	6.53	0	0	35.43	34.04	32.02	59.16	84.81	64.08	5.17	6.15	697	Up2	.	.	C2orf57,RPL23AP26	ENSG00000177673.3,ENSG00000228884.2	C2orf57	ENSG00000177673.3	11670	chr2:232469467-232469794	108	0	0	0	0	0	C2orf57	1.42	0.69	NA
chr19:6674941-6675347	0.88	2.45	3.78	0	0.01	7.86	12.08	10.2	17.26	21.76	15.45	3.61	4.34	406	Up	.	.	C3,TNFSF14	ENSG00000125730.16,ENSG00000125735.10	C3	ENSG00000125730.16	2994	chr19:6674985-6675132	30	0	0	10.4	0	8.1	C3	0.25	0.71	0.86
chr12:8171326-8171988	0.24	2.12	0.96	0.35	0.52	5.96	6.81	5.39	5.29	9.03	7.2	3.06	3.23	662	Other	.	.	C3AR1,FOXJ2,Y_RNA	ENSG00000065970.8,ENSG00000171860.4,ENSG00000206636.1	FOXJ2	ENSG00000065970.8	13312	chr12:8171399-8171581	26	0	9.1	0	0	0	C3AR1	0.52	0.28	0.54
chr3:50627944-50628662	0.03	3.04	0.16	0.87	0.93	11.7	11.44	10.63	10.51	10.41	13.63	3.76	3.78	718	Other	.	.	C3orf18,CISH,HEMK1,MAPKAPK3	ENSG00000088543.14,ENSG00000114735.9,ENSG00000114737.15,ENSG00000114738.10	HEMK1	ENSG00000114735.9	13389	chr3:50628200-50628472	44	0	0	0	0	0	C3orf18	1.09	0	0.02
chr3:126248954-126249641	0.69	5.11	4.4	0	0	41.57	41.48	35.91	51.19	73.19	68.3	5.39	6.04	687	Up	.	.	C3orf22,CHST13,TXNRD3NB,UROC1	ENSG00000159650.8,ENSG00000180697.8,ENSG00000180767.9,ENSG00000206483.5	CHST13	ENSG00000180767.9	5778	chr3:126249100-126249347	200	13.2	14	14	11	14.4	C3orf22	1.47	0.61	NA
chr3:37508224-37508806	0.13	4.86	0.82	0.42	0.59	45.9	55.79	42.81	43.99	62.11	51.31	5.65	5.76	582	Other	.	.	C3orf35,ITGA9	ENSG00000144668.11,ENSG00000198590.11	ITGA9	ENSG00000144668.11	14614	chr3:37508289-37508417	41	0	0	0	0	0	C3orf35	-0.07	0.77	0.89
chr4:76498663-76499230	-0.7	2.49	-3.09	0.01	0.03	11.11	13.32	13.46	6.18	8.39	8.63	3.9	3.32	567	Down	.	.	C4orf26,CDKL2	ENSG00000138769.10,ENSG00000174792.10	C4orf26	ENSG00000174792.10	17388	chr4:76498581-76498980	21	22.7	22	21.7	20.8	23.4	C4orf26	0.72	0.23	0.49
chr4:87843678-87843996	-1.03	1.63	-3.87	0	0.01	14.26	13.75	13.27	5.93	7.69	6.31	4.01	3.16	318	Down2	.	.	AFF1,C4orf36,TECRP1	ENSG00000163633.10,ENSG00000172493.20,ENSG00000235043.3	C4orf36	ENSG00000163633.10	11698	chr4:87843513-87843723	40	17.8	16.2	16.1	17.3	16.7	C4orf36	0.1	0.66	0.83
chr4:159939276-159939754	0.13	5.64	1.02	0.32	0.49	99.29	91.77	106.8	108.25	114.29	105.25	6.66	6.8	478	Other	.	.	C4orf45,FABP5P12,Y_RNA	ENSG00000164123.6,ENSG00000206978.1,ENSG00000249367.1	FABP5P12	ENSG00000249367.1	7538	chr4:159939393-159939522	25	0	0	0	0	7.4	C4orf45	-0.45	0.41	0.66
chr19:47803223-47803807	0.8	3.33	3.89	0	0.01	15.1	14.75	9.87	21.92	26.29	19.55	3.94	4.63	584	Up	.	.	C5AR1,C5AR2,CCDC9,DHX34,INAFM1	ENSG00000105321.12,ENSG00000134815.18,ENSG00000134830.5,ENSG00000197405.7,ENSG00000257704.3	C5AR1	ENSG00000197405.7	2891	chr19:47803329-47803635	123	0	10	10.3	0	0	C5AR1	-0.14	0.62	0.81
chr19:47747476-47747870	1.11	2.81	5.21	0	0	15.35	10.09	10.92	26.68	28.97	23.56	3.83	4.84	394	Up2	.	.	BBC3,C5AR1,CCDC9,INAFM1	ENSG00000105321.12,ENSG00000105327.15,ENSG00000197405.7,ENSG00000257704.3	CCDC9	ENSG00000105321.12	11368	chr19:47747524-47747776	371	14.5	13.3	14.9	13.2	17.8	C5AR1	-0.14	0.62	0.81
chr19:47803223-47803807	0.8	3.33	3.89	0	0.01	15.1	14.75	9.87	21.92	26.29	19.55	3.94	4.63	584	Up	.	.	C5AR1,C5AR2,CCDC9,DHX34,INAFM1	ENSG00000105321.12,ENSG00000134815.18,ENSG00000134830.5,ENSG00000197405.7,ENSG00000257704.3	C5AR1	ENSG00000197405.7	2891	chr19:47803329-47803635	123	0	10	10.3	0	0	C5AR2	2.82	0.41	NA
chr19:47885247-47885533	1.21	0.91	3.66	0	0.01	3.23	6.02	3.97	8.01	11.88	9.21	2.73	3.57	286	Up2	.	.	C5AR2,DHX34,MEIS3	ENSG00000105419.17,ENSG00000134815.18,ENSG00000134830.5	DHX34	ENSG00000134815.18	9193	chr19:47885244-47885418	115	0	0	0	0	0	C5AR2	2.82	0.41	NA
chr5:133268484-133268954	0.7	4.41	3.81	0	0.01	31.81	41.45	34.19	43	70.26	62.2	5.24	5.9	470	Up	.	.	C5orf15,VDAC1,WSPAR	ENSG00000113583.7,ENSG00000213585.10,ENSG00000249073.1	WSPAR	ENSG00000249073.1	19116	chr5:133268605-133268781	103	0	0	9.1	0	8.3	C5orf15	0.38	0	0.02
chr5:133280109-133280752	0.93	1.23	2.89	0.01	0.04	1.83	2.89	3.28	3.98	6.97	4.29	2.3	2.86	643	Up	.	.	C5orf15,VDAC1,WSPAR	ENSG00000113583.7,ENSG00000213585.10,ENSG00000249073.1	C5orf15	ENSG00000113583.7	23564	chr5:133280229-133280511	42	0	0	0	0	0	C5orf15	0.38	0	0.02
chr5:102560206-102560682	-1.68	3.53	-8.94	0	0	39.88	46.78	44.16	15	11.99	13.44	5.52	3.98	476	Down2	.	.	C5orf30,PPIP5K2	ENSG00000145725.19,ENSG00000181751.9	PPIP5K2	ENSG00000145725.19	29724	chr5:102560376-102560504	25	12.4	0	11.1	14.1	10.1	C5orf30	-0.53	0.02	0.12
chr5:7815930-7816788	-0.31	3.57	-1.54	0.14	0.28	12.53	20.85	14.19	13.19	11.88	11.7	4.16	3.86	858	Other	.	.	ADCY2,C5orf49,FASTKD3,MTRR	ENSG00000078295.15,ENSG00000124275.14,ENSG00000124279.11,ENSG00000215217.6	ADCY2	ENSG00000078295.15	22198	chr5:7816295-7816769	73	17.7	11.5	18.4	15.7	20.6	C5orf49	-1.93	0.63	NA
chr5:131836956-131837215	0.18	1.13	0.61	0.55	0.7	8.76	6.65	7.83	8.32	9.97	8.24	3.32	3.47	259	Other	.	.	C5orf56,IL5,IRF1,Y_RNA	ENSG00000113525.9,ENSG00000125347.13,ENSG00000197536.10,ENSG00000202533.1	IRF1	ENSG00000125347.13	10467	chr5:131836870-131837296	123	19.7	12.9	21	18.8	21.1	C5orf56	1.37	0	0
chr5:131762257-131762850	0.18	4.55	1.22	0.24	0.4	39.52	37.55	34.35	39.08	42.85	44.43	5.3	5.47	593	Other	.	.	C5orf56,SLC22A5,Y_RNA	ENSG00000197375.12,ENSG00000197536.10,ENSG00000202533.1	C5orf56	ENSG00000197536.10	6701	chr5:131762321-131762673	78	0	0	10.5	13.9	0	C5orf56	1.37	0	0
chr5:131831479-131832940	1.09	5.55	6.61	0	0	22.37	25.31	18.72	35.32	54.97	51.44	4.6	5.61	1461	Up2	.	.	C5orf56,IL5,IRF1,Y_RNA	ENSG00000113525.9,ENSG00000125347.13,ENSG00000197536.10,ENSG00000202533.1	IRF1	ENSG00000125347.13	4990	chr5:131831618-131831758	47	0	10.9	0	0	7.7	C5orf56	1.37	0	0
chr5:60921530-60922140	0.47	3.64	2.6	0.02	0.07	16.8	18.47	16.63	20.98	28.74	22.42	4.29	4.71	610	UpNoFDR	.	.	C5orf64	ENSG00000178722.12	C5orf64	ENSG00000178722.12	11396	chr5:60921663-60921783	83	0	10.2	0	0	8.1	C5orf64	-0.31	0.5	0.72
chr6:34252473-34253084	0.71	3.78	4.19	0	0	19.52	16.05	17	28.89	29.8	27.72	4.31	4.96	611	Up	.	.	C6orf1,HMGA1,RPL35P2	ENSG00000137309.19,ENSG00000186577.11,ENSG00000220583.1	RPL35P2	ENSG00000220583.1	21024	chr6:34252669-34252815	71	8.8	11.5	8.8	0	0	C6orf1	1.07	0	0.01
chr6:42134282-42134501	-0.27	0.33	-0.72	0.48	0.64	8.05	4.84	5.56	4.31	4.96	5.73	3.06	2.86	219	Other	.	.	C6orf132,GUCA1A,GUCA1B	ENSG00000048545.13,ENSG00000112599.8,ENSG00000188112.8	GUCA1A	ENSG00000048545.13	6529	chr6:42134180-42134390	168	12.6	0	15.2	13.8	10.8	C6orf132	-0.01	1	NA
chr6:30646959-30647159	0.36	1.19	1.26	0.22	0.39	9.66	11.27	8.93	12.8	13.59	11.29	3.61	3.89	200	Other	.	.	ATAT1,C6orf136,DHX16,MDC1,MDC1-AS1,NRM,PPP1R18,PTMAP1,RPL7P4,TUBB	ENSG00000137337.14,ENSG00000137343.17,ENSG00000137404.14,ENSG00000146112.11,ENSG00000196230.12,ENSG00000204560.9,ENSG00000204564.11,ENSG00000224328.1,ENSG00000228415.3,ENSG00000230449.1	PPP1R18	ENSG00000146112.11	5362	chr6:30646886-30647116	131	0	0	0	0	8.1	C6orf136	0.18	0.61	0.8
chr6:36328382-36328909	1.4	1.75	4.91	0	0	3.67	2.77	5.24	13.04	10.83	8.09	2.61	3.68	527	Up2	.	.	C6orf222,ETV7,PXT1	ENSG00000010030.13,ENSG00000179165.10,ENSG00000189325.6	C6orf222	ENSG00000189325.6	23721	chr6:36328494-36328679	143	0	0	0	0	0	C6orf222	1.18	0.5	NA
chr6:42869335-42869618	0.99	1.16	3.26	0	0.02	6.23	3.75	6.31	10.47	13.45	9.75	2.93	3.75	283	Up	.	.	C6orf226,CNPY3,PTCRA,RPL7L1	ENSG00000137161.16,ENSG00000146223.14,ENSG00000171611.9,ENSG00000221821.3	C6orf226	ENSG00000221821.3	10782	chr6:42869172-42869412	37	17.1	0	15.9	17.4	17.3	C6orf226	0.05	0.93	0.97
chr7:99730385-99730596	-0.37	0.11	-0.85	0.41	0.57	7.17	3.77	5.77	5.11	6.44	2.38	2.95	2.75	211	Other	.	.	AP4M1,C7orf43,CNPY4,COPS6,GAL3ST4,GPC2,LAMTOR4,MBLAC1,MCM7,RPL7P60,STAG3,TAF6	ENSG00000066923.17,ENSG00000106290.14,ENSG00000146826.14,ENSG00000166508.17,ENSG00000166997.7,ENSG00000168090.9,ENSG00000188186.10,ENSG00000197093.10,ENSG00000213420.7,ENSG00000214142.2,ENSG00000214309.4,ENSG00000221838.9	MBLAC1	ENSG00000214309.4	5977	chr7:99730344-99730467	144	18.4	0	17.5	16.7	13.2	C7orf43	0.2	0.37	0.63
chr7:1032918-1033202	-0.47	0.79	-1.38	0.18	0.33	6.51	7.47	7.14	5.69	3.35	6.18	3.22	2.86	284	Other	.	.	ADAP1,C7orf50,COX19,CYP2W1	ENSG00000073067.13,ENSG00000105963.13,ENSG00000146540.14,ENSG00000240230.5	CYP2W1	ENSG00000073067.13	6625	chr7:1032717-1033012	149	18.2	17	18.1	15.7	20.3	C7orf50	-0.49	0.16	0.39
chr7:1162177-1162645	0.15	1.17	0.49	0.63	0.76	3.41	5.1	5.2	4.89	4.65	5.09	2.77	2.84	468	Other	.	.	C7orf50,GPER1,ZFAND2A	ENSG00000146540.14,ENSG00000164850.14,ENSG00000178381.11	C7orf50	ENSG00000146540.14	4379	chr7:1162285-1162396	15	0	0	0	0	0	C7orf50	-0.49	0.16	0.39
chr7:48031363-48032066	-0.21	4.11	-1.17	0.26	0.42	27	32.05	21.59	19.74	23.78	24.63	4.85	4.64	703	Other	.	.	C7orf57,HUS1,PKD1L1,SUN3	ENSG00000136273.11,ENSG00000158683.7,ENSG00000164744.12,ENSG00000164746.13	SUN3	ENSG00000164744.12	2804	chr7:48031453-48031810	88	16.4	12.8	17.6	16.5	14.8	C7orf57	-0.9	0	0
chr8:144107530-144108242	0.78	5.12	5.4	0	0	38.23	39.28	34.54	60.75	72.53	59.21	5.31	6.05	712	Up	.	.	AK3P2,C8orf31,CDC42P3,LY6E	ENSG00000160932.10,ENSG00000177335.10,ENSG00000250115.2,ENSG00000253971.1	LY6E	ENSG00000160932.10	3564	chr8:144107784-144108030	82	0	11.9	0	0	0	C8orf31	0.56	0.01	0.07
chr8:146252286-146252486	-1.72	-0.88	-2.65	0.02	0.06	5.46	2.65	6.09	2.02	1.36	0.63	2.78	1.85	200	Down2NoFDR	.	.	C8orf33,TMED10P1,ZNF252P,ZNF252P-AS1	ENSG00000182307.12,ENSG00000196922.10,ENSG00000254618.1,ENSG00000255559.1	ZNF252P	ENSG00000196922.10	24006	chr8:146252076-146252311	40	0	0	0	0	0	C8orf33	-0.7	0	0
chr8:146282654-146283578	1.45	3.2	7.44	0	0	7.18	5.31	5.53	17.21	17.21	15.07	3.05	4.23	924	Up2	.	.	C8orf33	ENSG00000182307.12	C8orf33	ENSG00000182307.12	4800	chr8:146282721-146282860	22	0	0	0	0	0	C8orf33	-0.7	0	0
chr8:96261028-96261282	-1.3	1.12	-4.16	0	0	12.57	14.61	12.78	4.77	5.89	4.94	3.96	2.9	254	Down2	.	.	C8orf37,C8orf37-AS1,LINC01298	ENSG00000156172.5,ENSG00000253351.1,ENSG00000253773.2	C8orf37-AS1	ENSG00000253773.2	19783	chr8:96261057-96261302	66	22	16.9	20.6	21.9	20.9	C8orf37	-0.21	0.52	0.74
chr8:67601264-67601586	-1.45	1.61	-5.15	0	0	17.74	15.23	13.86	6.7	5.06	5.07	4.16	2.98	322	Down2	.	.	C8orf44,C8orf44-SGK3,SGK3,VCPIP1,Y_RNA	ENSG00000104205.12,ENSG00000175073.7,ENSG00000201365.1,ENSG00000213865.7,ENSG00000270024.5	C8orf44	ENSG00000213865.7	9490	chr8:67601315-67601525	18	22	19.8	21.8	19.8	22.4	C8ORF44	NA	NA	NA
chr8:22480507-22480721	0.28	1.15	0.91	0.37	0.54	12.56	7.43	7.96	11.33	13.34	9.38	3.51	3.76	214	Other	.	.	BIN3,C8orf58,CCAR2,PDLIM2,SORBS3	ENSG00000120896.13,ENSG00000120913.23,ENSG00000147439.11,ENSG00000158941.16,ENSG00000241852.9	BIN3	ENSG00000147439.11	3334	chr8:22480180-22480630	60	20.7	9.5	19.1	19.3	21.8	C8orf58	0.25	0.32	0.58
chr8:94139469-94140353	-0.17	6.75	-1.51	0.14	0.29	124.48	145.12	121.47	120.87	111.91	110.7	7.05	6.87	884	Other	.	.	C8orf87	ENSG00000279847.3	C8orf87	ENSG00000279847.3	6685	chr8:94139637-94139778	33	0	0	0	0	0	C8orf87	-0.89	0.77	NA
chr9:131625984-131626274	0.05	0.58	0.13	0.9	0.94	7.53	4.11	3.64	4.18	7.97	3.89	2.85	2.9	290	Other	.	.	C9orf114,CCBL1,ENDOG,LRRC8A	ENSG00000136802.11,ENSG00000167136.6,ENSG00000171097.13,ENSG00000198917.11	CCBL1	ENSG00000171097.13	3174	chr9:131625856-131626241	207	23.9	19.7	24.1	23.2	26.4	C9orf114	-0.24	0.05	0.21
chr9:130971389-130971821	0.65	2.01	2.54	0.02	0.07	9.14	7.98	5.45	11.23	13.21	10.16	3.28	3.78	432	UpNoFDR	.	.	C9orf16,CIZ1,DNM1,GOLGA2	ENSG00000106976.14,ENSG00000148337.20,ENSG00000167110.16,ENSG00000171159.4	CIZ1	ENSG00000148337.20	4728	chr9:130971360-130971747	117	0	0	0	0	0	C9orf16	0.42	0.04	0.18
chr9:77617217-77617492	-1.88	0.49	-3.84	0	0.01	14.36	8.19	7.67	2.94	0.99	4.56	3.59	2.3	275	Down2	.	.	C9orf40,C9orf41-AS1,CARNMT1	ENSG00000135045.6,ENSG00000156017.12,ENSG00000203321.2	CARNMT1	ENSG00000156017.12	24523	chr9:77617091-77617463	28	18.5	13	16.1	16.6	15.6	C9orf40	-0.35	0.2	0.45
chr9:74639896-74640274	0.47	3.01	2.21	0.04	0.12	17.56	15.78	20.61	20.67	33.43	22.9	4.34	4.78	378	UpNoFDR	.	.	C9orf57,HSPB1P1	ENSG00000204669.9,ENSG00000236060.2	HSPB1P1	ENSG00000236060.2	16845	chr9:74640031-74640143	54	22.4	15.9	23.7	21.3	24.1	C9orf57	0.85	0.78	NA
chr9:132648114-132648393	0.8	3.12	4.21	0	0	24.69	22.8	22.69	37.19	46.27	39.57	4.68	5.43	279	Up	.	.	C9orf78,FNBP1,USP20	ENSG00000136819.14,ENSG00000136878.12,ENSG00000187239.16	USP20	ENSG00000136878.12	6462	chr9:132648098-132648288	216	12.6	13.7	10.9	10	11.3	C9orf78	-0.25	0.06	0.22
chr9:135764085-135764879	0.92	3.95	4.94	0	0	15.23	12.52	14.52	22.4	34.57	24.81	4.03	4.86	794	Up	.	.	AK8,C9orf9,TSC1	ENSG00000165695.9,ENSG00000165698.15,ENSG00000165699.13	C9orf9	ENSG00000165698.15	9800	chr9:135764568-135764731	49	0	0	0	0	0	C9orf9	0.33	0.13	0.36
chr9:117349838-117350287	0.5	4.31	3.05	0.01	0.03	35.73	38.37	36.88	46.82	63.56	48.34	5.3	5.77	449	Up	.	.	C9orf91,Y_RNA,snoU13	ENSG00000157693.14,ENSG00000201749.1,ENSG00000238530.1	snoU13	ENSG00000238530.1	22207	chr9:117349965-117350223	93	0	0	0	0	0	C9orf91	-0.1	0.51	0.73
chr17:49841834-49842198	-0.81	2.58	-3.59	0	0.01	19.39	25.85	20.74	10.74	11.2	14.82	4.59	3.85	364	Down	.	.	CA10	ENSG00000154975.13	CA10	ENSG00000154975.13	15931	chr17:49841720-49842100	59	17.6	13.8	16.2	17.1	16.1	CA10	0.49	0.67	0.84
chr16:87965289-87965551	0.82	1.03	2.48	0.02	0.08	7.05	6.58	4.03	7.2	12.45	11.01	3.01	3.62	262	UpNoFDR	.	.	BANP,CA5A,GS1-21A4.1,GS1-21A4.2	ENSG00000172530.19,ENSG00000174990.4,ENSG00000260603.1,ENSG00000270385.1	CA5A	ENSG00000174990.4	4571	chr16:87965210-87965397	56	0	0	0	0	0	CA5A	0.27	0.75	0.89
chr16:87929310-87929805	0.89	3.95	5.1	0	0	22.23	26.24	20.5	36.75	48.59	41.82	4.65	5.47	495	Up	.	.	CA5A,GS1-21A4.1,GS1-21A4.2,SLC7A5	ENSG00000103257.8,ENSG00000174990.4,ENSG00000260603.1,ENSG00000270385.1	GS1-21A4.1	ENSG00000260603.1	2020	chr16:87929373-87929657	73	0	0	0	0	8.4	CA5A	0.27	0.75	0.89
chr16:87946380-87946819	0.95	3.18	4.13	0	0	10.72	19.02	16.27	22.41	36.84	27.44	4.11	4.94	439	Up	.	.	BANP,CA5A,GS1-21A4.1,GS1-21A4.2,SLC7A5	ENSG00000103257.8,ENSG00000172530.19,ENSG00000174990.4,ENSG00000260603.1,ENSG00000270385.1	GS1-21A4.1	ENSG00000260603.1	19090	chr16:87946409-87946569	91	0	0	0	0	0	CA5A	0.27	0.75	0.89
chr16:87887318-87887814	1.18	3.17	5.12	0	0	14.23	9.35	12.6	19.56	35.89	29.6	3.83	4.9	496	Up2	.	.	CA5A,GS1-21A4.1,GS1-21A4.2,SLC7A5	ENSG00000103257.8,ENSG00000174990.4,ENSG00000260603.1,ENSG00000270385.1	SLC7A5	ENSG00000103257.8	9431	chr16:87887362-87887518	81	0	0	0	0	8.9	CA5A	0.27	0.75	0.89
chr1:9048219-9048446	-0.31	-0.12	-0.71	0.48	0.64	4.07	5.84	3.58	3.56	3.59	2.76	2.75	2.48	227	Other	.	.	CA6,SLC2A7	ENSG00000131686.14,ENSG00000197241.3	SLC2A7	ENSG00000197241.3	37958	chr1:9048000-9048472	35	16.4	9.2	15.3	15.4	14.8	CA6	-1.85	0.65	NA
chr1:9047904-9048146	0.43	-0.03	0.93	0.36	0.53	4.51	1.64	4.02	2.78	5.05	6.74	2.47	2.8	242	Other	.	.	CA6,SLC2A7	ENSG00000131686.14,ENSG00000197241.3	SLC2A7	ENSG00000197241.3	38258	chr1:9048000-9048472	35	16.4	9.2	15.3	15.4	14.8	CA6	-1.85	0.65	NA
chr9:35718909-35719612	0.96	4.64	5.49	0	0	23.18	26.77	26.32	38.14	62.63	50.33	4.79	5.69	703	Up	.	.	ARHGEF39,CA9,CREB3,GBA2,MSMP,RGP1,TLN1,TPM2	ENSG00000070610.14,ENSG00000107159.12,ENSG00000107175.10,ENSG00000107185.9,ENSG00000137076.18,ENSG00000137135.17,ENSG00000198467.13,ENSG00000215183.4	TLN1	ENSG00000137076.18	10946	chr9:35719067-35719364	102	0	10.7	0	0	0	CA9	-2.54	0.49	NA
chr22:24530085-24530500	0.25	3.55	1.42	0.17	0.32	27.33	23.31	26.6	27.27	33.4	32.05	4.81	5.05	415	Other	.	.	CABIN1,SUSD2	ENSG00000099991.16,ENSG00000099994.10	CABIN1	ENSG00000099991.16	21307	chr22:24530223-24530340	19	0	10.6	0	0	0	CABIN1	0.1	0.43	0.68
chr22:24372411-24372708	0.41	1.98	1.55	0.14	0.28	12.16	14.28	8.74	15.43	18.3	11.83	3.79	4.11	297	Other	.	.	CABIN1,DDT,EIF4EBP1P2,GSTT1,GSTTP1,GSTTP2,MTND1P13	ENSG00000099977.13,ENSG00000099991.16,ENSG00000184674.8,ENSG00000229513.1,ENSG00000232014.1,ENSG00000239334.1,ENSG00000241850.3	GSTT1	ENSG00000184674.8	6784	chr22:24372421-24372569	28	18.8	11.1	18.2	17.4	17.5	CABIN1	0.1	0.43	0.68
chr22:24594132-24594551	0.43	2.29	1.94	0.07	0.17	9.42	9.17	11.23	12.54	15.24	12.88	3.61	3.98	419	Other	.	.	CABIN1,GGT5,SUSD2	ENSG00000099991.16,ENSG00000099994.10,ENSG00000099998.17	SUSD2	ENSG00000099994.10	15587	chr22:24594207-24594328	25	0	0	0	0	0	CABIN1	0.1	0.43	0.68
chr22:24372821-24373280	0.97	4.47	5.29	0	0	36.97	38.4	28.82	56.07	88.23	61.23	5.2	6.12	459	Up	.	.	CABIN1,EIF4EBP1P2,GSTT1,GSTTP1,GSTTP2,MTND1P13	ENSG00000099991.16,ENSG00000184674.8,ENSG00000229513.1,ENSG00000232014.1,ENSG00000239334.1,ENSG00000241850.3	GSTT1	ENSG00000184674.8	6212	chr22:24372898-24373186	130	0	0	0	0	0	CABIN1	0.1	0.43	0.68
chr20:60957884-60958100	-0.92	0.48	-2.35	0.03	0.09	6.61	10.43	9.77	3.12	5.66	4.65	3.47	2.74	216	DownNoFDR	.	.	CABLES2,LAMA5,LAMA5-AS1,RBBP8NL,RPS21	ENSG00000130701.3,ENSG00000130702.13,ENSG00000149679.11,ENSG00000171858.17,ENSG00000228812.7	RPS21	ENSG00000171858.17	4073	chr20:60957924-60958151	17	10.9	11.1	13.7	13.6	11	CABLES2	0.1	0.55	0.76
chr12:121084871-121085156	0.23	1.12	0.75	0.46	0.62	6.78	8.84	5.7	8.98	5.72	9.68	3.22	3.36	285	Other	.	.	CABP1,MLEC	ENSG00000110917.7,ENSG00000157782.9	CABP1	ENSG00000157782.9	2733	chr12:121084765-121085007	114	19.6	18.9	21.4	19.6	18.9	CABP1	-1.02	0.2	0.45
chr12:2144172-2144542	0.56	2.69	2.77	0.01	0.05	15.21	14.69	12.94	19.67	21.3	22.04	4.05	4.54	370	UpNoFDR	.	.	CACNA1C,CACNA1C-IT1,CACNA1C-IT2,DCP1B	ENSG00000151065.13,ENSG00000151067.20,ENSG00000256257.1,ENSG00000256837.1	CACNA1C-IT2	ENSG00000256257.1	12977	chr12:2144067-2144542	184	22.6	21.3	23.3	20.8	23.5	CACNA1C	-0.04	0.94	0.98
chr12:2031326-2031905	0.64	2.95	3.13	0.01	0.03	9.87	11.22	10.93	15.82	20.42	14.08	3.7	4.24	579	Up	.	.	CACNA1C,CACNA2D4,DCP1B,LINC00940	ENSG00000151062.14,ENSG00000151065.13,ENSG00000151067.20,ENSG00000235049.1	CACNA2D4	ENSG00000151062.14	3325	chr12:2031355-2031847	149	8.7	9.9	10.7	15.3	9.6	CACNA1C	-0.04	0.94	0.98
chr1:181394142-181394493	0	0.65	-0.01	0.99	0.99	4.55	4.53	3.93	5.76	5.42	2.5	2.73	2.74	351	Other	.	.	CACNA1E	ENSG00000198216.10	CACNA1E	ENSG00000198216.10	11904	chr1:181394246-181394470	129	17.6	12.3	17	16.7	16.4	CACNA1E	-0.89	0.18	0.43
chr22:39972447-39973134	0.89	3.57	4.61	0	0	10.52	13.12	14.65	19.22	26.11	25.39	3.9	4.68	687	Up	.	.	CACNA1I,RPS19BP1	ENSG00000100346.17,ENSG00000187051.8	CACNA1I	ENSG00000100346.17	5689	chr22:39972510-39972862	134	0	0	9.5	0	0	CACNA1I	1.59	0	0.02
chr22:39930925-39931133	0.94	0.98	2.8	0.01	0.05	6.87	4.46	8.58	10.36	18.95	11.46	3.13	3.95	208	Up	.	.	ATF4,CACNA1I,MIEF1,RPS19BP1	ENSG00000100335.12,ENSG00000100346.17,ENSG00000128272.14,ENSG00000187051.8	RPS19BP1	ENSG00000187051.8	2066	chr22:39930797-39931095	32	18.6	12.3	18.5	18.4	19.4	CACNA1I	1.59	0	0.02
chr12:1946301-1946693	0.45	2.66	2.2	0.04	0.12	14.79	13.86	12.42	18.22	18.72	18.88	4	4.39	392	UpNoFDR	.	.	CACNA2D4,LRTM2	ENSG00000151062.14,ENSG00000166159.10	LRTM2	ENSG00000166159.10	9572	chr12:1946337-1946494	74	11.9	0	14.8	14.8	14.3	CACNA2D4	-0.14	0.43	0.67
chr12:2031326-2031905	0.64	2.95	3.13	0.01	0.03	9.87	11.22	10.93	15.82	20.42	14.08	3.7	4.24	579	Up	.	.	CACNA1C,CACNA2D4,DCP1B,LINC00940	ENSG00000151062.14,ENSG00000151065.13,ENSG00000151067.20,ENSG00000235049.1	CACNA2D4	ENSG00000151062.14	3325	chr12:2031355-2031847	149	8.7	9.9	10.7	15.3	9.6	CACNA2D4	-0.14	0.43	0.67
chr17:37388203-37388651	1.18	1.63	4.42	0	0	3.56	5.03	5.07	10.23	11.22	9.24	2.77	3.64	448	Up2	.	.	CACNB1,FBXL20,RPL19,STAC2	ENSG00000067191.15,ENSG00000108298.9,ENSG00000108306.11,ENSG00000141750.6	STAC2	ENSG00000141750.6	6079	chr17:37388399-37388535	146	15.4	19	17	15.1	15.2	CACNB1	0.24	0.22	0.48
chr17:37401044-37401339	1.26	1.54	4.36	0	0	5.13	8.09	6.05	11.88	19.81	14.03	3.11	4.11	295	Up2	.	.	CACNB1,FBXL20,RPL19,STAC2	ENSG00000067191.15,ENSG00000108298.9,ENSG00000108306.11,ENSG00000141750.6	STAC2	ENSG00000141750.6	18920	chr17:37401080-37401203	83	23.9	20.8	24.2	22.7	24.3	CACNB1	0.24	0.22	0.48
chr12:49189675-49189962	0.31	1.09	1.01	0.32	0.49	5.27	8.77	6.22	7.04	7.58	9.18	3.16	3.35	287	Other	.	.	ADCY6,CACNB3,DDX23,Y_RNA	ENSG00000167535.7,ENSG00000174233.11,ENSG00000174243.9,ENSG00000207467.1	ADCY6	ENSG00000174233.11	6856	chr12:49189634-49189992	74	16.8	13.7	16.5	18.1	14.6	CACNB3	0.32	0.07	0.24
chr19:3655643-3656564	1.02	3.7	5.29	0	0	10.67	10.5	8.64	19.31	25.23	16.35	3.61	4.48	921	Up2	.	.	CACTIN,CACTIN-AS1,PIP5K1C,TBXA2R	ENSG00000006638.11,ENSG00000105298.13,ENSG00000186111.8,ENSG00000226800.5	PIP5K1C	ENSG00000186111.8	6217	chr19:3655893-3656095	67	17.9	0	19.6	18	17.4	CACTIN	0.01	0.97	0.99
chr19:3655643-3656564	1.02	3.7	5.29	0	0	10.67	10.5	8.64	19.31	25.23	16.35	3.61	4.48	921	Up2	.	.	CACTIN,CACTIN-AS1,PIP5K1C,TBXA2R	ENSG00000006638.11,ENSG00000105298.13,ENSG00000186111.8,ENSG00000226800.5	PIP5K1C	ENSG00000186111.8	6217	chr19:3655893-3656095	67	17.9	0	19.6	18	17.4	CACTIN-AS1	0.88	0.06	0.22
chr1:174998959-174999307	-1.04	2.98	-5.24	0	0	33.31	34.28	29.62	15.49	15.62	15.5	5.11	4.16	348	Down2	.	.	CACYBP,MRPS14,SDCCAG3P2,TNN,Y_RNA	ENSG00000116161.17,ENSG00000120332.15,ENSG00000120333.4,ENSG00000181101.7,ENSG00000206659.1	MRPS14	ENSG00000120333.4	6399	chr1:174998964-174999107	147	15.3	0	14.9	15.2	13.2	CACYBP	-0.35	0.22	0.47
NA	NA	NA	NA	NA	NA	NA	NA	NA	NA	NA	NA	NA	NA	NA	NA	NA	NA	NA	NA	NA	NA	NA	NA	NA	NA	NA	NA	NA	NA	CAD	NA	NA	NA
chr12:54095704-54095904	0.05	-0.19	0.11	0.92	0.95	3.36	3.31	5.68	4.04	4.08	4.39	2.66	2.69	200	Other	.	.	CALCOCO1,CISTR	ENSG00000012822.15,ENSG00000260492.2	CALCOCO1	ENSG00000012822.15	12509	chr12:54095546-54095795	90	20.5	15.5	20.8	19.1	22.1	CALCOCO1	0.44	0.25	0.5
chr12:54140464-54140796	0.27	1.78	0.95	0.35	0.52	7.34	8.78	11.98	13.39	13.92	7.56	3.53	3.76	332	Other	.	.	CALCOCO1,CISTR	ENSG00000012822.15,ENSG00000260492.2	CISTR	ENSG00000260492.2	4823	chr12:54140478-54140811	117	19.4	18.4	19.2	19.2	19.9	CALCOCO1	0.44	0.25	0.5
chr12:54137510-54137730	0.58	0.53	1.43	0.17	0.32	3.05	9.04	5.53	4.9	9.88	8.55	2.97	3.3	220	Other	.	.	CALCOCO1,CISTR	ENSG00000012822.15,ENSG00000260492.2	CISTR	ENSG00000260492.2	7889	chr12:54137531-54137753	129	20.6	13.5	20.3	19.6	18.9	CALCOCO1	0.44	0.25	0.5
chr12:54069608-54070290	1.11	4.32	6.6	0	0	18.85	22.15	18.92	37.34	51.81	40.84	4.47	5.5	682	Up2	.	.	ATF7,CALCOCO1	ENSG00000012822.15,ENSG00000170653.18	CALCOCO1	ENSG00000012822.15	38123	chr12:54069844-54070304	288	13.1	11.8	13.2	12.6	13.4	CALCOCO1	0.44	0.25	0.5
chr17:46969680-46970394	1.42	5.4	7.49	0	0	32.71	39.72	36.26	68.88	136.47	94.71	5.26	6.62	714	Up2	.	.	CALCOCO2,SNF8,SUMO2P17,UBE2Z	ENSG00000136436.14,ENSG00000159202.17,ENSG00000159210.9,ENSG00000248278.1	UBE2Z	ENSG00000159202.17	15338	chr17:46969667-46970074	115	13	11.4	10.5	13.7	11.7	CALCOCO2	0.31	0.02	0.1
chr14:90849420-90850039	0.96	5.54	6.82	0	0	52.93	56.74	52.45	94.47	124.7	98.1	5.82	6.74	619	Up	.	.	CALM1,RPL21P11	ENSG00000198668.10,ENSG00000242571.1	CALM1	ENSG00000198668.10	12808	chr14:90849540-90849917	225	0	0	0	0	0	CALM1	-0.05	0.81	0.91
chr13:99325420-99325872	-0.69	0.64	-1.85	0.08	0.19	3.72	5.86	3.77	3.58	1.8	2.5	2.74	2.29	452	Other	.	.	CALM2P4,CYCSP35	ENSG00000233549.2,ENSG00000233662.1	CALM2P4	ENSG00000233662.1	31928	chr13:99325432-99325777	51	19.4	0	19	19.9	17.3	CALM2P4	-0.25	0.42	0.66
chr19:47141931-47142290	0	1.53	-0.02	0.99	0.99	8.66	8.12	7.01	8.26	8.71	6.64	3.35	3.34	359	Other	.	.	CALM3,DACT3,DACT3-AS1,GNG8,PPP5D1,PRKD2,PTGIR	ENSG00000105287.12,ENSG00000160013.8,ENSG00000160014.16,ENSG00000167414.4,ENSG00000197380.10,ENSG00000230510.6,ENSG00000245598.6	GNG8	ENSG00000167414.4	3990	chr19:47141780-47142058	145	16.6	0	17.8	17.9	18.7	CALM3	0.03	0.9	0.96
chr1:1840261-1841003	0.94	4.44	5.37	0	0	21.06	24.65	18.27	36.68	50.92	35.34	4.55	5.42	742	Up	.	.	CALML6,CFAP74,GNB1,TMEM52	ENSG00000078369.17,ENSG00000142609.17,ENSG00000169885.9,ENSG00000178821.12	CALML6	ENSG00000169885.9	5264	chr1:1840405-1840853	172	17.2	12.5	15.1	14.5	18.2	CALML6	-0.29	0.84	NA
chr10:135143341-135143688	-0.01	2.42	-0.05	0.96	0.98	16.95	16.81	12.86	14.76	17.62	13.38	4.15	4.13	347	Other	.	.	BANF1P2,CALY,ECHS1,FUOM,PAOX,PRAP1,TUBGCP2,ZNF511	ENSG00000127884.4,ENSG00000130640.13,ENSG00000130643.8,ENSG00000148803.11,ENSG00000148832.14,ENSG00000165828.13,ENSG00000198546.14,ENSG00000230306.1	CALY	ENSG00000130643.8	3524	chr10:135143199-135143535	344	22.6	13.7	23.2	21.7	24.3	CALY	0.93	0.28	0.54
chr5:149637714-149638154	0.18	4.27	1	0.33	0.5	40.47	53.01	32.83	43.79	51.89	43.06	5.45	5.6	440	Other	.	.	ARSI,CAMK2A	ENSG00000070808.15,ENSG00000183876.8	CAMK2A	ENSG00000070808.15	6806	chr5:149637837-149637992	34	0	0	0	0	0	CAMK2A	1.7	0.02	0.12
chr4:114468757-114469171	-1.05	3.6	-5.96	0	0	40.17	44.18	42.15	18.55	21.01	20.91	5.47	4.49	414	Down2	.	.	CAMK2D	ENSG00000145349.16	CAMK2D	ENSG00000145349.16	29959	chr4:114468691-114468927	62	13.2	18.7	12.1	15.4	12.6	CAMK2D	0.33	0.19	0.43
chr10:75639503-75639817	0.11	1.48	0.4	0.69	0.81	8.03	8.02	9.05	10.3	9.95	7.19	3.41	3.51	314	Other	.	.	C10orf55,CAMK2G,PLAU	ENSG00000122861.15,ENSG00000148660.20,ENSG00000222047.8	CAMK2G	ENSG00000148660.20	5155	chr10:75639531-75639784	188	20	19.7	18	16.9	18.6	CAMK2G	0.35	0.01	0.05
chr17:3817310-3817510	0.91	1.47	2.72	0.01	0.05	9.66	16.57	6.49	12.8	26.5	17.57	3.65	4.36	200	UpNoFDR	.	.	CAMKK1,P2RX1	ENSG00000004660.14,ENSG00000108405.3	P2RX1	ENSG00000108405.3	2236	chr17:3817156-3817428	72	10.3	0	10.8	12.4	9.8	CAMKK1	-0.05	0.85	0.93
chr9:138779157-138779956	0.48	3.52	2.7	0.01	0.06	12.72	11.94	11.58	15.35	19.39	16.17	3.85	4.26	799	UpNoFDR	.	.	CAMSAP1	ENSG00000130559.18	CAMSAP1	ENSG00000130559.18	4415	chr9:138779303-138779696	60	8.8	16.2	12.1	10.8	8.8	CAMSAP1	0.04	0.85	0.93
chr1:200772134-200772378	-1.13	0.58	-2.86	0.01	0.04	10.67	6.52	9.31	6.07	3.9	2.57	3.46	2.66	244	Down2	.	.	CAMSAP2	ENSG00000118200.14	CAMSAP2	ENSG00000118200.14	28859	chr1:200772191-200772391	56	20.1	15.9	20.9	19.8	18.4	CAMSAP2	-0.01	0.97	0.99
chr1:200857394-200857955	0.11	4.18	0.62	0.54	0.69	37.73	24.81	31.1	35.55	31.73	33.55	5.05	5.17	561	Other	.	.	C1orf106,CAMSAP2,GPR25,MROH3P,RPL34P6	ENSG00000118200.14,ENSG00000163362.10,ENSG00000170128.3,ENSG00000231333.2,ENSG00000233217.1	C1orf106	ENSG00000163362.10	2222	chr1:200857497-200857642	98	11	0	11	10.1	11.5	CAMSAP2	-0.01	0.97	0.99
chr19:7717055-7717350	1.41	1.47	4.98	0	0	4.27	6.29	6.6	15.07	17.04	13.18	2.99	4.12	295	Up2	.	.	CAMSAP3,FCER2,MCEMP1,PCP2,PET100,RETN,STXBP2,TRAPPC5,XAB2	ENSG00000076826.9,ENSG00000076924.11,ENSG00000076944.14,ENSG00000104918.7,ENSG00000104921.14,ENSG00000174788.9,ENSG00000181029.8,ENSG00000183019.7,ENSG00000229833.9	STXBP2	ENSG00000076944.14	5114	chr19:7717043-7717167	67	19.5	21	19.2	16.3	21.4	CAMSAP3	1.61	0.44	NA
chr17:4920120-4920731	1.22	3.71	5.89	0	0	13.06	13.23	15.41	26.24	46.26	28.54	4.02	5.13	611	Up2	.	.	CAMTA2,INCA1,KIF1C,SLC52A1,SPAG7	ENSG00000091640.7,ENSG00000108509.20,ENSG00000129250.11,ENSG00000132517.14,ENSG00000196388.8	KIF1C	ENSG00000129250.11	2631	chr17:4920300-4920503	40	0	0	0	0	0	CAMTA2	0.1	0.6	0.8
chr17:4934888-4935336	1.32	2.36	5.64	0	0	6.75	7.69	7.07	15.64	23.05	15.96	3.24	4.34	448	Up2	.	.	CAMTA2,INCA1,KIF1C,SLC52A1,ZFP3	ENSG00000108509.20,ENSG00000129250.11,ENSG00000132517.14,ENSG00000180787.5,ENSG00000196388.8	SLC52A1	ENSG00000132517.14	3381	chr17:4934908-4935113	91	0	12.3	0	0	0	CAMTA2	0.1	0.6	0.8
chr3:12909597-12909880	0.15	0.93	0.48	0.64	0.76	5.34	6.56	6.88	7.62	6.24	6.65	3.09	3.19	283	Other	.	.	CAND2,RPL32	ENSG00000144712.11,ENSG00000144713.12	RPL32	ENSG00000144713.12	26511	chr3:12909446-12909870	33	17.8	11.4	18.7	17.4	15.9	CAND2	-0.28	0.52	0.74
chr3:12851593-12852274	0.69	4.37	3.82	0	0.01	25.53	24.52	21.81	30.07	49.89	37.95	4.71	5.35	681	Up	.	.	CAND2,KRT18P17,RPL32,TMEM40	ENSG00000088726.15,ENSG00000144712.11,ENSG00000144713.12,ENSG00000213943.3	CAND2	ENSG00000144712.11	2961	chr3:12851635-12851981	79	14	17.1	13.9	13	13.8	CAND2	-0.28	0.52	0.74
NA	NA	NA	NA	NA	NA	NA	NA	NA	NA	NA	NA	NA	NA	NA	NA	NA	NA	NA	NA	NA	NA	NA	NA	NA	NA	NA	NA	NA	NA	CANX	NA	NA	NA
chr1:40500667-40500975	-0.04	1.03	-0.13	0.9	0.94	6.27	5.59	7.91	5.69	6.62	6.92	3.14	3.12	308	Other	.	.	CAP1,PPT1	ENSG00000131236.16,ENSG00000131238.16	CAP1	ENSG00000131236.16	4931	chr1:40500661-40500852	33	0	0	0	0	0	CAP1	0.37	0	0.02
chr2:30934617-30934853	-0.39	0.96	-1.23	0.23	0.4	9.25	9.55	8.94	5.14	8.64	7.44	3.53	3.21	236	Other	.	.	CAPN13	ENSG00000162949.16	CAPN13	ENSG00000162949.16	20497	chr2:30934604-30934734	41	11.9	0	15.1	13.7	13.8	CAPN13	-1.71	0	0
chr2:30937042-30937289	0.6	1.08	2.06	0.05	0.14	7.14	6.98	6.24	10.36	11.55	9.14	3.18	3.66	247	Other	.	.	CAPN13	ENSG00000162949.16	CAPN13	ENSG00000162949.16	18061	chr2:30936960-30937158	60	19.6	0	16.2	17.3	18	CAPN13	-1.71	0	0
chr2:31393057-31393307	0.16	0.66	0.45	0.66	0.78	6.38	3.71	7.47	4.31	8.7	7.53	3	3.16	250	Other	.	.	CAPN14,GALNT14	ENSG00000158089.14,ENSG00000214711.9	GALNT14	ENSG00000158089.14	14990	chr2:31393136-31393325	56	10.1	0	10.5	11	10.9	CAPN14	-0.17	0.77	0.9
chr16:596853-597427	0.51	2.02	1.93	0.07	0.17	7.17	4.85	5.51	6.34	11.84	7.87	3.02	3.43	574	Other	.	.	CAPN15,LINC00235,NHLRC4,PIGQ,PRR35,RAB11FIP3,RAB40C	ENSG00000007541.10,ENSG00000090565.15,ENSG00000103326.10,ENSG00000161992.5,ENSG00000197562.9,ENSG00000257108.1,ENSG00000277142.1	CAPN15	ENSG00000103326.10	4871	chr16:596969-597211	20	18.6	20.7	17.8	15.2	19.4	CAPN15	NA	NA	NA
chr11:76802301-76802934	0.22	3.15	1.15	0.26	0.43	12.61	14.24	12.18	13.62	15.24	16.05	3.93	4.11	633	Other	.	.	CAPN5,MYO7A,OMP	ENSG00000137474.19,ENSG00000149260.14,ENSG00000254550.1	CAPN5	ENSG00000149260.14	6290	chr11:76802325-76802771	96	19.6	9.6	22.2	19.1	21.3	CAPN5	1.67	0	0.01
chr19:36618732-36619318	1.3	4.42	7.93	0	0	25.95	23.07	20.64	50.59	65.17	56.31	4.67	5.89	586	Up2	.	.	CAPNS1,COX7A1,OVOL3,POLR2I,TBCB	ENSG00000105254.11,ENSG00000105258.8,ENSG00000105261.7,ENSG00000126247.10,ENSG00000161281.10	TBCB	ENSG00000105254.11	5935	chr19:36618589-36619132	418	21.5	18.2	22.2	20.8	23.1	CAPNS1	0.17	0.25	0.51
chr19:5962086-5962569	0.9	1.69	3.28	0	0.02	4.17	6.04	4.54	6.7	10.97	9.61	2.84	3.49	483	Up	.	.	CAPS,RANBP3,RFX2	ENSG00000031823.14,ENSG00000087903.12,ENSG00000105519.13	RANBP3	ENSG00000031823.14	15521	chr19:5962284-5962394	70	0	0	0	0	0	CAPS	0.65	0.23	0.49
chr5:35926657-35926871	-0.25	1.13	-0.83	0.41	0.58	12.95	9.29	10.62	7.56	10.8	9.38	3.72	3.52	214	Other	.	.	CAPSL	ENSG00000152611.11	CAPSL	ENSG00000152611.11	11866	chr5:35926524-35926713	34	0	0	0	0	0	CAPSL	-1.92	0	0.01
chr5:35925015-35925447	0.14	3.46	0.78	0.44	0.6	23.53	26.08	22.92	26.2	28.94	24.4	4.72	4.85	432	Other	.	.	CAPSL,IL7R	ENSG00000152611.11,ENSG00000168685.14	CAPSL	ENSG00000152611.11	13290	chr5:35925112-35925251	290	10.7	0	10.8	11.2	10.2	CAPSL	-1.92	0	0.01
chr1:19803524-19804280	0.73	2.57	2.96	0.01	0.04	5.67	6.84	5.8	6.59	11.32	13.28	3.07	3.63	756	Up	.	.	CAPZB	ENSG00000077549.17	CAPZB	ENSG00000077549.17	6878	chr1:19803902-19804050	33	0	0	0	0	0	CAPZB	0.49	0	0
chr1:19717395-19718040	0.79	1.75	3.05	0.01	0.03	4.04	4.52	3.27	5.64	7.8	6.81	2.64	3.17	645	Up	.	.	CAPZB	ENSG00000077549.17	CAPZB	ENSG00000077549.17	5105	chr1:19717886-19718024	17	18.7	12.8	18.9	17.4	17.6	CAPZB	0.49	0	0
chr9:95882246-95882588	-0.04	2.19	-0.16	0.88	0.93	14.25	12.79	13.29	11.03	9.93	19.81	3.98	3.94	342	Other	.	.	CARD19,NINJ1,SUSD3	ENSG00000131669.9,ENSG00000157303.10,ENSG00000165233.17	NINJ1	ENSG00000131669.9	5884	chr9:95882279-95882437	34	9	11.5	9.6	9.6	9	CARD19	NA	NA	NA
chr9:95900523-95901047	0.53	3.66	2.96	0.01	0.04	22.92	20.74	16.88	26.74	31.12	28.97	4.48	4.96	524	Up	.	.	CARD19,NINJ1,WNK2	ENSG00000131669.9,ENSG00000165233.17,ENSG00000165238.16	NINJ1	ENSG00000131669.9	3954	chr9:95900580-95900836	36	0	9.7	0	0	0	CARD19	NA	NA	NA
chr9:95826720-95827254	0.88	3.09	3.53	0	0.01	11.96	15.88	8.66	14.38	28.76	23.03	3.82	4.56	534	Up	.	.	CARD19,FGD3,SUSD3	ENSG00000127084.17,ENSG00000157303.10,ENSG00000165233.17	SUSD3	ENSG00000157303.10	4129	chr9:95826811-95826983	38	9.5	9.9	12.9	0	11.2	CARD19	NA	NA	NA
chr19:48763062-48763732	1.13	2.72	5.18	0	0	7.02	6.73	6.06	15.69	16.83	11.42	3.15	4.07	670	Up2	.	.	CARD8,CARD8-AS1,CCDC114,ZNF114	ENSG00000105479.15,ENSG00000105483.16,ENSG00000178150.8,ENSG00000268001.1	CARD8	ENSG00000105483.16	3860	chr19:48763306-48763633	336	20.1	11.4	20.5	19.4	19.4	CARD8	0.44	0	0.03
chr16:8974134-8974459	0.27	1.43	0.98	0.34	0.51	8.01	6.12	7.99	8.71	10.87	7.72	3.27	3.5	325	Other	.	.	CARHSP1,PMM2,USP7	ENSG00000140650.11,ENSG00000153048.10,ENSG00000187555.14	CARHSP1	ENSG00000153048.10	11266	chr16:8974089-8974438	78	24.3	21.7	23.8	22	23.8	CARHSP1	0.28	0.02	0.11
chr16:8985414-8986453	0.89	5.31	5.78	0	0	27.81	32.27	24.76	44.35	61.87	50.11	4.93	5.75	1039	Up	.	.	CARHSP1,PMM2,USP7	ENSG00000140650.11,ENSG00000153048.10,ENSG00000187555.14	USP7	ENSG00000187555.14	4658	chr16:8985525-8985773	182	9.9	0	9.7	12	0	CARHSP1	0.28	0.02	0.11
chr19:11025795-11026657	0.81	2.83	3.37	0	0.02	8.19	6	4.71	11.41	13.72	8.15	3.08	3.72	862	Up	.	.	C19orf52,CARM1,SMARCA4,YIPF2	ENSG00000127616.17,ENSG00000130733.10,ENSG00000142444.6,ENSG00000142453.11	CARM1	ENSG00000142453.11	3006	chr19:11026237-11026562	147	12.2	0	12	10.9	7.5	CARM1	0.29	0.04	0.18
chr9:77617217-77617492	-1.88	0.49	-3.84	0	0.01	14.36	8.19	7.67	2.94	0.99	4.56	3.59	2.3	275	Down2	.	.	C9orf40,C9orf41-AS1,CARNMT1	ENSG00000135045.6,ENSG00000156017.12,ENSG00000203321.2	CARNMT1	ENSG00000156017.12	24523	chr9:77617091-77617463	28	18.5	13	16.1	16.6	15.6	CARNMT1	NA	NA	NA
chr11:67150099-67150364	0.24	0.43	0.63	0.54	0.69	6.66	4.5	3.06	4.58	6.15	5.21	2.78	2.92	265	Other	.	.	CARNS1,CLCF1,POLD4,PPP1CA,RAD9A,RPS6KB2,TBC1D10C	ENSG00000172508.10,ENSG00000172531.14,ENSG00000172613.7,ENSG00000175463.11,ENSG00000175482.8,ENSG00000175505.10,ENSG00000175634.14	RAD9A	ENSG00000172613.7	6615	chr11:67150138-67150402	173	15.5	0	15.2	15.5	15.5	CARNS1	0.28	0.63	0.82
chr11:3071102-3071511	0.24	3.33	1.33	0.2	0.35	22.59	24.3	20.84	27.01	26.91	25.46	4.63	4.85	409	Other	.	.	CARS,CARS-AS1,OSBPL5	ENSG00000021762.19,ENSG00000110619.16,ENSG00000247473.2	CARS	ENSG00000110619.16	7099	chr11:3071182-3071319	115	0	9.1	0	0	0	CARS	0.17	0.27	0.53
chr11:3071102-3071511	0.24	3.33	1.33	0.2	0.35	22.59	24.3	20.84	27.01	26.91	25.46	4.63	4.85	409	Other	.	.	CARS,CARS-AS1,OSBPL5	ENSG00000021762.19,ENSG00000110619.16,ENSG00000247473.2	CARS	ENSG00000110619.16	7099	chr11:3071182-3071319	115	0	9.1	0	0	0	CARS-AS1	3.44	0.25	NA
chr15:40971410-40971754	0.64	1.76	2.32	0.03	0.1	5.86	10.02	8.26	10.58	15.41	10.58	3.35	3.84	344	UpNoFDR	.	.	CASC5,RAD51,RAD51-AS1	ENSG00000051180.16,ENSG00000137812.19,ENSG00000245849.6	RAD51	ENSG00000051180.16	15219	chr15:40971239-40971452	42	17.6	11.9	18.2	16.6	16.2	CASC5	0.25	0.51	0.74
chr3:122017211-122017512	-0.14	2.62	-0.61	0.55	0.69	16.74	27.74	21.57	15.22	21.67	20.84	4.58	4.42	301	Other	.	.	CASR,CSTA,HNRNPA1P23	ENSG00000036828.13,ENSG00000121552.3,ENSG00000240236.1	HNRNPA1P23	ENSG00000240236.1	18945	chr3:122017235-122017386	50	0	0	0	0	0	CASR	-1.49	0.36	NA
chr11:65756530-65756840	0.47	1.27	1.55	0.14	0.28	5.96	7.7	6.02	6.95	13.15	7.69	3.14	3.49	310	Other	.	.	BANF1,CATSPER1,CST6,EIF1AD,SART1,TSGA10IP	ENSG00000175294.5,ENSG00000175315.2,ENSG00000175334.7,ENSG00000175376.8,ENSG00000175467.14,ENSG00000175513.9	SART1	ENSG00000175467.14	10572	chr11:65756526-65756864	385	18.5	11.2	18	17.4	17.5	CATSPER1	0.98	0.02	0.11
chr1:26471707-26471949	0.14	0.58	0.41	0.69	0.8	5.9	4.93	6.04	7.8	6.74	4.67	2.98	3.1	242	Other	.	.	CATSPER4,CNKSR1,FAM110D,PDIK1L,ZNF593	ENSG00000142675.17,ENSG00000142684.7,ENSG00000175087.9,ENSG00000188782.7,ENSG00000197245.5	FAM110D	ENSG00000197245.5	13563	chr1:26471776-26471987	76	19.9	16.9	19.1	19.3	19.3	CATSPER4	-1.33	0.35	NA
chr19:5804064-5804433	0.38	1.68	1.51	0.14	0.29	7.97	7.18	7.26	10.22	10.31	8.84	3.29	3.59	369	Other	.	.	CATSPERD,DUS3L,FUT3,FUT6,NRTN,PRR22	ENSG00000141994.15,ENSG00000156413.13,ENSG00000171119.2,ENSG00000171124.12,ENSG00000174898.15,ENSG00000212123.3	DUS3L	ENSG00000141994.15	12816	chr19:5803962-5804253	216	20	17.7	22.7	19.9	22	CATSPERD	1.37	0.05	0.21
chr16:88991715-88992064	0.34	2.21	1.47	0.16	0.3	13	10.25	11.63	16.99	13.24	14.38	3.8	4.1	349	Other	.	.	CBFA2T3	ENSG00000129993.14	CBFA2T3	ENSG00000129993.14	15542	chr16:88991636-88991841	44	11.6	14.2	15.1	13.3	12.4	CBFA2T3	0.72	0.06	0.22
chr16:67047769-67048628	1.04	4.3	5.46	0	0	14.57	18.36	15.31	24	40.97	35.05	4.19	5.13	859	Up2	.	.	CBFB,CES3,CES4A	ENSG00000067955.13,ENSG00000172824.14,ENSG00000172828.12	CES4A	ENSG00000172824.14	7343	chr16:67047826-67048213	112	9.7	12.7	10.6	10.1	9.5	CBFB	0.23	0.08	0.25
chr19:45303811-45304088	-0.41	0.61	-1.11	0.28	0.45	5.76	7.66	5.57	4.38	2.94	6.79	3.1	2.77	277	Other	.	.	BCAM,BCL3,CBLC,PVRL2	ENSG00000069399.12,ENSG00000130202.9,ENSG00000142273.10,ENSG00000187244.10	BCAM	ENSG00000187244.10	8229	chr19:45303657-45304131	64	24.3	21	25.4	22.4	25.3	CBLC	-0.63	0.81	NA
chr19:45287839-45288039	0.37	0.13	0.92	0.37	0.54	3.78	5.3	4.87	6.06	7.47	4.39	2.79	3.03	200	Other	.	.	BCAM,BCL3,CBLC	ENSG00000069399.12,ENSG00000142273.10,ENSG00000187244.10	CBLC	ENSG00000142273.10	6713	chr19:45287607-45287915	66	0	0	0	0	0	CBLC	-0.63	0.81	NA
chr19:45273810-45274268	1.33	3.65	7.04	0	0	16.69	18.52	16.48	35.6	53.71	42.19	4.29	5.51	458	Up2	.	.	BCAM,BCL3,CBLC,snoZ6	ENSG00000069399.12,ENSG00000142273.10,ENSG00000187244.10,ENSG00000252200.1	CBLC	ENSG00000142273.10	6859	chr19:45273846-45274131	489	21.4	13	21	20.9	22.4	CBLC	-0.63	0.81	NA
chr21:37513859-37514059	-0.47	0.24	-1.15	0.26	0.43	6.72	6.63	6.9	5.39	2.72	6.9	3.18	2.82	200	Other	.	.	CBR3,CBR3-AS1,DOPEY2,MEMO1P1,RPL3P1,RPS9P1	ENSG00000142197.12,ENSG00000159231.5,ENSG00000214889.3,ENSG00000226054.2,ENSG00000228149.1,ENSG00000236830.6	CBR3-AS1	ENSG00000236830.6	2694	chr21:37513726-37514126	228	19.2	13.3	17.8	19.7	19.4	CBR3	1.21	0.34	NA
chr21:37513859-37514059	-0.47	0.24	-1.15	0.26	0.43	6.72	6.63	6.9	5.39	2.72	6.9	3.18	2.82	200	Other	.	.	CBR3,CBR3-AS1,DOPEY2,MEMO1P1,RPL3P1,RPS9P1	ENSG00000142197.12,ENSG00000159231.5,ENSG00000214889.3,ENSG00000226054.2,ENSG00000228149.1,ENSG00000236830.6	CBR3-AS1	ENSG00000236830.6	2694	chr21:37513726-37514126	228	19.2	13.3	17.8	19.7	19.4	CBR3-AS1	2.41	0	0
chr2:114148033-114148560	0.68	4.05	4.16	0	0	23.27	27.41	23.72	39.12	37.13	42.14	4.76	5.38	527	Up	.	.	CBWD2	ENSG00000136682.14	CBWD2	ENSG00000136682.14	46709	chr2:114148005-114148436	289	14.8	0	12.1	13.4	9.6	CBWD2	-0.17	0.24	0.5
NA	NA	NA	NA	NA	NA	NA	NA	NA	NA	NA	NA	NA	NA	NA	NA	NA	NA	NA	NA	NA	NA	NA	NA	NA	NA	NA	NA	NA	NA	CBX3	NA	NA	NA
chr12:54601709-54601909	-0.18	-0.12	-0.4	0.69	0.8	5.46	5.96	3.25	4.04	4.76	3.14	2.83	2.64	200	Other	.	.	CBX5,SMUG1	ENSG00000094916.13,ENSG00000123415.15	SMUG1	ENSG00000123415.15	18918	chr12:54601576-54601909	76	20	12.5	21.7	19.6	19.8	CBX5	-0.12	0.7	0.86
chr12:54608563-54608901	0.75	1.78	2.52	0.02	0.07	8.2	11.76	5.04	13.16	15.68	10.02	3.36	3.91	338	UpNoFDR	.	.	CBX5,SMUG1	ENSG00000094916.13,ENSG00000123415.15	SMUG1	ENSG00000123415.15	25772	chr12:54608580-54608913	120	22.9	17.1	23	22.4	24.2	CBX5	-0.12	0.7	0.86
chr12:54610800-54611176	0.77	2.77	3.64	0	0.01	14.3	14.1	12.95	23.65	28.19	19.35	4.01	4.69	376	Up	.	.	CBX5,SMUG1	ENSG00000094916.13,ENSG00000123415.15	SMUG1	ENSG00000123415.15	28009	chr12:54610835-54610972	279	0	0	0	0	0	CBX5	-0.12	0.7	0.86
chr12:54621289-54622192	0.91	2.58	3.92	0	0.01	5.02	6.46	3.51	8.36	8.58	9.73	2.85	3.48	903	Up	.	.	CBX5,SMUG1	ENSG00000094916.13,ENSG00000123415.15	CBX5	ENSG00000094916.13	24117	chr12:54621294-54621404	80	11	12.6	10.9	11.3	0	CBX5	-0.12	0.7	0.86
chr12:54697997-54698611	1.1	4.69	6.12	0	0	29.69	30.22	26.44	45.43	76.58	66	4.96	5.99	614	Up2	.	.	CBX5,COPZ1,HNRNPA1,NFE2	ENSG00000094916.13,ENSG00000111481.9,ENSG00000123405.13,ENSG00000135486.17	COPZ1	ENSG00000111481.9	2993	chr12:54698168-54698380	243	8.6	14.7	9.7	9.4	8.3	CBX5	-0.12	0.7	0.86
chr22:39541576-39542185	1.33	3.13	5.66	0	0	7.31	9.79	10.26	15.93	30.57	23.69	3.5	4.64	609	Up2	.	.	APOBEC3H,CBX7,COX5BP7,FUNDC2P4	ENSG00000100298.15,ENSG00000100307.12,ENSG00000226024.1,ENSG00000227009.1	CBX7	ENSG00000100307.12	3652	chr22:39541608-39541736	46	0	12.7	0	0	0	CBX7	0.65	0.02	0.12
chr19:13991021-13991494	0.97	2.91	4.43	0	0	12.25	10.37	11.15	18.8	30.17	19.36	3.76	4.62	473	Up	.	.	C19orf57,CC2D1A,NANOS3	ENSG00000132016.11,ENSG00000132024.17,ENSG00000187556.7	C19orf57	ENSG00000132016.11	2919	chr19:13990985-13991216	799	14.2	14.1	13.8	13.5	14.6	CC2D1A	0.02	0.94	0.98
chr4:15458972-15459535	0.04	4.17	0.24	0.82	0.89	34.17	32.01	28.4	28.96	33.55	34.32	5.08	5.11	563	Other	.	.	C1QTNF7,CC2D2A	ENSG00000048342.15,ENSG00000163145.12	CC2D2A	ENSG00000048342.15	11955	chr4:15459046-15459598	68	19.6	0	17.5	17.5	18.2	CC2D2A	0.48	0.58	0.78
chr8:22480507-22480721	0.28	1.15	0.91	0.37	0.54	12.56	7.43	7.96	11.33	13.34	9.38	3.51	3.76	214	Other	.	.	BIN3,C8orf58,CCAR2,PDLIM2,SORBS3	ENSG00000120896.13,ENSG00000120913.23,ENSG00000147439.11,ENSG00000158941.16,ENSG00000241852.9	BIN3	ENSG00000147439.11	3334	chr8:22480180-22480630	60	20.7	9.5	19.1	19.3	21.8	CCAR2	NA	NA	NA
chr9:131625984-131626274	0.05	0.58	0.13	0.9	0.94	7.53	4.11	3.64	4.18	7.97	3.89	2.85	2.9	290	Other	.	.	C9orf114,CCBL1,ENDOG,LRRC8A	ENSG00000136802.11,ENSG00000167136.6,ENSG00000171097.13,ENSG00000198917.11	CCBL1	ENSG00000171097.13	3174	chr9:131625856-131626241	207	23.9	19.7	24.1	23.2	26.4	CCBL1	-0.73	0.06	0.21
chr1:89440526-89441268	0.08	3.57	0.43	0.67	0.79	14.94	16.61	15.09	14.89	18.68	15.56	4.16	4.22	742	Other	.	.	CCBL2,GBP3,RBMXL1,Y_RNA	ENSG00000117226.11,ENSG00000137944.16,ENSG00000202385.1,ENSG00000213516.9	CCBL2	ENSG00000137944.16	9990	chr1:89440773-89440925	13	0	0	0	0	0	CCBL2	0.36	0.08	0.27
chr16:57553796-57554016	-0.32	0.29	-0.7	0.49	0.65	9.55	5.42	4.06	2.45	8.03	5.13	3.06	2.84	220	Other	.	.	ADGRG5,CCDC102A,DOK4	ENSG00000125170.10,ENSG00000135736.5,ENSG00000159618.15	CCDC102A	ENSG00000135736.5	3303	chr16:57553835-57554070	71	23.9	16.3	23.8	23.7	25.3	CCDC102A	0.6	0.02	0.09
chr19:56143923-56144159	0.17	0.48	0.47	0.65	0.77	7.47	3.37	5.5	5.71	6.91	5.85	2.92	3.08	236	Other	.	.	CCDC106,EPN1,FIZ1,U2AF2,ZNF524,ZNF580,ZNF581,ZNF784,ZNF865	ENSG00000063244.12,ENSG00000063245.14,ENSG00000171425.9,ENSG00000171443.6,ENSG00000173581.7,ENSG00000179922.5,ENSG00000179943.7,ENSG00000213015.8,ENSG00000261221.3	ZNF580	ENSG00000213015.8	2224	chr19:56143965-56144132	26	0	0	0	0	0	CCDC106	-0.19	0.36	0.62
chr2:219922842-219923132	-0.46	0.46	-1.18	0.25	0.42	6.37	5.03	4.76	4.65	5.62	2.16	2.94	2.65	290	Other	.	.	CCDC108,IHH	ENSG00000163501.6,ENSG00000181378.13	IHH	ENSG00000163501.6	2057	chr2:219922700-219922944	34	17.4	0	15.2	16.1	16.2	CCDC108	-0.33	0.84	NA
chr4:186434651-186435340	0.13	4.79	0.9	0.38	0.55	39.26	40.59	35.81	41.26	42.8	41.88	5.35	5.47	689	Other	.	.	CCDC110,PDLIM3	ENSG00000154553.13,ENSG00000168491.9	PDLIM3	ENSG00000154553.13	3531	chr4:186434787-186434908	27	0	0	0	0	0	CCDC110	0.39	0.19	0.43
chr19:48811888-48812398	0.89	2.53	3.5	0	0.01	8.07	11.17	6.37	15.32	20.25	11.07	3.41	4.13	510	Up	.	.	CCDC114,EMP3,TMEM143,ZNF114	ENSG00000105479.15,ENSG00000142227.10,ENSG00000161558.10,ENSG00000178150.8	CCDC114	ENSG00000105479.15	5231	chr19:48811874-48812270	83	0	13.2	9.4	0	0	CCDC114	-0.26	0.68	0.85
chr19:48837200-48837605	1.11	3.44	5.18	0	0	15.56	19.96	19.24	30.61	54.36	35.63	4.35	5.37	405	Up2	.	.	CCDC114,EMP3,SYNGR4,TMEM143	ENSG00000105467.8,ENSG00000105479.15,ENSG00000142227.10,ENSG00000161558.10	EMP3	ENSG00000142227.10	4673	chr19:48837088-48837579	215	16.8	17.9	17	12.9	17.9	CCDC114	-0.26	0.68	0.85
chr19:48763062-48763732	1.13	2.72	5.18	0	0	7.02	6.73	6.06	15.69	16.83	11.42	3.15	4.07	670	Up2	.	.	CARD8,CARD8-AS1,CCDC114,ZNF114	ENSG00000105479.15,ENSG00000105483.16,ENSG00000178150.8,ENSG00000268001.1	CARD8	ENSG00000105483.16	3860	chr19:48763306-48763633	336	20.1	11.4	20.5	19.4	19.4	CCDC114	-0.26	0.68	0.85
chr22:22011694-22012691	1.42	4.14	7.59	0	0	11.8	10.77	9.69	22.3	36.39	29.45	3.7	4.96	997	Up2	.	.	CCDC116,PPIL2,SDF2L1,YDJC	ENSG00000100023.17,ENSG00000128228.4,ENSG00000161179.13,ENSG00000161180.10	PPIL2	ENSG00000100023.17	5135	chr22:22011750-22012167	92	14.5	12.8	15.1	15.8	16.4	CCDC116	0.15	0.78	0.9
chr19:18058444-18059431	1.55	4.18	7.3	0	0	10.04	13.56	9.13	28.53	44.61	23.9	3.71	5.07	987	Up2	.	.	CCDC124,KCNN1	ENSG00000007080.10,ENSG00000105642.15	KCNN1	ENSG00000105642.15	2672	chr19:18058734-18059093	136	10.9	11.6	11.6	10.1	12.3	CCDC124	-0.51	0.01	0.07
chr5:188797-189121	-0.63	1.32	-2.03	0.06	0.15	9.59	12.27	7.51	6.65	4.19	7.36	3.58	3.05	324	Other	.	.	CCDC127,LRRC14B,PLEKHG4B,SDHA,Y_RNA	ENSG00000073578.16,ENSG00000153404.13,ENSG00000164366.3,ENSG00000185028.3,ENSG00000199540.1	LRRC14B	ENSG00000185028.3	2506	chr5:188799-188977	34	12.2	0	10.7	10.7	9.1	CCDC127	0.05	0.79	0.9
chr17:79643036-79643352	0.29	0.5	0.78	0.44	0.61	3.72	3.77	4.11	3.84	7.74	3.57	2.63	2.83	316	Other	.	.	ARL16,CCDC137,HGS,MRPL12,NPLOC4,OXLD1,PDE6G,SLC25A10,TSPAN10	ENSG00000182446.13,ENSG00000182612.10,ENSG00000183048.11,ENSG00000185298.12,ENSG00000185359.12,ENSG00000185527.11,ENSG00000204237.4,ENSG00000214087.8,ENSG00000262814.6	CCDC137	ENSG00000185298.12	4417	chr17:79643015-79643181	75	17.5	14.3	19.6	19	15.8	CCDC137	-0.27	0.03	0.15
chr2:223183938-223185081	-0.49	4.83	-3.33	0	0.02	27.56	32	28.9	21.34	22	19.21	4.99	4.53	1143	Down	.	.	CCDC140,PAX3	ENSG00000135903.18,ENSG00000163081.2	CCDC140	ENSG00000163081.2	16241	chr2:223184755-223184919	34	9.4	12.5	13.1	11.1	11.2	CCDC140	-0.3	0.9	NA
chr17:18467138-18467429	0.67	1.03	2.04	0.05	0.15	5.48	5.47	5.3	6.48	13.54	7.33	2.95	3.46	291	Other	.	.	CCDC144B,FAM106A,SRP68P2,USP32P2	ENSG00000154874.14,ENSG00000213077.5,ENSG00000227689.1,ENSG00000233327.10	CCDC144B	ENSG00000154874.14	9560	chr17:18467154-18467590	58	9.5	0	9.9	0	0	CCDC144B	-1.04	0.01	0.09
chr4:24975451-24976067	0.28	4.92	1.83	0.08	0.19	42.41	52.07	40.32	47.47	58.24	56.01	5.55	5.81	616	Other	.	.	CCDC149	ENSG00000181982.18	CCDC149	ENSG00000181982.18	5703	chr4:24975545-24975776	34	0	0	9.4	0	0	CCDC149	0.21	0.39	0.64
chr19:49918346-49918879	1.41	3.94	6.06	0	0	15.76	22.63	15.68	30.08	64.25	51.55	4.33	5.61	533	Up2	.	.	ALDH16A1,CCDC155,GFY,PIH1D1,PTH2,SLC17A7	ENSG00000104872.10,ENSG00000104888.9,ENSG00000142538.1,ENSG00000161609.9,ENSG00000161618.9,ENSG00000261949.5	CCDC155	ENSG00000161609.9	6816	chr19:49918423-49918689	155	0	0	0	0	0	CCDC155	0.36	0.32	0.58
chr6:37484051-37484722	0.51	4.29	3.19	0	0.03	23.66	25.68	23.95	31.33	39.29	33.84	4.74	5.21	671	Up	.	.	CCDC167,CMTR1	ENSG00000137200.12,ENSG00000198937.8	CCDC167	ENSG00000198937.8	16354	chr6:37484213-37484403	40	9	12.9	11.2	0	10.1	CCDC167	-0.12	0.73	0.87
chr9:16030569-16031165	-0.02	5.96	-0.17	0.87	0.92	97.53	113.19	105.26	106.26	99.64	103.57	6.75	6.72	596	Control	.	.	CCDC171	ENSG00000164989.15	CCDC171	ENSG00000164989.15	11632	chr9:16030665-16030780	35	0	0	0	0	0	CCDC171	-2.39	0	0
chr18:30812125-30812673	-1.39	3.19	-7.01	0	0	27.29	24.67	28.44	8.85	10.17	11.68	4.86	3.64	548	Down2	.	.	CCDC178	ENSG00000166960.16	CCDC178	ENSG00000166960.16	34256	chr18:30811986-30812279	59	16.5	12.8	16.1	16.1	15.5	CCDC178	-0.45	0.63	0.81
chrX:49047381-49048125	1	5.19	6.15	0	0	35.34	37.05	32.07	54.33	86.76	71.16	5.21	6.17	744	Up2	.	.	AF196779.1,CACNA1F,CCDC22,HSPB1P2,MAGIX,PLP2,PRICKLE3,SYP,SYP-AS1	ENSG00000012211.12,ENSG00000101997.12,ENSG00000102001.12,ENSG00000102003.10,ENSG00000102007.10,ENSG00000230216.1,ENSG00000237341.1,ENSG00000266813.1,ENSG00000269313.5	PRICKLE3	ENSG00000012211.12	4401	chrX:49047464-49047668	141	0	0	0	11.3	0	CCDC22	-0.06	0.77	0.9
chr1:44440413-44440863	0.8	3.77	4.07	0	0.01	22.4	27.39	19.84	31.44	51.04	38.75	4.66	5.39	450	Up	.	.	ARTN,B4GALT2,CCDC24,DPH2,IPO13,SLC6A9	ENSG00000117407.16,ENSG00000117408.10,ENSG00000117411.16,ENSG00000132768.13,ENSG00000159214.12,ENSG00000196517.11	DPH2	ENSG00000132768.13	3272	chr1:44440467-44440589	40	0	0	0	0	8.4	CCDC24	0.69	0.01	0.09
chr8:130548023-130548550	-0.96	2.84	-4.6	0	0	20.24	17.35	18.79	10.23	10.83	8.09	4.4	3.58	527	Down	.	.	CCDC26,hsa-mir-3669,hsa-mir-3673	ENSG00000229140.8,ENSG00000264680.1,ENSG00000265513.1	hsa-mir-3669	ENSG00000264680.1	38350	chr8:130548153-130548314	61	13.2	0	11	14.3	11.7	CCDC26	0.09	0.7	0.85
chr8:130603967-130604783	-0.33	4.22	-1.89	0.07	0.18	29.34	23.55	24.07	24.77	20.48	16.61	4.8	4.5	816	Other	.	.	CCDC26	ENSG00000229140.8	CCDC26	ENSG00000229140.8	16706	chr8:130604000-130604142	26	0	0	0	0	0	CCDC26	0.09	0.7	0.85
chr8:130566796-130567210	0.06	3.45	0.29	0.78	0.86	27.19	28.81	22.15	22.78	25.93	31.82	4.82	4.85	414	Other	.	.	CCDC26	ENSG00000229140.8	CCDC26	ENSG00000229140.8	20027	chr8:130566926-130567066	30	12	10.9	14.4	11.4	11	CCDC26	0.09	0.7	0.85
chr17:78003149-78003455	0.56	1.45	2.06	0.05	0.14	7.41	5.63	8.49	11.01	9.77	11.48	3.23	3.7	306	Other	.	.	CCDC40,TBC1D16	ENSG00000141519.14,ENSG00000167291.15	TBC1D16	ENSG00000167291.15	6192	chr17:78003143-78003337	44	0	0	0	0	0	CCDC40	2.29	0.03	0.15
chr17:80163912-80164170	0.48	0.68	1.48	0.15	0.3	5.21	4.62	5.35	6.27	7.9	7.29	2.88	3.24	258	Other	.	.	CCDC57,CSNK1D,SLC16A3	ENSG00000141526.14,ENSG00000141551.14,ENSG00000176155.18	CCDC57	ENSG00000176155.18	6519	chr17:80163712-80163937	94	0	0	0	0	0	CCDC57	0.13	0.4	0.65
chr10:61569232-61569539	-2.58	1.37	-7.5	0	0	19.15	18.13	24.32	3.95	2.66	3.27	4.5	2.48	307	Down2	.	.	CCDC6	ENSG00000108091.10	CCDC6	ENSG00000108091.10	2947	chr10:61569360-61569508	64	0	0	0	0	0	CCDC6	-0.59	0	0.02
chr12:111264616-111265100	0.18	1.43	0.59	0.56	0.71	6.07	4.66	4.7	6.96	7.3	3.89	2.89	3.04	484	Other	.	.	CCDC63,RPL29P25	ENSG00000173093.12,ENSG00000241286.2	RPL29P25	ENSG00000241286.2	15091	chr12:111264623-111264808	121	19.2	22	18.3	16.9	19.7	CCDC63	-0.49	0.52	0.74
chr12:111325902-111326160	0.36	0.69	1.08	0.29	0.46	5.54	4.62	5.66	8.88	6.85	5.35	2.92	3.2	258	Other	.	.	CCDC63,LINC01405,MYL2,RPL29P25	ENSG00000111245.14,ENSG00000173093.12,ENSG00000185847.7,ENSG00000241286.2	MYL2	ENSG00000111245.14	25934	chr12:111325957-111326185	105	12.5	10.3	11.7	0	14.3	CCDC63	-0.49	0.52	0.74
chr12:111332310-111332540	0.75	-0.14	1.74	0.1	0.22	2.92	2.3	3.18	6.44	4.14	4.36	2.35	2.85	230	Other	.	.	CCDC63,LINC01405,MYL2	ENSG00000111245.14,ENSG00000173093.12,ENSG00000185847.7	MYL2	ENSG00000111245.14	19554	chr12:111332383-111332579	52	8.6	0	9.8	0	10.3	CCDC63	-0.49	0.52	0.74
chr12:120524764-120525387	0.58	4.9	3.71	0	0.01	37.62	43.18	37.39	51.04	71.11	55.18	5.38	5.93	623	Up	.	.	CCDC64,GCN1,RAB35,snoU13	ENSG00000089154.10,ENSG00000111737.11,ENSG00000135127.11,ENSG00000272464.1	CCDC64	ENSG00000135127.11	3173	chr12:120524839-120525276	369	19.2	17	18.6	16.7	19.4	CCDC64	-0.22	0.59	0.79
chr12:120548346-120548899	0.8	3.32	4.34	0	0	15.34	12.46	13.06	25.58	24.33	21.78	3.99	4.71	553	Up	.	.	CCDC64,GCN1,RAB35	ENSG00000089154.10,ENSG00000111737.11,ENSG00000135127.11	RAB35	ENSG00000111737.11	5641	chr12:120548594-120548711	34	0	0	0	0	0	CCDC64	-0.22	0.59	0.79
chr16:3124950-3125309	0.72	1.92	2.81	0.01	0.05	7.25	10.34	7.23	12.01	16.66	11.53	3.39	3.96	359	Up	.	.	CCDC64B,IL32,MMP25,MMP25-AS1,ZNF205,ZNF213-AS1,ZSCAN10	ENSG00000008516.16,ENSG00000008517.16,ENSG00000122386.10,ENSG00000130182.7,ENSG00000162069.14,ENSG00000261971.6,ENSG00000263072.6	IL32	ENSG00000008517.16	6831	chr16:3125003-3125135	41	0	0	0	0	0	CCDC64B	-0.09	0.98	NA
chr16:3033778-3034035	0.89	1.59	3.21	0	0.02	7.52	7.22	10.74	12.58	19.04	16.6	3.42	4.18	257	Up	.	.	CCDC64B,CLDN6,CLDN9,FLYWCH1,HCFC1R1,KREMEN2,PAQR4,PKMYT1,THOC6,TNFRSF12A	ENSG00000006327.13,ENSG00000059122.16,ENSG00000103145.10,ENSG00000127564.16,ENSG00000131650.13,ENSG00000131652.13,ENSG00000162069.14,ENSG00000162073.13,ENSG00000184697.6,ENSG00000213937.3	PKMYT1	ENSG00000127564.16	3239	chr16:3033750-3033882	243	11.1	11.7	12.5	13.3	14.9	CCDC64B	-0.09	0.98	NA
chr5:150593531-150594138	0.63	5.25	3.86	0	0.01	44.28	63.75	46.26	63.49	90.67	81.23	5.73	6.32	607	Up	.	.	CCDC69	ENSG00000198624.12	CCDC69	ENSG00000198624.12	2826	chr5:150593740-150593949	56	0	0	0	0	0	CCDC69	-0.03	0.86	0.94
chr5:150632021-150632957	0.75	6.22	5.78	0	0	59.68	68.53	56.62	91.84	117.31	99.86	5.99	6.71	936	Up	.	.	CCDC69,SLC36A3	ENSG00000186334.9,ENSG00000198624.12	CCDC69	ENSG00000198624.12	28316	chr5:150632473-150632728	154	10.3	12.7	13.1	9.7	0	CCDC69	-0.03	0.86	0.94
chr10:32939211-32939796	-0.16	5.33	-1.14	0.27	0.44	69.5	70.68	76.72	59.66	68.06	67.34	6.22	6.07	585	Other	.	.	CCDC7	ENSG00000150076.22	CCDC7	ENSG00000150076.22	35152	chr10:32939330-32939456	105	9.9	0	9.3	0	0	CCDC7	1.35	0	0
chr2:132272818-132273290	-0.33	3.47	-1.83	0.08	0.19	27.59	27.24	23.9	22.27	19.87	20.2	4.83	4.53	472	Other	.	.	CCDC74A,MED15P4,MZT2A,TUBA3D	ENSG00000075886.10,ENSG00000163040.14,ENSG00000173272.13,ENSG00000224679.1	CCDC74A	ENSG00000163040.14	11959	chr2:132272925-132273136	44	0	13.5	0	0	0	CCDC74A	-0.54	0.07	0.24
chr16:66780666-66781131	0.54	4.36	3.45	0	0.02	36.31	39.62	34.21	48.1	55.82	55.85	5.28	5.79	465	Up	.	.	CCDC79,DYNC1LI2	ENSG00000135720.12,ENSG00000249961.9	DYNC1LI2	ENSG00000135720.12	4366	chr16:66780776-66780891	74	0	0	0	0	0	CCDC79	0.56	0.03	0.13
chr11:86167232-86167499	-1.15	1.53	-4.13	0	0	15.42	15.39	16.72	6.06	8.65	6.58	4.18	3.22	267	Down2	.	.	CCDC81,ME3,PTP4A1P6	ENSG00000149201.9,ENSG00000151376.16,ENSG00000254727.1	PTP4A1P6	ENSG00000254727.1	24092	chr11:86167175-86167359	26	23.3	13.7	22.4	22.6	21.8	CCDC81	-0.56	0.06	0.22
chr11:86158869-86159570	0.08	6.43	0.65	0.52	0.67	121.15	127.62	110.69	117.83	137.45	122.6	6.93	7	701	Other	.	.	CCDC81,ME3,PTP4A1P6	ENSG00000149201.9,ENSG00000151376.16,ENSG00000254727.1	PTP4A1P6	ENSG00000254727.1	15729	chr11:86159138-86159330	102	0	0	0	0	0	CCDC81	-0.56	0.06	0.22
chr14:99984891-99985101	-0.1	-0.19	-0.2	0.85	0.91	7.2	5.05	1.93	4.49	4.53	2.39	2.74	2.59	210	Other	.	.	CCDC85C,CCNK,SETD3	ENSG00000090061.17,ENSG00000183576.12,ENSG00000205476.8	CCDC85C	ENSG00000205476.8	3799	chr14:99984606-99985087	131	20.3	21.3	20.4	19.1	21.6	CCDC85C	0.35	0.14	0.37
chr11:60628488-60628921	0.23	3.6	1.2	0.25	0.41	31.43	22.96	23.43	37.03	27.93	26.95	4.81	5.03	433	Other	.	.	CCDC86,PRPF19,PTGDR2,ZP1	ENSG00000110104.11,ENSG00000110107.8,ENSG00000149506.10,ENSG00000183134.4	PTGDR2	ENSG00000183134.4	5045	chr11:60628579-60628706	118	0	0	0	0	0	CCDC86	-1.04	0	0
chr11:60655142-60655412	-1.39	0.56	-2.95	0.01	0.04	7.78	12.27	6.91	7.98	2.52	1.39	3.47	2.51	270	Down2	.	.	CCDC86,PRPF19,PTGDR2,TMEM109,TMEM132A,ZP1	ENSG00000006118.14,ENSG00000110104.11,ENSG00000110107.8,ENSG00000110108.9,ENSG00000149506.10,ENSG00000183134.4	PRPF19	ENSG00000110107.8	10529	chr11:60655114-60655393	49	14	14.2	13.7	12.9	13.3	CCDC86	-1.04	0	0
chr14:91790391-91790939	0.63	3.46	3.1	0.01	0.03	17.02	20.07	12.44	22.38	30.01	22.44	4.21	4.76	548	Up	.	.	CCDC88C	ENSG00000015133.18	CCDC88C	ENSG00000015133.18	8178	chr14:91790415-91790585	36	0	12	0	0	0	CCDC88C	-0.26	0.08	0.27
chr19:47747476-47747870	1.11	2.81	5.21	0	0	15.35	10.09	10.92	26.68	28.97	23.56	3.83	4.84	394	Up2	.	.	BBC3,C5AR1,CCDC9,INAFM1	ENSG00000105321.12,ENSG00000105327.15,ENSG00000197405.7,ENSG00000257704.3	CCDC9	ENSG00000105321.12	11368	chr19:47747524-47747776	371	14.5	13.3	14.9	13.2	17.8	CCDC9	0.15	0.52	0.74
chr19:47714134-47714365	0.64	-0.08	1.5	0.15	0.29	3.64	4.02	2.11	5.25	4.12	4.89	2.46	2.82	231	Other	.	.	BBC3,CCDC9	ENSG00000105321.12,ENSG00000105327.15	BBC3	ENSG00000105327.15	11460	chr19:47713910-47714151	162	0	9.8	0	0	0	CCDC9	0.15	0.52	0.74
chr19:47803223-47803807	0.8	3.33	3.89	0	0.01	15.1	14.75	9.87	21.92	26.29	19.55	3.94	4.63	584	Up	.	.	C5AR1,C5AR2,CCDC9,DHX34,INAFM1	ENSG00000105321.12,ENSG00000134815.18,ENSG00000134830.5,ENSG00000197405.7,ENSG00000257704.3	C5AR1	ENSG00000197405.7	2891	chr19:47803329-47803635	123	0	10	10.3	0	0	CCDC9	0.15	0.52	0.74
chr19:41829441-41829890	1.25	3.5	7.01	0	0	17.59	16.82	14.64	38.71	40.86	36.88	4.22	5.36	449	Up2	.	.	B9D2,CCDC97,HNRNPUL1,TGFB1,TMEM91	ENSG00000105323.16,ENSG00000105329.9,ENSG00000123810.7,ENSG00000142039.3,ENSG00000142046.14	CCDC97	ENSG00000142039.3	3803	chr19:41829628-41829786	90	18	17.6	20.3	18.4	17.1	CCDC97	0.26	0.13	0.35
chr17:32709607-32710208	1.05	3.64	5.58	0	0	16.63	12.57	13.77	32.96	33.24	24.42	4.05	5.01	601	Up2	.	.	CCL1,CCL13	ENSG00000108702.3,ENSG00000181374.7	CCL1	ENSG00000108702.3	19358	chr17:32709678-32709920	100	0	11.5	0	0	0	CCL1	3.57	0.1	NA
chr2:228631120-228631431	-1.92	1.66	-6.05	0	0	20.53	15.77	22.7	3.03	6.55	6.45	4.44	2.9	311	Down2	.	.	CCL20,SLC19A3,SNRPGP8	ENSG00000115009.11,ENSG00000135917.13,ENSG00000226718.1	SNRPGP8	ENSG00000226718.1	12020	chr2:228631029-228631220	14	18.9	9.7	19.2	17.2	17.6	CCL20	-1.45	0.32	NA
chr9:34701422-34701777	0.52	0.47	1.36	0.19	0.34	2.37	2.24	5.26	4.55	4.98	4.24	2.44	2.78	355	Other	.	.	CCL19,CCL21,CCL27,FAM205A,IL11RA	ENSG00000137070.17,ENSG00000137077.7,ENSG00000172724.11,ENSG00000205108.5,ENSG00000213927.3	CCL21	ENSG00000137077.7	8289	chr9:34701420-34701642	65	20.7	20.1	23.1	19.9	22.9	CCL21	-0.03	0.99	NA
chr19:8137874-8138387	1.48	3.02	6.46	0	0	7.2	10.85	10.6	19.96	33.38	26.66	3.55	4.83	513	Up2	.	.	CCL25,FBN3	ENSG00000131142.13,ENSG00000142449.12	FBN3	ENSG00000142449.12	7553	chr19:8137917-8138260	86	10.1	13.2	14.9	13.8	9.4	CCL25	1.15	0.07	0.24
chr5:43389828-43390278	-0.81	2.96	-3.96	0	0.01	25.2	19.73	23.63	11.38	14.19	13.66	4.65	3.94	450	Down	.	.	CCL28	ENSG00000151882.11	CCL28	ENSG00000151882.11	7088	chr5:43389911-43390112	121	15.6	14.4	15.8	15.4	15.1	CCL28	-0.12	0.36	0.62
NA	NA	NA	NA	NA	NA	NA	NA	NA	NA	NA	NA	NA	NA	NA	NA	NA	NA	NA	NA	NA	NA	NA	NA	NA	NA	NA	NA	NA	NA	CCNA2	NA	NA	NA
chr11:69500763-69501029	1.08	-0.24	2.36	0.03	0.09	1.89	2.49	1.83	3.04	4.6	5.66	2.13	2.73	266	Up2NoFDR	.	.	CCND1,FGF19,ORAOV1	ENSG00000110092.3,ENSG00000149716.12,ENSG00000162344.3	ORAOV1	ENSG00000149716.12	10580	chr11:69500631-69500871	162	15.9	10.6	15.8	14.1	17.4	CCND1	0.78	0.18	0.43
chr6:42012042-42012289	0.12	1.69	0.42	0.68	0.8	11.22	17.71	9.86	12.55	15.96	11.17	3.89	3.95	247	Other	.	.	CCND3,TAF8	ENSG00000112576.12,ENSG00000137413.15	CCND3	ENSG00000112576.12	3983	chr6:42012054-42012183	127	20.5	10.5	19.5	18.8	20.3	CCND3	0.55	0.01	0.05
chr6:41942229-41942726	0.28	3.32	1.37	0.19	0.34	18.08	23.73	14.37	19.25	25.16	21.46	4.37	4.59	497	Other	.	.	BYSL,CCND3	ENSG00000112576.12,ENSG00000112578.9	CCND3	ENSG00000112576.12	32644	chr6:41942318-41942432	15	0	11.4	10.1	0	0	CCND3	0.55	0.01	0.05
chr6:41993254-41993699	0.8	3.46	3.83	0	0.01	19.25	21.15	16.05	23.32	40.01	36.09	4.39	5.11	445	Up	.	.	CCND3,TAF8	ENSG00000112576.12,ENSG00000137413.15	CCND3	ENSG00000112576.12	22573	chr6:41993339-41993509	126	0	0	9.8	10.7	10.2	CCND3	0.55	0.01	0.05
chr5:162835554-162835990	-0.33	2.3	-1.46	0.16	0.31	11.95	12.46	13.22	9.58	11.84	8.63	3.89	3.61	436	Other	.	.	CCNG1	ENSG00000113328.18	CCNG1	ENSG00000113328.18	28586	chr5:162835617-162835746	27	19.1	9.6	19.4	20.1	17.5	CCNG1	0.06	0.67	0.84
chr14:99984891-99985101	-0.1	-0.19	-0.2	0.85	0.91	7.2	5.05	1.93	4.49	4.53	2.39	2.74	2.59	210	Other	.	.	CCDC85C,CCNK,SETD3	ENSG00000090061.17,ENSG00000183576.12,ENSG00000205476.8	CCDC85C	ENSG00000205476.8	3799	chr14:99984606-99985087	131	20.3	21.3	20.4	19.1	21.6	CCNK	0.06	0.65	0.82
chr3:156892581-156893222	0.41	5.97	2.91	0.01	0.04	79.55	95.52	80.66	101.53	138.02	100.8	6.45	6.84	641	Up	.	.	CCNL1,KRT18P34,Y_RNA	ENSG00000163660.11,ENSG00000201778.1,ENSG00000244515.1	KRT18P34	ENSG00000244515.1	10861	chr3:156892771-156893017	90	0	11.1	0	0	0	CCNL1	0.19	0.43	0.67
chr1:1307375-1307680	0.69	2.31	2.97	0.01	0.04	10.47	13.47	14.37	17.23	22.72	21.39	3.9	4.5	305	Up	.	.	ANKRD65,AURKAIP1,CCNL2,CPSF3L,CPTP,DVL1,MRPL20,MXRA8,TAS1R3	ENSG00000107404.17,ENSG00000127054.18,ENSG00000162576.16,ENSG00000169962.4,ENSG00000175756.13,ENSG00000221978.11,ENSG00000224051.6,ENSG00000235098.8,ENSG00000242485.5	AURKAIP1	ENSG00000175756.13	2844	chr1:1306910-1307803	76	17.2	12.2	16.1	15.6	16.5	CCNL2	0.14	0.54	0.75
chr1:1306706-1307319	0.92	4.13	4.83	0	0	17.95	24.65	20.26	29.67	48.33	41.14	4.53	5.37	613	Up	.	.	ANKRD65,AURKAIP1,CCNL2,CPSF3L,CPTP,DVL1,MRPL20,MXRA8,TAS1R3	ENSG00000107404.17,ENSG00000127054.18,ENSG00000162576.16,ENSG00000169962.4,ENSG00000175756.13,ENSG00000221978.11,ENSG00000224051.6,ENSG00000235098.8,ENSG00000242485.5	AURKAIP1	ENSG00000175756.13	3205	chr1:1306910-1307803	76	17.2	12.2	16.1	15.6	16.5	CCNL2	0.14	0.54	0.75
chr12:49147364-49147564	0.57	0.01	1.34	0.19	0.35	2.94	4.64	4.46	8.08	4.08	5.65	2.65	3.01	200	Other	.	.	ADCY6,CCNT1,LINC00935	ENSG00000129315.9,ENSG00000174233.11,ENSG00000257987.5	ADCY6	ENSG00000174233.11	20243	chr12:49147227-49147387	39	0	0	0	0	0	CCNT1	0.05	0.67	0.84
chr6:167555803-167556042	-1.52	0.11	-3.3	0	0.02	5.62	8.87	8.49	2.82	2.27	2.1	3.3	2.23	239	Down2	.	.	CCR6,GPR31,TCP10L2	ENSG00000112486.14,ENSG00000120436.3,ENSG00000166984.11	TCP10L2	ENSG00000166984.11	3861	chr6:167555810-167556035	83	18.1	17.6	16.8	16.3	17.9	CCR6	-1.38	0.06	0.22
NA	NA	NA	NA	NA	NA	NA	NA	NA	NA	NA	NA	NA	NA	NA	NA	NA	NA	NA	NA	NA	NA	NA	NA	NA	NA	NA	NA	NA	NA	CCT2	NA	NA	NA
chr1:156355549-156355749	1.09	0.22	2.82	0.01	0.05	3.36	3.98	4.06	6.74	7.47	10.66	2.61	3.39	200	Up2	.	.	C1orf61,CCT3,RHBG,TSACC	ENSG00000125462.16,ENSG00000132677.12,ENSG00000163467.11,ENSG00000163468.14	RHBG	ENSG00000132677.12	3445	chr1:156355405-156355608	122	22.8	16.3	22.2	22.4	23.4	CCT3	-0.56	0	0.01
NA	NA	NA	NA	NA	NA	NA	NA	NA	NA	NA	NA	NA	NA	NA	NA	NA	NA	NA	NA	NA	NA	NA	NA	NA	NA	NA	NA	NA	NA	CCT4	NA	NA	NA
NA	NA	NA	NA	NA	NA	NA	NA	NA	NA	NA	NA	NA	NA	NA	NA	NA	NA	NA	NA	NA	NA	NA	NA	NA	NA	NA	NA	NA	NA	CCT5	NA	NA	NA
chr7:65235508-65236194	0.62	4.73	4.01	0	0.01	31.84	34.77	27.45	42.82	51.9	48.65	5.07	5.64	686	Up	.	.	CCT6P1,GTF2IP5	ENSG00000224316.1,ENSG00000228409.5	GTF2IP5	ENSG00000224316.1	2414	chr7:65235639-65235883	68	9.8	10.5	9.9	11.3	7.9	CCT6P1	-0.21	0.36	0.62
chr7:64541333-64541960	0.21	4.79	1.41	0.17	0.33	38.18	45.66	40	47.06	51.15	44.02	5.44	5.63	627	Other	.	.	CCT6P3,GTF2IP14	ENSG00000226002.1,ENSG00000234585.6	GTF2IP14	ENSG00000226002.1	2522	chr7:64541402-64541756	29	8.5	10.5	9.7	9.4	8.5	CCT6P3	0.04	0.78	0.9
NA	NA	NA	NA	NA	NA	NA	NA	NA	NA	NA	NA	NA	NA	NA	NA	NA	NA	NA	NA	NA	NA	NA	NA	NA	NA	NA	NA	NA	NA	CCT7	NA	NA	NA
chr6:74385310-74385555	-1	1.31	-3.37	0	0.02	13.71	15.15	13.58	8.25	7.77	5.12	4.04	3.21	245	Down	.	.	CD109,SLC17A5	ENSG00000119899.12,ENSG00000156535.13	CD109	ENSG00000156535.13	19954	chr6:74385192-74385440	59	20.8	13.7	19.4	20.2	19.6	CD109	-0.6	0	0.01
chr5:66505061-66505340	-0.74	1.31	-2.51	0.02	0.07	11.74	11.88	10.47	8.69	6.82	4.95	3.77	3.17	279	DownNoFDR	.	.	CD180	ENSG00000134061.5	CD180	ENSG00000134061.5	12435	chr5:66505160-66505437	29	17.7	13.7	16.7	17.9	16.6	CD180	0.7	0.22	0.47
chr5:66461696-66462383	0.98	2.58	2.11	0.05	0.13	2.2	11.77	9.69	5.1	18.79	17.17	3.19	3.86	687	UpNoFDR	.	.	CD180,MAST4	ENSG00000069020.18,ENSG00000134061.5	CD180	ENSG00000134061.5	19742	chr5:66461809-66461933	24	14.1	14.9	16.1	13.4	14	CD180	0.7	0.22	0.47
chr16:28956943-28957235	1.12	2.02	4.42	0	0	9.49	10.44	8.06	16.15	26.06	19.34	3.54	4.49	292	Up2	.	.	CD19,LAT,NFATC2IP,RABEP2,SPNS1	ENSG00000169682.17,ENSG00000176953.10,ENSG00000177455.11,ENSG00000177548.12,ENSG00000213658.10	NFATC2IP	ENSG00000176953.10	4894	chr16:28956955-28957401	134	19.8	15.8	20.8	19.8	19.9	CD19	0.03	0.89	0.96
chr1:158173623-158174212	-0.74	1.45	-2.46	0.02	0.08	5.99	6.53	5.37	2.52	5.54	2.98	3.04	2.55	589	DownNoFDR	.	.	CD1A,CD1D,ELL2P1	ENSG00000158473.6,ENSG00000158477.6,ENSG00000227295.2	CD1D	ENSG00000158473.6	23886	chr1:158173571-158173981	40	22.4	13.9	20.8	20.6	19.5	CD1A	0.76	0.08	0.27
chr1:158255527-158256257	0.19	5.78	1.25	0.22	0.39	62.71	83.33	67.26	68.48	99.41	74.42	6.19	6.36	730	Other	.	.	CD1A,CD1B,CD1C,HMGN1P5	ENSG00000158477.6,ENSG00000158481.12,ENSG00000158485.10,ENSG00000230942.1	CD1C	ENSG00000158481.12	3320	chr1:158255543-158255935	55	0	9.8	0	0	0	CD1A	0.76	0.08	0.27
chr1:158255527-158256257	0.19	5.78	1.25	0.22	0.39	62.71	83.33	67.26	68.48	99.41	74.42	6.19	6.36	730	Other	.	.	CD1A,CD1B,CD1C,HMGN1P5	ENSG00000158477.6,ENSG00000158481.12,ENSG00000158485.10,ENSG00000230942.1	CD1C	ENSG00000158481.12	3320	chr1:158255543-158255935	55	0	9.8	0	0	0	CD1C	0.54	0.56	0.77
chr1:158173623-158174212	-0.74	1.45	-2.46	0.02	0.08	5.99	6.53	5.37	2.52	5.54	2.98	3.04	2.55	589	DownNoFDR	.	.	CD1A,CD1D,ELL2P1	ENSG00000158473.6,ENSG00000158477.6,ENSG00000227295.2	CD1D	ENSG00000158473.6	23886	chr1:158173571-158173981	40	22.4	13.9	20.8	20.6	19.5	CD1D	1.29	0.01	0.05
chr19:35786791-35787261	0.74	1.49	2	0.06	0.16	4.47	7.61	2.94	6.59	13.59	4.54	2.82	3.31	470	Other	.	.	CD22,HAMP,LSR,MAG,U62631.5,USF2	ENSG00000012124.14,ENSG00000105695.14,ENSG00000105697.7,ENSG00000105698.15,ENSG00000105699.16,ENSG00000269553.1	MAG	ENSG00000105695.14	3727	chr19:35786868-35787038	76	0	0	0	0	0	CD22	-0.05	0.75	0.89
chr11:66095864-66096128	0.54	1.32	1.96	0.06	0.17	7.64	8.53	7.07	10.21	12.35	10.93	3.33	3.75	264	Other	.	.	B4GAT1,BRMS1,CD248,CNIH2,RIN1,SLC29A2,TMEM151A,YIF1A	ENSG00000174669.11,ENSG00000174684.6,ENSG00000174744.13,ENSG00000174791.10,ENSG00000174807.3,ENSG00000174851.14,ENSG00000174871.10,ENSG00000179292.4	RIN1	ENSG00000174791.10	4896	chr11:66095790-66096015	182	22.4	20.1	23.3	21.9	22.4	CD248	0.08	0.75	0.88
chr11:66079634-66080736	1.49	5.32	8.42	0	0	21.19	24.41	19.59	46.1	81.14	58.98	4.58	5.97	1102	Up2	.	.	B4GAT1,BRMS1,CD248,CNIH2,RAB1B,RIN1,TMEM151A,YIF1A	ENSG00000174684.6,ENSG00000174744.13,ENSG00000174791.10,ENSG00000174807.3,ENSG00000174851.14,ENSG00000174871.10,ENSG00000174903.14,ENSG00000179292.4	CD248	ENSG00000174807.3	3779	chr11:66079676-66079889	118	0	11.7	0	0	0	CD248	0.08	0.75	0.88
chr11:66079634-66080736	1.49	5.32	8.42	0	0	21.19	24.41	19.59	46.1	81.14	58.98	4.58	5.97	1102	Up2	.	.	B4GAT1,BRMS1,CD248,CNIH2,RAB1B,RIN1,TMEM151A,YIF1A	ENSG00000174684.6,ENSG00000174744.13,ENSG00000174791.10,ENSG00000174807.3,ENSG00000174851.14,ENSG00000174871.10,ENSG00000174903.14,ENSG00000179292.4	CD248	ENSG00000174807.3	3779	chr11:66080386-66080547	208	0	0	0	0	0	CD248	0.08	0.75	0.88
chr12:6532842-6533104	0.07	1.04	0.23	0.82	0.89	7.37	7.59	7.43	6.69	12.45	5.75	3.29	3.35	262	Other	.	.	CD27,CD27-AS1,LTBR,SCNN1A,TAPBPL,VAMP1	ENSG00000111319.12,ENSG00000111321.10,ENSG00000139190.16,ENSG00000139192.11,ENSG00000139193.3,ENSG00000215039.6	CD27	ENSG00000139193.3	20930	chr12:6532834-6532993	429	21.4	13.7	20.9	20.9	20.6	CD27	0.7	0.62	NA
chr15:73989407-73989899	0.3	3.43	1.55	0.14	0.28	21.34	22.09	16.17	21.64	29	22.19	4.46	4.72	492	Other	.	.	C15orf59,CD276	ENSG00000103855.17,ENSG00000205363.5	CD276	ENSG00000103855.17	2083	chr15:73989410-73989664	80	0	0	0	0	0	CD276	-0.56	0.81	NA
chr12:6532842-6533104	0.07	1.04	0.23	0.82	0.89	7.37	7.59	7.43	6.69	12.45	5.75	3.29	3.35	262	Other	.	.	CD27,CD27-AS1,LTBR,SCNN1A,TAPBPL,VAMP1	ENSG00000111319.12,ENSG00000111321.10,ENSG00000139190.16,ENSG00000139192.11,ENSG00000139193.3,ENSG00000215039.6	CD27	ENSG00000139193.3	20930	chr12:6532834-6532993	429	21.4	13.7	20.9	20.9	20.6	CD27-AS1	0.38	0.13	0.35
chr17:72450101-72450733	0.94	3.48	4.54	0	0	11.43	12.37	14.38	17.91	31.18	26.2	3.91	4.75	632	Up	.	.	CD300A,GPRC5C	ENSG00000167851.13,ENSG00000170412.16	GPRC5C	ENSG00000170412.16	8758	chr17:72450195-72450420	66	10.2	9.7	11.7	0	13.2	CD300A	0.23	0.34	0.6
chr17:72414457-72415340	0.97	4.03	5.2	0	0	12.27	13.81	13.6	19.53	31.55	27.85	3.96	4.81	883	Up	.	.	CD300A,GPRC5C	ENSG00000167851.13,ENSG00000170412.16	GPRC5C	ENSG00000170412.16	5651	chr17:72414698-72414919	16	0	0	0	0	0	CD300A	0.23	0.34	0.6
chr17:72524753-72525133	0.1	2.09	0.36	0.73	0.83	9.73	10.11	12.6	9.93	8.58	17.5	3.71	3.79	380	Other	.	.	CD300C,CD300LB	ENSG00000167850.3,ENSG00000178789.8	CD300LB	ENSG00000178789.8	2472	chr17:72524800-72524934	95	0	0	0	0	0	CD300C	2.01	0.09	0.28
chr17:72517830-72518285	0.24	1.75	0.99	0.33	0.5	6.65	6.41	6.96	7.4	8.06	8.27	3.17	3.35	455	Other	.	.	CD300C,CD300LB	ENSG00000167850.3,ENSG00000178789.8	CD300LB	ENSG00000178789.8	9320	chr17:72517856-72517992	32	11.2	10	14.1	13	12.9	CD300C	2.01	0.09	0.28
chr17:72524753-72525133	0.1	2.09	0.36	0.73	0.83	9.73	10.11	12.6	9.93	8.58	17.5	3.71	3.79	380	Other	.	.	CD300C,CD300LB	ENSG00000167850.3,ENSG00000178789.8	CD300LB	ENSG00000178789.8	2472	chr17:72524800-72524934	95	0	0	0	0	0	CD300LB	2.26	0.15	0.38
chr17:72517830-72518285	0.24	1.75	0.99	0.33	0.5	6.65	6.41	6.96	7.4	8.06	8.27	3.17	3.35	455	Other	.	.	CD300C,CD300LB	ENSG00000167850.3,ENSG00000178789.8	CD300LB	ENSG00000178789.8	9320	chr17:72517856-72517992	32	11.2	10	14.1	13	12.9	CD300LB	2.26	0.15	0.38
chr17:72755520-72756030	0.39	2.8	1.76	0.09	0.21	12.68	14.03	9.55	12.68	19.19	15.01	3.83	4.15	510	Other	.	.	CD300LF,NAT9,RAB37,SLC9A3R1,TMEM104	ENSG00000109062.9,ENSG00000109065.11,ENSG00000109066.13,ENSG00000172794.19,ENSG00000186074.18	SLC9A3R1	ENSG00000109062.9	2113	chr17:72755437-72755880	69	15.8	15.3	16.9	16.7	14.3	CD300LF	0.86	0.18	0.43
chr17:41956078-41956283	0.65	0.32	1.7	0.1	0.23	4.92	4.53	4.36	8.54	9.28	4.9	2.79	3.27	205	Other	.	.	CD300LG,FAM215A,MPP2,MPP3	ENSG00000108852.14,ENSG00000161647.18,ENSG00000161649.12,ENSG00000267496.4	MPP2	ENSG00000108852.14	21683	chr17:41955860-41956245	284	10.4	10.3	11.8	15.5	8.7	CD300LG	1.56	0.24	0.49
chr19:8333956-8334194	0.25	0.72	0.73	0.47	0.63	6.35	7.24	5.12	6.23	10.28	5.8	3.09	3.25	238	Other	.	.	CD320,CERS4,NDUFA7	ENSG00000090661.11,ENSG00000167775.10,ENSG00000267855.5	CERS4	ENSG00000090661.11	7445	chr19:8333761-8334183	68	0	11.4	0	9.4	0	CD320	-0.57	0	0.02
chr4:15834384-15835074	0.08	4.04	0.47	0.65	0.77	20.33	27.08	22.82	22.07	22.65	28.73	4.68	4.73	690	Other	.	.	CD38,HPRT1P1	ENSG00000004468.12,ENSG00000251644.1	CD38	ENSG00000004468.12	16165	chr4:15834631-15834874	14	0	0	0	0	0	CD38	1.39	0	0.01
chr19:45942927-45943473	1.18	3.04	4.85	0	0	12.77	9.71	7.88	24.18	30.37	15.86	3.62	4.65	546	Up2	.	.	CD3EAP,ERCC1,FOSB,PPM1N,PPP1R13L,RTN2	ENSG00000012061.15,ENSG00000104881.14,ENSG00000117877.10,ENSG00000125740.13,ENSG00000125744.11,ENSG00000213889.10	ERCC1	ENSG00000012061.15	10460	chr19:45942841-45943178	453	14.9	17.3	16.2	15.5	16.6	CD3EAP	-0.89	0	0.03
chr12:6901122-6901667	0.74	4.15	4.18	0	0	25.89	24.8	24.42	35.85	54.36	37.98	4.77	5.47	545	Up	.	.	CD4,GNB3,GPR162,LAG3,MLF2,P3H3,PTMS	ENSG00000010610.9,ENSG00000089692.8,ENSG00000089693.10,ENSG00000110811.19,ENSG00000111664.10,ENSG00000159335.15,ENSG00000250510.7	CD4	ENSG00000010610.9	2388	chr12:6901268-6901460	67	0	0	0	0	0	CD4	0.57	0.78	NA
chr11:60897345-60897751	-0.03	1.7	-0.09	0.93	0.96	7.24	11.43	6.4	5.64	8.7	8.96	3.38	3.31	406	Other	.	.	CD5,VPS37C	ENSG00000110448.10,ENSG00000167987.10	CD5	ENSG00000110448.10	27364	chr11:60897345-60897652	137	15	16	14.4	16.4	15.5	CD5	-2.16	0.41	NA
chr11:60906411-60907257	0.54	4.41	3.09	0.01	0.03	21.35	25.85	16.5	27.87	34.38	28.33	4.54	5.02	846	Up	.	.	CD5,VPS37C	ENSG00000110448.10,ENSG00000167987.10	VPS37C	ENSG00000167987.10	21351	chr11:60906557-60906741	32	9.3	10.1	0	0	0	CD5	-2.16	0.41	NA
chr1:26690430-26690630	0.21	0.03	0.5	0.62	0.75	3.36	5.96	4.87	6.74	3.4	5.65	2.8	2.89	200	Other	.	.	AIM1L,CD52,LIN28A,UBXN11,ZNF683	ENSG00000131914.10,ENSG00000158062.20,ENSG00000169442.8,ENSG00000176083.17,ENSG00000176092.13	ZNF683	ENSG00000176083.17	6606	chr1:26690426-26690674	109	23.4	21.3	22.6	21.5	23.8	CD52	-0.92	0.07	0.25
chr1:26648116-26648390	0.62	0.95	1.95	0.06	0.17	6.13	6.77	4.15	6.88	8.43	10.07	2.98	3.42	274	Other	.	.	AIM1L,CD52,SH3BGRL3,UBXN11,ZNF683	ENSG00000142669.13,ENSG00000158062.20,ENSG00000169442.8,ENSG00000176083.17,ENSG00000176092.13	AIM1L	ENSG00000176092.13	3082	chr1:26648147-26648280	145	19.1	14	17.9	16.7	19.1	CD52	-0.92	0.07	0.25
chr1:26611323-26611704	0.63	3.79	3.27	0	0.02	28.88	31.65	26.84	34.3	58.14	45.11	4.97	5.56	381	Up	.	.	AIM1L,CD52,CEP85,SH3BGRL3,UBXN11	ENSG00000130695.13,ENSG00000142669.13,ENSG00000158062.20,ENSG00000169442.8,ENSG00000176092.13	SH3BGRL3	ENSG00000142669.13	4710	chr1:26611353-26611789	103	0	9.4	0	0	0	CD52	-0.92	0.07	0.25
chr1:26615628-26616089	0.81	3.8	4.49	0	0	24.42	24.44	19.72	33.32	43.92	42.46	4.65	5.39	461	Up	.	.	AIM1L,CD52,CEP85,SH3BGRL3,UBXN11	ENSG00000130695.13,ENSG00000142669.13,ENSG00000158062.20,ENSG00000169442.8,ENSG00000176092.13	UBXN11	ENSG00000158062.20	8428	chr1:26615685-26615935	78	0	0	0	0	0	CD52	-0.92	0.07	0.25
chr1:117041774-117042019	-1.95	0.43	-4.52	0	0	11.66	9.74	10.27	3.85	2.77	1.54	3.68	2.3	245	Down2	.	.	CD58,NAP1L4P1,Y_RNA	ENSG00000116815.15,ENSG00000177173.5,ENSG00000200547.1	NAP1L4P1	ENSG00000177173.5	34695	chr1:117041751-117042046	33	10	0	0	9.6	0	CD58	0.04	0.84	0.93
chr12:56132099-56132534	0.91	4.41	5.57	0	0	38.24	36.56	32.46	57.61	75.91	68.07	5.25	6.11	435	Up	.	.	BLOC1S1,CD63,GDF11,ITGA7,RDH5,SARNP	ENSG00000135404.11,ENSG00000135414.9,ENSG00000135424.15,ENSG00000135437.9,ENSG00000135441.7,ENSG00000205323.8	GDF11	ENSG00000135414.9	4531	chr12:56132255-56132381	175	0	0	0	0	0	CD63	0.39	0.11	0.32
chr12:9903437-9903731	0.86	1.02	2.57	0.02	0.07	3.43	7.66	4.97	10.54	9.71	6.83	2.9	3.49	294	UpNoFDR	.	.	CD69,CLECL1	ENSG00000110848.8,ENSG00000184293.7	CD69	ENSG00000110848.8	9766	chr12:9903323-9903539	81	20.7	9.8	18.8	19.6	18.6	CD69	1.4	0	0
chr19:6552006-6552453	1.11	1.67	3.85	0	0.01	3.38	5.34	5.99	7.84	12.16	11.23	2.83	3.65	447	Up2	.	.	CD70,CLIC4P2,RPL7P50,TNFSF9,TUBB4A,Y_RNA	ENSG00000104833.10,ENSG00000125657.4,ENSG00000125726.10,ENSG00000199223.1,ENSG00000268785.1,ENSG00000269546.1	CLIC4P2	ENSG00000269546.1	11406	chr19:6552023-6552267	98	13.2	12.1	16.3	13.1	12.8	CD70	0.1	0.77	0.89
chr5:149815730-149816106	-0.36	1.75	-1.42	0.17	0.32	9.16	10.93	10.15	7.17	7.95	8.01	3.63	3.32	376	Other	.	.	CD74,NDST1,RPS14,TCOF1	ENSG00000019582.14,ENSG00000070614.14,ENSG00000070814.17,ENSG00000164587.11	RPS14	ENSG00000164587.11	10394	chr5:149815780-149816016	66	24.2	17.5	24.5	22	23.6	CD74	-0.13	0.52	0.74
chr11:44642833-44643041	-0.25	0.02	-0.6	0.56	0.7	6.06	4.46	4.68	3.89	5.23	3.62	2.88	2.7	208	Other	.	.	CD82,RPL34P22	ENSG00000085117.11,ENSG00000244267.1	CD82	ENSG00000085117.11	3013	chr11:44642667-44642877	89	19.5	16.6	19.9	15.8	20.6	CD82	2.52	0.02	0.09
chr11:44622594-44623024	0.38	3.17	1.78	0.09	0.21	21.49	21.27	13.59	28.52	21.49	21.59	4.37	4.7	430	Other	.	.	CD82,RPL34P22	ENSG00000085117.11,ENSG00000244267.1	CD82	ENSG00000085117.11	2955	chr11:44622577-44622733	92	11.8	14.5	11.7	11.5	12.3	CD82	2.52	0.02	0.09
chr6:14144974-14145365	1.04	1.85	4.13	0	0	5.16	7.46	6.64	12.06	12.86	13.8	3.12	3.93	391	Up2	.	.	CD83	ENSG00000112149.9	CD83	ENSG00000112149.9	27102	chr6:14145006-14145143	109	20.9	17.5	20	19.1	18.9	CD83	0.35	0.23	0.49
chr12:6276860-6277510	0.39	2.7	1.65	0.11	0.24	9.56	10.81	6.37	13.47	12.13	8.69	3.47	3.76	650	Other	.	.	CD9,VWF	ENSG00000010278.11,ENSG00000110799.13	CD9	ENSG00000010278.11	31372	chr12:6276990-6277102	71	0	0	0	0	0	CD9	0.05	0.85	0.94
chr12:6387737-6388287	0.99	3.09	4.34	0	0	11	12.77	9.44	16.17	30.39	20.3	3.73	4.58	550	Up	.	.	CD9,PLEKHG6,Y_RNA	ENSG00000008323.15,ENSG00000010278.11,ENSG00000202318.1	PLEKHG6	ENSG00000008323.15	31316	chr12:6387801-6388172	325	19.4	17.3	21.6	18.9	23	CD9	0.05	0.85	0.94
chrX:2511488-2511695	0.18	0.34	0.49	0.63	0.76	5.28	6.4	5.1	5.21	7.22	6.06	2.98	3.07	207	Other	.	.	CD99P1,LINC00102	ENSG00000223773.7,ENSG00000230542.6	CD99P1	ENSG00000223773.7	15695	chrX:2511522-2511733	38	16.4	12.5	18	16.9	17.7	CD99P1	0.05	0.82	0.92
chrX:2547392-2548971	0.9	4.83	4.97	0	0	12.08	13.77	13.83	24.06	33.05	18.67	3.95	4.75	1579	Up	.	.	CD99P1,LINC00102	ENSG00000223773.7,ENSG00000230542.6	CD99P1	ENSG00000223773.7	12732	chrX:2548564-2548783	78	0	0	0	0	0	CD99P1	0.05	0.82	0.92
chr13:49789197-49789627	-0.14	3.74	-0.78	0.45	0.61	37.9	27.74	32.09	34.16	24.65	30.34	5.11	4.99	430	Other	.	.	CDADC1,COX7CP1,FNDC3A,MLNR,OGFOD1P1	ENSG00000102531.16,ENSG00000102539.5,ENSG00000102543.14,ENSG00000231665.1,ENSG00000235957.1	OGFOD1P1	ENSG00000231665.1	2768	chr13:49789235-49789368	70	14.2	14.8	15.7	14.4	13.9	CDADC1	0.09	0.62	0.81
chr10:12306355-12306914	0.86	3.05	3.83	0	0.01	10.07	14.94	9	17.84	25.28	16.61	3.75	4.45	559	Up	.	.	CDC123	ENSG00000151465.13	CDC123	ENSG00000151465.13	18302	chr10:12306307-12306589	165	0	0	0	0	0	CDC123	0.03	0.85	0.93
chr1:100925207-100925479	-0.58	2.45	-2.57	0.02	0.07	24.71	22.41	25.96	19.82	12.99	16.61	4.73	4.21	272	DownNoFDR	.	.	CDC14A	ENSG00000079335.18	CDC14A	ENSG00000079335.18	35919	chr1:100925216-100925458	97	16.1	0	17.4	18.6	17.3	CDC14A	-0.09	0.57	0.78
NA	NA	NA	NA	NA	NA	NA	NA	NA	NA	NA	NA	NA	NA	NA	NA	NA	NA	NA	NA	NA	NA	NA	NA	NA	NA	NA	NA	NA	NA	CDC20	NA	NA	NA
chr5:54442486-54442800	0	1.95	0	1	1	10.97	17.31	9.82	11.16	13.85	10.79	3.87	3.82	314	Other	.	.	CDC20B,GPX8,GZMA	ENSG00000145649.7,ENSG00000164287.12,ENSG00000164294.13	GPX8	ENSG00000164294.13	13147	chr5:54442540-54442748	112	19.9	13.5	18.6	19.1	16.8	CDC20B	1.03	0.33	0.59
chr20:3792367-3792788	0.44	1.76	1.69	0.11	0.23	8.58	5.98	5.98	8.32	9.04	10.43	3.18	3.53	421	Other	.	.	AP5S1,C20orf27,CDC25B,CENPB,MAVS,SPEF1	ENSG00000088888.17,ENSG00000101220.17,ENSG00000101222.12,ENSG00000101224.17,ENSG00000125817.7,ENSG00000125843.10	AP5S1	ENSG00000125843.10	8384	chr20:3792491-3792613	76	0	10.6	0	0	0	CDC25B	1.39	0	0
chr17:45307248-45307517	0.25	0.68	0.76	0.45	0.62	4.37	6.4	5.43	5.51	6.57	6.53	2.94	3.09	269	Other	.	.	CDC27,ITGB3,MYL4,snoU13	ENSG00000004897.11,ENSG00000198336.9,ENSG00000252088.1,ENSG00000259207.7	snoU13	ENSG00000252088.1	9240	chr17:45307107-45307303	48	11	0	0	11.7	9.4	CDC27	0.42	0	0.03
chr2:133026076-133026485	-0.05	3.62	-0.25	0.8	0.88	35.74	25.92	29.77	36.24	25.58	27.61	5.02	4.99	409	Other	.	.	ANKRD30BL,CDC27P1,RNA5-8SP5,ZNF806	ENSG00000018607.6,ENSG00000163046.15,ENSG00000202174.1,ENSG00000233786.1	CDC27P1	ENSG00000233786.1	6175	chr2:133026146-133026280	27	12	0	13.2	10.5	15.5	CDC27P1	0.25	0.18	0.43
chr19:511221-511521	1.14	3.1	5.28	0	0	17.92	21.65	18.13	30.54	50.28	48.09	4.42	5.47	300	Up2	.	.	CDC34,GZMM,MADCAM1,ODF3L2,TPGS1	ENSG00000099804.8,ENSG00000099866.14,ENSG00000141933.9,ENSG00000181781.9,ENSG00000197540.7	TPGS1	ENSG00000141933.9	3721	chr19:511115-511323	49	0	0	0	0	0	CDC34	-0.16	0.34	0.6
chr19:10535097-10535297	0.14	0.74	0.38	0.71	0.82	8.4	7.29	7.3	12.8	10.87	4.39	3.32	3.46	200	Other	.	.	CDC37,PDE4A,TYK2	ENSG00000065989.15,ENSG00000105397.13,ENSG00000105401.6	PDE4A	ENSG00000065989.15	3766	chr19:10535126-10535364	154	21.4	16.3	20.6	20.8	23.1	CDC37	-0.34	0	0.04
chr14:103541982-103542418	0.32	2.79	1.54	0.14	0.28	15.61	12.46	14.15	18.54	14.34	20.72	4.03	4.32	436	Other	.	.	CDC42BPB,EXOC3L4,LINC00677,RPL13P6,TNFAIP2	ENSG00000185215.8,ENSG00000198752.10,ENSG00000205436.7,ENSG00000213176.4,ENSG00000259717.1	CDC42BPB	ENSG00000198752.10	18184	chr14:103542041-103542265	117	16.9	16.7	19.9	16.5	20	CDC42BPB	-0.49	0.58	0.78
chr14:103557886-103558393	0.55	2.11	2.08	0.05	0.14	5.47	5.75	10.25	9.04	10.19	11.63	3.21	3.65	507	UpNoFDR	.	.	CDC42BPB,EXOC3L4,LINC00677,TNFAIP2	ENSG00000185215.8,ENSG00000198752.10,ENSG00000205436.7,ENSG00000259717.1	EXOC3L4	ENSG00000205436.7	8089	chr14:103557906-103558261	93	16	15.4	17.5	14.4	17.6	CDC42BPB	-0.49	0.58	0.78
chr22:37988576-37988839	-0.17	1.1	-0.51	0.61	0.75	10.22	7.05	8.02	8.2	10.85	4.77	3.41	3.31	263	Other	.	.	CDC42EP1,GGA1,LGALS2,SH3BP1	ENSG00000100079.6,ENSG00000100083.18,ENSG00000100092.20,ENSG00000128283.6	LGALS2	ENSG00000100079.6	9954	chr22:37988596-37988922	84	21.5	13.8	23.2	20.2	20.6	CDC42EP1	1.02	0.65	NA
chr22:37963296-37963680	0.64	1.23	2.01	0.06	0.15	4.38	5.18	4.86	5.26	12.03	6.53	2.83	3.3	384	Other	.	.	CARD10,CDC42EP1,GGA1,LGALS2	ENSG00000100065.14,ENSG00000100079.6,ENSG00000100083.18,ENSG00000128283.6	CDC42EP1	ENSG00000128283.6	2883	chr22:37963296-37963725	120	24.2	17.5	24.5	22.1	24.1	CDC42EP1	1.02	0.65	NA
chr22:37934903-37935233	-0.47	0.98	-1.41	0.17	0.33	7.64	7.63	5.66	7.35	4.12	3.8	3.21	2.85	330	Other	.	.	CARD10,CDC42EP1,LGALS2	ENSG00000100065.14,ENSG00000100079.6,ENSG00000128283.6	CARD10	ENSG00000100065.14	19355	chr22:37934944-37935087	507	13.1	0	13.3	13.7	16	CDC42EP1	1.02	0.65	NA
chr17:71287285-71288099	0.24	3.47	1.28	0.21	0.38	11.45	14.49	11.96	12.75	16.69	14.8	3.9	4.09	814	Other	.	.	CDC42EP4,CPSF4L	ENSG00000179604.9,ENSG00000187959.9	CDC42EP4	ENSG00000179604.9	4647	chr17:71287704-71287889	39	0	0	0	0	0	CDC42EP4	0.97	0.1	0.3
NA	NA	NA	NA	NA	NA	NA	NA	NA	NA	NA	NA	NA	NA	NA	NA	NA	NA	NA	NA	NA	NA	NA	NA	NA	NA	NA	NA	NA	NA	CDC45	NA	NA	NA
chr14:105512103-105512579	0.25	1.96	0.97	0.34	0.51	7.24	8.07	6.99	9.34	10.85	6.59	3.28	3.47	476	Other	.	.	CDCA4,GPR132	ENSG00000170779.10,ENSG00000183484.11	GPR132	ENSG00000183484.11	9549	chr14:105512146-105512625	272	22.7	21.6	24	19.5	25	CDCA4	-0.07	0.8	0.91
chr2:174267243-174267538	-0.3	0.99	-0.96	0.35	0.52	8.83	6.29	6.88	6.39	4.61	6.8	3.26	3.03	295	Other	.	.	CDCA7	ENSG00000144354.13	CDCA7	ENSG00000144354.13	44008	chr2:174267098-174267485	13	17.1	14	16.7	16.1	17.1	CDCA7	-0.42	0.24	0.5
chr1:38139528-38140059	0.7	3.67	3.32	0	0.02	15.03	22.96	19.41	23.35	41.2	29.06	4.41	5.03	531	Up	.	.	C1orf109,CDCA8,EPHA10,RSPO1	ENSG00000116922.14,ENSG00000134690.10,ENSG00000169218.13,ENSG00000183317.16	C1orf109	ENSG00000116922.14	9805	chr1:38139746-38139882	125	0	0	0	0	0	CDCA8	-0.04	0.92	0.97
chr10:73571851-73572051	-0.18	0.28	-0.41	0.69	0.8	7.14	8.61	4.06	4.04	9.51	3.76	3.12	2.94	200	Other	.	.	C10orf54,CDH23,PSAP	ENSG00000107736.19,ENSG00000107738.19,ENSG00000197746.13	PSAP	ENSG00000197746.13	6977	chr10:73571878-73572125	59	24.3	22	23.4	22.2	24.4	CDH23	1.65	0	0
chr10:73137163-73137535	0.78	2.99	3.52	0	0.01	15.13	16.03	17.24	19.56	35.07	31.03	4.2	4.91	372	Up	.	.	CDH23,SLC29A3	ENSG00000107736.19,ENSG00000198246.7	CDH23	ENSG00000107736.19	19157	chr10:73137134-73137379	228	17	9.5	16.5	17.9	15.9	CDH23	1.65	0	0
chr10:73508456-73509065	0.9	4.95	5.35	0	0	36.55	41.13	34.52	53.76	86.36	71.49	5.31	6.16	609	Up	.	.	C10orf105,C10orf54,CDH23	ENSG00000107736.19,ENSG00000107738.19,ENSG00000214688.4	C10orf54	ENSG00000107738.19	8322	chr10:73508452-73508835	296	0	9.3	0	0	0	CDH23	1.65	0	0
chr10:73595830-73596479	1.06	4.78	6.37	0	0	29.38	31.65	27.26	49	74.75	61.67	4.99	5.98	649	Up2	.	.	CDH23,PSAP	ENSG00000107736.19,ENSG00000197746.13	PSAP	ENSG00000197746.13	7940	chr10:73595891-73596229	137	0	9.3	0	0	0	CDH23	1.65	0	0
chr7:105697512-105697778	-0.88	0.69	-2.37	0.03	0.09	9.16	8.47	6.71	4.05	6.64	2.83	3.37	2.73	266	DownNoFDR	.	.	CDHR3,SYPL1	ENSG00000008282.8,ENSG00000128536.15	CDHR3	ENSG00000128536.15	28638	chr7:105697427-105697609	57	14.7	13.6	14.8	14.6	13.5	CDHR3	-0.38	0.01	0.05
chr7:105683320-105683608	-0.25	1.51	-0.93	0.36	0.53	11.38	10.58	9.86	9.36	8.02	9.15	3.69	3.48	288	Other	.	.	CDHR3	ENSG00000128536.15	CDHR3	ENSG00000128536.15	14446	chr7:105683334-105683473	113	18.1	0	15.1	15.9	17.5	CDHR3	-0.38	0.01	0.05
chr7:105649976-105650524	0.12	3.15	0.5	0.62	0.75	17.78	17.9	11.7	20.41	19.34	11.68	4.16	4.25	548	Other	.	.	CDHR3	ENSG00000128536.15	CDHR3	ENSG00000128536.15	5047	chr7:105650002-105650172	84	21.5	21.3	22.6	20	24.6	CDHR3	-0.38	0.01	0.05
chr16:89707619-89707964	-0.25	1.23	-0.84	0.41	0.57	8.52	8.07	5.65	5.86	5.91	6.18	3.27	3.05	345	Other	.	.	CDK10,CHMP1A,CPNE7,DPEP1,SPATA33	ENSG00000015413.9,ENSG00000131165.14,ENSG00000167523.13,ENSG00000178773.14,ENSG00000185324.21	DPEP1	ENSG00000015413.9	3635	chr16:89707689-89707850	170	16.6	11.4	17.9	18.3	14.7	CDK10	-0.04	0.83	0.93
chr1:205454718-205454987	-0.11	0.31	-0.29	0.78	0.86	3.75	4.43	5.73	5.01	4.55	3.26	2.79	2.71	269	Other	.	.	BLACAT1,CDK18,LEMD1	ENSG00000117266.15,ENSG00000186007.9,ENSG00000281406.1	CDK18	ENSG00000117266.15	18737	chr1:205454634-205454968	58	20.2	13.8	18	19.4	17.5	CDK18	0.14	0.47	0.71
NA	NA	NA	NA	NA	NA	NA	NA	NA	NA	NA	NA	NA	NA	NA	NA	NA	NA	NA	NA	NA	NA	NA	NA	NA	NA	NA	NA	NA	NA	CDK2	NA	NA	NA
chr9:45355924-45356414	0.02	4.58	0.13	0.9	0.94	47.83	51.93	45.55	45.1	53.53	48.14	5.66	5.68	490	Other	.	.	CDK2AP2P1,MYO5BP1	ENSG00000274680.1,ENSG00000278647.1	CDK2AP2P1	ENSG00000278647.1	7070	chr9:45356046-45356257	49	0	12.5	0	0	0	CDK2AP2P1	0.25	0.38	0.63
chr9:45356973-45357489	0.19	6.33	1.56	0.13	0.27	136.58	163.1	139.52	169.21	175.4	152.7	7.21	7.39	516	Other	.	.	CDK2AP2P1,MYO5BP1	ENSG00000274680.1,ENSG00000278647.1	CDK2AP2P1	ENSG00000278647.1	5995	chr9:45357015-45357214	135	0	12.1	0	0	10.7	CDK2AP2P1	0.25	0.38	0.63
chr9:66494056-66494670	0.38	6.65	3.24	0	0.02	137.91	160.38	133.9	172.49	197.43	186.56	7.19	7.55	614	Up	.	.	ADGRF5P1,CDK2AP2P2,LINC01410,MYO5BP2,PTGER4P2	ENSG00000184523.3,ENSG00000227582.2,ENSG00000237451.3,ENSG00000238113.6,ENSG00000238245.2	PTGER4P2	ENSG00000184523.3	5074	chr9:66494137-66494524	148	9.4	13.8	10.1	0	12.6	CDK2AP2P2	0.45	0.06	0.22
NA	NA	NA	NA	NA	NA	NA	NA	NA	NA	NA	NA	NA	NA	NA	NA	NA	NA	NA	NA	NA	NA	NA	NA	NA	NA	NA	NA	NA	NA	CDK4	NA	NA	NA
chr17:46102450-46103026	1.35	4.36	7.07	0	0	21.15	24.16	21.42	42.81	76.68	55.11	4.62	5.88	576	Up2	.	.	CDK5RAP3,COPZ2,NFE2L1	ENSG00000005243.9,ENSG00000082641.15,ENSG00000108465.14	COPZ2	ENSG00000005243.9	2900	chr17:46102448-46102898	415	15.9	15.8	17.3	16.6	14.6	CDK5RAP3	0.05	0.76	0.89
chr4:76498663-76499230	-0.7	2.49	-3.09	0.01	0.03	11.11	13.32	13.46	6.18	8.39	8.63	3.9	3.32	567	Down	.	.	C4orf26,CDKL2	ENSG00000138769.10,ENSG00000174792.10	C4orf26	ENSG00000174792.10	17388	chr4:76498581-76498980	21	22.7	22	21.7	20.8	23.4	CDKL2	-0.03	0.97	0.99
chr11:2913384-2914424	0.57	3.89	3.35	0	0.02	10.98	13	11.08	15.16	18.56	18.1	3.8	4.29	1040	Up	.	.	CDKN1C,KCNQ1-AS1,KCNQ1DN,PHLDA2,SLC22A18,SLC22A18AS	ENSG00000110628.13,ENSG00000129757.12,ENSG00000181649.5,ENSG00000229414.2,ENSG00000237941.2,ENSG00000254827.5	SLC22A18AS	ENSG00000254827.5	2725	chr11:2913393-2914270	118	17.3	21.6	18.4	14.8	18.5	CDKN1C	0.86	0.18	0.42
chr4:184328275-184328863	0.03	5.27	0.22	0.83	0.9	62.43	68.97	64.05	70.12	74.65	55.9	6.07	6.1	588	Other	.	.	CDKN2AIP	ENSG00000168564.5	CDKN2AIP	ENSG00000168564.5	36882	chr4:184328287-184328616	397	18.4	9.4	17.2	17.4	19.6	CDKN2AIP	-0.15	0.2	0.45
chr4:184319454-184320233	-0.44	3.13	-1.99	0.06	0.16	9.6	16.16	14.69	8.3	11.51	9.02	3.96	3.57	779	Other	.	.	CDKN2AIP	ENSG00000168564.5	CDKN2AIP	ENSG00000168564.5	45512	chr4:184319948-184320097	147	0	9.4	0	0	7.6	CDKN2AIP	-0.15	0.2	0.45
chr17:15554974-15555429	0.28	2.78	1.23	0.23	0.4	19.39	11.07	11.42	18.66	15.23	16.27	3.99	4.25	455	Other	.	.	CDRT1,TBC1D26,TRIM16,ZNF286A,ZNF29P	ENSG00000108452.1,ENSG00000187607.15,ENSG00000221926.11,ENSG00000241322.4,ENSG00000255104.7	TRIM16	ENSG00000221926.11	8386	chr17:15555049-15555186	49	10.4	0	10.7	9.9	8.8	CDRT1	-3.52	0.25	NA
chr20:5186175-5186397	-1.39	0.3	-3.26	0	0.02	10.22	9.55	6.95	3.64	3.67	2.26	3.47	2.45	222	Down2	.	.	CDS2	ENSG00000101290.13	CDS2	ENSG00000101290.13	29427	chr20:5186015-5186392	47	19.7	16.1	20.3	18.8	18.9	CDS2	0.47	0.01	0.06
chr20:5059201-5059631	0.49	3.27	2.63	0.02	0.06	18.17	20.34	18.12	23.19	25.92	30.34	4.4	4.84	430	UpNoFDR	.	.	CDS2,PCNA,TMEM230,Y_RNA	ENSG00000089063.14,ENSG00000101290.13,ENSG00000132646.10,ENSG00000252367.1	TMEM230	ENSG00000089063.14	33768	chr20:5059272-5059432	53	0	0	0	0	0	CDS2	0.47	0.01	0.06
chr16:88837353-88837867	0.99	2.67	4.55	0	0	10.62	8.25	7.42	17.56	19.83	15.13	3.46	4.3	514	Up	.	.	APRT,CDT1,PIEZO1	ENSG00000103335.19,ENSG00000167513.8,ENSG00000198931.10	PIEZO1	ENSG00000103335.19	13752	chr16:88837372-88837527	67	0	0	0	0	0	CDT1	-0.54	0.17	0.41
chr16:88856998-88857500	1.28	2.34	5.28	0	0	5.19	7.92	6.47	12.35	18.95	15.75	3.13	4.15	502	Up2	.	.	APRT,CDT1,GALNS,PIEZO1	ENSG00000103335.19,ENSG00000141012.12,ENSG00000167513.8,ENSG00000198931.10	PIEZO1	ENSG00000103335.19	5380	chr16:88857091-88857296	25	0	0	10.2	11.4	8.9	CDT1	-0.54	0.17	0.41
chr5:149509630-149509862	-0.8	0.15	-1.84	0.08	0.19	5.43	6.86	6.3	4.07	1.76	4.87	3.08	2.51	232	Other	.	.	CDX1,CSF1R,PDGFRB,RPL7P1,Y_RNA	ENSG00000113721.13,ENSG00000113722.16,ENSG00000182578.13,ENSG00000199409.1,ENSG00000214485.6	PDGFRB	ENSG00000113721.13	3811	chr5:149509506-149509703	18	17.7	12.6	18.2	18.6	18.3	CDX1	0.85	0.34	0.6
chr5:149539371-149540044	0.53	4.38	3.43	0	0.02	24.71	24.22	27.98	36.44	39.98	35.42	4.8	5.31	673	Up	.	.	CDX1,CSF1R,PDGFRB,SLC6A7	ENSG00000011083.8,ENSG00000113721.13,ENSG00000113722.16,ENSG00000182578.13	PDGFRB	ENSG00000113721.13	3937	chr5:149539501-149539707	97	0	10.7	0	0	0	CDX1	0.85	0.34	0.6
chr13:28534526-28535518	0.27	4.71	1.76	0.09	0.21	23.54	25.92	23.07	26.49	32.6	27.95	4.73	4.96	992	Other	.	.	CDX2,LINC00543,PDX1,PDX1-AS1,URAD	ENSG00000139515.5,ENSG00000165556.9,ENSG00000183463.5,ENSG00000247381.2,ENSG00000260704.1	CDX2	ENSG00000165556.9	5944	chr13:28534569-28534936	108	15.7	16.9	16.5	15.4	18.7	CDX2	-0.23	0.3	0.56
chr13:28534526-28535518	0.27	4.71	1.76	0.09	0.21	23.54	25.92	23.07	26.49	32.6	27.95	4.73	4.96	992	Other	.	.	CDX2,LINC00543,PDX1,PDX1-AS1,URAD	ENSG00000139515.5,ENSG00000165556.9,ENSG00000183463.5,ENSG00000247381.2,ENSG00000260704.1	CDX2	ENSG00000165556.9	5944	chr13:28535053-28535280	62	14.4	14.9	14.7	11.5	17.1	CDX2	-0.23	0.3	0.56
chr19:42970087-42970365	0.58	1.9	2.25	0.04	0.11	10.88	10.96	10.51	15.51	21.51	12.64	3.71	4.21	278	UpNoFDR	.	.	CEACAM1,CXCL17,LIPE,LIPE-AS1	ENSG00000079385.21,ENSG00000079435.9,ENSG00000189377.8,ENSG00000213904.8	LIPE-AS1	ENSG00000213904.8	5087	chr19:42970191-42970392	13	0	0	0	0	0	CEACAM1	1.88	0.01	0.04
chr19:42289633-42289914	2.03	1.35	5.41	0	0	8.67	1.89	4.04	14.86	25.63	17.86	2.73	4.41	281	Up2	.	.	CEACAM3,CEACAM6,HNRNPA1P52	ENSG00000086548.8,ENSG00000170956.16,ENSG00000269119.1	CEACAM3	ENSG00000170956.16	10456	chr19:42289634-42289849	84	17.6	13.5	16.2	16.4	16.7	CEACAM6	2.67	0.12	NA
chr19:42288358-42289224	1.59	3.96	8.29	0	0	11.25	9.49	10.03	23.81	38.76	32.6	3.65	5.06	866	Up2	.	.	CEACAM3,CEACAM6,HNRNPA1P52	ENSG00000086548.8,ENSG00000170956.16,ENSG00000269119.1	CEACAM3	ENSG00000170956.16	11146	chr19:42288757-42288971	40	0	0	0	0	0	CEACAM6	2.67	0.12	NA
chr19:33751490-33752845	0.9	5.65	6.18	0	0	27.4	28.85	25.22	42.56	61.28	49.17	4.88	5.72	1355	Up	.	.	CEBPA,CEBPA-AS1,SLC7A10	ENSG00000130876.11,ENSG00000178863.6,ENSG00000245848.2,ENSG00000267296.2	SLC7A10	ENSG00000130876.11	34735	chr19:33751561-33752031	37	14	13.2	15.5	13.7	12.6	CEBPA	-2.9	0.28	NA
chr19:33751490-33752845	0.9	5.65	6.18	0	0	27.4	28.85	25.22	42.56	61.28	49.17	4.88	5.72	1355	Up	.	.	CEBPA,CEBPA-AS1,SLC7A10	ENSG00000130876.11,ENSG00000178863.6,ENSG00000245848.2,ENSG00000267296.2	SLC7A10	ENSG00000130876.11	34735	chr19:33751561-33752031	37	14	13.2	15.5	13.7	12.6	CEBPA-AS1	-0.53	0.01	0.07
chr20:48782553-48783045	0.72	2.66	3.36	0	0.02	12.46	8.89	8.74	16.16	16.85	16.32	3.61	4.23	492	Up	.	.	CEBPB,CEBPB-AS1,LINC01273,TMEM189,TMEM189-UBE2V1	ENSG00000124208.16,ENSG00000172216.5,ENSG00000231742.5,ENSG00000240849.10,ENSG00000277449.1	LINC01273	ENSG00000231742.5	6043	chr20:48782729-48782847	81	0	0	0	0	0	CEBPB	0.47	0.33	0.6
chr19:33897671-33898048	-0.69	0.63	-1.75	0.1	0.22	5.12	4.92	5.17	1.43	5.77	3.33	2.88	2.47	377	Other	.	.	AKR1B1P7,CEBPG,PEPD	ENSG00000124299.13,ENSG00000153879.8,ENSG00000266899.2	PEPD	ENSG00000124299.13	11618	chr19:33897729-33898201	86	21.2	12	21.6	20.4	21.6	CEBPG	-0.01	0.95	0.98
chr2:37395664-37395873	-0.89	-0.12	-1.88	0.07	0.18	6.83	3.8	6.6	4.51	3.25	1.8	2.99	2.43	209	Other	.	.	CEBPZ,CEBPZOS,EIF2AK2,SULT6B1	ENSG00000055332.16,ENSG00000115816.13,ENSG00000138068.10,ENSG00000218739.9	EIF2AK2	ENSG00000055332.16	11457	chr2:37395519-37395729	14	14.2	12.6	11.7	13	13	CEBPZ	-0.26	0.11	0.32
chr2:37395664-37395873	-0.89	-0.12	-1.88	0.07	0.18	6.83	3.8	6.6	4.51	3.25	1.8	2.99	2.43	209	Other	.	.	CEBPZ,CEBPZOS,EIF2AK2,SULT6B1	ENSG00000055332.16,ENSG00000115816.13,ENSG00000138068.10,ENSG00000218739.9	EIF2AK2	ENSG00000055332.16	11457	chr2:37395519-37395729	14	14.2	12.6	11.7	13	13	CEBPZOS	NA	NA	NA
chr22:17652163-17653078	0.02	4.35	0.13	0.9	0.94	21.39	22.89	21.91	19.44	23.47	24.27	4.61	4.62	915	Other	.	.	CECR1,CECR5,CECR5-AS1,CECR6,FAM32B	ENSG00000069998.12,ENSG00000093072.15,ENSG00000183307.3,ENSG00000185837.3,ENSG00000203416.3	CECR5	ENSG00000069998.12	5987	chr22:17652155-17653027	317	23.5	20.9	24.8	21.8	25.9	CECR1	0.98	0	0.01
chr22:17652163-17653078	0.02	4.35	0.13	0.9	0.94	21.39	22.89	21.91	19.44	23.47	24.27	4.61	4.62	915	Other	.	.	CECR1,CECR5,CECR5-AS1,CECR6,FAM32B	ENSG00000069998.12,ENSG00000093072.15,ENSG00000183307.3,ENSG00000185837.3,ENSG00000203416.3	CECR5	ENSG00000069998.12	5987	chr22:17652155-17653027	317	23.5	20.9	24.8	21.8	25.9	CECR5	0	0.99	1
chr22:17652163-17653078	0.02	4.35	0.13	0.9	0.94	21.39	22.89	21.91	19.44	23.47	24.27	4.61	4.62	915	Other	.	.	CECR1,CECR5,CECR5-AS1,CECR6,FAM32B	ENSG00000069998.12,ENSG00000093072.15,ENSG00000183307.3,ENSG00000185837.3,ENSG00000203416.3	CECR5	ENSG00000069998.12	5987	chr22:17652155-17653027	317	23.5	20.9	24.8	21.8	25.9	CECR5-AS1	0.15	0.66	0.83
chr22:17652163-17653078	0.02	4.35	0.13	0.9	0.94	21.39	22.89	21.91	19.44	23.47	24.27	4.61	4.62	915	Other	.	.	CECR1,CECR5,CECR5-AS1,CECR6,FAM32B	ENSG00000069998.12,ENSG00000093072.15,ENSG00000183307.3,ENSG00000185837.3,ENSG00000203416.3	CECR5	ENSG00000069998.12	5987	chr22:17652155-17653027	317	23.5	20.9	24.8	21.8	25.9	CECR6	0.36	0.65	0.83
chr22:17539180-17539434	-0.9	0.29	-2.21	0.04	0.12	6.95	5.22	7.03	2.12	3.75	4.45	3.11	2.5	254	DownNoFDR	.	.	CECR7,IL17RA,VN1R9P	ENSG00000177663.13,ENSG00000237438.6,ENSG00000276400.1	CECR7	ENSG00000237438.6	21004	chr22:17539096-17539473	62	19	13.3	20.1	19.3	19.2	CECR7	-1.95	0.63	NA
chr9:135897823-135898083	-0.38	0.88	-1.17	0.26	0.42	8.08	6.63	8.74	5.7	7.84	4.83	3.33	3.06	260	Other	.	.	CEL,EEF1A1P5,GFI1B,GTF3C5	ENSG00000148308.17,ENSG00000165702.12,ENSG00000170835.13,ENSG00000196205.8	EEF1A1P5	ENSG00000196205.8	2950	chr9:135897687-135897964	170	18.4	14.3	15.5	17.1	18.4	CEL	0.51	0.03	0.13
chr12:51762691-51763424	0.73	4.77	4.13	0	0	30.25	34.35	23.58	38.42	57.84	48.27	4.97	5.64	733	Up	.	.	BIN2,CELA1,GALNT6,SLC4A8	ENSG00000050438.16,ENSG00000110934.10,ENSG00000139610.1,ENSG00000139629.15	GALNT6	ENSG00000139629.15	8682	chr12:51762792-51763109	113	0	9.3	0	0	0	CELA1	1.09	0.46	0.7
chr22:46959682-46960113	-0.35	1.05	-0.94	0.36	0.53	6.43	5.23	4.33	7.19	4.73	2.04	2.92	2.73	431	Other	.	.	CELSR1,GRAMD4	ENSG00000075240.16,ENSG00000075275.16	GRAMD4	ENSG00000075240.16	11797	chr22:46959371-46959890	70	0	0	0	0	0	CELSR1	0.34	0.23	0.48
chr22:46938317-46938557	-0.2	0.82	-0.58	0.57	0.71	7.35	5.52	10.48	7.86	5.66	6.8	3.31	3.17	240	Other	.	.	CELSR1,GRAMD4	ENSG00000075240.16,ENSG00000075275.16	CELSR1	ENSG00000075275.16	5251	chr22:46938197-46938612	162	18.7	12	18.2	16.3	19.5	CELSR1	0.34	0.23	0.48
chr16:2563588-2564528	1.07	4.01	5.45	0	0	10.54	13.96	11.22	21.65	33.25	20.55	3.82	4.75	940	Up2	.	.	AMDHD2,CEMP1,NTN3,PDPK1,TBC1D24	ENSG00000140992.18,ENSG00000162065.11,ENSG00000162066.14,ENSG00000162068.1,ENSG00000205923.3	AMDHD2	ENSG00000162066.14	5831	chr16:2563611-2563850	46	0	0	8.9	0	0	CEMP1	-0.3	0.86	NA
chr2:26963774-26964352	0.6	3.68	3.47	0	0.02	18.75	18.8	16.57	24.71	29.39	27.78	4.34	4.88	578	Up	.	.	CENPA,KCNK3,SLC35F6	ENSG00000115163.14,ENSG00000171303.6,ENSG00000213699.8	SLC35F6	ENSG00000213699.8	22801	chr2:26963766-26964077	99	12.5	15.1	13.6	12.7	12	CENPA	0.55	0.05	0.21
chr20:3792367-3792788	0.44	1.76	1.69	0.11	0.23	8.58	5.98	5.98	8.32	9.04	10.43	3.18	3.53	421	Other	.	.	AP5S1,C20orf27,CDC25B,CENPB,MAVS,SPEF1	ENSG00000088888.17,ENSG00000101220.17,ENSG00000101222.12,ENSG00000101224.17,ENSG00000125817.7,ENSG00000125843.10	AP5S1	ENSG00000125843.10	8384	chr20:3792491-3792613	76	0	10.6	0	0	0	CENPB	-0.28	0.03	0.14
chr1:214758582-214758849	-2.23	0.52	-5.13	0	0	11.01	9.43	13.98	3.03	2.04	1.88	3.77	2.2	267	Down2	.	.	ABHD17AP3,CENPF,PTPN14	ENSG00000117724.12,ENSG00000152104.11,ENSG00000250536.1	CENPF	ENSG00000117724.12	17690	chr1:214758739-214758883	20	0	0	0	0	0	CENPF	0	1	1
chr1:214801421-214801842	-1.69	1.07	-4.94	0	0	9.18	7.56	9.64	3.2	3.23	1.79	3.47	2.32	421	Down2	.	.	ABHD17AP3,CENPF	ENSG00000117724.12,ENSG00000250536.1	ABHD17AP3	ENSG00000250536.1	19239	chr1:214801489-214801634	22	14.4	0	10.4	14.2	10.9	CENPF	0	1	1
chr22:42362530-42362790	0.7	0.33	1.76	0.09	0.21	3.55	2.55	4.68	7.26	7.84	3.86	2.54	3.07	260	Other	.	.	CENPM,LINC00634,SEPT3,SLC25A5P1,TNFRSF13C,WBP2NL	ENSG00000100162.14,ENSG00000100167.19,ENSG00000159958.4,ENSG00000183066.14,ENSG00000205704.6,ENSG00000215347.3	2020-09-03	ENSG00000100167.19	9487	chr22:42362554-42362877	86	14.9	13.8	15.1	15	14.4	CENPM	-0.44	0.35	0.61
chr22:42315781-42316312	1.13	3.73	5.48	0	0	17.4	18.22	15.13	28.93	51.95	33.32	4.26	5.29	531	Up2	.	.	CENPM,LINC00634,SHISA8,SREBF2,TNFRSF13C	ENSG00000100162.14,ENSG00000159958.4,ENSG00000198911.11,ENSG00000205704.6,ENSG00000234965.2	SHISA8	ENSG00000234965.2	5111	chr22:42315566-42315849	37	0	0	0	0	0	CENPM	-0.44	0.35	0.61
chr2:25050616-25050936	-0.72	1.34	-2.3	0.03	0.1	9.19	10.35	10.4	4.21	9.77	5.1	3.62	3.06	320	DownNoFDR	.	.	ADCY3,CENPO,PTRHD1	ENSG00000138031.14,ENSG00000138092.10,ENSG00000184924.5	ADCY3	ENSG00000138031.14	3666	chr2:25050479-25050884	114	12.9	0	9.2	10.7	9.2	CENPO	-0.1	0.78	0.9
chr17:16267253-16267453	0.51	0.25	1.22	0.24	0.4	7.98	4.64	2.84	8.08	5.44	6.9	2.84	3.18	200	Other	.	.	CENPV,FTLP12,PIGL,UBB	ENSG00000108474.16,ENSG00000166582.9,ENSG00000170315.13,ENSG00000265095.1	CENPV	ENSG00000166582.9	10284	chr17:16267080-16267284	55	21.3	17.9	20.7	21	21.3	CENPV	-0.67	0	0.02
chr14:81453686-81454127	-0.64	1.41	-2.08	0.05	0.14	8	5.41	8.83	6.42	4.93	3.41	3.26	2.83	441	Other	.	.	BHLHB9P1,CEP128,NMNAT1P1,RPL17P3,TSHR	ENSG00000100629.16,ENSG00000165409.15,ENSG00000258915.1,ENSG00000259167.2,ENSG00000271705.1	BHLHB9P1	ENSG00000258915.1	5354	chr14:81454027-81454158	15	0	0	0	0	0	CEP128	-0.67	0.09	0.29
chr14:105292800-105293185	0.7	2.71	2.94	0.01	0.04	13.31	12.39	13.7	19.25	32.12	16.29	3.95	4.58	385	Up	.	.	AKT1,CEP170B,LINC00638,RPS26P49,RPS2P4,ZBTB42	ENSG00000099814.15,ENSG00000142208.15,ENSG00000179627.9,ENSG00000196183.5,ENSG00000239365.2,ENSG00000258701.1	RPS26P49	ENSG00000239365.2	4323	chr14:105292717-105293048	130	21.1	21	21.2	19.8	24.3	CEP170B	-0.37	0.66	0.83
chr14:105281943-105282979	1	4.68	6.17	0	0	18	18.29	15.98	33.3	42.37	29.91	4.3	5.21	1036	Up2	.	.	AKT1,CEP170B,LINC00638,RPS26P49,RPS2P4,ZBTB42	ENSG00000099814.15,ENSG00000142208.15,ENSG00000179627.9,ENSG00000196183.5,ENSG00000239365.2,ENSG00000258701.1	LINC00638	ENSG00000258701.1	4560	chr14:105282162-105282744	167	11.4	11.7	15.3	13.2	13	CEP170B	-0.37	0.66	0.83
chr3:196392899-196393426	0.26	3.68	1.44	0.16	0.31	26.3	20.12	20.17	23.27	29.65	27.14	4.61	4.85	527	Other	.	.	CEP19,LINC01063,NRROS,PIGX	ENSG00000163964.13,ENSG00000174004.5,ENSG00000174007.7,ENSG00000232065.1	PIGX	ENSG00000163964.13	26253	chr3:196393089-196393240	38	0	0	9.5	12.7	0	CEP19	1.04	0	0
chr3:196411900-196412309	0.59	3.35	2.83	0.01	0.05	21.57	18.15	20.64	22.4	39.87	31.6	4.48	5.04	409	Up	.	.	CEP19,NRROS,PIGX	ENSG00000163964.13,ENSG00000174004.5,ENSG00000174007.7	CEP19	ENSG00000174007.7	26810	chr3:196411967-196412138	315	0	0	0	0	0	CEP19	1.04	0	0
chr7:130033427-130034209	0.37	2.06	1.62	0.12	0.25	4.51	4.91	4.46	6.2	5.73	5.94	2.79	3.05	782	Other	.	.	CEP41,CPA1,CPA5,snoU13	ENSG00000091704.9,ENSG00000106477.18,ENSG00000158525.15,ENSG00000239044.1	CEP41	ENSG00000106477.18	6778	chr7:130033742-130033969	32	0	0	0	0	0	CEP41	-0.08	0.79	0.91
chr10:72124288-72124626	0.26	1.51	0.95	0.35	0.52	8.2	7.84	6.72	7.18	8.44	11.88	3.3	3.5	338	Other	.	.	CEP57L1P1,EIF4EBP2,LRRC20	ENSG00000148730.6,ENSG00000172731.13,ENSG00000224725.3	LRRC20	ENSG00000172731.13	11909	chr10:72124331-72124623	100	21.9	13	22.7	21.4	22.2	CEP57L1P1	0.25	0.26	0.51
chr2:65292036-65292565	-0.3	3.82	-1.82	0.08	0.2	30.96	30.31	27.77	25.22	22.86	23.72	5	4.71	529	Other	.	.	CEP68	ENSG00000011523.13	CEP68	ENSG00000011523.13	5299	chr2:65292065-65292395	67	0	12.2	0	0	0	CEP68	0.16	0.49	0.72
chr2:65245272-65245748	0.73	3.32	3.17	0	0.03	14.65	20.05	14.83	17.55	31.98	33.47	4.22	4.86	476	Up	.	.	CEP68,SLC1A4	ENSG00000011523.13,ENSG00000115902.10	SLC1A4	ENSG00000115902.10	18690	chr2:65245358-65245536	25	0	0	0	0	0	CEP68	0.16	0.49	0.72
chr1:26611323-26611704	0.63	3.79	3.27	0	0.02	28.88	31.65	26.84	34.3	58.14	45.11	4.97	5.56	381	Up	.	.	AIM1L,CD52,CEP85,SH3BGRL3,UBXN11	ENSG00000130695.13,ENSG00000142669.13,ENSG00000158062.20,ENSG00000169442.8,ENSG00000176092.13	SH3BGRL3	ENSG00000142669.13	4710	chr1:26611353-26611789	103	0	9.4	0	0	0	CEP85	0.1	0.68	0.84
chr1:26615628-26616089	0.81	3.8	4.49	0	0	24.42	24.44	19.72	33.32	43.92	42.46	4.65	5.39	461	Up	.	.	AIM1L,CD52,CEP85,SH3BGRL3,UBXN11	ENSG00000130695.13,ENSG00000142669.13,ENSG00000158062.20,ENSG00000169442.8,ENSG00000176092.13	UBXN11	ENSG00000158062.20	8428	chr1:26615685-26615935	78	0	0	0	0	0	CEP85	0.1	0.68	0.84
chr9:131124329-131124794	0.48	1.51	1.58	0.13	0.27	4.88	4.28	6.11	4.64	9.94	7.82	2.88	3.25	465	Other	.	.	CERCAM,COQ4,SLC27A4,TMSB4XP4,TRUB2,URM1	ENSG00000167112.9,ENSG00000167113.10,ENSG00000167114.12,ENSG00000167118.10,ENSG00000167123.18,ENSG00000223551.1	URM1	ENSG00000167118.10	8805	chr9:131124356-131124621	109	12.4	15.8	11.4	15.4	12.2	CERCAM	-0.51	0.02	0.12
chr2:182579882-182580189	-1.35	1.35	-4.25	0	0	11.22	15.11	13.22	4.39	7.53	3.68	3.95	2.87	307	Down2	.	.	CERKL,NEUROD1,SAP18P2	ENSG00000162992.3,ENSG00000188452.13,ENSG00000223873.1	SAP18P2	ENSG00000223873.1	20713	chr2:182579927-182580057	19	16.3	0	16.5	16.6	16.6	CERKL	-0.41	0.45	0.69
chr19:8333956-8334194	0.25	0.72	0.73	0.47	0.63	6.35	7.24	5.12	6.23	10.28	5.8	3.09	3.25	238	Other	.	.	CD320,CERS4,NDUFA7	ENSG00000090661.11,ENSG00000167775.10,ENSG00000267855.5	CERS4	ENSG00000090661.11	7445	chr19:8333761-8334183	68	0	11.4	0	9.4	0	CERS4	0.24	0.22	0.47
chr16:67011690-67011954	-0.62	1.05	-1.76	0.09	0.21	8.27	10.54	10.15	3.06	7.72	9.03	3.57	3.08	264	Other	.	.	CES2,CES3,CES4A,FAM96B	ENSG00000166595.11,ENSG00000172824.14,ENSG00000172828.12,ENSG00000172831.11	CES3	ENSG00000172828.12	10312	chr16:67011536-67011818	310	21.8	21.1	21.2	19.4	22.8	CES2	-0.05	0.81	0.92
chr16:67011690-67011954	-0.62	1.05	-1.76	0.09	0.21	8.27	10.54	10.15	3.06	7.72	9.03	3.57	3.08	264	Other	.	.	CES2,CES3,CES4A,FAM96B	ENSG00000166595.11,ENSG00000172824.14,ENSG00000172828.12,ENSG00000172831.11	CES3	ENSG00000172828.12	10312	chr16:67011536-67011818	310	21.8	21.1	21.2	19.4	22.8	CES3	1.51	0.18	0.42
chr16:67047769-67048628	1.04	4.3	5.46	0	0	14.57	18.36	15.31	24	40.97	35.05	4.19	5.13	859	Up2	.	.	CBFB,CES3,CES4A	ENSG00000067955.13,ENSG00000172824.14,ENSG00000172828.12	CES4A	ENSG00000172824.14	7343	chr16:67047826-67048213	112	9.7	12.7	10.6	10.1	9.5	CES3	1.51	0.18	0.42
chr16:67011690-67011954	-0.62	1.05	-1.76	0.09	0.21	8.27	10.54	10.15	3.06	7.72	9.03	3.57	3.08	264	Other	.	.	CES2,CES3,CES4A,FAM96B	ENSG00000166595.11,ENSG00000172824.14,ENSG00000172828.12,ENSG00000172831.11	CES3	ENSG00000172828.12	10312	chr16:67011536-67011818	310	21.8	21.1	21.2	19.4	22.8	CES4A	-0.24	0.82	0.92
chr16:67047769-67048628	1.04	4.3	5.46	0	0	14.57	18.36	15.31	24	40.97	35.05	4.19	5.13	859	Up2	.	.	CBFB,CES3,CES4A	ENSG00000067955.13,ENSG00000172824.14,ENSG00000172828.12	CES4A	ENSG00000172824.14	7343	chr16:67047826-67048213	112	9.7	12.7	10.6	10.1	9.5	CES4A	-0.24	0.82	0.92
chr16:56985029-56985836	0.34	4.66	2.21	0.04	0.12	28.52	30.55	25.04	31.56	37.89	36.38	4.92	5.23	807	UpNoFDR	.	.	CETP,HERPUD1,NLRC5,RPS24P17,SLC12A3	ENSG00000051108.14,ENSG00000070915.9,ENSG00000087237.10,ENSG00000140853.15,ENSG00000243988.1	HERPUD1	ENSG00000051108.14	9106	chr16:56985223-56985672	213	14.5	12.6	15.4	16.5	13.6	CETP	1.62	0.05	0.2
chr11:65585499-65586069	0.54	2.22	2.25	0.04	0.11	5.89	9.07	5.84	9.22	10.97	8.8	3.19	3.58	570	UpNoFDR	.	.	AP5B1,CFL1,EFEMP2,MUS81,OVOL1,OVOL1-AS1,SNX32	ENSG00000172638.12,ENSG00000172732.11,ENSG00000172757.12,ENSG00000172803.17,ENSG00000172818.9,ENSG00000254470.2,ENSG00000255120.5	CFL1	ENSG00000172757.12	5505	chr11:65585614-65586057	375	18.2	16.8	18.8	17.9	18.6	CFL1	0	0.99	1
chrX:47496985-47497583	0.7	3.27	3.5	0	0.01	11.38	14.63	12.35	16.22	23.41	22.24	3.91	4.5	598	Up	.	.	CFP,ELK1,SYN1,UXT,UXT-AS1	ENSG00000008056.12,ENSG00000126756.11,ENSG00000126759.12,ENSG00000126767.17,ENSG00000267064.1	CFP	ENSG00000126759.12	7282	chrX:47497094-47497414	91	11.5	0	9.3	12.7	11.1	CFP	1.44	0	0.02
chr14:54955262-54956098	0.76	3.98	4.46	0	0	13.26	16.01	14.37	23.21	28.61	22.21	4.07	4.75	836	Up	.	.	CGRRF1,CNIH1	ENSG00000100528.11,ENSG00000100532.11	CGRRF1	ENSG00000100532.11	20433	chr14:54955439-54955798	108	8.7	9.6	11.5	12.1	9.8	CGRRF1	0.27	0.06	0.22
chr15:41218300-41218714	-0.01	1.91	-0.03	0.97	0.99	11.57	7.68	8.04	11.72	8.53	7.27	3.49	3.5	414	Other	.	.	CHAC1,DLL4,ISCA1P4,VPS18	ENSG00000104142.10,ENSG00000128917.6,ENSG00000128965.11,ENSG00000259405.1	DLL4	ENSG00000128917.6	2825	chr15:41218355-41218526	89	0	10.6	9.7	0	0	CHAC1	0.12	0.91	0.96
chr15:41198657-41198955	0.49	2.58	2.35	0.03	0.09	16.63	16.01	17.43	22.61	26.45	21.89	4.25	4.69	298	UpNoFDR	.	.	CHAC1,DLL4,ISCA1P4,RHOV,VPS18	ENSG00000104140.6,ENSG00000104142.10,ENSG00000128917.6,ENSG00000128965.11,ENSG00000259405.1	VPS18	ENSG00000104142.10	11992	chr15:41198463-41198868	276	21.8	19.1	21.4	20	23.6	CHAC1	0.12	0.91	0.96
chr15:41229175-41229553	0.67	3.14	3.34	0	0.02	19.56	17.88	17.82	25.31	26.6	37.17	4.37	4.98	378	Up	.	.	CHAC1,DLL4,INO80,ISCA1P4,VPS18	ENSG00000104142.10,ENSG00000128908.15,ENSG00000128917.6,ENSG00000128965.11,ENSG00000259405.1	DLL4	ENSG00000128917.6	6097	chr15:41229263-41229592	186	13	0	14.9	13.5	11.2	CHAC1	0.12	0.91	0.96
chr19:4369979-4370268	1.1	2.17	4.19	0	0	13.08	12.84	7.02	18.65	24.45	24.31	3.69	4.62	289	Up2	.	.	CHAF1A,EIF1P6,FSD1,MPND,SH3GL1,STAP2	ENSG00000008382.15,ENSG00000105255.10,ENSG00000141985.9,ENSG00000167670.15,ENSG00000178078.11,ENSG00000267938.1	SH3GL1	ENSG00000141985.9	10021	chr19:4369912-4370167	246	15.5	17.9	14.1	16.8	14.6	CHAF1A	-0.4	0.27	0.53
chr19:4375592-4376125	1.15	2.74	5.18	0	0	7.88	9.7	7.61	14.92	23.71	17.65	3.41	4.38	533	Up2	.	.	CHAF1A,EIF1P6,MPND,SH3GL1,STAP2	ENSG00000008382.15,ENSG00000141985.9,ENSG00000167670.15,ENSG00000178078.11,ENSG00000267938.1	SH3GL1	ENSG00000141985.9	4164	chr19:4375779-4375925	113	12.8	15.9	13.8	11.4	13.1	CHAF1A	-0.4	0.27	0.53
chr19:4471612-4472408	1.62	5.67	8.22	0	0	36.2	32.97	40.07	76	160.31	117.27	5.27	6.85	796	Up2	.	.	CHAF1A,PLIN4,UBXN6	ENSG00000167670.15,ENSG00000167671.11,ENSG00000167676.4	UBXN6	ENSG00000167671.11	13794	chr19:4471730-4472308	144	0	13.4	10.4	0	9	CHAF1A	-0.4	0.27	0.53
chr3:126701040-126702100	1.31	2.94	6.09	0	0	4.36	4.5	4.82	8.77	14.1	11.84	2.78	3.78	1060	Up2	.	.	CHCHD6,PLXNA1	ENSG00000114554.11,ENSG00000159685.10	PLXNA1	ENSG00000114554.11	5338	chr3:126701092-126701874	55	22.1	20.1	23.9	21.3	24.1	CHCHD6	-0.74	0	0.03
chr17:7755126-7755374	0.77	0.75	2.25	0.04	0.11	6.77	3.74	4.58	8.15	11.51	7.08	2.85	3.47	248	UpNoFDR	.	.	CHD3,CYB5D1,DNAH2,KDM6B,NAA38,TMEM88	ENSG00000132510.10,ENSG00000167874.6,ENSG00000170004.16,ENSG00000182224.11,ENSG00000183011.13,ENSG00000183914.14	TMEM88	ENSG00000167874.6	3010	chr17:7755075-7755470	84	15.7	13	15.5	14.7	17.2	CHD3	0.07	0.54	0.76
chr17:7818966-7819909	1.44	4.38	7.03	0	0	13.27	15.18	11.88	28.72	53.47	31	3.97	5.27	943	Up2	.	.	CHD3,CNTROB,KCNAB3,NAA38,SCARNA21,TRAPPC1	ENSG00000170004.16,ENSG00000170037.13,ENSG00000170043.11,ENSG00000170049.9,ENSG00000183011.13,ENSG00000252835.1	CHD3	ENSG00000170004.16	6147	chr17:7818928-7819301	63	11.8	13.2	13.3	11	12.5	CHD3	0.07	0.54	0.76
chr17:7738754-7739461	1.77	4.61	9.4	0	0	19.37	20.62	16.42	54.13	87.65	54.66	4.39	6.05	707	Up2	.	.	CHD3,CYB5D1,DNAH2,KDM6B,NAA38,TMEM88	ENSG00000132510.10,ENSG00000167874.6,ENSG00000170004.16,ENSG00000182224.11,ENSG00000183011.13,ENSG00000183914.14	KDM6B	ENSG00000132510.10	3762	chr17:7738869-7739360	192	11.4	11.1	13.8	11.5	15	CHD3	0.07	0.54	0.76
chr8:61822246-61823193	0.58	5.57	3.85	0	0.01	43.2	43.8	36.6	53.36	76.49	56.04	5.44	5.99	947	Up	.	.	CHD7	ENSG00000171316.11	CHD7	ENSG00000171316.11	47156	chr8:61822378-61822698	56	11.1	11.4	12.8	0	13.5	CHD7	-0.01	0.95	0.98
chr8:61564278-61565370	0.67	6.04	4.62	0	0	42.92	56.43	45.63	63.42	91.22	74.8	5.65	6.28	1092	Up	.	.	CHD7	ENSG00000171316.11	CHD7	ENSG00000171316.11	25968	chr8:61564305-61565076	102	12.6	20.1	12.2	10.8	13	CHD7	-0.01	0.95	0.98
chr3:396132-396523	-0.61	1.8	-2.42	0.02	0.09	11.82	9.49	11.21	6.89	7.3	7.06	3.71	3.23	391	DownNoFDR	.	.	CHL1,CHL1-AS1,RPS8P6	ENSG00000134121.9,ENSG00000231660.1,ENSG00000234661.2	CHL1	ENSG00000134121.9	6859	chr3:396293-396437	20	0	0	0	0	0	CHL1	0.24	0.83	NA
chr16:89707619-89707964	-0.25	1.23	-0.84	0.41	0.57	8.52	8.07	5.65	5.86	5.91	6.18	3.27	3.05	345	Other	.	.	CDK10,CHMP1A,CPNE7,DPEP1,SPATA33	ENSG00000015413.9,ENSG00000131165.14,ENSG00000167523.13,ENSG00000178773.14,ENSG00000185324.21	DPEP1	ENSG00000015413.9	3635	chr16:89707689-89707850	170	16.6	11.4	17.9	18.3	14.7	CHMP1A	0.16	0.33	0.59
chr2:175643149-175643805	0.21	5.35	1.52	0.14	0.29	55.45	62.43	56.29	61	68.36	70.76	5.91	6.11	656	Other	.	.	CHN1,CHRNA1	ENSG00000128656.13,ENSG00000138435.14	CHRNA1	ENSG00000138435.14	13950	chr2:175643264-175643383	66	0	0	0	0	0	CHN1	-1.33	0	0
chr2:220394958-220395291	-1.13	1.64	-3.81	0	0.01	10.34	16.32	15.6	8.09	4.9	5.65	4.01	3.07	333	Down2	.	.	ASIC4,CHPF,INHA,OBSL1,SPEG,TMEM198	ENSG00000072182.12,ENSG00000072195.10,ENSG00000123989.13,ENSG00000123999.4,ENSG00000124006.14,ENSG00000188760.10	CHPF	ENSG00000123989.13	12528	chr2:220394946-220395085	115	19.9	12.2	19	18.9	20.7	CHPF	0.52	0.46	0.69
chr8:141574212-141574773	0.41	4.86	2.81	0.01	0.05	44.62	48.9	41.52	55.48	63.47	59.49	5.56	5.95	561	Up	.	.	AGO2,CHRAC1	ENSG00000104472.9,ENSG00000123908.11	AGO2	ENSG00000123908.11	7876	chr8:141574446-141574578	41	0	0	0	0	0	CHRAC1	0	0.99	1
chr8:141474376-141475335	1.07	6.16	7.17	0	0	49.75	55	49.93	95.68	142.41	92.63	5.75	6.79	959	Up2	.	.	CHRAC1,TRAPPC9	ENSG00000104472.9,ENSG00000167632.14	TRAPPC9	ENSG00000167632.14	5699	chr8:141474200-141475033	227	11.9	16.9	12.2	10.9	10.2	CHRAC1	0	0.99	1
chr11:46411102-46411351	-0.3	0.9	-0.83	0.42	0.58	6.41	13.84	6.52	5.41	9.28	5.04	3.43	3.12	249	Other	.	.	AMBRA1,CHRM4,DGKZ,MDK	ENSG00000110492.15,ENSG00000110497.14,ENSG00000149091.15,ENSG00000180720.7	CHRM4	ENSG00000180720.7	2945	chr11:46411035-46411400	71	14.4	10.8	12.9	12.9	12.9	CHRM4	0.29	0.85	NA
chr15:34354273-34354481	-1.05	-0.76	-1.73	0.1	0.22	5.25	1.91	4.68	1.3	3.27	1.21	2.6	2.05	208	Other	.	.	AVEN,CHRM5,EMC7,PGBD4	ENSG00000134153.9,ENSG00000169857.7,ENSG00000182405.5,ENSG00000184984.9	AVEN	ENSG00000169857.7	22897	chr15:34354115-34354328	39	20.8	13.6	20.3	20.2	20.7	CHRM5	-0.37	0.48	0.71
chr2:175643149-175643805	0.21	5.35	1.52	0.14	0.29	55.45	62.43	56.29	61	68.36	70.76	5.91	6.11	656	Other	.	.	CHN1,CHRNA1	ENSG00000128656.13,ENSG00000138435.14	CHRNA1	ENSG00000138435.14	13950	chr2:175643264-175643383	66	0	0	0	0	0	CHRNA1	4.44	0	0
chr8:42658557-42659188	0	4.95	-0.03	0.97	0.99	48.72	51.88	46.56	46.77	46.95	52.29	5.68	5.67	631	Control	.	.	CHRNA6,THAP1	ENSG00000131931.8,ENSG00000147434.8	CHRNA6	ENSG00000147434.8	7023	chr8:42658800-42658927	17	0	0	0	0	0	CHRNA6	1.2	0.22	0.47
chr4:40318905-40319204	0.59	0.92	1.68	0.11	0.24	5.9	5.76	3.8	8.56	4.55	10.49	2.89	3.3	299	Other	.	.	CHRNA9	ENSG00000174343.5	CHRNA9	ENSG00000174343.5	18143	chr4:40318939-40319255	22	0	0	9	0	0	CHRNA9	1.49	0.03	0.13
chr4:40309708-40310162	0.77	3.47	4.03	0	0.01	17.58	18.39	19.84	25.23	37.42	33.72	4.38	5.09	454	Up	.	.	CHRNA9	ENSG00000174343.5	CHRNA9	ENSG00000174343.5	27185	chr4:40309823-40310003	23	0	0	0	0	0	CHRNA9	1.49	0.03	0.13
chr8:42547762-42548077	-0.8	2.09	-2.78	0.01	0.05	20.8	21.88	12.37	12.83	10.79	7.17	4.33	3.62	315	Down	.	.	CHRNB3	ENSG00000147432.6	CHRNB3	ENSG00000147432.6	4443	chr8:42547622-42547983	78	21.7	17.7	22.6	20.7	21.9	CHRNB3	0.47	0.73	NA
chr8:42505684-42505904	-0.55	0.47	-1.43	0.17	0.32	9.55	7.83	5.53	6.12	3.71	5.13	3.29	2.85	220	Other	.	.	CHRNB3	ENSG00000147432.6	CHRNB3	ENSG00000147432.6	46616	chr8:42505718-42505850	13	0	0	0	0	0	CHRNB3	0.47	0.73	NA
chr15:79043438-79043791	0.88	2.16	3.44	0	0.02	9.99	11.64	6.9	16.03	21.56	13.86	3.54	4.26	353	Up	.	.	ADAMTS7,CHRNB4	ENSG00000117971.11,ENSG00000136378.14	ADAMTS7	ENSG00000136378.14	13664	chr15:79043418-79043612	359	12.9	12	11.1	12.9	14.6	CHRNB4	0.01	0.99	NA
chr15:79049315-79050063	0.68	3.79	3.67	0	0.01	15.27	16.65	12.26	20.36	27.8	21.97	4.08	4.67	748	Up	.	.	ADAMTS7,CHRNB4	ENSG00000117971.11,ENSG00000136378.14	ADAMTS7	ENSG00000136378.14	7392	chr15:79049542-79049694	160	14.4	12.8	14.3	13.7	15.5	CHRNB4	0.01	0.99	NA
chr17:4812450-4812758	0.5	0.51	1.41	0.17	0.32	4.36	3.44	3.43	3.94	6.62	5.7	2.59	2.93	308	Other	.	.	C17orf107,CHRNE,ENO3,GP1BA,MINK1,PFN1,RNF167,SLC25A11	ENSG00000108515.17,ENSG00000108518.7,ENSG00000108523.15,ENSG00000108528.13,ENSG00000108556.7,ENSG00000141503.15,ENSG00000185245.7,ENSG00000205710.3	CHRNE	ENSG00000108556.7	6082	chr17:4812413-4812581	271	13.9	9.4	14	13.2	13.3	CHRNE	0.94	0.31	0.57
chr3:126248954-126249641	0.69	5.11	4.4	0	0	41.57	41.48	35.91	51.19	73.19	68.3	5.39	6.04	687	Up	.	.	C3orf22,CHST13,TXNRD3NB,UROC1	ENSG00000159650.8,ENSG00000180697.8,ENSG00000180767.9,ENSG00000206483.5	CHST13	ENSG00000180767.9	5778	chr3:126249100-126249347	200	13.2	14	14	11	14.4	CHST13	0.53	0.64	NA
chr15:40799300-40799654	-0.36	1.76	-1.32	0.2	0.36	12.81	11.98	8.02	8.37	8.06	8.15	3.71	3.39	354	Other	.	.	BAHD1,CHST14	ENSG00000140320.11,ENSG00000169105.7	CHST14	ENSG00000169105.7	36015	chr15:40799340-40799471	196	14.3	13.7	16.6	14.4	14.2	CHST14	0	0.98	0.99
chr15:40812080-40812341	0.01	1.08	0.02	0.99	0.99	11.59	6.6	6.22	8.78	9.89	5.77	3.35	3.36	261	Other	.	.	C15orf57,CHST14,RPUSD2	ENSG00000128891.15,ENSG00000166133.17,ENSG00000169105.7	C15orf57	ENSG00000128891.15	42661	chr15:40812155-40812356	39	0	13.5	0	0	0	CHST14	0	0.98	0.99
chr10:125754078-125754547	-0.13	1.78	-0.43	0.67	0.79	8.6	8.48	5.88	7.76	9.56	4.28	3.3	3.21	469	Other	.	.	CHST15,YBX2P1	ENSG00000182022.17,ENSG00000213438.2	YBX2P1	ENSG00000213438.2	2652	chr10:125753909-125754357	98	25.4	21.7	25.4	22.5	26.1	CHST15	0.5	0	0
chr10:73769129-73769638	0.48	2.56	2.01	0.06	0.15	9.9	9.11	10.2	9.27	16.02	17.01	3.59	4	509	Other	.	.	CHST3	ENSG00000122863.5	CHST3	ENSG00000122863.5	45006	chr10:73769151-73769307	34	8.7	0	9.7	0	0	CHST3	0.84	0.83	NA
chr16:75551103-75551574	0.04	5.2	0.23	0.82	0.89	68.49	83.85	80.64	59.79	89.73	91.63	6.32	6.34	471	Other	.	.	CHST5,CHST6,GABARAPL2,TMEM231	ENSG00000034713.7,ENSG00000135702.14,ENSG00000183196.8,ENSG00000205084.10	CHST5	ENSG00000135702.14	17494	chr16:75551176-75551430	150	0	11.4	0	0	10.3	CHST6	0.65	0.23	0.49
chr16:57452939-57453392	0.24	3.09	1.18	0.25	0.42	20.03	18.14	14.15	16.95	20.4	24.1	4.29	4.5	453	Other	.	.	CCL17,CIAPIN1,COQ9,CX3CL1,POLR2C	ENSG00000005194.14,ENSG00000006210.6,ENSG00000088682.13,ENSG00000102970.10,ENSG00000102978.12	CCL17	ENSG00000102970.10	5158	chr16:57452763-57453196	271	8.6	16.9	0	0	0	CIAPIN1	-0.05	0.65	0.83
chr16:57451039-57451298	0.28	1.52	1.04	0.31	0.48	10.7	8.7	10.03	14.05	10.49	11.63	3.6	3.84	259	Other	.	.	CCL17,CIAPIN1,COQ9,CX3CL1,POLR2C	ENSG00000005194.14,ENSG00000006210.6,ENSG00000088682.13,ENSG00000102970.10,ENSG00000102978.12	CCL17	ENSG00000102970.10	3258	chr16:57450946-57451193	115	17.5	13.3	17.1	15	11.4	CIAPIN1	-0.05	0.65	0.83
chr15:78400792-78400992	-0.31	-0.22	-0.62	0.54	0.69	6.3	5.3	2.84	6.06	2.72	2.51	2.8	2.55	200	Other	.	.	CIB2,IDH3A,SH2D7,TBC1D2B	ENSG00000136425.12,ENSG00000166411.13,ENSG00000167202.11,ENSG00000183476.12	CIB2	ENSG00000136425.12	2616	chr15:78400820-78401033	167	23.4	17.8	24.3	22.1	24.5	CIB2	1.94	0.01	0.06
chr19:42748946-42749219	1.14	2.71	5.36	0	0	14.77	20.39	13.97	32.58	38.33	34.47	4.21	5.22	273	Up2	.	.	CIC,DEDD2,ERF,GSK3A,POU2F2,ZNF526	ENSG00000028277.20,ENSG00000079432.7,ENSG00000105722.9,ENSG00000105723.11,ENSG00000160570.13,ENSG00000167625.10	GSK3A	ENSG00000105723.11	2170	chr19:42748983-42749098	66	17.9	13.7	17.7	15.4	16.6	CIC	0.09	0.69	0.85
chr1:222628557-222629243	0.23	3.99	1.4	0.18	0.33	20.82	21.25	21.77	24.75	23.77	26.15	4.56	4.76	686	Other	.	.	CICP13	ENSG00000234419.1	CICP13	ENSG00000234419.1	12194	chr1:222628623-222629006	156	19.4	13.4	18	18.9	18.2	CICP13	-0.95	0.3	0.56
chr4:119512634-119513162	0.26	4.82	1.65	0.11	0.25	42.8	58.48	47.19	54.87	55.85	63.45	5.68	5.91	528	Other	.	.	CICP16,SEPT14P4	ENSG00000248213.3,ENSG00000251155.2	CICP16	ENSG00000248213.3	46775	chr4:119512829-119512979	33	9.6	12.4	8.8	9.9	10.3	CICP16	0.41	0.84	NA
chr7:56441183-56441425	-0.77	1.25	-2.36	0.03	0.09	11.8	12.05	13.75	12.25	6.74	4.67	3.89	3.28	242	DownNoFDR	.	.	CICP8,SEPT14P24	ENSG00000225371.1,ENSG00000231299.1	CICP8	ENSG00000225371.1	11032	chr7:56441107-56441356	209	16.2	12.7	17.2	15.8	17.4	CICP8	-0.04	0.97	0.99
chr18:12271822-12272022	0.22	0.47	0.62	0.54	0.69	6.3	7.29	5.28	7.41	6.79	6.9	3.1	3.22	200	Other	.	.	CIDEA,TUBB6	ENSG00000176014.12,ENSG00000176194.17	CIDEA	ENSG00000176194.17	17098	chr18:12271797-12271925	53	0	0	12.5	0	10.8	CIDEA	2.38	0.55	NA
chr16:11012670-11012955	0.28	1.19	0.9	0.38	0.55	8.25	8.84	5.13	6.62	10.01	9.24	3.26	3.44	285	Other	.	.	CIITA,CLEC16A,DEXI	ENSG00000038532.14,ENSG00000179583.17,ENSG00000182108.9	CIITA	ENSG00000179583.17	3167	chr16:11012617-11012893	50	19.1	12	18.8	18.4	16.6	CIITA	-0.4	0.05	0.2
chr16:11006388-11007138	0.3	4.09	1.63	0.12	0.25	18.7	26.86	17.42	23.18	29.72	22.75	4.52	4.77	750	Other	.	.	CIITA,CLEC16A,DEXI	ENSG00000038532.14,ENSG00000179583.17,ENSG00000182108.9	CIITA	ENSG00000179583.17	2366	chr16:11006619-11006809	69	8.9	11.3	11.2	12.8	0	CIITA	-0.4	0.05	0.2
chr16:11057976-11058477	1.15	2.12	4.77	0	0	6.37	5.56	5.35	10.49	15.19	13.27	3.01	3.92	501	Up2	.	.	CIITA,CLEC16A,DEXI	ENSG00000038532.14,ENSG00000179583.17,ENSG00000182108.9	CLEC16A	ENSG00000038532.14	7862	chr16:11057650-11058289	191	16.8	0	17.8	15.9	18.5	CIITA	-0.4	0.05	0.2
chr14:102780627-102780872	0.14	2.27	0.62	0.54	0.69	19.2	19.47	17.23	16.5	22.19	23.04	4.39	4.5	245	Other	.	.	CINP,MOK,TECPR2,ZNF839,snoU13	ENSG00000022976.15,ENSG00000080823.21,ENSG00000100865.14,ENSG00000196663.15,ENSG00000239061.1	ZNF839	ENSG00000022976.15	2843	chr14:102780585-102781040	255	17.8	14.7	17.6	17.8	18.8	CINP	-0.35	0.04	0.17
chr14:77519555-77519933	0.17	2.24	0.72	0.48	0.64	9.78	14.02	11.81	15.68	10.79	12.94	3.81	3.94	378	Other	.	.	CIPC,IRF2BPL	ENSG00000119669.4,ENSG00000198894.7	IRF2BPL	ENSG00000119669.4	24514	chr14:77519599-77519849	58	22.4	20.4	24	22.4	22.8	CIPC	NA	NA	NA
chr2:20063199-20063485	-0.44	0.23	-1.09	0.29	0.46	6.17	2.78	5.11	3.3	3.8	3.07	2.77	2.51	286	Other	.	.	CISD1P1,LINC00954,TTC32	ENSG00000183891.5,ENSG00000213403.2,ENSG00000228784.7	LINC00954	ENSG00000228784.7	5137	chr2:20063123-20063502	32	16.8	12.7	14.2	15.6	16.6	CISD1P1	-0.57	0.12	0.33
chr3:50627944-50628662	0.03	3.04	0.16	0.87	0.93	11.7	11.44	10.63	10.51	10.41	13.63	3.76	3.78	718	Other	.	.	C3orf18,CISH,HEMK1,MAPKAPK3	ENSG00000088543.14,ENSG00000114735.9,ENSG00000114737.15,ENSG00000114738.10	HEMK1	ENSG00000114735.9	13389	chr3:50628200-50628472	44	0	0	0	0	0	CISH	-0.34	0.21	0.46
chr1:41315565-41315984	-0.39	0.98	-1.12	0.27	0.44	4.61	6.96	4.84	2.25	4.54	5.69	2.95	2.65	419	Other	.	.	CITED4,KCNQ4	ENSG00000117013.14,ENSG00000179862.6	CITED4	ENSG00000179862.6	12054	chr1:41315558-41316045	52	13.1	16.7	11.6	12	12.1	CITED4	-0.98	0.75	NA
chr1:41367717-41368611	0.21	3.6	1.18	0.25	0.42	12.12	14.23	11.53	12.66	15.2	15.58	3.9	4.06	894	Other	.	.	CITED4,UBE2V1P8	ENSG00000179862.6,ENSG00000233118.2	UBE2V1P8	ENSG00000233118.2	39576	chr1:41367751-41367899	27	0	0	0	0	0	CITED4	-0.98	0.75	NA
chr22:50323294-50323574	0.55	1.35	1.77	0.09	0.21	5.1	8.05	9.86	10.11	8.74	13.89	3.29	3.71	280	Other	.	.	ALG12,CITF22-1A6.3,CITF22-49E9.3,CRELD2,PIM3	ENSG00000182858.13,ENSG00000184164.14,ENSG00000198355.4,ENSG00000273192.1,ENSG00000278869.1	CITF22-49E9.3	ENSG00000278869.1	4148	chr22:50323330-50323529	64	24.7	16.3	25.3	23.1	26.3	CITF22-1A6.3	NA	NA	NA
chr9:130971389-130971821	0.65	2.01	2.54	0.02	0.07	9.14	7.98	5.45	11.23	13.21	10.16	3.28	3.78	432	UpNoFDR	.	.	C9orf16,CIZ1,DNM1,GOLGA2	ENSG00000106976.14,ENSG00000148337.20,ENSG00000167110.16,ENSG00000171159.4	CIZ1	ENSG00000148337.20	4728	chr9:130971360-130971747	117	0	0	0	0	0	CIZ1	-1.29	0	0
chr9:131007219-131007667	0.77	3.34	4.07	0	0.01	18	15.38	17.94	24.66	34.28	30.25	4.28	4.99	448	Up	.	.	CIZ1,DNM1,GOLGA2,SWI5	ENSG00000106976.14,ENSG00000148337.20,ENSG00000167110.16,ENSG00000175854.11	DNM1	ENSG00000106976.14	4026	chr9:131007377-131007552	22	11.5	16.9	12.8	12.4	11.4	CIZ1	-1.29	0	0
chr12:106617999-106618227	0.81	0.56	2.41	0.03	0.09	4.42	4.65	4.98	8.27	7.75	8.8	2.8	3.4	228	UpNoFDR	.	.	CKAP4	ENSG00000136026.13	CKAP4	ENSG00000136026.13	23539	chr12:106618033-106618149	83	19.9	12.2	19.1	19.6	19.7	CKAP4	-0.39	0.03	0.14
chr1:154989586-154990362	0.71	2.83	3.27	0	0.02	8.55	6.83	6.17	9.9	14.36	11.16	3.24	3.81	776	Up	.	.	ADAM15,CKS1B,DCST1,DCST2,EFNA4,FLAD1,LENEP,SHC1,ZBTB7B	ENSG00000143537.13,ENSG00000160685.13,ENSG00000160688.18,ENSG00000160691.18,ENSG00000163352.5,ENSG00000163354.14,ENSG00000163357.10,ENSG00000173207.12,ENSG00000243364.7	ZBTB7B	ENSG00000160685.13	2662	chr1:154989779-154990370	367	22.1	14.8	22.2	19.6	24.7	CKS1B	-0.42	0.22	0.47
chr9:91894325-91895038	0.58	3.76	3.28	0	0.02	13.67	18.03	15.25	21.17	26.49	22	4.16	4.67	713	Up	.	.	CKS2,SECISBP2	ENSG00000123975.4,ENSG00000187742.14	CKS2	ENSG00000123975.4	31076	chr9:91894098-91894397	50	0	0	0	0	0	CKS2	-0.16	0.23	0.49
chr1:86973776-86974035	-2.14	0.22	-4.16	0	0	9.08	8.7	10.03	0.52	3.15	3.39	3.53	2.15	259	Down2	.	.	CDCA4P2,CLCA1,CLCA4	ENSG00000016490.15,ENSG00000016602.9,ENSG00000224466.1	CLCA4	ENSG00000016602.9	38727	chr1:86973852-86974069	24	10.3	0	0	11.8	0	CLCA1	-2.34	0.56	NA
chr1:86973776-86974035	-2.14	0.22	-4.16	0	0	9.08	8.7	10.03	0.52	3.15	3.39	3.53	2.15	259	Down2	.	.	CDCA4P2,CLCA1,CLCA4	ENSG00000016490.15,ENSG00000016602.9,ENSG00000224466.1	CLCA4	ENSG00000016602.9	38727	chr1:86973852-86974069	24	10.3	0	0	11.8	0	CLCA4	-0.03	0.99	NA
chrX:10079114-10080243	0.62	4.38	3.68	0	0.01	16.52	16.67	12.01	21.24	24.56	22.45	4.11	4.64	1129	Up	.	.	CLCN4,Y_RNA	ENSG00000073464.11,ENSG00000202469.1	CLCN4	ENSG00000073464.11	44743	chrX:10079457-10079687	27	0	0	0	0	0	CLCN4	0.59	0.04	0.17
chrX:10079114-10080243	0.62	4.38	3.68	0	0.01	16.52	16.67	12.01	21.24	24.56	22.45	4.11	4.64	1129	Up	.	.	CLCN4,Y_RNA	ENSG00000073464.11,ENSG00000202469.1	CLCN4	ENSG00000073464.11	44743	chrX:10079866-10080030	41	0	0	10.3	10	9.2	CLCN4	0.59	0.04	0.17
chrX:10087575-10087948	0.97	2.18	4.21	0	0	9.46	8.17	8.05	15.89	18.95	15.81	3.44	4.26	373	Up	.	.	CLCN4	ENSG00000073464.11	CLCN4	ENSG00000073464.11	37038	chrX:10087582-10087852	91	22.4	13.2	21.8	20.8	21.1	CLCN4	0.59	0.04	0.17
chr1:11911304-11911707	0.63	1.94	2.12	0.05	0.13	7.5	10.52	5.64	10.7	17.54	8.09	3.32	3.8	403	UpNoFDR	.	.	CLCN6,MTHFR,NPPA,NPPA-AS1,NPPB	ENSG00000011021.21,ENSG00000120937.8,ENSG00000175206.10,ENSG00000177000.10,ENSG00000242349.5	NPPA	ENSG00000175206.10	2903	chr1:11911305-11911495	37	0	0	0	0	0	CLCN6	-0.1	0.62	0.81
chr1:16359378-16359695	-0.34	0.73	-0.98	0.34	0.51	4.24	7.11	6.4	3.83	5.57	3.96	3.02	2.75	317	Other	.	.	C1orf64,CLCNKA,CLCNKB,FAM131C,HSPB7,TBC1D3P6	ENSG00000173641.17,ENSG00000183888.4,ENSG00000184908.17,ENSG00000185519.8,ENSG00000186510.11,ENSG00000224966.4	CLCNKA	ENSG00000186510.11	6044	chr1:16359437-16359683	45	10.3	0	10.6	0	12.1	CLCNKA	0.79	0	0.02
chr1:16359378-16359695	-0.34	0.73	-0.98	0.34	0.51	4.24	7.11	6.4	3.83	5.57	3.96	3.02	2.75	317	Other	.	.	C1orf64,CLCNKA,CLCNKB,FAM131C,HSPB7,TBC1D3P6	ENSG00000173641.17,ENSG00000183888.4,ENSG00000184908.17,ENSG00000185519.8,ENSG00000186510.11,ENSG00000224966.4	CLCNKA	ENSG00000186510.11	6044	chr1:16359437-16359683	45	10.3	0	10.6	0	12.1	CLCNKB	0.16	0.92	NA
chr1:16405517-16405789	-0.1	0.36	-0.24	0.81	0.88	3.4	6.82	4.77	3.96	6	3.23	2.84	2.72	272	Other	.	.	CLCNKB,FAM131C	ENSG00000184908.17,ENSG00000185519.8	FAM131C	ENSG00000185519.8	5391	chr1:16405509-16405789	86	19.9	17.8	19.4	16.3	19.2	CLCNKB	0.16	0.92	NA
chr13:96056445-96056942	0.03	2.85	0.14	0.89	0.93	14.7	17.07	11.92	13.28	14.49	15.65	4.06	4.07	497	Other	.	.	CLDN10,MEMO1P5	ENSG00000134873.9,ENSG00000271492.1	MEMO1P5	ENSG00000271492.1	10142	chr13:96056615-96056950	53	15.1	0	15.8	16.1	16.4	CLDN10	0.47	0.76	NA
chr7:100835900-100836204	0.64	1.02	2	0.06	0.16	6.08	3.49	6.14	6.65	9.83	8.67	2.89	3.41	304	Other	.	.	AP1S1,CLDN15,DGAT2L7P,FIS1,MOGAT3,NAT16,PLOD3,RPSAP46,VGF,ZNHIT1	ENSG00000106367.13,ENSG00000106384.10,ENSG00000106397.11,ENSG00000106400.11,ENSG00000106404.13,ENSG00000128564.6,ENSG00000167011.8,ENSG00000205267.5,ENSG00000213394.3,ENSG00000214253.8	MOGAT3	ENSG00000106384.10	7989	chr7:100835946-100836163	18	24.7	16.9	25.2	22.9	25.6	CLDN15	0.16	0.25	0.51
chr7:73269921-73270394	0.56	1.38	1.94	0.07	0.17	4.26	5.32	3.95	5.7	8.62	5.57	2.76	3.14	473	Other	.	.	CLDN4,WBSCR27,WBSCR28	ENSG00000165171.10,ENSG00000175877.3,ENSG00000189143.9	WBSCR28	ENSG00000175877.3	5096	chr7:73270022-73270277	113	14.3	15.5	16.4	13.1	18.7	CLDN4	-0.28	0.54	0.76
chr16:3033778-3034035	0.89	1.59	3.21	0	0.02	7.52	7.22	10.74	12.58	19.04	16.6	3.42	4.18	257	Up	.	.	CCDC64B,CLDN6,CLDN9,FLYWCH1,HCFC1R1,KREMEN2,PAQR4,PKMYT1,THOC6,TNFRSF12A	ENSG00000006327.13,ENSG00000059122.16,ENSG00000103145.10,ENSG00000127564.16,ENSG00000131650.13,ENSG00000131652.13,ENSG00000162069.14,ENSG00000162073.13,ENSG00000184697.6,ENSG00000213937.3	PKMYT1	ENSG00000127564.16	3239	chr16:3033750-3033882	243	11.1	11.7	12.5	13.3	14.9	CLDN6	0.99	0.54	NA
chr19:51897454-51898063	1.33	4.56	6.95	0	0	25.24	21.76	26.12	48.45	86.58	55.83	4.73	6	609	Up2	.	.	C19orf84,CLDND2,ETFB,LIM2,NIFKP6,NKG7,SIGLEC10	ENSG00000105370.7,ENSG00000105374.9,ENSG00000105379.9,ENSG00000142512.14,ENSG00000160318.6,ENSG00000262874.1,ENSG00000268144.1	C19orf84	ENSG00000262874.1	3627	chr19:51897463-51897799	121	8.9	0	0	11.3	8.7	CLDND2	-0.48	0.27	0.53
chr16:11012670-11012955	0.28	1.19	0.9	0.38	0.55	8.25	8.84	5.13	6.62	10.01	9.24	3.26	3.44	285	Other	.	.	CIITA,CLEC16A,DEXI	ENSG00000038532.14,ENSG00000179583.17,ENSG00000182108.9	CIITA	ENSG00000179583.17	3167	chr16:11012617-11012893	50	19.1	12	18.8	18.4	16.6	CLEC16A	0.38	0.03	0.13
chr16:11006388-11007138	0.3	4.09	1.63	0.12	0.25	18.7	26.86	17.42	23.18	29.72	22.75	4.52	4.77	750	Other	.	.	CIITA,CLEC16A,DEXI	ENSG00000038532.14,ENSG00000179583.17,ENSG00000182108.9	CIITA	ENSG00000179583.17	2366	chr16:11006619-11006809	69	8.9	11.3	11.2	12.8	0	CLEC16A	0.38	0.03	0.13
chr16:11057976-11058477	1.15	2.12	4.77	0	0	6.37	5.56	5.35	10.49	15.19	13.27	3.01	3.92	501	Up2	.	.	CIITA,CLEC16A,DEXI	ENSG00000038532.14,ENSG00000179583.17,ENSG00000182108.9	CLEC16A	ENSG00000038532.14	7862	chr16:11057650-11058289	191	16.8	0	17.8	15.9	18.5	CLEC16A	0.38	0.03	0.13
chr19:14662288-14662739	0.9	2.14	3.77	0	0.01	6.71	7.93	6.66	11.35	16.27	12.24	3.23	3.95	451	Up	.	.	CLEC17A,DNAJB1,NDUFB7,TECR	ENSG00000099795.6,ENSG00000099797.11,ENSG00000132002.7,ENSG00000187912.11	TECR	ENSG00000099797.11	5717	chr19:14662324-14662517	65	0	17.5	0	0	7.6	CLEC17A	2.69	0	0
chr16:74464076-74464313	-0.89	0.92	-2.7	0.01	0.06	12.05	8.95	10.96	4.55	7.45	5.29	3.69	3	237	DownNoFDR	.	.	CLEC18B,GLG1,NPIPB15,Y_RNA	ENSG00000090863.11,ENSG00000140839.11,ENSG00000196436.8,ENSG00000207525.1	CLEC18B	ENSG00000140839.11	8226	chr16:74463944-74464193	24	21.8	13.4	20.4	20.3	22.9	CLEC18B	-0.42	0.49	0.72
chr16:74401752-74402394	0.55	4.18	3.11	0.01	0.03	23.55	23.74	22.5	27.28	42.34	33.81	4.68	5.18	642	Up	.	.	CLEC18B,NPIPB15	ENSG00000140839.11,ENSG00000196436.8	NPIPB15	ENSG00000196436.8	9383	chr16:74401973-74402328	176	0	13.1	0	0	0	CLEC18B	-0.42	0.49	0.72
chr16:70199128-70199399	0.7	0.3	1.55	0.14	0.28	5.58	0.98	5.09	5.97	5.52	6.48	2.53	3.05	271	Other	.	.	CLEC18C,PDPR	ENSG00000090857.13,ENSG00000157335.19	CLEC18C	ENSG00000157335.19	7827	chr16:70198967-70199378	33	21.8	13.4	20.4	20.3	22.9	CLEC18C	0.05	0.91	0.96
chr12:9966774-9967190	-0.15	1.76	-0.55	0.59	0.73	7.67	7.65	9.95	8.1	9.47	5.73	3.42	3.31	416	Other	.	.	CLEC2B,KLRF1	ENSG00000110852.4,ENSG00000150045.11	KLRF1	ENSG00000150045.11	12888	chr12:9966739-9967131	191	8.9	0	0	9.4	11.5	CLEC2B	0.5	0	0.01
chr12:9800504-9801315	0.87	5.12	5.27	0	0	28.69	37.75	29.92	47.68	72.22	55.69	5.1	5.91	811	Up	.	.	CLEC2D,GOT2P3,KLRB1	ENSG00000069493.14,ENSG00000111796.3,ENSG00000233719.4	GOT2P3	ENSG00000233719.4	6185	chr12:9800623-9800865	46	0	14.6	0	0	7.8	CLEC2D	0.47	0.02	0.11
chr16:78036912-78037272	-1.27	2.43	-4.63	0	0	23.8	24.3	21.64	5.24	14.72	10.8	4.67	3.57	360	Down2	.	.	CLEC3A,KRT8P22	ENSG00000166509.10,ENSG00000260731.1	CLEC3A	ENSG00000166509.10	19141	chr16:78036974-78037188	60	21	13.7	19.7	20.3	19.9	CLEC3A	-1.29	0.32	NA
chr2:71089109-71089345	-0.4	0.25	-0.89	0.38	0.55	8.9	5.62	3.44	4.57	5.76	2.66	3	2.7	236	Other	.	.	CD207,CLEC4F,LINC01143,VAX2	ENSG00000116031.8,ENSG00000116035.2,ENSG00000152672.7,ENSG00000237751.2	LINC01143	ENSG00000237751.2	25657	chr2:71088945-71089187	119	18.7	0	19.3	18.6	18.6	CLEC4F	0.73	0.77	NA
chr12:9903437-9903731	0.86	1.02	2.57	0.02	0.07	3.43	7.66	4.97	10.54	9.71	6.83	2.9	3.49	294	UpNoFDR	.	.	CD69,CLECL1	ENSG00000110848.8,ENSG00000184293.7	CD69	ENSG00000110848.8	9766	chr12:9903323-9903539	81	20.7	9.8	18.8	19.6	18.6	CLECL1	0.46	0	0.04
chr7:73686871-73687427	0.85	4.28	4.48	0	0	29.31	27.17	21.9	34.41	53.53	55.06	4.82	5.61	556	Up	.	.	CLIP2,RFC2	ENSG00000049541.10,ENSG00000106665.15	CLIP2	ENSG00000106665.15	16379	chr7:73686990-73687195	100	0	9.7	0	0	0	CLIP2	0.05	0.73	0.87
chr2:201766255-201766589	-1.99	1.72	-6.66	0	0	20.37	19.05	18.95	3.23	7.32	4.51	4.44	2.83	334	Down2	.	.	CLK1,NIF3L1,ORC2,PPIL3,Y_RNA	ENSG00000013441.15,ENSG00000115942.8,ENSG00000196290.14,ENSG00000240344.8,ENSG00000252759.1	NIF3L1	ENSG00000196290.14	4458	chr2:201766285-201766444	103	11.7	0	9.1	11.6	0	CLK1	0.27	0.07	0.24
chr11:122974091-122974313	-0.88	-0.08	-1.87	0.08	0.18	6.05	5.37	5.12	2.43	5.51	1.7	2.97	2.4	222	Other	.	.	CLMP,HSPA8	ENSG00000109971.13,ENSG00000166250.11	CLMP	ENSG00000166250.11	5418	chr11:122974109-122974249	13	13.5	0	12	0	10.5	CLMP	-0.01	0.99	NA
chr11:123008171-123008756	0.35	3.53	1.99	0.06	0.16	16.94	17.67	17.62	21.88	20.67	23.81	4.3	4.61	585	Other	.	.	CLMP	ENSG00000166250.11	CLMP	ENSG00000166250.11	39498	chr11:123008419-123008572	32	8.9	11	10.4	0	7.8	CLMP	-0.01	0.99	NA
chr8:1683739-1684010	-0.59	0.9	-1.75	0.09	0.22	9.3	8.8	6.89	3.98	7.52	5.09	3.4	2.94	271	Other	.	.	CLN8	ENSG00000182372.7	CLN8	ENSG00000182372.7	19935	chr8:1683698-1683855	63	18.8	12.7	17.1	17.9	17.8	CLN8	-0.24	0.39	0.64
NA	NA	NA	NA	NA	NA	NA	NA	NA	NA	NA	NA	NA	NA	NA	NA	NA	NA	NA	NA	NA	NA	NA	NA	NA	NA	NA	NA	NA	NA	CLNS1A	NA	NA	NA
chr11:72122688-72123299	0.76	2.71	3.61	0	0.01	7.97	9.76	7.17	14.33	14.68	12.32	3.4	4	611	Up	.	.	CLPB	ENSG00000162129.12	CLPB	ENSG00000162129.12	18190	chr11:72122871-72122985	32	0	0	0	0	0	CLPB	0	0.99	1
chr5:1385915-1386353	0.73	3.08	3.83	0	0.01	14.77	16.64	13.53	25.23	22.96	25.49	4.11	4.75	438	Up	.	.	CLPTM1L,LINC01511,SLC6A3	ENSG00000049656.13,ENSG00000142319.17,ENSG00000250584.2	LINC01511	ENSG00000250584.2	5734	chr5:1386204-1386353	17	10.3	0	10.8	10.7	12	CLPTM1L	-0.23	0.11	0.32
chr5:1313084-1314098	0.83	5.03	5.22	0	0	25.43	26.92	20.73	40.53	52.13	37.49	4.73	5.5	1014	Up	.	.	CLPTM1L,TERT	ENSG00000049656.13,ENSG00000164362.18	CLPTM1L	ENSG00000049656.13	7846	chr5:1313439-1313611	16	0	0	0	0	0	CLPTM1L	-0.23	0.11	0.32
chr9:36166625-36167006	0.34	1.52	1.28	0.22	0.38	6.83	7.3	5.75	8.13	9.63	7.24	3.16	3.41	381	Other	.	.	CCIN,CLTA,GLIPR2	ENSG00000122694.15,ENSG00000122705.16,ENSG00000185972.5	CCIN	ENSG00000185972.5	2386	chr9:36166499-36166831	166	14.7	12.5	16.5	16	18.1	CLTA	-0.05	0.72	0.87
chr8:27449849-27450155	-0.98	1.05	-2.9	0.01	0.04	10.43	11.69	6.9	3.52	5.33	4.92	3.56	2.78	306	Down	.	.	CLU,GULOP,SCARA3	ENSG00000120885.19,ENSG00000168077.13,ENSG00000234770.1	CLU	ENSG00000120885.19	7377	chr8:27449710-27450151	77	23.1	17.7	22.9	21.1	23.8	CLU	-0.98	0.01	0.05
NA	NA	NA	NA	NA	NA	NA	NA	NA	NA	NA	NA	NA	NA	NA	NA	NA	NA	NA	NA	NA	NA	NA	NA	NA	NA	NA	NA	NA	NA	CLUH	NA	NA	NA
chr6:25070866-25071362	0.31	2.37	1.4	0.18	0.33	8.98	9.35	9.49	11.41	13.97	9.61	3.53	3.79	496	Other	.	.	ASS1P1,CMAHP,FAM65B	ENSG00000111913.15,ENSG00000168405.14,ENSG00000220517.2	CMAHP	ENSG00000168405.14	13651	chr6:25070991-25071210	81	9.9	13.3	11.4	11.9	11.1	CMAHP	0.72	0.01	0.08
chr16:81756843-81757102	-0.2	0.79	-0.62	0.54	0.69	6.81	8.7	5.95	5.72	5.25	6.78	3.23	3.03	259	Other	.	.	CMIP,PLCG2	ENSG00000153815.16,ENSG00000197943.9	PLCG2	ENSG00000197943.9	15601	chr16:81756961-81757113	59	0	0	0	0	0	CMIP	0.08	0.63	0.81
chr16:81437231-81437657	0	1.34	0.01	0.99	0.99	5.72	6.53	5.33	6.64	5.74	5.01	3.03	3.01	426	Other	.	.	CMIP,GAN	ENSG00000153815.16,ENSG00000261609.3	GAN	ENSG00000261609.3	38207	chr16:81437209-81437535	160	22.9	17.2	22.9	21.2	24	CMIP	0.08	0.63	0.81
chr16:81763836-81764634	0.67	4.02	3.62	0	0.01	17.26	18.77	13.02	21.61	30.14	25.16	4.21	4.79	798	Up	.	.	CMIP,PLCG2	ENSG00000153815.16,ENSG00000197943.9	PLCG2	ENSG00000197943.9	8069	chr16:81763869-81764532	148	14.5	12.6	15	13.9	16.2	CMIP	0.08	0.63	0.81
chr12:108754263-108754635	0.15	2.84	0.64	0.53	0.68	19.87	21.73	14.18	23.54	22.28	15.18	4.37	4.48	372	Other	.	.	CMKLR1	ENSG00000174600.13	CMKLR1	ENSG00000174600.13	21146	chr12:108754295-108754429	36	0	0	0	0	0	CMKLR1	-0.03	0.99	NA
chr14:23797390-23797596	-0.26	-0.01	-0.56	0.58	0.72	5.3	3.86	5.91	1.96	7.26	4.87	2.86	2.73	206	Other	.	.	BCL2L2,BCL2L2-PABPN1,CMTM5,EFS,HOMEZ,IL25,PABPN1,PPP1R3E,SLC22A17	ENSG00000092096.14,ENSG00000100836.10,ENSG00000100842.12,ENSG00000129473.9,ENSG00000166090.8,ENSG00000166091.19,ENSG00000215271.7,ENSG00000235194.8,ENSG00000258643.5	PABPN1	ENSG00000100836.10	4736	chr14:23797396-23797525	33	24.2	21	22.2	21.4	22.5	CMTM5	1.88	0.64	NA
chr3:32442929-32443713	0.2	3.87	1.13	0.27	0.44	20.68	17.07	14.8	20.8	19.59	19.36	4.3	4.47	784	Other	.	.	CMTM7	ENSG00000153551.13	CMTM7	ENSG00000153551.13	9398	chr3:32443067-32443395	90	0	10.6	9.7	0	0	CMTM7	0.29	0.14	0.36
chr6:37484051-37484722	0.51	4.29	3.19	0	0.03	23.66	25.68	23.95	31.33	39.29	33.84	4.74	5.21	671	Up	.	.	CCDC167,CMTR1	ENSG00000137200.12,ENSG00000198937.8	CCDC167	ENSG00000198937.8	16354	chr6:37484213-37484403	40	9	12.9	11.2	0	10.1	CMTR1	NA	NA	NA
chr20:34583130-34583330	0.1	-0.61	0.19	0.85	0.91	3.78	2.65	2.43	2.69	3.4	3.14	2.39	2.43	200	Other	.	.	CNBD2,SCAND1	ENSG00000149646.12,ENSG00000171222.10	CNBD2	ENSG00000149646.12	26585	chr20:34582929-34583133	46	0	0	0	0	0	CNBD2	2.9	0	0
NA	NA	NA	NA	NA	NA	NA	NA	NA	NA	NA	NA	NA	NA	NA	NA	NA	NA	NA	NA	NA	NA	NA	NA	NA	NA	NA	NA	NA	NA	CNBP	NA	NA	NA
chr8:87631063-87631578	0.49	3.99	2.86	0.01	0.04	22.02	27.28	29.31	37.94	36.41	34.84	4.82	5.27	515	Up	.	.	CNGB3,GOLGA2P1,MIOXP1,UBE2Q2P10	ENSG00000170289.12,ENSG00000205333.5,ENSG00000233915.4,ENSG00000253292.1	MIOXP1	ENSG00000253292.1	24247	chr8:87631091-87631371	73	0	0	0	0	0	CNGB3	1.13	0.02	0.1
chr14:54955262-54956098	0.76	3.98	4.46	0	0	13.26	16.01	14.37	23.21	28.61	22.21	4.07	4.75	836	Up	.	.	CGRRF1,CNIH1	ENSG00000100528.11,ENSG00000100532.11	CGRRF1	ENSG00000100532.11	20433	chr14:54955439-54955798	108	8.7	9.6	11.5	12.1	9.8	CNIH1	NA	NA	NA
chr11:66095864-66096128	0.54	1.32	1.96	0.06	0.17	7.64	8.53	7.07	10.21	12.35	10.93	3.33	3.75	264	Other	.	.	B4GAT1,BRMS1,CD248,CNIH2,RIN1,SLC29A2,TMEM151A,YIF1A	ENSG00000174669.11,ENSG00000174684.6,ENSG00000174744.13,ENSG00000174791.10,ENSG00000174807.3,ENSG00000174851.14,ENSG00000174871.10,ENSG00000179292.4	RIN1	ENSG00000174791.10	4896	chr11:66095790-66096015	182	22.4	20.1	23.3	21.9	22.4	CNIH2	0.17	0.63	0.81
chr11:66079634-66080736	1.49	5.32	8.42	0	0	21.19	24.41	19.59	46.1	81.14	58.98	4.58	5.97	1102	Up2	.	.	B4GAT1,BRMS1,CD248,CNIH2,RAB1B,RIN1,TMEM151A,YIF1A	ENSG00000174684.6,ENSG00000174744.13,ENSG00000174791.10,ENSG00000174807.3,ENSG00000174851.14,ENSG00000174871.10,ENSG00000174903.14,ENSG00000179292.4	CD248	ENSG00000174807.3	3779	chr11:66079676-66079889	118	0	11.7	0	0	0	CNIH2	0.17	0.63	0.81
chr11:66079634-66080736	1.49	5.32	8.42	0	0	21.19	24.41	19.59	46.1	81.14	58.98	4.58	5.97	1102	Up2	.	.	B4GAT1,BRMS1,CD248,CNIH2,RAB1B,RIN1,TMEM151A,YIF1A	ENSG00000174684.6,ENSG00000174744.13,ENSG00000174791.10,ENSG00000174807.3,ENSG00000174851.14,ENSG00000174871.10,ENSG00000174903.14,ENSG00000179292.4	CD248	ENSG00000174807.3	3779	chr11:66080386-66080547	208	0	0	0	0	0	CNIH2	0.17	0.63	0.81
chr1:224691061-224691768	0.43	4.22	2.5	0.02	0.08	22.57	25.49	20.43	25.16	33.64	32.83	4.65	5.03	707	UpNoFDR	.	.	CNIH3	ENSG00000143786.7	CNIH3	ENSG00000143786.7	9623	chr1:224691143-224691589	73	10.1	10.3	10.8	11	9.2	CNIH3	-0.43	0.04	0.17
chr1:26471707-26471949	0.14	0.58	0.41	0.69	0.8	5.9	4.93	6.04	7.8	6.74	4.67	2.98	3.1	242	Other	.	.	CATSPER4,CNKSR1,FAM110D,PDIK1L,ZNF593	ENSG00000142675.17,ENSG00000142684.7,ENSG00000175087.9,ENSG00000188782.7,ENSG00000197245.5	FAM110D	ENSG00000197245.5	13563	chr1:26471776-26471987	76	19.9	16.9	19.1	19.3	19.3	CNKSR1	-1.46	0	0
chr19:11646890-11647323	1.72	1.06	4.7	0	0	3.69	3.06	1.5	10.27	10.36	5.8	2.31	3.44	433	Up2	.	.	ACP5,CNN1,ECSIT,ELOF1,GAPDHP76,ZNF627,ZNF653	ENSG00000102575.10,ENSG00000130159.13,ENSG00000130165.10,ENSG00000130176.7,ENSG00000161914.9,ENSG00000198551.9,ENSG00000249840.2	CNN1	ENSG00000130176.7	2210	chr19:11646954-11647203	87	22.6	21.9	24.2	19.9	26.1	CNN1	-0.57	0.83	NA
chr16:58521680-58521957	-0.41	0.77	-1.26	0.22	0.38	7.58	7.66	5.86	4.86	5.4	4.98	3.22	2.88	277	Other	.	.	CNOT1,NDRG4,SETD6	ENSG00000103034.14,ENSG00000103037.11,ENSG00000125107.16	NDRG4	ENSG00000103034.14	7404	chr16:58521643-58521983	65	20.7	13.3	21.2	21.1	22.2	CNOT1	0.07	0.61	0.8
chr3:32822821-32823366	0.02	2.4	0.08	0.93	0.96	8.48	11.19	9.23	11.13	8.23	9.44	3.57	3.57	545	Other	.	.	CNOT10,CNOT10-AS1,RPL23AP43,SUGT1P2,TRIM71	ENSG00000182973.18,ENSG00000206557.5,ENSG00000213842.2,ENSG00000227337.1,ENSG00000251224.1	RPL23AP43	ENSG00000227337.1	3773	chr3:32822856-32823258	53	15.7	15.2	17.2	15.1	17.7	CNOT10	-0.17	0.42	0.67
chr3:32822821-32823366	0.02	2.4	0.08	0.93	0.96	8.48	11.19	9.23	11.13	8.23	9.44	3.57	3.57	545	Other	.	.	CNOT10,CNOT10-AS1,RPL23AP43,SUGT1P2,TRIM71	ENSG00000182973.18,ENSG00000206557.5,ENSG00000213842.2,ENSG00000227337.1,ENSG00000251224.1	RPL23AP43	ENSG00000227337.1	3773	chr3:32822856-32823258	53	15.7	15.2	17.2	15.1	17.7	CNOT10-AS1	1.8	0.66	NA
chr2:101840283-101840946	0.59	4.79	3.67	0	0.01	31.8	40.58	30.73	43.49	54.73	54.5	5.19	5.73	663	Up	.	.	CNOT11,RNF149,TBC1D8	ENSG00000158435.7,ENSG00000163162.8,ENSG00000204634.12	CNOT11	ENSG00000158435.7	28319	chr2:101840311-101840494	68	0	0	0	0	0	CNOT11	0.03	0.82	0.92
chr7:155302625-155303036	0.05	1.54	0.17	0.87	0.92	8.38	5.16	7.11	9.18	7.27	5.49	3.18	3.25	411	Other	.	.	CNPY1	ENSG00000146910.11	CNPY1	ENSG00000146910.11	23497	chr7:155302625-155302954	68	13.1	13.9	13.4	14.3	13.7	CNPY1	-0.04	0.96	0.99
chr6:42869335-42869618	0.99	1.16	3.26	0	0.02	6.23	3.75	6.31	10.47	13.45	9.75	2.93	3.75	283	Up	.	.	C6orf226,CNPY3,PTCRA,RPL7L1	ENSG00000137161.16,ENSG00000146223.14,ENSG00000171611.9,ENSG00000221821.3	C6orf226	ENSG00000221821.3	10782	chr6:42869172-42869412	37	17.1	0	15.9	17.4	17.3	CNPY3	-0.26	0.1	0.31
chr7:99730385-99730596	-0.37	0.11	-0.85	0.41	0.57	7.17	3.77	5.77	5.11	6.44	2.38	2.95	2.75	211	Other	.	.	AP4M1,C7orf43,CNPY4,COPS6,GAL3ST4,GPC2,LAMTOR4,MBLAC1,MCM7,RPL7P60,STAG3,TAF6	ENSG00000066923.17,ENSG00000106290.14,ENSG00000146826.14,ENSG00000166508.17,ENSG00000166997.7,ENSG00000168090.9,ENSG00000188186.10,ENSG00000197093.10,ENSG00000213420.7,ENSG00000214142.2,ENSG00000214309.4,ENSG00000221838.9	MBLAC1	ENSG00000214309.4	5977	chr7:99730344-99730467	144	18.4	0	17.5	16.7	13.2	CNPY4	0	0.99	0.99
chr11:58421613-58421942	-2.26	1.27	-6.45	0	0	14.55	15.71	17.27	4.51	3.72	1.91	4.18	2.48	329	Down2	.	.	CMB9-55A18.1,CNTF,ZFP91-CNTF	ENSG00000242689.2,ENSG00000255073.8,ENSG00000269570.2	CNTF	ENSG00000242689.2	31467	chr11:58421640-58421782	48	23.3	16.2	23.5	21.5	23.7	CNTF	-0.4	0.12	0.33
chr17:7893251-7893836	1.04	2.42	4.23	0	0	5.31	8.38	5.83	9.67	16.03	13.73	3.12	3.93	585	Up2	.	.	ALOX15B,CNTROB,GUCY2D,snoU13	ENSG00000132518.6,ENSG00000170037.13,ENSG00000179593.15,ENSG00000238676.1	GUCY2D	ENSG00000132518.6	12077	chr17:7893389-7893883	151	18.8	16.5	20.4	17.1	20.7	CNTROB	0.12	0.42	0.67
chr17:7818966-7819909	1.44	4.38	7.03	0	0	13.27	15.18	11.88	28.72	53.47	31	3.97	5.27	943	Up2	.	.	CHD3,CNTROB,KCNAB3,NAA38,SCARNA21,TRAPPC1	ENSG00000170004.16,ENSG00000170037.13,ENSG00000170043.11,ENSG00000170049.9,ENSG00000183011.13,ENSG00000252835.1	CHD3	ENSG00000170004.16	6147	chr17:7818928-7819301	63	11.8	13.2	13.3	11	12.5	CNTROB	0.12	0.42	0.67
chr2:99266009-99266228	-0.18	0.45	-0.51	0.62	0.75	5.75	6.05	7.41	5.54	6.83	4.58	3.12	2.98	219	Other	.	.	COA5,MGAT4A,UNC50,YWHAQP5	ENSG00000071073.12,ENSG00000115446.11,ENSG00000183513.8,ENSG00000236564.1	MGAT4A	ENSG00000071073.12	13708	chr2:99265909-99266103	103	11.6	0	11.1	11.3	10.2	COA5	-0.01	0.94	0.97
chr1:234462391-234462790	-0.19	1.07	-0.52	0.61	0.74	4.63	9.63	4.07	3.04	5.11	6.29	3.01	2.8	399	Other	.	.	COA6	ENSG00000168275.14	COA6	ENSG00000168275.14	46413	chr1:234462609-234462761	36	9.2	0	9.4	0	7.7	COA6	-0.28	0.28	0.54
chr1:53168664-53169278	0.52	4.78	3.27	0	0.02	35.02	41.87	35.56	44.11	57.99	58.44	5.31	5.79	614	Up	.	.	COA7,NDUFS5P3,ZYG11B	ENSG00000162377.5,ENSG00000162378.12,ENSG00000233664.1	COA7	ENSG00000162377.5	4627	chr1:53168794-53169037	52	8.8	9.6	10.7	0	7.8	COA7	NA	NA	NA
chr17:40669629-40669864	0.95	0.44	2.73	0.01	0.05	3.93	3.38	4.49	7.45	8.1	8.01	2.64	3.34	235	UpNoFDR	.	.	COASY,HSD17B1,HSD17B1P1,MLX,NAGLU,PTP4A2P1	ENSG00000068120.14,ENSG00000108784.9,ENSG00000108785.7,ENSG00000108786.10,ENSG00000108788.11,ENSG00000267185.1	PTP4A2P1	ENSG00000267185.1	15687	chr17:40669631-40669868	64	19.4	16	20.5	21	19.8	COASY	-0.18	0.27	0.53
chr17:55087500-55087716	-1.32	0.19	-3.06	0.01	0.03	6.61	9.2	9.02	3.12	2.52	3.49	3.39	2.41	216	Down2	.	.	COIL,RNF126P1,SCPEP1	ENSG00000121058.4,ENSG00000121064.12,ENSG00000261192.1	SCPEP1	ENSG00000121064.12	11848	chr17:55087502-55087767	28	0	0	8.7	0	0	COIL	-0.24	0.18	0.42
chr17:55017327-55017702	0.1	1.35	0.3	0.77	0.86	6.5	9.54	4.55	7.19	9.06	4.68	3.16	3.19	375	Other	.	.	COIL,SCPEP1,TRIM25	ENSG00000121058.4,ENSG00000121060.14,ENSG00000121064.12	COIL	ENSG00000121058.4	20435	chr17:55017509-55017696	14	9	0	10.4	13	7.5	COIL	-0.24	0.18	0.42
chr6:75918453-75919005	-0.31	4.31	-1.96	0.06	0.16	38.2	41.06	40.29	31	35.94	29.55	5.4	5.1	552	Other	.	.	COL12A1,COX7A2	ENSG00000111799.20,ENSG00000112695.11	COL12A1	ENSG00000111799.20	2687	chr6:75918703-75918875	239	17.5	0	15.3	15.2	0	COL12A1	0.38	0.6	0.79
chr1:32092539-32092898	0.33	2.87	1.55	0.14	0.28	18.72	19.57	16.28	17.64	28.01	23.42	4.35	4.64	359	Other	.	.	COL16A1,HCRTR1,PEF1,TINAGL1	ENSG00000084636.17,ENSG00000121764.11,ENSG00000142910.15,ENSG00000162517.12	HCRTR1	ENSG00000121764.11	7745	chr1:32092511-32092620	50	0	0	0	0	0	COL16A1	-1	0.55	NA
chr21:46974930-46975162	0.73	1.89	2.45	0.02	0.08	9.78	12	15.39	12.2	26.36	25.96	3.86	4.51	232	UpNoFDR	.	.	COL18A1,SLC19A1	ENSG00000173638.18,ENSG00000182871.14	SLC19A1	ENSG00000173638.18	10606	chr21:46974783-46975043	147	22	18.4	21.5	21.9	23.9	COL18A1	-2.19	0.16	NA
chr21:46859410-46859652	1.16	-0.05	2.54	0.02	0.07	2.43	2.19	2.68	4.45	10.11	4.15	2.24	3.03	242	Up2NoFDR	.	.	COL18A1,COL18A1-AS1,COL18A1-AS2,LL21NC02-21A1.1	ENSG00000182871.14,ENSG00000183535.9,ENSG00000224574.1,ENSG00000273796.1	COL18A1-AS1	ENSG00000183535.9	14426	chr21:46859446-46859696	160	20.6	15.4	22.2	18.4	23.7	COL18A1	-2.19	0.16	NA
chr17:48238798-48239266	0.43	2.44	1.78	0.09	0.21	10.59	13.03	7.28	11.52	12.78	15.28	3.63	3.95	468	Other	.	.	COL1A1,HILS1,PPP1R9B,SAMD14,SGCA	ENSG00000108819.10,ENSG00000108821.13,ENSG00000108823.15,ENSG00000167100.14,ENSG00000188662.6	SGCA	ENSG00000108823.15	2310	chr17:48238860-48239205	298	17.9	13.3	18.5	20.8	18.5	COL1A1	1.64	0.01	0.06
chr8:139948512-139948831	-1.27	1.49	-4.3	0	0	13.17	13.71	13.48	4.65	8.09	4.33	3.98	2.97	319	Down2	.	.	COL22A1	ENSG00000169436.16	COL22A1	ENSG00000169436.16	22264	chr8:139948414-139948823	167	14.6	13.8	14.2	13.6	14.6	COL22A1	-0.29	0.73	0.87
chr8:139779964-139780311	-1.22	0.92	-3.59	0	0.01	8.47	9.55	7.02	3.11	2.74	4.34	3.41	2.5	347	Down2	.	.	COL22A1	ENSG00000169436.16	COL22A1	ENSG00000169436.16	11494	chr8:139779837-139780157	47	19.6	17.2	20	18.9	20.4	COL22A1	-0.29	0.73	0.87
chr8:139847597-139848120	-0.2	4.95	-1.19	0.25	0.41	63.44	73.49	55.09	53.33	67.82	46.06	6.04	5.84	523	Other	.	.	COL22A1	ENSG00000169436.16	COL22A1	ENSG00000169436.16	7250	chr8:139847658-139847867	105	0	0	0	0	0	COL22A1	-0.29	0.73	0.87
chr5:177751440-177751984	1.14	3.32	4.65	0	0	10.19	17.54	10.74	19.82	39.97	24.22	3.89	4.87	544	Up2	.	.	COL23A1	ENSG00000050767.15	COL23A1	ENSG00000050767.15	17506	chr5:177751490-177751733	79	0	0	9	10.7	0	COL23A1	0.94	0	0
chr7:101182197-101182490	0.52	0.64	1.59	0.13	0.26	4.59	4.07	4.16	5.98	6.49	5.99	2.72	3.08	293	Other	.	.	COL26A1,LINC01007	ENSG00000160963.13,ENSG00000233123.1	COL26A1	ENSG00000160963.13	13995	chr7:101182030-101182460	37	23.7	20.5	23.7	21.6	25.8	COL26A1	0.19	0.65	0.83
chr7:101030184-101030631	0.62	3.13	3.06	0.01	0.03	19.17	15.12	13.25	24.72	27.67	20.77	4.17	4.73	447	Up	.	.	COL26A1	ENSG00000160963.13	COL26A1	ENSG00000160963.13	24026	chr7:101030259-101030442	26	0	0	0	0	0	COL26A1	0.19	0.65	0.83
chr7:101245837-101246097	0.83	0.53	2.28	0.03	0.11	5.49	2.55	4.06	9.33	6.27	6.76	2.64	3.27	260	UpNoFDR	.	.	COL26A1,LINC01007,MYL10	ENSG00000106436.4,ENSG00000160963.13,ENSG00000233123.1	MYL10	ENSG00000106436.4	26479	chr7:101245662-101245950	122	17.4	9.3	16.3	18.2	17.1	COL26A1	0.19	0.65	0.83
chr13:110790165-110791114	0.08	5.34	0.59	0.56	0.71	42.31	41.34	40.54	46.57	49.83	36.62	5.45	5.53	949	Other	.	.	COL4A1	ENSG00000187498.14	COL4A1	ENSG00000187498.14	24723	chr13:110790535-110790730	46	9.3	10.9	13.1	9.6	10.5	COL4A1	0.79	0.63	NA
chr2:227994674-227994942	-1.81	0.26	-4.04	0	0.01	8.78	6.92	8.78	3.52	1.52	1.87	3.38	2.18	268	Down2	.	.	COL4A3,COL4A4	ENSG00000081052.11,ENSG00000169031.18	COL4A4	ENSG00000081052.11	33887	chr2:227994690-227994871	19	12.9	0	10.8	11.3	12.1	COL4A3	0.18	0.9	NA
chr2:227994674-227994942	-1.81	0.26	-4.04	0	0.01	8.78	6.92	8.78	3.52	1.52	1.87	3.38	2.18	268	Down2	.	.	COL4A3,COL4A4	ENSG00000081052.11,ENSG00000169031.18	COL4A4	ENSG00000081052.11	33887	chr2:227994690-227994871	19	12.9	0	10.8	11.3	12.1	COL4A4	-0.21	0.78	0.9
chr2:238343520-238344211	0.47	3.3	2.52	0.02	0.07	14.22	11.7	10.45	17.16	16.13	16.89	3.84	4.25	691	UpNoFDR	.	.	COL6A3,MLPH	ENSG00000115648.13,ENSG00000163359.15	COL6A3	ENSG00000163359.15	20503	chr2:238343596-238343895	36	0	0	0	0	0	COL6A3	0.94	0.63	NA
chr3:15149744-15149946	-0.89	0.2	-2.12	0.05	0.13	6.24	9.19	7.63	2.67	4.71	4.35	3.31	2.62	202	DownNoFDR	.	.	COL6A4P1,MRPS25,RBSN,RPS3AP53	ENSG00000131368.7,ENSG00000131381.12,ENSG00000227578.1,ENSG00000230524.8	RBSN	ENSG00000131381.12	9075	chr3:15149751-15149949	14	24.2	21.9	24.8	21.8	24.9	COL6A4P1	0.69	0.25	0.51
chr3:48580865-48581175	0.59	0.69	1.72	0.1	0.22	5.15	4.28	3.14	4.78	7.01	6.88	2.69	3.08	310	Other	.	.	COL7A1,PFKFB4,SHISA5,UCN2	ENSG00000114268.11,ENSG00000114270.15,ENSG00000145040.3,ENSG00000164054.15	PFKFB4	ENSG00000114268.11	6153	chr3:48580870-48581091	92	0	0	0	0	0	COL7A1	0.47	0.17	0.4
chr3:99472326-99472576	-1.64	1.36	-5.45	0	0	18.48	16.96	18.18	7.01	4.89	5.02	4.33	2.98	250	Down2	.	.	COL8A1	ENSG00000144810.15	COL8A1	ENSG00000144810.15	46411	chr3:99472180-99472439	58	11.9	0	0	14.4	8.6	COL8A1	0.3	0.68	0.85
chr1:40804502-40804702	-0.34	0.14	-0.82	0.42	0.58	7.56	5.3	5.28	4.04	3.4	6.9	3.05	2.79	200	Other	.	.	COL9A2,SMAP2,ZMPSTE24	ENSG00000049089.13,ENSG00000084070.11,ENSG00000084073.8	SMAP2	ENSG00000084070.11	5821	chr1:40804516-40804743	140	16.5	0	16.3	15.1	17.3	COL9A2	1.17	0.04	0.17
chr8:120084244-120084704	0	5.97	0.04	0.97	0.98	125.09	149.24	136.92	133.57	137.37	138.28	7.12	7.12	460	Control	.	.	COLEC10	ENSG00000184374.2	COLEC10	ENSG00000184374.2	4764	chr8:120084273-120084451	155	0	0	0	0	0	COLEC10	-0.78	0.63	NA
chr2:3699271-3700071	0.14	4.48	0.84	0.41	0.58	23.94	30.98	25.26	24.25	34.31	29.33	4.85	4.97	800	Other	.	.	ALLC,COLEC11,GAPDHP48,TMSB4XP2	ENSG00000118004.17,ENSG00000151360.9,ENSG00000188765.7,ENSG00000232718.1	ALLC	ENSG00000151360.9	5715	chr2:3699072-3699282	43	0	0	0	0	0	COLEC11	0.21	0.27	0.54
chr19:17716633-17717667	1.31	4.29	7.04	0	0	11.7	13.97	10.6	23.72	38.38	28.39	3.84	5	1034	Up2	.	.	COLGALT1,UNC13A	ENSG00000130309.10,ENSG00000130477.14	UNC13A	ENSG00000130477.14	5302	chr19:17716733-17717251	277	19.1	15.9	20	16.3	21.1	COLGALT1	-0.52	0.01	0.04
chr1:183912043-183912537	0.3	5.24	2.1	0.05	0.14	65.81	77.27	64.4	74.19	88.03	91.94	6.15	6.44	494	UpNoFDR	.	.	COLGALT2	ENSG00000198756.10	COLGALT2	ENSG00000198756.10	2179	chr1:183912102-183912251	86	10.3	0	9.2	10.3	10.4	COLGALT2	-0.01	0.99	0.99
chr3:15502727-15503153	-0.35	3.59	-1.95	0.06	0.17	36.09	31.73	28.01	23.72	24.56	26.21	5.09	4.76	426	Other	.	.	COLQ,EAF1,EAF1-AS1,METTL6	ENSG00000144597.13,ENSG00000206561.12,ENSG00000206562.11,ENSG00000249786.7	EAF1-AS1	ENSG00000249786.7	5281	chr3:15502790-15502917	136	0	0	0	0	0	COLQ	0.39	0.02	0.09
chr20:31377986-31378253	0.11	1.16	0.4	0.7	0.81	8.18	7.45	7.9	10.09	8.65	7.05	3.34	3.44	267	Other	.	.	COMMD7,DNMT3B,MAPRE1	ENSG00000088305.18,ENSG00000101367.8,ENSG00000149600.11	DNMT3B	ENSG00000088305.18	10328	chr20:31377843-31378085	70	17.9	0	20	19.1	16.2	COMMD7	0.03	0.81	0.92
chr20:31380097-31380529	0.9	3.75	4.91	0	0	21	27	21.04	35.25	47.82	44.44	4.65	5.47	432	Up	.	.	COMMD7,DNMT3B,MAPRE1	ENSG00000088305.18,ENSG00000101367.8,ENSG00000149600.11	DNMT3B	ENSG00000088305.18	12439	chr20:31380133-31380278	56	0	9.8	0	0	0	COMMD7	0.03	0.81	0.92
chr19:18874723-18875309	1.1	3.84	5.99	0	0	17.2	19.45	13.85	34.95	41.05	30.83	4.25	5.24	586	Up2	.	.	COMP,CRTC1	ENSG00000105662.15,ENSG00000105664.10	CRTC1	ENSG00000105662.15	21003	chr19:18874797-18875058	222	0	0	0	0	10	COMP	-0.89	0.77	NA
chr22:19935226-19935616	0.71	2.91	3.16	0	0.03	15.29	14.61	14.78	17.27	32.41	26.06	4.1	4.74	390	Up	.	.	ARVCF,COMT,TXNRD2	ENSG00000093010.11,ENSG00000099889.13,ENSG00000184470.20	COMT	ENSG00000093010.11	2850	chr22:19935178-19935482	185	16.6	11.4	17.9	18.3	14.7	COMT	-0.05	0.71	0.86
chr11:14436364-14437104	-0.57	3.52	-2.74	0.01	0.05	24.63	18.81	14.26	13.11	12.49	12.21	4.4	3.9	740	DownNoFDR	.	.	COPB1	ENSG00000129083.12	COPB1	ENSG00000129083.12	42328	chr11:14436426-14436598	17	8.8	10.3	10.9	11.2	8.5	COPB1	0.26	0.03	0.15
chr3:139048211-139048544	0	2.4	0	1	1	15.14	18.71	13.89	13.35	16.73	16.58	4.18	4.15	333	Other	.	.	COPB2,MRPS22	ENSG00000175110.11,ENSG00000184432.9	MRPS22	ENSG00000175110.11	14318	chr3:139048220-139048538	299	20.6	13.9	21.3	18.3	22.4	COPB2	0.09	0.57	0.77
chr3:128964692-128965016	-0.98	0.67	-2.41	0.03	0.09	8.3	6.95	5.26	4.57	5.03	1.55	3.18	2.53	324	DownNoFDR	.	.	COPG1,HMCES,RPS27P12	ENSG00000181789.14,ENSG00000183624.13,ENSG00000241673.1	COPG1	ENSG00000181789.14	3434	chr3:128964671-128964818	204	18.6	13.6	17.1	17.1	16.5	COPG1	0.13	0.31	0.57
NA	NA	NA	NA	NA	NA	NA	NA	NA	NA	NA	NA	NA	NA	NA	NA	NA	NA	NA	NA	NA	NA	NA	NA	NA	NA	NA	NA	NA	NA	COPS5	NA	NA	NA
chr7:99730385-99730596	-0.37	0.11	-0.85	0.41	0.57	7.17	3.77	5.77	5.11	6.44	2.38	2.95	2.75	211	Other	.	.	AP4M1,C7orf43,CNPY4,COPS6,GAL3ST4,GPC2,LAMTOR4,MBLAC1,MCM7,RPL7P60,STAG3,TAF6	ENSG00000066923.17,ENSG00000106290.14,ENSG00000146826.14,ENSG00000166508.17,ENSG00000166997.7,ENSG00000168090.9,ENSG00000188186.10,ENSG00000197093.10,ENSG00000213420.7,ENSG00000214142.2,ENSG00000214309.4,ENSG00000221838.9	MBLAC1	ENSG00000214309.4	5977	chr7:99730344-99730467	144	18.4	0	17.5	16.7	13.2	COPS6	-0.37	0.07	0.25
chr2:238031043-238031263	-0.85	0.17	-1.91	0.07	0.18	6.49	7.83	5.9	2.45	7.41	2.28	3.17	2.58	220	Other	.	.	COPS8	ENSG00000198612.10	COPS8	ENSG00000198612.10	25722	chr2:238030939-238031157	25	9.9	0	13	11.7	0	COPS8	-0.22	0.15	0.38
chr12:54762538-54763376	0.82	3.07	4.23	0	0	7.02	8.54	7.17	11.74	13.46	14.52	3.3	3.95	838	Up	.	.	COPZ1,GPR84,ITGA5,ZNF385A	ENSG00000111481.9,ENSG00000139572.3,ENSG00000161638.10,ENSG00000161642.17	GPR84	ENSG00000139572.3	4268	chr12:54762584-54762847	260	14.7	13.4	11.9	11.2	14.3	COPZ1	-0.08	0.54	0.76
chr12:54697997-54698611	1.1	4.69	6.12	0	0	29.69	30.22	26.44	45.43	76.58	66	4.96	5.99	614	Up2	.	.	CBX5,COPZ1,HNRNPA1,NFE2	ENSG00000094916.13,ENSG00000111481.9,ENSG00000123405.13,ENSG00000135486.17	COPZ1	ENSG00000111481.9	2993	chr12:54698168-54698380	243	8.6	14.7	9.7	9.4	8.3	COPZ1	-0.08	0.54	0.76
chr12:54752790-54753691	1.34	5.24	8.58	0	0	23.68	30.6	25.58	57.13	80.39	64.19	4.85	6.11	901	Up2	.	.	COPZ1,GPR84,ITGA5,ZNF385A	ENSG00000111481.9,ENSG00000139572.3,ENSG00000161638.10,ENSG00000161642.17	GPR84	ENSG00000139572.3	4567	chr12:54752969-54753238	85	0	13.5	0	0	0	COPZ1	-0.08	0.54	0.76
chr17:46102450-46103026	1.35	4.36	7.07	0	0	21.15	24.16	21.42	42.81	76.68	55.11	4.62	5.88	576	Up2	.	.	CDK5RAP3,COPZ2,NFE2L1	ENSG00000005243.9,ENSG00000082641.15,ENSG00000108465.14	COPZ2	ENSG00000005243.9	2900	chr17:46102448-46102898	415	15.9	15.8	17.3	16.6	14.6	COPZ2	1.22	0.31	0.57
chr9:131057746-131058047	0.23	0.63	0.62	0.54	0.69	3.91	5.72	4.58	4.03	4.06	8.75	2.81	2.93	301	Other	.	.	COQ4,GOLGA2,SLC27A4,SWI5,TMSB4XP4,TRUB2	ENSG00000167110.16,ENSG00000167112.9,ENSG00000167113.10,ENSG00000167114.12,ENSG00000175854.11,ENSG00000223551.1	TRUB2	ENSG00000167112.9	15586	chr9:131057568-131057961	254	19	16	20.8	18	20.2	COQ4	-0.15	0.24	0.5
chr9:131124329-131124794	0.48	1.51	1.58	0.13	0.27	4.88	4.28	6.11	4.64	9.94	7.82	2.88	3.25	465	Other	.	.	CERCAM,COQ4,SLC27A4,TMSB4XP4,TRUB2,URM1	ENSG00000167112.9,ENSG00000167113.10,ENSG00000167114.12,ENSG00000167118.10,ENSG00000167123.18,ENSG00000223551.1	URM1	ENSG00000167118.10	8805	chr9:131124356-131124621	109	12.4	15.8	11.4	15.4	12.2	COQ4	-0.15	0.24	0.5
chr9:131069631-131069931	0.7	0.71	2.01	0.06	0.15	4.76	5.74	2.71	5.84	6.79	7.11	2.72	3.15	300	Other	.	.	COQ4,GOLGA2,SLC27A4,SWI5,TMSB4XP4,TRUB2	ENSG00000167110.16,ENSG00000167112.9,ENSG00000167113.10,ENSG00000167114.12,ENSG00000175854.11,ENSG00000223551.1	TRUB2	ENSG00000167112.9	3702	chr9:131069494-131069709	22	0	0	0	0	0	COQ4	-0.15	0.24	0.5
chr16:19097934-19098281	0.03	1.52	0.1	0.92	0.95	7.75	8.78	7.72	8.54	8.22	7.59	3.37	3.38	347	Other	.	.	COQ7,ITPRIPL2	ENSG00000167186.10,ENSG00000205730.6	COQ7	ENSG00000167186.10	7929	chr16:19097778-19098060	266	20.3	17.1	20.7	17.9	23.1	COQ7	0.06	0.68	0.84
chr16:57452939-57453392	0.24	3.09	1.18	0.25	0.42	20.03	18.14	14.15	16.95	20.4	24.1	4.29	4.5	453	Other	.	.	CCL17,CIAPIN1,COQ9,CX3CL1,POLR2C	ENSG00000005194.14,ENSG00000006210.6,ENSG00000088682.13,ENSG00000102970.10,ENSG00000102978.12	CCL17	ENSG00000102970.10	5158	chr16:57452763-57453196	271	8.6	16.9	0	0	0	COQ9	-0.17	0.24	0.5
chr16:57451039-57451298	0.28	1.52	1.04	0.31	0.48	10.7	8.7	10.03	14.05	10.49	11.63	3.6	3.84	259	Other	.	.	CCL17,CIAPIN1,COQ9,CX3CL1,POLR2C	ENSG00000005194.14,ENSG00000006210.6,ENSG00000088682.13,ENSG00000102970.10,ENSG00000102978.12	CCL17	ENSG00000102970.10	3258	chr16:57450946-57451193	115	17.5	13.3	17.1	15	11.4	COQ9	-0.17	0.24	0.5
chr4:47692653-47693092	0.02	5.16	0.16	0.87	0.92	71.56	96.91	76.91	81.34	84.51	78.88	6.38	6.39	439	Other	.	.	CORIN	ENSG00000145244.11	CORIN	ENSG00000145244.11	28777	chr4:47692697-47692889	54	10.1	0	0	11.2	7.5	CORIN	-1.04	0	0.02
chr12:109011995-109012231	0.65	1.44	2.28	0.03	0.11	7.47	8.99	10.66	14.27	17.85	11.16	3.49	4.05	236	UpNoFDR	.	.	CORO1C,SELPLG,TMEM119	ENSG00000110876.9,ENSG00000110880.10,ENSG00000183160.8	SELPLG	ENSG00000110876.9	5875	chr12:109011864-109012289	157	26.4	22	27.1	24.3	29.2	CORO1C	0.52	0	0.02
chr12:109085263-109085849	0.95	4.59	5.55	0	0	28.81	31.66	28.25	45.99	72.35	55.45	4.99	5.89	586	Up	.	.	CORO1C,Y_RNA	ENSG00000110880.10,ENSG00000200060.1	CORO1C	ENSG00000110880.10	4329	chr12:109085371-109085600	390	0	0	9	0	0	CORO1C	0.52	0	0.02
chr12:109003265-109003842	0.99	4.08	5.29	0	0	22.71	20.44	19.27	31.99	52.76	41.53	4.53	5.45	577	Up	.	.	CORO1C,ISCU,SART3,SELPLG,TMEM119	ENSG00000075856.11,ENSG00000110876.9,ENSG00000110880.10,ENSG00000136003.15,ENSG00000183160.8	TMEM119	ENSG00000183160.8	11170	chr12:109003349-109003566	54	0	0	0	0	0	CORO1C	0.52	0	0.02
chr15:68966392-68966683	0.17	1.59	0.66	0.52	0.67	9.24	10.02	9.48	12.04	10.74	9.49	3.57	3.7	291	Other	.	.	CORO2B	ENSG00000103647.12	CORO2B	ENSG00000103647.12	42065	chr15:68966391-68966603	376	22.4	16.2	22	20.3	22.7	CORO2B	0.66	0.04	0.18
chr15:68852045-68852550	0.9	1.77	3.22	0	0.02	4.82	5.51	4.34	7.2	13.19	7.7	2.84	3.51	505	Up	.	.	CORO2B	ENSG00000103647.12	CORO2B	ENSG00000103647.12	18759	chr15:68851929-68852216	173	23.1	21.1	22.4	22.2	24.2	CORO2B	0.66	0.04	0.18
chr7:1032918-1033202	-0.47	0.79	-1.38	0.18	0.33	6.51	7.47	7.14	5.69	3.35	6.18	3.22	2.86	284	Other	.	.	ADAP1,C7orf50,COX19,CYP2W1	ENSG00000073067.13,ENSG00000105963.13,ENSG00000146540.14,ENSG00000240230.5	CYP2W1	ENSG00000073067.13	6625	chr7:1032717-1033012	149	18.2	17	18.1	15.7	20.3	COX19	0.34	0.17	0.41
chr1:244964646-244964950	-1.01	1.57	-3.53	0	0.01	17.13	11.77	12.55	8.42	6.26	5.78	4	3.18	304	Down2	.	.	COX20,HNRNPU-AS1	ENSG00000188206.6,ENSG00000203667.9	COX20	ENSG00000203667.9	33675	chr1:244964636-244964779	103	11.9	11.7	13.5	0	12.6	COX20	-0.06	0.74	0.88
chr2:231852002-231852359	0.09	1.41	0.31	0.76	0.85	8	5.2	8.18	7.55	8.37	7.03	3.22	3.31	357	Other	.	.	C2orf72,COX20P2,GPR55,SPATA3,SPATA3-AS1	ENSG00000135898.9,ENSG00000173699.15,ENSG00000204128.5,ENSG00000235013.1,ENSG00000238062.5	SPATA3-AS1	ENSG00000238062.5	8237	chr2:231852077-231852331	118	25.7	17	25.6	24	27.3	COX20P2	-0.08	0.92	0.97
chr16:85855125-85856209	0.41	3.37	2.16	0.04	0.13	8.06	9.54	7.34	12.31	11.28	9.26	3.4	3.72	1084	UpNoFDR	.	.	COX4I1,EMC8	ENSG00000131143.8,ENSG00000131148.8	COX4I1	ENSG00000131143.8	16450	chr16:85854977-85855324	179	20.5	17	19.7	18.8	21.1	COX4I1	-0.24	0.14	0.37
chr16:85873274-85873793	0.72	2.45	2.81	0.01	0.05	9.06	8.43	7.04	9.35	20.16	12.81	3.38	3.98	519	Up	.	.	COX4I1,EMC8	ENSG00000131143.8,ENSG00000131148.8	COX4I1	ENSG00000131143.8	34599	chr16:85873581-85873701	40	0	10.8	0	0	0	COX4I1	-0.24	0.14	0.37
chr20:30200700-30201041	-0.48	3.36	-2.54	0.02	0.07	33.99	41.2	32.37	26.08	28.3	21.71	5.25	4.78	341	DownNoFDR	.	.	COX4I2,HM13,HM13-AS1,HM13-IT1,ID1	ENSG00000101294.16,ENSG00000125968.8,ENSG00000131055.4,ENSG00000230613.1,ENSG00000235313.1	ID1	ENSG00000125968.8	7614	chr20:30200542-30200911	751	17.9	16.7	18.5	16.5	21.3	COX4I2	1.8	0.66	NA
chr20:30183720-30184468	0.16	4.57	0.96	0.35	0.52	24.71	35.44	31.47	29	34.52	37.24	5.02	5.16	748	Other	.	.	COX4I2,HM13,HM13-AS1,HM13-IT1,ID1,MCTS2P	ENSG00000101294.16,ENSG00000101898.5,ENSG00000125968.8,ENSG00000131055.4,ENSG00000230613.1,ENSG00000235313.1	ID1	ENSG00000125968.8	8619	chr20:30183939-30184235	224	11.8	16.8	13.7	9.8	11.1	COX4I2	1.8	0.66	NA
chr20:30262795-30264024	0.58	5.42	4.27	0	0	29.46	30.73	25.62	41.22	41.91	44	4.95	5.48	1229	Up	.	.	ABALON,BCL2L1,COX4I2	ENSG00000131055.4,ENSG00000171552.12,ENSG00000281376.1	COX4I2	ENSG00000131055.4	37059	chr20:30262980-30263185	16	0	0	0	0	0	COX4I2	1.8	0.66	NA
NA	NA	NA	NA	NA	NA	NA	NA	NA	NA	NA	NA	NA	NA	NA	NA	NA	NA	NA	NA	NA	NA	NA	NA	NA	NA	NA	NA	NA	NA	COX5A	NA	NA	NA
chr6:36986452-36986801	-0.13	0.67	-0.35	0.73	0.83	4.57	6.46	3.49	5.41	5.06	2.52	2.82	2.7	349	Other	.	.	COX6A1P2,FGD2,MTCH1	ENSG00000137409.18,ENSG00000146192.14,ENSG00000226976.3	FGD2	ENSG00000146192.14	2518	chr6:36986087-36986565	246	17.8	11.8	17.2	15.6	16.9	COX6A1P2	-0.41	0.1	0.3
chr6:37019344-37019672	0.17	1.23	0.51	0.61	0.74	6.15	10.1	4.95	10.68	6.21	5.74	3.19	3.27	328	Other	.	.	COX6A1P2,FGD2,RPL12P2	ENSG00000146192.14,ENSG00000216412.4,ENSG00000226976.3	COX6A1P2	ENSG00000226976.3	6708	chr6:37019164-37019481	348	22.4	16.1	23.2	20.8	22.6	COX6A1P2	-0.41	0.1	0.3
chr6:37051119-37051777	0.69	3.35	3.33	0	0.02	11.36	11.08	13.94	15.15	26.02	19.26	3.85	4.46	658	Up	.	.	COX6A1P2,RPL12P2	ENSG00000216412.4,ENSG00000226976.3	RPL12P2	ENSG00000216412.4	7314	chr6:37051159-37051413	30	0	10.1	0	0	0	COX6A1P2	-0.41	0.1	0.3
chr6:36986023-36986292	0.79	1.49	2.94	0.01	0.04	7.81	8.38	7.24	13.02	16.17	11.66	3.34	3.98	269	Up	.	.	COX6A1P2,FGD2,MTCH1	ENSG00000137409.18,ENSG00000146192.14,ENSG00000226976.3	FGD2	ENSG00000146192.14	3027	chr6:36986087-36986565	246	17.8	11.8	17.2	15.6	16.9	COX6A1P2	-0.41	0.1	0.3
chr19:36184846-36185120	-0.09	1.45	-0.32	0.75	0.84	11.96	9.67	8.89	9.34	8.93	10.07	3.63	3.55	274	Other	.	.	COX6B1,IGFLR1,KMT2B,UPK1A,UPK1A-AS1,ZBTB32	ENSG00000011590.13,ENSG00000105668.7,ENSG00000126246.9,ENSG00000126267.8,ENSG00000226510.1,ENSG00000272333.5	ZBTB32	ENSG00000011590.13	10310	chr19:36184785-36184914	150	16.5	13.4	18.6	17.8	12.4	COX6B1	-0.34	0.11	0.32
chr7:148762287-148763291	0.27	4.55	1.59	0.13	0.26	19.91	25.21	19.48	20.94	28.42	27.62	4.57	4.79	1004	Other	.	.	COX6B1P1,PDIA4,ZNF425,ZNF786	ENSG00000155660.10,ENSG00000197362.13,ENSG00000204947.8,ENSG00000234565.1	COX6B1P1	ENSG00000234565.1	11234	chr7:148762861-148763110	334	17.8	12.5	17.7	15.3	20.1	COX6B1P1	-0.32	0.18	0.42
chr20:49067415-49068210	1.26	4.05	6.94	0	0	12.79	15.67	12.15	25.93	37.78	33.14	3.98	5.1	795	Up2	.	.	COX6CP2	ENSG00000231715.1	COX6CP2	ENSG00000231715.1	28095	chr20:49067534-49067737	49	0	0	0	0	0	COX6CP2	3.71	0.01	NA
chr20:49077155-49077638	0.25	1.2	0.83	0.42	0.58	4.35	4.94	3.7	4.18	4.22	7.01	2.72	2.87	483	Other	.	.	COX6CP2,PTPN1	ENSG00000196396.9,ENSG00000231715.1	COX6CP2	ENSG00000231715.1	18667	chr20:49077295-49077487	47	19.9	16	20.3	18.6	22.4	COX6CP2	3.71	0.01	NA
chr6:75918453-75919005	-0.31	4.31	-1.96	0.06	0.16	38.2	41.06	40.29	31	35.94	29.55	5.4	5.1	552	Other	.	.	COL12A1,COX7A2	ENSG00000111799.20,ENSG00000112695.11	COL12A1	ENSG00000111799.20	2687	chr6:75918703-75918875	239	17.5	0	15.3	15.2	0	COX7A2	-0.14	0.35	0.61
chrX:77165906-77166573	-0.23	4.7	-1.5	0.15	0.29	39.17	47.29	41.13	32.73	39.93	35.36	5.48	5.26	667	Other	.	.	COX7B,MAGT1	ENSG00000102158.19,ENSG00000131174.4	COX7B	ENSG00000131174.4	10946	chrX:77165962-77166213	76	17.3	20.1	19.3	17.6	17.9	COX7B	-0.4	0.05	0.2
chr13:49789197-49789627	-0.14	3.74	-0.78	0.45	0.61	37.9	27.74	32.09	34.16	24.65	30.34	5.11	4.99	430	Other	.	.	CDADC1,COX7CP1,FNDC3A,MLNR,OGFOD1P1	ENSG00000102531.16,ENSG00000102539.5,ENSG00000102543.14,ENSG00000231665.1,ENSG00000235957.1	OGFOD1P1	ENSG00000231665.1	2768	chr13:49789235-49789368	70	14.2	14.8	15.7	14.4	13.9	COX7CP1	-0.37	0.1	0.29
chr11:63729018-63729465	1.01	2.31	3.33	0	0.02	8.27	11.86	4.9	10.55	23.41	14.31	3.36	4.14	447	Up2	.	.	COX8A,MACROD1,NAA40,OTUB1,RCOR2	ENSG00000110583.12,ENSG00000133315.10,ENSG00000167770.11,ENSG00000167771.5,ENSG00000176340.3	NAA40	ENSG00000110583.12	9143	chr11:63729147-63729293	79	9.8	0	11.5	10.3	0	COX8A	-0.03	0.99	NA
chr7:130033427-130034209	0.37	2.06	1.62	0.12	0.25	4.51	4.91	4.46	6.2	5.73	5.94	2.79	3.05	782	Other	.	.	CEP41,CPA1,CPA5,snoU13	ENSG00000091704.9,ENSG00000106477.18,ENSG00000158525.15,ENSG00000239044.1	CEP41	ENSG00000106477.18	6778	chr7:130033742-130033969	32	0	0	0	0	0	CPA1	2.42	0.42	NA
chr7:130033427-130034209	0.37	2.06	1.62	0.12	0.25	4.51	4.91	4.46	6.2	5.73	5.94	2.79	3.05	782	Other	.	.	CEP41,CPA1,CPA5,snoU13	ENSG00000091704.9,ENSG00000106477.18,ENSG00000158525.15,ENSG00000239044.1	CEP41	ENSG00000106477.18	6778	chr7:130033742-130033969	32	0	0	0	0	0	CPA5	-0.03	0.99	NA
chr19:17178099-17178375	0.67	0.4	1.73	0.1	0.22	2.43	3.84	5	5.37	7.88	4.55	2.58	3.02	276	Other	.	.	CPAMD8,HAUS8,MYO9B	ENSG00000099331.13,ENSG00000131351.14,ENSG00000160111.12	HAUS8	ENSG00000131351.14	7048	chr19:17178148-17178373	34	0	0	0	0	0	CPAMD8	0.19	0.79	0.9
chr13:46700819-46701106	-2.29	0.58	-4.93	0	0	10.83	14.32	9.9	4.23	0.95	2.19	3.79	2.19	287	Down2	.	.	CPB2,LCP1	ENSG00000080618.13,ENSG00000136167.13	CPB2	ENSG00000080618.13	21609	chr13:46700866-46700980	55	10.7	11.9	11.8	12.4	11.4	CPB2	-0.26	0.89	NA
chr4:775552-776236	1.05	5.72	6.91	0	0	53.05	55.42	52.33	88.45	139.27	110.24	5.8	6.82	684	Up2	.	.	CPLX1,PCGF3	ENSG00000168993.14,ENSG00000185619.13	CPLX1	ENSG00000168993.14	10244	chr4:775577-775825	69	11.3	12.8	12.6	11.6	11	CPLX1	-0.2	0.8	0.91
chr3:194054388-194054897	0.26	2.34	1.1	0.29	0.45	9.9	7.81	9.25	11.65	13.08	8.38	3.49	3.72	509	Other	.	.	CPN2,LINC00887,LRRC15	ENSG00000172061.8,ENSG00000178772.6,ENSG00000214145.6	CPN2	ENSG00000178772.6	17150	chr3:194054315-194054708	123	23.3	17.1	23	21.6	24.7	CPN2	0.06	0.99	NA
chr3:194033312-194033884	0.44	3.17	2.19	0.04	0.12	13.8	13.44	13.2	14.37	22.33	18.86	3.98	4.36	572	UpNoFDR	.	.	CPN2,LINC00887	ENSG00000178772.6,ENSG00000214145.6	LINC00887	ENSG00000214145.6	2721	chr3:194033415-194033677	148	16.8	12.7	17.8	9.4	20.1	CPN2	0.06	0.99	NA
chr6:36749544-36749922	0.69	2.81	2.63	0.02	0.06	12.67	17.53	13.96	14.26	34.87	24.89	4.08	4.68	378	UpNoFDR	.	.	CPNE5	ENSG00000124772.11	CPNE5	ENSG00000124772.11	24359	chr6:36749558-36749739	85	0	0	0	0	0	CPNE5	1.5	0	0.01
chr6:36733521-36734334	1.13	4.11	6.21	0	0	15.09	12.72	14.97	24.69	38.11	32.72	4.05	5.07	813	Up2	.	.	CPNE5	ENSG00000124772.11	CPNE5	ENSG00000124772.11	8336	chr6:36733764-36734129	249	14.9	11.7	15.2	14.8	16.8	CPNE5	1.5	0	0.01
chr14:24578052-24578370	-1.32	1.73	-4.93	0	0	15.06	18.75	15.57	6.36	6.84	5.92	4.22	3.12	318	Down2	.	.	CPNE6,DCAF11,EMC9,FITM1,LRRC16B,NRL,PCK2,PSME1,PSME2,RNF31	ENSG00000092010.14,ENSG00000092098.16,ENSG00000100884.9,ENSG00000100889.11,ENSG00000100897.17,ENSG00000100908.13,ENSG00000100911.13,ENSG00000129535.12,ENSG00000139914.6,ENSG00000186648.14	DCAF11	ENSG00000100897.17	5035	chr14:24578074-24578418	85	19.1	13.8	17	18.6	17.5	CPNE6	-1.93	0.63	NA
chr14:24559869-24560078	-0.65	1.98	-2.72	0.01	0.05	23.31	25.36	22.13	13.54	15.61	15.01	4.69	4.09	209	DownNoFDR	.	.	CPNE6,DCAF11,EMC9,FITM1,LRRC16B,NRL,PCK2,PSME1	ENSG00000092010.14,ENSG00000100884.9,ENSG00000100889.11,ENSG00000100897.17,ENSG00000100908.13,ENSG00000129535.12,ENSG00000139914.6,ENSG00000186648.14	PCK2	ENSG00000100889.11	3185	chr14:24559712-24560120	178	20.1	20.1	20.4	19.6	18.7	CPNE6	-1.93	0.63	NA
chr16:89707619-89707964	-0.25	1.23	-0.84	0.41	0.57	8.52	8.07	5.65	5.86	5.91	6.18	3.27	3.05	345	Other	.	.	CDK10,CHMP1A,CPNE7,DPEP1,SPATA33	ENSG00000015413.9,ENSG00000131165.14,ENSG00000167523.13,ENSG00000178773.14,ENSG00000185324.21	DPEP1	ENSG00000015413.9	3635	chr16:89707689-89707850	170	16.6	11.4	17.9	18.3	14.7	CPNE7	-0.67	0	0
chr3:9732788-9733226	0.52	5.03	3.67	0	0.01	67.7	62.94	56.7	87.68	91.22	89.09	6.01	6.52	438	Up	.	.	BRPF1,CPNE9,MTMR14	ENSG00000144550.12,ENSG00000156983.15,ENSG00000163719.18	MTMR14	ENSG00000163719.18	7886	chr3:9732824-9732994	129	0	0	0	0	0	CPNE9	0.47	0.27	0.53
chr1:1307375-1307680	0.69	2.31	2.97	0.01	0.04	10.47	13.47	14.37	17.23	22.72	21.39	3.9	4.5	305	Up	.	.	ANKRD65,AURKAIP1,CCNL2,CPSF3L,CPTP,DVL1,MRPL20,MXRA8,TAS1R3	ENSG00000107404.17,ENSG00000127054.18,ENSG00000162576.16,ENSG00000169962.4,ENSG00000175756.13,ENSG00000221978.11,ENSG00000224051.6,ENSG00000235098.8,ENSG00000242485.5	AURKAIP1	ENSG00000175756.13	2844	chr1:1306910-1307803	76	17.2	12.2	16.1	15.6	16.5	CPSF3L	-0.03	0.84	0.93
chr1:1306706-1307319	0.92	4.13	4.83	0	0	17.95	24.65	20.26	29.67	48.33	41.14	4.53	5.37	613	Up	.	.	ANKRD65,AURKAIP1,CCNL2,CPSF3L,CPTP,DVL1,MRPL20,MXRA8,TAS1R3	ENSG00000107404.17,ENSG00000127054.18,ENSG00000162576.16,ENSG00000169962.4,ENSG00000175756.13,ENSG00000221978.11,ENSG00000224051.6,ENSG00000235098.8,ENSG00000242485.5	AURKAIP1	ENSG00000175756.13	3205	chr1:1306910-1307803	76	17.2	12.2	16.1	15.6	16.5	CPSF3L	-0.03	0.84	0.93
chr17:71287285-71288099	0.24	3.47	1.28	0.21	0.38	11.45	14.49	11.96	12.75	16.69	14.8	3.9	4.09	814	Other	.	.	CDC42EP4,CPSF4L	ENSG00000179604.9,ENSG00000187959.9	CDC42EP4	ENSG00000179604.9	4647	chr17:71287704-71287889	39	0	0	0	0	0	CPSF4L	-0.13	0.94	NA
chr1:1307375-1307680	0.69	2.31	2.97	0.01	0.04	10.47	13.47	14.37	17.23	22.72	21.39	3.9	4.5	305	Up	.	.	ANKRD65,AURKAIP1,CCNL2,CPSF3L,CPTP,DVL1,MRPL20,MXRA8,TAS1R3	ENSG00000107404.17,ENSG00000127054.18,ENSG00000162576.16,ENSG00000169962.4,ENSG00000175756.13,ENSG00000221978.11,ENSG00000224051.6,ENSG00000235098.8,ENSG00000242485.5	AURKAIP1	ENSG00000175756.13	2844	chr1:1306910-1307803	76	17.2	12.2	16.1	15.6	16.5	CPTP	NA	NA	NA
chr1:1306706-1307319	0.92	4.13	4.83	0	0	17.95	24.65	20.26	29.67	48.33	41.14	4.53	5.37	613	Up	.	.	ANKRD65,AURKAIP1,CCNL2,CPSF3L,CPTP,DVL1,MRPL20,MXRA8,TAS1R3	ENSG00000107404.17,ENSG00000127054.18,ENSG00000162576.16,ENSG00000169962.4,ENSG00000175756.13,ENSG00000221978.11,ENSG00000224051.6,ENSG00000235098.8,ENSG00000242485.5	AURKAIP1	ENSG00000175756.13	3205	chr1:1306910-1307803	76	17.2	12.2	16.1	15.6	16.5	CPTP	NA	NA	NA
chr1:156659506-156659706	-0.06	-0.96	-0.1	0.92	0.95	2.1	4.64	1.62	2.02	1.36	3.14	2.3	2.14	200	Other	.	.	BCAN,CRABP2,ISG20L2,MRPL24,NES,RRNAD1	ENSG00000132688.10,ENSG00000132692.18,ENSG00000143303.11,ENSG00000143314.12,ENSG00000143319.16,ENSG00000143320.8	NES	ENSG00000132688.10	12318	chr1:156659195-156659513	85	0	0	0	0	0	CRABP2	-0.32	0.54	0.75
chr1:156629909-156630177	0.76	2.09	3.22	0	0.02	12.85	12.86	10.6	18.1	23.83	19.66	3.84	4.51	268	Up	.	.	BCAN,CRABP2,HAPLN2,NES	ENSG00000132688.10,ENSG00000132692.18,ENSG00000132702.12,ENSG00000143320.8	BCAN	ENSG00000132692.18	3388	chr1:156629663-156630051	356	17.9	19	16.2	15.3	19.5	CRABP2	-0.32	0.54	0.75
chr9:126147753-126148003	-1.18	0.46	-3	0.01	0.03	8.06	9.01	7.47	3.77	2.17	4.52	3.39	2.51	250	Down2	.	.	CRB2,DENND1A	ENSG00000119522.15,ENSG00000148204.11	CRB2	ENSG00000148204.11	16695	chr9:126147797-126148003	55	17.5	9.9	18.4	15.7	19.4	CRB2	0.76	0	0
chr9:126112202-126112481	-0.55	1.07	-1.85	0.08	0.19	8.73	9.03	9.02	5.31	6.33	6.3	3.49	3.05	279	Other	.	.	CRB2	ENSG00000148204.11	CRB2	ENSG00000148204.11	5969	chr9:126112103-126112510	30	15.7	0	15.2	15.6	15.2	CRB2	0.76	0	0
chr7:65564725-65565638	0.86	3.99	4.46	0	0	13.43	15.82	10.22	21.69	29.02	19.93	3.93	4.68	913	Up	.	.	ASL,CRCP	ENSG00000126522.16,ENSG00000241258.6	ASL	ENSG00000126522.16	10499	chr7:65564934-65565140	16	0	0	0	0	0	CRCP	-0.11	0.38	0.63
chr9:35718909-35719612	0.96	4.64	5.49	0	0	23.18	26.77	26.32	38.14	62.63	50.33	4.79	5.69	703	Up	.	.	ARHGEF39,CA9,CREB3,GBA2,MSMP,RGP1,TLN1,TPM2	ENSG00000070610.14,ENSG00000107159.12,ENSG00000107175.10,ENSG00000107185.9,ENSG00000137076.18,ENSG00000137135.17,ENSG00000198467.13,ENSG00000215183.4	TLN1	ENSG00000137076.18	10946	chr9:35719067-35719364	102	0	10.7	0	0	0	CREB3	-0.07	0.78	0.9
chr11:46260815-46261111	0.35	2.36	1.48	0.15	0.3	16.18	18.36	12.06	16.39	22.96	18.65	4.14	4.42	296	Other	.	.	CREB3L1	ENSG00000157613.10	CREB3L1	ENSG00000157613.10	38102	chr11:46260624-46260938	288	22.2	16.2	23.7	19.9	25.4	CREB3L1	0.69	0.35	0.61
chr11:46264776-46265543	1.24	4.2	7.23	0	0	15.33	17.45	14.07	33.38	43.94	33.37	4.16	5.28	767	Up2	.	.	CREB3L1	ENSG00000157613.10	CREB3L1	ENSG00000157613.10	33670	chr11:46264911-46265037	126	0	0	0	0	0	CREB3L1	0.69	0.35	0.61
chr7:137583941-137584600	-0.29	4.88	-1.96	0.06	0.16	52.01	51.48	45.2	43.35	37.53	40.36	5.69	5.41	659	Other	.	.	CREB3L2	ENSG00000182158.14	CREB3L2	ENSG00000182158.14	28415	chr7:137583999-137584390	159	16.4	11	17.8	16.1	16.5	CREB3L2	0.14	0.36	0.62
chr12:12808939-12809268	0.18	1.96	0.65	0.52	0.67	7.66	15.31	11.84	10.65	11.15	15.25	3.76	3.86	329	Other	.	.	CREBL2,GPR19,RPL21P136	ENSG00000111269.2,ENSG00000183150.7,ENSG00000271215.1	GPR19	ENSG00000183150.7	28187	chr12:12808974-12809108	177	14.7	0	14	13.3	14.2	CREBL2	0.11	0.44	0.68
chr22:50323294-50323574	0.55	1.35	1.77	0.09	0.21	5.1	8.05	9.86	10.11	8.74	13.89	3.29	3.71	280	Other	.	.	ALG12,CITF22-1A6.3,CITF22-49E9.3,CRELD2,PIM3	ENSG00000182858.13,ENSG00000184164.14,ENSG00000198355.4,ENSG00000273192.1,ENSG00000278869.1	CITF22-49E9.3	ENSG00000278869.1	4148	chr22:50323330-50323529	64	24.7	16.3	25.3	23.1	26.3	CRELD2	0.9	0.02	0.1
chr14:105998998-105999479	0.4	3.43	2.11	0.05	0.13	22	19.29	17.38	21.57	29.38	26.61	4.44	4.81	481	UpNoFDR	.	.	C14orf80,CRIP1,ELK2BP,TMEM121	ENSG00000184986.10,ENSG00000185347.17,ENSG00000213145.9,ENSG00000234402.1	TMEM121	ENSG00000184986.10	4037	chr14:105999165-105999394	125	15.3	0	16.6	17.1	15.1	CRIP1	0.5	0.15	0.38
chr14:105947323-105947605	0.56	1.89	1.99	0.06	0.16	12.81	11.28	8.35	18.63	19.28	10.68	3.7	4.17	282	Other	.	.	C14orf80,CRIP1,CRIP2,MTA1,TMEM121	ENSG00000182809.10,ENSG00000182979.17,ENSG00000184986.10,ENSG00000185347.17,ENSG00000213145.9	CRIP2	ENSG00000182809.10	2394	chr14:105947155-105947575	171	20.6	13.3	19.5	20.9	21.1	CRIP1	0.5	0.15	0.38
chr14:105947323-105947605	0.56	1.89	1.99	0.06	0.16	12.81	11.28	8.35	18.63	19.28	10.68	3.7	4.17	282	Other	.	.	C14orf80,CRIP1,CRIP2,MTA1,TMEM121	ENSG00000182809.10,ENSG00000182979.17,ENSG00000184986.10,ENSG00000185347.17,ENSG00000213145.9	CRIP2	ENSG00000182809.10	2394	chr14:105947155-105947575	171	20.6	13.3	19.5	20.9	21.1	CRIP2	1.78	0.07	NA
chr20:5977488-5977865	0.07	3.15	0.34	0.74	0.84	21.84	28.12	20.02	19.3	24.87	27.95	4.67	4.71	377	Other	.	.	CRLS1,MCM8,MCM8-AS1,TRMT6,Y_RNA	ENSG00000088766.11,ENSG00000089195.14,ENSG00000125885.13,ENSG00000207380.1,ENSG00000278719.1	MCM8-AS1	ENSG00000278719.1	8602	chr20:5977555-5977700	73	0	9.7	0	0	0	CRLS1	-0.06	0.73	0.87
chr4:5902394-5902991	0.59	3.17	2.61	0.02	0.06	10.27	18.65	9.92	18.28	20.71	15.55	3.88	4.35	597	UpNoFDR	.	.	CRMP1	ENSG00000072832.14	CRMP1	ENSG00000072832.14	7610	chr4:5902611-5902754	28	0	0	0	0	0	CRMP1	0.75	0.44	0.68
chr1:17222662-17223355	1.1	4.29	5.64	0	0	19.27	20.08	18.39	30.33	57.26	40.55	4.43	5.45	693	Up2	.	.	CROCC	ENSG00000058453.16	CROCC	ENSG00000058453.16	25091	chr1:17223068-17223247	26	8.6	12	9.5	0	0	CROCC	0.82	0.02	0.11
chr1:17240351-17240938	1.05	5.58	7	0	0	54.38	59.15	55.86	94.11	141.92	118.84	5.88	6.89	587	Up2	.	.	CROCC	ENSG00000058453.16	CROCC	ENSG00000058453.16	7508	chr1:17240275-17240727	277	11.9	14.3	12.4	10.1	12.2	CROCC	0.82	0.02	0.11
chr1:17231250-17231883	1.05	5.74	6.71	0	0	54.81	65.95	55.77	97.07	154.79	117.34	5.93	6.94	633	Up2	.	.	CROCC	ENSG00000058453.16	CROCC	ENSG00000058453.16	16563	chr1:17231330-17231691	130	0	0	0	0	0	CROCC	0.82	0.02	0.11
chr1:16947649-16947908	0.62	0.9	1.77	0.09	0.21	3.89	10.23	5.01	7.28	8.4	9.69	3.05	3.42	259	Other	.	.	CROCCP2,MST1P2,NBPF1	ENSG00000186301.8,ENSG00000215908.8,ENSG00000219481.10	CROCCP2	ENSG00000215908.8	7237	chr1:16947520-16947915	195	17.9	17.1	15	13.7	14.7	CROCCP2	-0.01	0.95	0.98
chr1:16840031-16841092	1.25	4.45	6.22	0	0	13.14	13.24	13.46	22.86	45.85	30.51	3.96	5.09	1061	Up2	.	.	CROCCP3	ENSG00000080947.14	CROCCP3	ENSG00000080947.14	14280	chr1:16839980-16840093	119	8.6	12	0	0	0	CROCCP3	0.85	0	0
chr10:99629154-99629667	0.9	3.85	5.11	0	0	18.01	21.18	22.47	32.83	40.8	41.33	4.51	5.34	513	Up	.	.	CRTAC1,GOLGA7B,LINC00866	ENSG00000095713.13,ENSG00000155265.10,ENSG00000227356.2	GOLGA7B	ENSG00000155265.10	3166	chr10:99629261-99629606	227	11.3	9.6	11.8	11.8	9.7	CRTAC1	-0.81	0.72	NA
chr11:122727306-122727843	0.52	4.42	2.8	0.01	0.05	33.01	40.48	27.96	36.13	56.69	51.63	5.16	5.63	537	Up	.	.	C11orf63,CRTAM	ENSG00000109943.8,ENSG00000109944.10	CRTAM	ENSG00000109943.8	5169	chr11:122727422-122727553	111	0	0	0	0	0	CRTAM	0.55	0.43	0.68
chr19:18874723-18875309	1.1	3.84	5.99	0	0	17.2	19.45	13.85	34.95	41.05	30.83	4.25	5.24	586	Up2	.	.	COMP,CRTC1	ENSG00000105662.15,ENSG00000105664.10	CRTC1	ENSG00000105662.15	21003	chr19:18874797-18875058	222	0	0	0	0	10	CRTC1	0.21	0.33	0.59
chr15:91191438-91191704	-0.6	0.37	-1.39	0.18	0.33	7.58	3.99	5.8	5.07	5.62	1.89	2.99	2.64	266	Other	.	.	CRTC3,HSPE1P3,LINC01585	ENSG00000140577.15,ENSG00000245479.2,ENSG00000259746.1	CRTC3	ENSG00000140577.15	10354	chr15:91191499-91191762	28	0	0	0	0	0	CRTC3	0.45	0.02	0.11
chr22:25858611-25858851	-0.34	0.62	-0.95	0.35	0.52	6.65	8.84	6.09	3.93	6.79	5.75	3.24	2.95	240	Other	.	.	CRYBB2P1	ENSG00000100058.12	CRYBB2P1	ENSG00000100058.12	2668	chr22:25858459-25858718	79	18.9	12.5	18.6	17.7	15.8	CRYBB2P1	0.07	0.62	0.81
chr22:25871566-25872139	0.22	3.41	1.13	0.27	0.44	14.07	19.2	18.7	16.46	22.77	20.8	4.28	4.47	573	Other	.	.	CRYBB2P1	ENSG00000100058.12	CRYBB2P1	ENSG00000100058.12	15623	chr22:25871840-25871950	25	0	0	0	0	0	CRYBB2P1	0.07	0.62	0.81
chr12:53553316-53553596	0.26	0.27	0.69	0.5	0.65	4.2	3.31	3.77	3.85	4.37	5.38	2.6	2.77	280	Other	.	.	CSAD,EIF4A1P4,HIGD1AP1,ITGB7,VTI1BP3,ZNF740	ENSG00000139626.15,ENSG00000139631.18,ENSG00000139651.10,ENSG00000257790.1,ENSG00000258016.1,ENSG00000258074.1	EIF4A1P4	ENSG00000257790.1	6260	chr12:53553091-53553372	149	16.9	17.4	18.9	18	17.2	CSAD	0	1	1
chr5:149509630-149509862	-0.8	0.15	-1.84	0.08	0.19	5.43	6.86	6.3	4.07	1.76	4.87	3.08	2.51	232	Other	.	.	CDX1,CSF1R,PDGFRB,RPL7P1,Y_RNA	ENSG00000113721.13,ENSG00000113722.16,ENSG00000182578.13,ENSG00000199409.1,ENSG00000214485.6	PDGFRB	ENSG00000113721.13	3811	chr5:149509506-149509703	18	17.7	12.6	18.2	18.6	18.3	CSF1R	-0.27	0.31	0.57
chr5:149461410-149461944	0.51	4.36	3.21	0	0.02	33.19	34.25	29.49	40.12	48.61	49.34	5.11	5.59	534	Up	.	.	CSF1R,HMGXB3,PDGFRB,RPL7P1,Y_RNA	ENSG00000113716.12,ENSG00000113721.13,ENSG00000182578.13,ENSG00000199409.1,ENSG00000214485.6	CSF1R	ENSG00000182578.13	4046	chr5:149461428-149461642	125	0	10.5	0	0	0	CSF1R	-0.27	0.31	0.57
chr5:149539371-149540044	0.53	4.38	3.43	0	0.02	24.71	24.22	27.98	36.44	39.98	35.42	4.8	5.31	673	Up	.	.	CDX1,CSF1R,PDGFRB,SLC6A7	ENSG00000011083.8,ENSG00000113721.13,ENSG00000113722.16,ENSG00000182578.13	PDGFRB	ENSG00000113721.13	3937	chr5:149539501-149539707	97	0	10.7	0	0	0	CSF1R	-0.27	0.31	0.57
chr15:75063483-75063817	1.12	1.85	3.65	0	0.01	9.31	8.73	4.62	14.12	22.79	11.64	3.26	4.16	334	Up2	.	.	CSK,CYP1A1,CYP1A2,LMAN1L	ENSG00000103653.16,ENSG00000140465.13,ENSG00000140505.6,ENSG00000140506.16	CSK	ENSG00000103653.16	10582	chr15:75063390-75063681	227	21.6	16	22	19.7	24.2	CSK	0.12	0.31	0.58
chr8:4854657-4855240	-0.17	4	-0.99	0.33	0.5	29.25	24.55	33.55	25.89	24.94	26.9	4.96	4.82	583	Other	.	.	CSMD1	ENSG00000183117.18	CSMD1	ENSG00000183117.18	2164	chr8:4854699-4854947	96	15.9	10.4	14.8	13.4	16	CSMD1	1.52	0.01	0.07
chr17:80163912-80164170	0.48	0.68	1.48	0.15	0.3	5.21	4.62	5.35	6.27	7.9	7.29	2.88	3.24	258	Other	.	.	CCDC57,CSNK1D,SLC16A3	ENSG00000141526.14,ENSG00000141551.14,ENSG00000176155.18	CCDC57	ENSG00000176155.18	6519	chr17:80163712-80163937	94	0	0	0	0	0	CSNK1D	0.31	0.11	0.32
chr17:80250399-80251054	1.19	4.68	6.56	0	0	26.29	25.49	25.65	47.73	81.75	53.06	4.81	5.94	655	Up2	.	.	CD7,CSNK1D,SECTM1	ENSG00000141551.14,ENSG00000141574.7,ENSG00000173762.7	CSNK1D	ENSG00000141551.14	18793	chr17:80250576-80250879	96	11.9	11.6	14.4	13.9	12.6	CSNK1D	0.31	0.11	0.32
chr22:38769953-38770527	0.92	2.04	3.37	0	0.02	6.29	6.46	3.39	10.33	10.89	7.87	2.92	3.58	574	Up	.	.	CSNK1E	ENSG00000213923.10	CSNK1E	ENSG00000213923.10	24000	chr22:38769968-38770089	48	0	0	0	0	0	CSNK1E	0.16	0.53	0.75
chr19:1929466-1929666	1.04	0.32	2.35	0.03	0.09	2.52	6.63	4.46	8.08	14.27	5.02	2.73	3.43	200	Up2NoFDR	.	.	ABHD17A,ADAT3,CSNK1G2,CSNK1G2-AS1,SCAMP4	ENSG00000129968.15,ENSG00000133275.11,ENSG00000180846.8,ENSG00000213638.5,ENSG00000227500.5	SCAMP4	ENSG00000227500.5	7334	chr19:1929421-1929535	90	20	15.1	19.4	17.7	22.6	CSNK1G2	0.38	0.02	0.11
chr19:1897610-1898127	1.22	3.3	5.84	0	0	11.05	14.1	12.4	23.98	38.64	25.97	3.88	4.96	517	Up2	.	.	ABHD17A,ADAT3,CSNK1G2,KLF16,REXO1,SCAMP4	ENSG00000079313.11,ENSG00000129911.8,ENSG00000129968.15,ENSG00000133275.11,ENSG00000213638.5,ENSG00000227500.5	SCAMP4	ENSG00000227500.5	7087	chr19:1897759-1897955	43	15.8	11.4	13	15.8	15.6	CSNK1G2	0.38	0.02	0.11
chr20:419218-419772	0.3	3.35	1.58	0.13	0.27	16.53	19.14	14.36	20.43	22.81	17.66	4.24	4.49	554	Other	.	.	CSNK2A1,RBCK1,TBC1D20,Y_RNA	ENSG00000101266.16,ENSG00000125826.19,ENSG00000125875.13,ENSG00000206797.1	TBC1D20	ENSG00000125875.13	2764	chr20:419429-419584	59	8.9	0	10.7	9.4	7.7	CSNK2A1	-0.07	0.62	0.81
chr3:39231433-39231633	-0.68	-0.15	-1.49	0.15	0.3	6.3	5.96	4.46	2.69	2.72	4.39	2.97	2.46	200	Other	.	.	CSRNP1,DSTNP4,XIRP1	ENSG00000144655.14,ENSG00000168334.8,ENSG00000215034.4	XIRP1	ENSG00000168334.8	2452	chr3:39231280-39231579	41	15.6	16	14.6	15	14.4	CSRNP1	0.19	0.67	0.84
chr3:39222321-39222711	0.5	3.23	2.01	0.06	0.15	13.14	28.55	22.68	20.73	33.45	32.17	4.51	4.93	390	Other	.	.	CSRNP1,DSTNP4,TTC21A,XIRP1	ENSG00000144655.14,ENSG00000168026.16,ENSG00000168334.8,ENSG00000215034.4	XIRP1	ENSG00000168334.8	11374	chr3:39222384-39222534	60	0	0	0	0	0	CSRNP1	0.19	0.67	0.84
chr20:24898722-24899315	0.46	3.63	2.44	0.02	0.08	15.58	21.9	16.7	21.81	28.42	22.85	4.34	4.73	593	UpNoFDR	.	.	CST7	ENSG00000077984.5	CST7	ENSG00000077984.5	30552	chr20:24898929-24899204	202	19.3	0	18.3	18.3	20.4	CST7	-0.35	0.18	0.42
chr3:122017211-122017512	-0.14	2.62	-0.61	0.55	0.69	16.74	27.74	21.57	15.22	21.67	20.84	4.58	4.42	301	Other	.	.	CASR,CSTA,HNRNPA1P23	ENSG00000036828.13,ENSG00000121552.3,ENSG00000240236.1	HNRNPA1P23	ENSG00000240236.1	18945	chr3:122017235-122017386	50	0	0	0	0	0	CSTA	1.99	0.13	0.36
NA	NA	NA	NA	NA	NA	NA	NA	NA	NA	NA	NA	NA	NA	NA	NA	NA	NA	NA	NA	NA	NA	NA	NA	NA	NA	NA	NA	NA	NA	CSTF2	NA	NA	NA
chr11:33087249-33087464	-1.35	0.57	-3.35	0	0.02	13.28	8.01	11.32	2.51	5.06	5.25	3.7	2.69	215	Down2	.	.	CSTF3,DEPDC7,LINC00294,PIGCP1,TCP11L1	ENSG00000121690.9,ENSG00000176102.11,ENSG00000176148.15,ENSG00000213713.3,ENSG00000280798.1	TCP11L1	ENSG00000176148.15	2770	chr11:33087307-33087514	33	22.5	16.2	22.9	21.8	23.9	CSTF3	-0.14	0.43	0.68
chr4:1161072-1161362	-0.12	1.32	-0.4	0.69	0.8	8.69	7.77	9.8	11.15	8.43	5.62	3.46	3.39	290	Other	.	.	CTBP1,CTBP1-AS,SPON2,TMED11P	ENSG00000159674.11,ENSG00000159692.15,ENSG00000215367.10,ENSG00000280927.1	SPON2	ENSG00000159674.11	3496	chr4:1161128-1161384	78	0	13	11.2	10	12.2	CTBP1	-0.03	0.8	0.91
chr10:126736775-126737048	-1.4	0.83	-3.73	0	0.01	11.08	13.11	8.03	5.43	3.48	2.76	3.69	2.61	273	Down2	.	.	CTBP2	ENSG00000175029.16	CTBP2	ENSG00000175029.16	20179	chr10:126736687-126736875	70	24.2	16.2	23.9	22.5	24.8	CTBP2	0.21	0.18	0.43
chr1:85086350-85087041	-0.11	4.82	-0.63	0.54	0.68	34.52	50.63	44.75	29.64	48.77	41.22	5.5	5.37	691	Other	.	.	CTBS,LINC01555,SSX2IP	ENSG00000117151.12,ENSG00000117155.16,ENSG00000180869.4	LINC01555	ENSG00000180869.4	13662	chr1:85086432-85086829	206	18.3	16.2	18.7	18.2	18.8	CTBS	0.53	0	0.01
chr17:8089480-8089810	2.05	3.06	8.91	0	0	12.22	13.65	11.07	49	68.77	39.16	3.87	5.74	330	Up2	.	.	AURKB,BORCS6,CTC1,LINC00324,PER1,TMEM107,VAMP2	ENSG00000178971.13,ENSG00000178977.3,ENSG00000178999.12,ENSG00000179029.14,ENSG00000179094.13,ENSG00000196544.7,ENSG00000220205.8	BORCS6	ENSG00000196544.7	4415	chr17:8089314-8089554	21	0	0	0	0	0	CTC1	0.21	0.16	0.4
chr16:67555053-67555748	0.75	3.86	4.27	0	0	17.16	16.78	14.36	23.46	30.7	26.9	4.2	4.87	695	Up	.	.	AGRP,CTCF,FAM65A	ENSG00000039523.17,ENSG00000102974.14,ENSG00000159723.4	FAM65A	ENSG00000039523.17	2732	chr16:67554904-67555763	297	20	13.5	21.6	19.1	21.7	CTCF	0.7	0	0
chr18:77404144-77404423	0.35	1.25	1.13	0.27	0.44	9.33	9.03	4.95	9.66	8.77	9.44	3.3	3.53	279	Other	.	.	CTDP1	ENSG00000060069.16	CTDP1	ENSG00000060069.16	35379	chr18:77404072-77404238	40	11.6	0	13.8	12.5	13.6	CTDP1	0.04	0.77	0.89
chr18:77500778-77501640	0.63	4.45	3.94	0	0.01	20.46	21.99	18.83	27.98	35.94	30.71	4.5	5.07	862	Up	.	.	CTDP1	ENSG00000060069.16	CTDP1	ENSG00000060069.16	4425	chr18:77500972-77501325	234	0	0	0	0	0	CTDP1	0.04	0.77	0.89
chr2:219270878-219271617	1.05	5.45	7.17	0	0	39.9	41.07	42.17	74.21	103.53	79.96	5.44	6.45	739	Up2	.	.	CATIP,CATIP-AS1,CATIP-AS2,CTDSP1,SLC11A1,VIL1	ENSG00000018280.16,ENSG00000127831.10,ENSG00000144579.7,ENSG00000158428.3,ENSG00000225062.1,ENSG00000237281.1	CTDSP1	ENSG00000144579.7	4987	chr2:219270924-219271567	166	10.2	11.3	12.9	9.9	11.1	CTDSP1	0.03	0.88	0.95
chr16:30913525-30914117	0.99	2.62	4.45	0	0	7.66	7.61	6.72	11.38	17.45	15.26	3.27	4.07	592	Up	.	.	BCL7C,CTF1,CTF2P,FBXL19,FBXL19-AS1,ORAI3	ENSG00000099364.16,ENSG00000099385.11,ENSG00000150281.6,ENSG00000175938.6,ENSG00000230447.2,ENSG00000260852.1	CTF1	ENSG00000150281.6	5566	chr16:30913598-30913938	101	15.1	14.6	15.8	13.3	17.1	CTF1	1.14	0.04	0.18
chr16:30886204-30886973	1.21	3.77	6.69	0	0	11.69	13.96	9.71	24.36	29.34	26.59	3.81	4.86	769	Up2	.	.	BCL7C,CTF1,CTF2P,FBXL19,FBXL19-AS1	ENSG00000099364.16,ENSG00000099385.11,ENSG00000150281.6,ENSG00000230447.2,ENSG00000260852.1	BCL7C	ENSG00000099385.11	18290	chr16:30886617-30886792	208	0	9.9	0	0	9.7	CTF1	1.14	0.04	0.18
chr16:30913525-30914117	0.99	2.62	4.45	0	0	7.66	7.61	6.72	11.38	17.45	15.26	3.27	4.07	592	Up	.	.	BCL7C,CTF1,CTF2P,FBXL19,FBXL19-AS1,ORAI3	ENSG00000099364.16,ENSG00000099385.11,ENSG00000150281.6,ENSG00000175938.6,ENSG00000230447.2,ENSG00000260852.1	CTF1	ENSG00000150281.6	5566	chr16:30913598-30913938	101	15.1	14.6	15.8	13.3	17.1	CTF2P	-1.93	0.63	NA
chr16:30886204-30886973	1.21	3.77	6.69	0	0	11.69	13.96	9.71	24.36	29.34	26.59	3.81	4.86	769	Up2	.	.	BCL7C,CTF1,CTF2P,FBXL19,FBXL19-AS1	ENSG00000099364.16,ENSG00000099385.11,ENSG00000150281.6,ENSG00000230447.2,ENSG00000260852.1	BCL7C	ENSG00000099385.11	18290	chr16:30886617-30886792	208	0	9.9	0	0	9.7	CTF2P	-1.93	0.63	NA
chr6:132230878-132231467	-0.29	2.3	-1.29	0.21	0.37	8.41	11.03	8.54	7.55	7.61	7.03	3.53	3.28	589	Other	.	.	CTGF,ENPP1	ENSG00000118523.5,ENSG00000197594.11	CTGF	ENSG00000118523.5	41046	chr6:132231094-132231385	54	16.5	11.2	16.9	18.5	15.5	CTGF	0.78	0.02	0.1
chr6:132238387-132239288	0.06	5.72	0.46	0.65	0.77	54.91	63.54	54.23	56.98	60.18	61.13	5.9	5.95	901	Other	.	.	CTGF	ENSG00000118523.5	CTGF	ENSG00000118523.5	33225	chr6:132238510-132238747	92	0	0	0	0	0	CTGF	0.78	0.02	0.1
chr18:46201724-46201957	-0.14	0.87	-0.44	0.66	0.78	8.29	9.67	6.62	8.67	5.83	7	3.38	3.23	233	Other	.	.	CTIF	ENSG00000134030.13	CTIF	ENSG00000134030.13	16927	chr18:46201602-46202036	139	20.8	14.8	19.1	20	20.3	CTIF	-0.49	0.21	0.46
chr18:46276818-46277532	0.35	4.71	1.97	0.06	0.16	27.65	38.42	32.51	32.08	49.87	42.88	5.12	5.44	714	Other	.	.	CTIF	ENSG00000134030.13	CTIF	ENSG00000134030.13	9022	chr18:46276988-46277124	51	0	0	0	0	0	CTIF	-0.49	0.21	0.46
chr5:137933504-137934107	-0.02	3.73	-0.13	0.89	0.94	22.99	23.96	19.92	22.57	24.34	18.73	4.62	4.59	603	Other	.	.	CTNNA1,HSPA9,snoU13	ENSG00000044115.20,ENSG00000113013.12,ENSG00000238745.1	CTNNA1	ENSG00000044115.20	12550	chr5:137933721-137933921	61	0	0	0	0	0	CTNNA1	0.59	0	0
chr1:9935062-9935335	-0.54	0.82	-1.43	0.17	0.32	7.08	9.71	6.54	9.38	4.98	2.76	3.32	2.92	273	Other	.	.	CTNNBIP1	ENSG00000178585.14	CTNNBIP1	ENSG00000178585.14	2899	chr1:9934914-9935479	63	20.9	9.1	18.7	19.4	19.5	CTNNBIP1	0.31	0.16	0.4
chr20:36433013-36433615	0.78	3.31	3.36	0	0.02	10.74	16.95	11.19	14.77	27.77	23.34	3.91	4.56	602	Up	.	.	CTNNBL1	ENSG00000132792.18	CTNNBL1	ENSG00000132792.18	27338	chr20:36433150-36433279	68	0	0	0	0	0	CTNNBL1	0.1	0.45	0.69
chr5:10987170-10987881	-0.28	5.32	-2.07	0.05	0.14	64.27	61.7	59.47	48.33	50.46	53.82	6	5.73	711	Other	.	.	CTNND2	ENSG00000169862.18	CTNND2	ENSG00000169862.18	30291	chr5:10987447-10987624	37	0	11.5	0	0	0	CTNND2	0.97	0.15	0.39
NA	NA	NA	NA	NA	NA	NA	NA	NA	NA	NA	NA	NA	NA	NA	NA	NA	NA	NA	NA	NA	NA	NA	NA	NA	NA	NA	NA	NA	NA	CTPS1	NA	NA	NA
chr11:10757118-10757720	-0.28	3.43	-1.41	0.17	0.33	19.95	24	16.18	17.68	17.16	13.76	4.47	4.2	602	Other	.	.	CTR9,MRVI1,Y_RNA	ENSG00000072952.18,ENSG00000198730.7,ENSG00000206858.1	Y_RNA	ENSG00000206858.1	9668	chr11:10757277-10757729	444	19.8	16.9	20.7	18.8	19.1	CTR9	0.41	0.01	0.08
chr11:10814031-10814423	0.32	1.35	1.08	0.29	0.46	4.5	5.07	7.87	6.19	8.32	7.04	3	3.24	392	Other	.	.	CTR9,EIF4G2,ZBED5	ENSG00000110321.15,ENSG00000198730.7,ENSG00000236287.7	EIF4G2	ENSG00000110321.15	6485	chr11:10814051-10814318	57	16.8	16.2	15.7	15.1	18.4	CTR9	0.41	0.01	0.08
chr8:11759839-11760366	0.22	3.07	1.11	0.28	0.45	16.1	14.33	13.55	14.06	16.76	20.95	4.08	4.27	527	Other	.	.	CTSB,OR7E158P,OR7E161P	ENSG00000164733.20,ENSG00000206014.6,ENSG00000254948.1	OR7E158P	ENSG00000254948.1	17952	chr8:11759864-11760184	261	15	0	14	13.5	15.7	CTSB	0.53	0.02	0.1
chr8:11716213-11716749	0.33	4.99	2.19	0.04	0.12	54.85	59.1	46.03	61.34	70.74	66.24	5.79	6.09	536	UpNoFDR	.	.	CTSB,FDFT1	ENSG00000079459.12,ENSG00000164733.20	CTSB	ENSG00000164733.20	3228	chr8:11716318-11716575	47	0	0	0	0	0	CTSB	0.53	0.02	0.1
chr20:57607268-57607884	0.93	5.36	5.61	0	0	44.59	53.57	47.3	71.97	119.13	89.01	5.66	6.55	616	Up	.	.	CTSZ,NELFCD,PRELID3B,TUBB1	ENSG00000101158.12,ENSG00000101160.13,ENSG00000101162.3,ENSG00000101166.15	PRELID3B	ENSG00000101166.15	9903	chr20:57607338-57607667	188	8.6	12.1	0	0	11.2	CTSZ	0.17	0.53	0.75
chr11:70313263-70313705	1.25	3.98	5.2	0	0	23	31.78	17.08	40.24	83.32	47.69	4.68	5.82	442	Up2	.	.	CTTN,SHANK2	ENSG00000085733.15,ENSG00000162105.16	SHANK2	ENSG00000162105.16	7570	chr11:70313330-70313705	72	11.2	0	12.9	10.5	10.5	CTTN	0.27	0.38	0.64
chr16:88803921-88804173	0.18	0.51	0.5	0.62	0.75	6.67	4.73	4.19	8.02	4.85	4.98	2.89	3.02	252	Other	.	.	CTU2,PIEZO1,RNF166	ENSG00000103335.19,ENSG00000158717.10,ENSG00000174177.12	PIEZO1	ENSG00000103335.19	4534	chr16:88803726-88804154	52	0	10.6	8.8	0	9.4	CTU2	-0.6	0	0.02
chr17:55910481-55911021	0.31	2.97	1.46	0.16	0.31	9.8	15.22	14.88	15.97	16.86	15.1	3.94	4.19	540	Other	.	.	CUEDC1,MRPS23	ENSG00000180891.12,ENSG00000181610.12	MRPS23	ENSG00000181610.12	16337	chr17:55910669-55911044	147	20.5	9.9	19.1	19.2	19.6	CUEDC1	0.5	0.27	0.53
NA	NA	NA	NA	NA	NA	NA	NA	NA	NA	NA	NA	NA	NA	NA	NA	NA	NA	NA	NA	NA	NA	NA	NA	NA	NA	NA	NA	NA	NA	CUL1	NA	NA	NA
chr6:43142118-43142716	1.14	4.65	6.56	0	0	26.41	27.26	30.94	49.12	78.63	62.52	4.93	6.01	598	Up2	.	.	CUL9,PTK7,SRF	ENSG00000112655.15,ENSG00000112658.7,ENSG00000112659.13	SRF	ENSG00000112658.7	3081	chr6:43142151-43142499	90	12.5	0	13.4	12.5	13.3	CUL9	-0.44	0.01	0.06
chr7:101922885-101923097	-0.23	0.36	-0.59	0.56	0.71	6.34	9.38	4.59	5.08	5.77	4.73	3.15	2.9	212	Other	.	.	CUX1,SH2B2	ENSG00000160999.8,ENSG00000257923.9	SH2B2	ENSG00000160999.8	5309	chr7:101922755-101923037	60	24.8	16.9	24	23	23.9	CUX1	0.16	0.41	0.66
chr7:101499812-101500663	0.66	5.05	4.14	0	0	33.17	31.61	28.23	41.01	60.36	46.59	5.05	5.67	851	Up	.	.	CUX1	ENSG00000257923.9	CUX1	ENSG00000257923.9	37611	chr7:101499932-101500470	170	13.1	10.7	14.6	15.1	14.8	CUX1	0.16	0.41	0.66
chr7:101705250-101705818	0.89	3.68	4.7	0	0	20.26	17.27	12.86	28.47	30.86	32.25	4.24	5.04	568	Up	.	.	CUX1	ENSG00000257923.9	CUX1	ENSG00000257923.9	41816	chr7:101705359-101705584	78	12.2	9.7	12.6	13.7	11.7	CUX1	0.16	0.41	0.66
chr3:39329949-39330364	-0.2	3.05	-1.02	0.32	0.49	21.66	22.35	20.14	16.23	22.92	16.93	4.57	4.38	415	Other	.	.	CCR8,CX3CR1,HNRNPA1P21	ENSG00000168329.13,ENSG00000179934.6,ENSG00000228168.1	CX3CR1	ENSG00000168329.13	6724	chr3:39329964-39330140	468	18.9	10	16.7	16.1	14.4	CX3CR1	1.52	0.22	0.47
chr4:78539803-78540151	-1.14	2.32	-4.61	0	0	16.9	25.14	22.62	8.91	10.93	8.65	4.56	3.56	348	Down2	.	.	CXCL13	ENSG00000156234.7	CXCL13	ENSG00000156234.7	12817	chr4:78539883-78540003	20	19.5	9.2	21	19.8	18.5	CXCL13	-1.74	0	0.01
chr17:4624988-4625513	1.39	1.98	4.68	0	0	3.2	7.32	4.33	8.21	14.24	13.86	2.82	3.82	525	Up2	.	.	ARRB2,CXCL16,MED11,PELP1,TM4SF5,ZMYND15	ENSG00000141456.14,ENSG00000141480.17,ENSG00000141497.13,ENSG00000142484.6,ENSG00000161920.9,ENSG00000161921.14	ARRB2	ENSG00000141480.17	4257	chr17:4625100-4625251	73	0	0	9.8	0	0	CXCL16	0.25	0.67	0.84
chr19:42942704-42942912	-0.56	0.28	-1.42	0.17	0.32	8.48	5.1	7.02	4.53	5.88	3.62	3.18	2.79	208	Other	.	.	CNFN,CXCL17,LIPE,LIPE-AS1	ENSG00000079435.9,ENSG00000105427.9,ENSG00000189377.8,ENSG00000213904.8	CXCL17	ENSG00000189377.8	4092	chr19:42942588-42942785	101	14.3	0	12.1	14.1	10.7	CXCL17	1.88	0.48	NA
chr19:42970087-42970365	0.58	1.9	2.25	0.04	0.11	10.88	10.96	10.51	15.51	21.51	12.64	3.71	4.21	278	UpNoFDR	.	.	CEACAM1,CXCL17,LIPE,LIPE-AS1	ENSG00000079385.21,ENSG00000079435.9,ENSG00000189377.8,ENSG00000213904.8	LIPE-AS1	ENSG00000213904.8	5087	chr19:42970191-42970392	13	0	0	0	0	0	CXCL17	1.88	0.48	NA
chr4:75000007-75000322	-1.87	1.38	-5.94	0	0	16.53	16.83	13.91	4.71	3.02	4.78	4.17	2.68	315	Down2	.	.	CXCL2,MTHFD2L	ENSG00000081041.8,ENSG00000163738.18	MTHFD2L	ENSG00000163738.18	8852	chr4:75000080-75000190	150	15.4	9.6	14.9	15	15.3	CXCL2	-1.06	0.68	NA
chr11:118798851-118799117	0.77	2.92	3.55	0	0.01	19.58	27.4	19.22	34.95	44.96	30.66	4.59	5.27	266	Up	.	.	BCL9L,CXCR5,FOXR1,UPK2,Y_RNA	ENSG00000110375.2,ENSG00000160683.4,ENSG00000176302.12,ENSG00000186174.12,ENSG00000222529.1	BCL9L	ENSG00000186174.12	2535	chr11:118798772-118799270	213	20.6	14.3	21	19.8	21.4	CXCR5	1.71	0.28	NA
chr11:118799231-118799618	1.1	3.85	5.47	0	0	24.96	28.77	22.86	40.04	70.58	55.44	4.79	5.81	387	Up2	.	.	BCL9L,CXCR5,FOXR1,UPK2,Y_RNA	ENSG00000110375.2,ENSG00000160683.4,ENSG00000176302.12,ENSG00000186174.12,ENSG00000222529.1	BCL9L	ENSG00000186174.12	2915	chr11:118798772-118799270	213	20.6	14.3	21	19.8	21.4	CXCR5	1.71	0.28	NA
chrX:20008752-20009591	0.01	4.22	0.04	0.97	0.98	19.72	28.12	19.93	19.27	29.16	19.14	4.62	4.61	839	Other	.	.	CXorf23,MAP7D2,Y_RNA	ENSG00000173681.16,ENSG00000184368.15,ENSG00000206663.1	Y_RNA	ENSG00000206663.1	5476	chrX:20009280-20009576	310	21.5	19.6	22.5	20	25.1	CXorf23	0.61	0	0
chrX:118650311-118650598	-0.28	1.3	-0.92	0.37	0.54	8.2	12.93	7.92	6.57	9	6.99	3.56	3.29	287	Other	.	.	CXorf56,SLC25A5,SLC25A5-AS1	ENSG00000005022.5,ENSG00000018610.13,ENSG00000224281.4	CXorf56	ENSG00000018610.13	26132	chrX:118650187-118650369	170	13.3	0	15	13.5	11.2	CXorf56	-0.13	0.43	0.67
[truncated: 5,625 more rows]
