# Supplementary material for: Acute depletion of CTCF rewires genome-wide chromatin accessibility
Source: Genome Biol. 2021 Aug 24;22:244. doi: 10.1186/s13059-021-02466-0 (PMC8386078; doi:10.1186/s13059-021-02466-0)
Supplement: Supplementary file 6 — Additional file 6: Supplementary Table-Tables S5. MAGeCK analysis of CRISPR screen. [file 13059_2021_2466_MOESM6_ESM.xls]

## Sheet: Elife. 2020 Oct 1;9 e57858. 
raw data were from Elife. 2020 Oct 1;9 e57858.
id	num	neg|score	neg|p-value	neg|fdr	neg|rank	neg|goodsgrna	neg|lfc	pos|score	pos|p-value	pos|fdr	pos|rank	pos|goodsgrna	pos|lfc
ZFP64	7	2.7747e-09	2.8467e-06	0.00099	1	6	-1.6979	0.99983	0.99982	0.999997	1729	0	-1.6979
PAX5	7	4.6705e-09	2.8467e-06	0.00099	2	7	-2.5028	1	1	0.999997	1739	0	-2.5028
ZBTB1	7	2.3607e-08	2.8467e-06	0.00099	3	7	-1.7579	1	1	0.999997	1738	0	-1.7579
YY1	7	8.4279e-08	2.8467e-06	0.00099	4	6	-1.6102	0.01874	0.066019	0.825949	132	1	-1.6102
HIVEP2	7	2.6504e-07	2.8467e-06	0.00099	5	7	-2.1296	1	1	0.999997	1736	0	-2.1296
BPTF	7	1.4398e-06	8.5402e-06	0.001856	6	6	-2.0332	0.99853	0.99844	0.999997	1712	0	-2.0332
DOT1L	7	1.7486e-06	8.5402e-06	0.001856	7	7	-1.7	0.99991	0.99988	0.999997	1731	0	-1.7
BCL11A	8	1.7713e-06	8.5402e-06	0.001856	8	8	-1.2111	1	1	0.999997	1737	0	-1.2111
TWIST1	7	3.1931e-06	1.4234e-05	0.002475	9	6	-1.0115	0.99965	0.99963	0.999997	1726	0	-1.0115
SNAPC2	7	3.2673e-06	1.4234e-05	0.002475	10	6	-1.1686	0.99955	0.99948	0.999997	1723	0	-1.1686
SNAPC5	7	6.6969e-06	2.5621e-05	0.00405	11	5	-1.4284	0.96695	0.9673	0.999997	1624	0	-1.4284
CENPA	7	8.7921e-06	3.1314e-05	0.004189	12	5	-1.3922	0.81453	0.83919	0.999997	1408	1	-1.3922
ERG	7	9.3932e-06	3.1314e-05	0.004189	13	6	-1.5333	0.9973	0.99716	0.999997	1711	0	-1.5333
DRAP1	7	1.5338e-05	7.1169e-05	0.00884	14	5	-1.4488	0.66498	0.77465	0.999997	1305	1	-1.4488
PA2G4	7	2.0655e-05	0.00011672	0.012522	15	5	-1.4076	0.95482	0.95551	0.999997	1598	0	-1.4076
DR1	7	2.2463e-05	0.00012241	0.012522	16	5	-1.3715	0.9882	0.98834	0.999997	1677	0	-1.3715
GTF3A	6	2.3669e-05	0.00013949	0.013476	17	6	-1.4029	0.99981	0.9998	0.999997	1728	0	-1.4029
USF2	7	2.7074e-05	0.00015657	0.01433	18	7	-1.4191	0.99997	0.99998	0.999997	1735	0	-1.4191
MTERF4	4	2.8059e-05	0.00011672	0.012522	19	4	-1.6641	0.99997	0.99996	0.999997	1734	0	-1.6641
MEF2C	6	3.4753e-05	0.0002192	0.019059	20	6	-1.031	0.99997	0.99996	0.999997	1733	0	-1.031
FOXD4L6	7	4.4513e-05	0.00025336	0.020981	21	5	-1.0738	0.8998	0.9001	0.999997	1509	1	-1.0738
NFATC3	7	5.088e-05	0.00028752	0.022727	22	6	-1.4947	0.99313	0.9931	0.999997	1700	0	-1.4947
ZC3H8	7	5.5251e-05	0.00033307	0.024546	23	5	-1.5833	0.69078	0.78406	0.999997	1320	1	-1.5833
SREBF2	7	5.7238e-05	0.00033876	0.024546	24	6	-1.2799	0.98201	0.98202	0.999997	1654	0	-1.2799
ZFAT	7	6.0716e-05	0.00036723	0.025545	25	6	-1.4019	0.99964	0.99962	0.999997	1725	0	-1.4019
ZBTB7A	7	6.1987e-05	0.00039	0.026085	26	7	-1.2737	0.99994	0.99995	0.999997	1732	0	-1.2737
NRF1	7	6.8235e-05	0.00042417	0.027319	27	6	-1.9278	0.24245	0.43072	0.999997	709	1	-1.9278
IKZF1	7	7.102e-05	0.00044694	0.027758	28	6	-1.7687	0.99901	0.9989	0.999997	1718	0	-1.7687
SRCAP	7	8.2693e-05	0.00052095	0.031239	29	5	-1.5554	0.95924	0.95988	0.999997	1607	0	-1.5554
PRDM10	7	9.085e-05	0.00058928	0.033571	30	4	-0.49394	0.99916	0.99904	0.999997	1720	0	-0.49394
CEBPZ	7	9.3806e-05	0.00060066	0.033571	31	6	-1.4473	0.99682	0.99671	0.999997	1710	0	-1.4473
KMT2A	7	9.9657e-05	0.00061774	0.033571	32	6	-0.9437	0.86116	0.86861	0.999997	1457	1	-0.9437
ZFX	7	0.00013227	0.00078286	0.041254	33	6	-1.2342	0.98809	0.98823	0.999997	1676	0	-1.2342
KMT2B	7	0.00015943	0.00093089	0.047612	34	5	-1.504	0.99958	0.99952	0.999997	1724	0	-1.504
PIN1	7	0.00018137	0.0010334	0.051344	35	6	-1.0171	0.9056	0.90595	0.999997	1521	0	-1.0171
LEF1	7	0.00026065	0.001523	0.07357	36	6	-1.0992	0.9999	0.99987	0.999997	1730	0	-1.0992
THAP1	7	0.00026787	0.0015799	0.074257	37	6	-0.89671	0.84514	0.85755	0.999997	1441	1	-0.89671
SP1	7	0.00033937	0.00195	0.089239	38	6	-0.72553	0.99976	0.99974	0.999997	1727	0	-0.72553
ZNF574	7	0.00038374	0.0022005	0.098121	39	5	-1.5762	0.9987	0.99857	0.999997	1714	0	-1.5762
ZBTB11	7	0.00040372	0.0023087	0.100371	40	5	-1.0092	0.92562	0.92643	0.999997	1552	0	-1.0092
MNT	7	0.00048047	0.0026219	0.108557	41	5	-1.2507	0.61798	0.74789	0.999997	1252	1	-1.2507
FOXG1	7	0.00049746	0.0026902	0.108796	42	6	-0.9386	0.97963	0.9794	0.999997	1646	0	-0.9386
E4F1	6	0.00052339	0.0025934	0.108557	43	5	-1.1404	0.97856	0.97819	0.999997	1644	0	-1.1404
MAX	7	0.00062496	0.0033449	0.127314	44	5	-1.3605	0.95708	0.95789	0.999997	1603	0	-1.3605
ZNF384	7	0.00062682	0.0033506	0.127314	45	5	-0.88715	0.97289	0.97325	0.999997	1634	0	-0.88715
SP110	7	0.00063057	0.0033677	0.127314	46	5	-0.49559	0.76474	0.81402	0.999997	1366	1	-0.49559
HOXC9	7	0.00073435	0.0039086	0.144618	47	6	-0.53162	0.99904	0.99893	0.999997	1719	0	-0.53162
TBP	7	0.00077594	0.0041192	0.149237	48	4	-1.1074	0.29167	0.49131	0.999997	806	2	-1.1074
SMAD4	7	0.00087214	0.0044836	0.159123	49	5	-0.8452	0.98947	0.98963	0.999997	1681	0	-0.8452
EBF1	7	0.00099481	0.0050701	0.176337	50	5	-1.1964	0.98393	0.98404	0.999997	1661	0	-1.1964
BRF2	7	0.0011043	0.0055142	0.188022	51	6	-1.4513	0.9903	0.99047	0.999997	1686	0	-1.4513
ZNF407	7	0.0011833	0.0059184	0.197925	52	5	-1.4569	0.71059	0.79168	0.999997	1331	1	-1.4569
TFAP4	7	0.0013198	0.0065447	0.214739	53	4	-0.37228	0.90091	0.90119	0.999997	1510	1	-0.37228
MYSM1	7	0.0013611	0.0067098	0.21608	54	5	-0.75663	0.11331	0.26515	0.988036	448	1	-0.75663
ZNF131	7	0.0014502	0.0070571	0.218256	55	3	0.04196	0.88468	0.88664	0.999997	1487	1	0.04196
SRF	7	0.0014579	0.0070969	0.218256	56	3	-0.30742	0.78006	0.82131	0.999997	1376	1	-0.30742
ADNP	7	0.001471	0.0071539	0.218256	57	5	-0.59698	0.98957	0.98974	0.999997	1682	0	-0.59698
ZNF280B	7	0.0017584	0.0084805	0.247277	58	4	-0.64456	0.50851	0.66043	0.999997	1099	2	-0.64456
ZNF606	7	0.0017702	0.0085317	0.247277	59	3	-0.16688	0.92067	0.92144	0.999997	1545	0	-0.16688
ZFHX2	7	0.0019295	0.0090783	0.258805	60	4	-1.3982	0.98346	0.98351	0.999997	1660	0	-1.3982
VEZF1	7	0.0020966	0.0097273	0.272836	61	4	-0.92203	0.98834	0.98847	0.999997	1678	0	-0.92203
PAX6	7	0.0021659	0.0099551	0.274792	62	4	-0.4583	0.86709	0.87291	0.999997	1465	1	-0.4583
PKNOX1	7	0.0026071	0.011544	0.31366	63	4	-0.87603	0.92003	0.92085	0.999997	1543	0	-0.87603
SNAPC4	7	0.0030277	0.013007	0.341732	64	5	-0.62147	0.98961	0.98977	0.999997	1683	0	-0.62147
KDM2A	7	0.0030706	0.013161	0.341732	65	3	-0.44864	0.25602	0.44764	0.999997	732	1	-0.44864
OVOL3	6	0.0032967	0.013166	0.341732	66	4	-0.58964	0.21716	0.39476	0.990949	661	2	-0.58964
ZNF687	7	0.0034931	0.014692	0.375728	67	4	-0.58039	0.98181	0.9818	0.999997	1652	0	-0.58039
NCOA2	7	0.0036423	0.015273	0.37942	68	5	-0.70405	0.47346	0.63419	0.999997	1054	2	-0.70405
GTF2I	7	0.0038452	0.016127	0.394994	69	4	-0.53078	0.98701	0.98708	0.999997	1670	0	-0.53078
DMRTA1	7	0.0039676	0.016548	0.399684	70	5	-0.52965	0.99571	0.9956	0.999997	1708	0	-0.52965
HMGA1	7	0.0047022	0.019218	0.457819	71	4	-0.76895	0.60584	0.73777	0.999997	1233	2	-0.76895
HMGA2	7	0.0048619	0.019748	0.458944	72	4	-0.33923	0.82646	0.84626	0.999997	1425	1	-0.33923
CDC5L	7	0.0048879	0.019793	0.458944	73	5	-0.63269	0.57476	0.71234	0.999997	1191	2	-0.63269
PRR12	7	0.0049871	0.020101	0.45994	74	5	-0.56297	0.038299	0.11457	0.913957	205	2	-0.56297
EBF4	7	0.0051961	0.020756	0.464268	75	4	-0.34679	0.60224	0.73469	0.999997	1225	1	-0.34679
GTF2B	7	0.0052107	0.020824	0.464268	76	5	-0.73385	0.99921	0.99909	0.999997	1721	0	-0.73385
MZF1	7	0.0058142	0.022931	0.498453	77	5	-0.53563	0.97839	0.97826	0.999997	1643	0	-0.53563
IRF2	7	0.0060078	0.023614	0.506967	78	5	-0.72344	0.95412	0.95488	0.999997	1596	0	-0.72344
CTCF	7	0.006289	0.02465	0.52276	79	5	-0.64805	0.99546	0.99532	0.999997	1707	0	-0.64805
EGR2	7	0.0064576	0.025179	0.527556	80	5	-0.53863	0.87831	0.88145	0.999997	1478	1	-0.53863
FOXD4L5	5	0.0064741	0.022703	0.498453	81	3	-1.2478	0.9773	0.97767	0.999997	1641	0	-1.2478
MEF2D	7	0.0065703	0.025532	0.528583	82	4	-0.43801	0.87068	0.87557	0.999997	1467	1	-0.43801
ZNF706	7	0.0067365	0.026176	0.535527	83	4	-0.63599	0.26605	0.46002	0.999997	759	2	-0.63599
MYB	7	0.0070921	0.027349	0.548961	84	3	-0.0036151	0.11777	0.27081	0.990633	457	2	-0.0036151
ZNF200	7	0.007153	0.027548	0.548961	85	5	-0.6239	0.94702	0.94778	0.999997	1582	0	-0.6239
ZNF705E	7	0.0074345	0.028561	0.548961	86	4	-0.53614	0.98775	0.98787	0.999997	1674	0	-0.53614
TSHZ2	7	0.0075008	0.028727	0.548961	87	5	-0.55524	0.9987	0.99857	0.999997	1713	0	-0.55524
ZNF746	6	0.0077174	0.028658	0.548961	88	2	-0.089098	0.99285	0.99273	0.999997	1699	0	-0.089098
ZBTB12	6	0.0077196	0.028658	0.548961	89	4	-0.6042	0.85906	0.85974	0.999997	1455	1	-0.6042
ZNF410	7	0.0077489	0.029712	0.557277	90	5	-0.51019	0.60438	0.73651	0.999997	1227	2	-0.51019
THAP11	7	0.0077805	0.029803	0.557277	91	4	-0.82624	0.96705	0.96741	0.999997	1625	0	-0.82624
DNMT1	7	0.0085221	0.032279	0.597167	92	5	-0.83684	0.98092	0.98066	0.999997	1649	0	-0.83684
ZNF595	1	0.0085391	0.0082926	0.247277	93	1	-2.8067	0.99146	0.99164	0.999997	1689	0	-2.8067
ZFP1	7	0.008947	0.033811	0.618916	94	3	-0.20955	0.16346	0.33077	0.990949	555	2	-0.20955
SOHLH1	7	0.0091308	0.034369	0.622576	95	5	-0.38088	0.9021	0.90242	0.999997	1513	1	-0.38088
YBX1	7	0.0094339	0.03532	0.629713	96	3	-0.24162	0.87532	0.87904	0.999997	1475	1	-0.24162
ZNF592	7	0.0095502	0.035667	0.629713	97	5	-0.4618	0.99877	0.99865	0.999997	1716	0	-0.4618
FOXE1	7	0.0095973	0.035849	0.629713	98	5	-0.59474	0.59287	0.72703	0.999997	1211	1	-0.59474
ZNF620	7	0.0099427	0.037113	0.644398	99	3	-0.044157	0.069722	0.18241	0.949302	319	3	-0.044157
ARID2	7	0.010061	0.037426	0.644398	100	4	-0.53026	0.8651	0.8714	0.999997	1463	1	-0.53026
POU5F2	7	0.010474	0.038758	0.654379	101	4	-0.57782	0.36452	0.55519	0.999997	913	2	-0.57782
SOX7	7	0.010904	0.040256	0.673125	102	4	-0.37186	0.84045	0.8546	0.999997	1435	1	-0.37186
TOPORS	7	0.0126	0.046069	0.740408	103	5	-0.36895	0.36693	0.55698	0.999997	918	1	-0.36895
TERF2	7	0.012607	0.046075	0.740408	104	4	-0.99697	0.99944	0.99936	0.999997	1722	0	-0.99697
ZNF230	7	0.012629	0.046097	0.740408	105	3	0.044448	0.5425	0.68677	0.999997	1146	1	0.044448
ZBED1	7	0.012741	0.046479	0.740408	106	5	-0.55235	0.99218	0.99225	0.999997	1695	0	-0.55235
ATMIN	7	0.012986	0.047339	0.740408	107	5	-0.35377	0.82172	0.84319	0.999997	1419	1	-0.35377
KCMF1	7	0.013048	0.047492	0.740408	108	5	-0.49634	0.38512	0.57007	0.999997	946	1	-0.49634
AEBP2	7	0.013113	0.047686	0.740408	109	3	-0.16349	0.9326	0.93335	0.999997	1563	0	-0.16349
CHAMP1	7	0.01375	0.05002	0.763983	110	4	-0.50785	0.81541	0.83966	0.999997	1409	1	-0.50785
BBX	7	0.013763	0.050083	0.763983	111	5	-0.41961	0.91173	0.91237	0.999997	1531	0	-0.41961
MTERF3	4	0.013973	0.037944	0.646913	112	3	-0.65247	0.99407	0.99417	0.999997	1704	0	-0.65247
ZNF511	7	0.014087	0.051068	0.772234	113	5	-0.59422	0.9926	0.99265	0.999997	1697	0	-0.59422
TTF1	7	0.014246	0.051552	0.772832	114	3	-0.10814	0.26985	0.46468	0.999997	770	1	-0.10814
ZNF644	7	0.014727	0.053157	0.784737	115	2	-0.32507	0.99042	0.99061	0.999997	1687	0	-0.32507
HES1	7	0.014753	0.053248	0.784737	116	5	-0.43602	0.53388	0.68005	0.999997	1136	1	-0.43602
MYC	7	0.015096	0.054364	0.79445	117	4	-0.99026	0.62177	0.75087	0.999997	1257	1	-0.99026
FOXD4L3	1	0.015176	0.01513	0.37942	118	1	-2.4202	0.98482	0.98503	0.999997	1665	0	-2.4202
RBPJ	7	0.015533	0.05593	0.802913	119	4	-0.75637	0.53641	0.68199	0.999997	1139	2	-0.75637
VDR	7	0.015543	0.055941	0.802913	120	2	-0.11481	0.19125	0.36626	0.990949	607	3	-0.11481
ZNF394	7	0.015689	0.056329	0.802913	121	3	-0.39789	0.94682	0.94755	0.999997	1581	0	-0.39789
ZNF770	7	0.016119	0.057655	0.809765	122	4	-0.5757	0.76366	0.81351	0.999997	1364	1	-0.5757
MEIS1	7	0.01615	0.057741	0.809765	123	4	-0.89596	0.95332	0.954	0.999997	1593	0	-0.89596
HSF4	7	0.016848	0.05958	0.814394	124	4	-0.58086	0.86852	0.87401	0.999997	1466	1	-0.58086
ZFP91	7	0.01691	0.059716	0.814394	125	3	0.042692	0.10031	0.24365	0.979723	412	3	0.042692
NFYB	7	0.017138	0.060206	0.814394	126	4	-0.46455	0.13104	0.2884	0.990949	477	1	-0.46455
NPAS1	7	0.017451	0.060878	0.814394	127	3	-0.24878	0.81729	0.84065	0.999997	1411	1	-0.24878
ZNF621	7	0.017499	0.061014	0.814394	128	3	-0.28383	0.56541	0.70442	0.999997	1182	2	-0.28383
ZNF646	7	0.017533	0.061094	0.814394	129	4	-0.46961	0.8241	0.84479	0.999997	1424	1	-0.46961
ZNF891	7	0.017699	0.061493	0.814394	130	4	-0.55557	0.99165	0.99172	0.999997	1692	0	-0.55557
ZNF318	7	0.017815	0.061817	0.814394	131	2	-0.064202	0.15223	0.31647	0.990949	525	1	-0.064202
ZNF22	7	0.019608	0.066218	0.863123	132	2	-0.23678	0.37939	0.56584	0.999997	936	2	-0.23678
GABPA	7	0.01971	0.066509	0.863123	133	4	-0.5335	0.94811	0.9489	0.999997	1584	0	-0.5335
NKX2-5	7	0.020567	0.068604	0.870817	134	1	0.14227	0.083273	0.21002	0.966774	361	3	0.14227
DMRTB1	7	0.021783	0.071416	0.89995	135	3	0.012068	0.21765	0.39975	0.990949	664	3	0.012068
POU5F1	6	0.021812	0.067374	0.867465	136	4	-0.52839	0.99584	0.9959	0.999997	1709	0	-0.52839
SP8	6	0.021997	0.067841	0.867465	137	4	-0.68206	0.46491	0.61096	0.999997	1042	1	-0.68206
YY2	7	0.022391	0.072891	0.911924	138	3	-0.28087	0.019349	0.068006	0.844731	134	2	-0.28087
HOXB2	7	0.0233	0.075254	0.93476	139	4	-0.78398	0.7281	0.79853	0.999997	1340	1	-0.78398
KCNIP3	7	0.023605	0.075943	0.93533	140	1	0.33869	0.23541	0.42167	0.999997	695	3	0.33869
SMAD1	7	0.023824	0.076375	0.93533	141	4	-0.48673	0.98322	0.98328	0.999997	1659	0	-0.48673
ZNF335	7	0.024563	0.078066	0.94276	142	4	-0.65306	0.9888	0.989	0.999997	1679	0	-0.65306
MSC	7	0.024818	0.07863	0.943018	143	3	-0.039373	0.48021	0.63908	0.999997	1065	1	-0.039373
FOXQ1	7	0.025382	0.080053	0.953513	144	3	-0.21969	0.89324	0.8943	0.999997	1498	1	-0.21969
TCF23	7	0.0257	0.08089	0.956927	145	4	-0.69158	0.2596	0.45216	0.999997	741	3	-0.69158
HOXC10	6	0.025995	0.077992	0.94276	146	3	-0.12922	0.35297	0.51281	0.999997	899	2	-0.12922
PBX1	7	0.026959	0.083868	0.98545	147	4	-0.30006	0.9826	0.98263	0.999997	1657	0	-0.30006
TLX1	7	0.027711	0.08577	0.99998	148	3	0.25386	0.23596	0.4224	0.999997	698	3	0.25386
SP2	7	0.02835	0.087324	0.99998	149	4	-0.74643	0.67433	0.77802	0.999997	1309	1	-0.74643
HOXC13	7	0.029194	0.089465	0.99998	150	4	-0.44289	0.99157	0.99167	0.999997	1690	0	-0.44289
ZNF140	7	0.029264	0.08963	0.99998	151	3	-0.26742	0.52968	0.6765	0.999997	1126	1	-0.26742
SKOR1	7	0.029272	0.089647	0.99998	152	4	-0.56626	0.99497	0.99487	0.999997	1706	0	-0.56626
T	7	0.029319	0.089772	0.99998	153	4	-0.57925	0.95704	0.95783	0.999997	1602	0	-0.57925
CARF	7	0.030045	0.0916	0.99998	154	2	0.019153	0.53123	0.67789	0.999997	1131	2	0.019153
ZNF433	7	0.030259	0.092061	0.99998	155	3	-0.084526	0.94797	0.94874	0.999997	1583	0	-0.084526
CXXC1	7	0.030933	0.093689	0.99998	156	4	-0.648	0.90386	0.90423	0.999997	1517	1	-0.648
ZNF705B	7	0.031001	0.093826	0.99998	157	3	-0.044788	0.38804	0.57226	0.999997	950	2	-0.044788
TCF7	7	0.032029	0.096417	0.99998	158	3	-0.41529	0.95385	0.95456	0.999997	1595	0	-0.41529
PDX1	7	0.032866	0.098517	0.99998	159	3	0.62801	0.048767	0.13748	0.929401	238	4	0.62801
ZNF347	7	0.033077	0.099013	0.99998	160	3	-0.097992	0.20816	0.38786	0.990949	641	2	-0.097992
HINFP	7	0.033148	0.099218	0.99998	161	3	-0.32384	0.84275	0.85601	0.999997	1437	1	-0.32384
ZBTB3	7	0.033359	0.099747	0.99998	162	4	-0.53287	0.83812	0.85332	0.999997	1432	1	-0.53287
ZIC1	7	0.033461	0.099929	0.99998	163	4	-0.38039	0.99403	0.99398	0.999997	1703	0	-0.38039
ZNF513	7	0.033554	0.10016	0.99998	164	3	-0.18354	0.40894	0.5871	0.999997	984	2	-0.18354
ZNF324B	7	0.033939	0.10102	0.99998	165	2	0.061912	0.41588	0.59225	0.999997	993	1	0.061912
ZNF346	7	0.034716	0.10265	0.99998	166	4	-0.53775	0.93217	0.93296	0.999997	1562	0	-0.53775
CGGBP1	7	0.035523	0.10442	0.99998	167	3	-0.18184	0.26504	0.45871	0.999997	757	3	-0.18184
ATOH7	7	0.035642	0.10471	0.99998	168	4	-0.46436	0.56605	0.70496	0.999997	1183	1	-0.46436
MTF1	7	0.03567	0.10475	0.99998	169	3	-0.093634	0.55091	0.69316	0.999997	1159	2	-0.093634
ZFP62	7	0.035678	0.10475	0.99998	170	3	-0.00073041	0.57237	0.71023	0.999997	1189	1	-0.00073041
ZFP92	7	0.035744	0.10488	0.99998	171	4	-0.40522	0.3307	0.53188	0.999997	871	2	-0.40522
REXO4	7	0.035801	0.105	0.99998	172	4	-0.60205	0.8389	0.85377	0.999997	1433	1	-0.60205
PRDM2	7	0.036014	0.10563	0.99998	173	4	-0.49575	0.39321	0.576	0.999997	958	2	-0.49575
MITF	7	0.03655	0.1069	0.99998	174	4	-0.58298	0.88093	0.88341	0.999997	1479	1	-0.58298
TBX3	7	0.036822	0.1075	0.99998	175	2	-0.17967	0.38185	0.56737	0.999997	941	2	-0.17967
NFYC	7	0.036878	0.10762	0.99998	176	4	-0.69019	0.98085	0.9806	0.999997	1648	0	-0.69019
CREB5	7	0.037083	0.10808	0.99998	177	3	-0.11378	0.45274	0.61878	0.999997	1028	1	-0.11378
GLIS1	7	0.037146	0.10823	0.99998	178	4	-0.49849	0.31182	0.51545	0.999997	851	1	-0.49849
KLF6	7	0.037478	0.10899	0.99998	179	3	-0.083346	0.82044	0.84244	0.999997	1415	1	-0.083346
PBX3	7	0.037858	0.10988	0.99998	180	4	-0.5584	0.66595	0.77502	0.999997	1306	1	-0.5584
NKX2-8	7	0.038068	0.11033	0.99998	181	3	-0.51788	0.055318	0.15181	0.929401	269	2	-0.51788
NKX2-6	6	0.038645	0.11034	0.99998	182	4	-0.44733	0.14092	0.28532	0.990949	501	1	-0.44733
FOXO1	7	0.038676	0.1117	0.99998	183	2	0.32379	0.037309	0.11242	0.913957	198	4	0.32379
ZNF322	7	0.040047	0.11465	0.99998	184	4	-0.61504	0.94904	0.94984	0.999997	1587	0	-0.61504
HOXD1	7	0.040317	0.1152	0.99998	185	4	-0.5513	0.37146	0.56021	0.999997	923	2	-0.5513
FLYWCH1	7	0.040396	0.11532	0.99998	186	4	-0.5135	0.83124	0.84908	0.999997	1427	1	-0.5135
THAP3	7	0.040908	0.11651	0.99998	187	4	-0.44531	0.48514	0.64263	0.999997	1073	1	-0.44531
CENPT	7	0.041027	0.11676	0.99998	188	4	-0.61519	0.61449	0.74501	0.999997	1247	2	-0.61519
ZNF225	7	0.041551	0.11804	0.99998	189	4	-0.4662	0.20913	0.38911	0.990949	643	1	-0.4662
HOXA7	7	0.041666	0.11826	0.99998	190	3	-0.40984	0.38483	0.56983	0.999997	945	2	-0.40984
PRDM6	7	0.041669	0.11827	0.99998	191	3	0.2965	0.067515	0.17785	0.94884	309	4	0.2965
SREBF1	7	0.041956	0.11896	0.99998	192	4	-0.51509	0.99894	0.99882	0.999997	1717	0	-0.51509
ZNF692	7	0.042152	0.11938	0.99998	193	3	-0.31359	0.96165	0.96206	0.999997	1612	0	-0.31359
NFE2L3	7	0.042263	0.11976	0.99998	194	1	0.11277	0.19123	0.36621	0.990949	606	2	0.11277
SNAI3	7	0.043158	0.12165	0.99998	195	3	-0.17456	0.80406	0.8336	0.999997	1395	1	-0.17456
ZBTB4	7	0.043456	0.12241	0.99998	196	3	-0.36045	0.93895	0.93986	0.999997	1579	0	-0.36045
NKX6-2	7	0.043456	0.12241	0.99998	197	1	0.74896	0.0018875	0.0090384	0.540504	25	5	0.74896
NR2F2	7	0.044158	0.12401	0.99998	198	2	-0.10387	0.15062	0.3143	0.990949	521	3	-0.10387
THAP12/PRKRIR	7	0.044589	0.12493	0.99998	199	4	-0.51286	0.55157	0.69364	0.999997	1160	2	-0.51286
MBD3	7	0.044648	0.12509	0.99998	200	2	-0.072317	0.87365	0.87767	0.999997	1471	1	-0.072317
HHEX	7	0.045531	0.12702	0.99998	201	4	-0.58418	0.42365	0.59771	0.999997	999	1	-0.58418
CSRNP1	7	0.045839	0.12779	0.99998	202	3	-0.23271	0.5943	0.72822	0.999997	1213	1	-0.23271
NR2E1	7	0.046044	0.12835	0.99998	203	3	0.11396	0.011403	0.042311	0.742717	94	3	0.11396
SMAD9	6	0.046077	0.12824	0.99998	204	1	0.047703	0.61844	0.71416	0.999997	1254	1	0.047703
ZNF565	7	0.046434	0.12924	0.99998	205	2	-0.16612	0.54357	0.68747	0.999997	1148	2	-0.16612
CTRL00005	1	0.046677	0.047173	0.740408	206	1	-0.96103	0.95332	0.95298	0.999997	1594	0	-0.96103
HSFX1	7	0.047065	0.13068	0.99998	207	2	0.34548	0.094949	0.23353	0.979723	393	4	0.34548
IRF7	7	0.048057	0.13296	0.99998	208	4	-0.53516	0.85322	0.86306	0.999997	1449	1	-0.53516
ZNF615	6	0.048495	0.13241	0.99998	209	2	-0.38832	0.87373	0.87376	0.999997	1472	0	-0.38832
EMX2	7	0.04881	0.13465	0.99998	210	2	0.17242	0.60209	0.7346	0.999997	1224	2	0.17242
CUX1	7	0.048845	0.13471	0.99998	211	2	-0.26348	0.22942	0.41427	0.999183	686	1	-0.26348
SP6	7	0.049403	0.13601	0.99998	212	2	0.0364	0.59942	0.73225	0.999997	1220	1	0.0364
HOXB7	7	0.049949	0.13711	0.99998	213	3	-0.30937	0.75766	0.81053	0.999997	1359	1	-0.30937
ZNF793	7	0.049996	0.13721	0.99998	214	3	-0.26516	0.80128	0.83207	0.999997	1392	1	-0.26516
ZNF831	7	0.050207	0.1377	0.99998	215	4	-0.42603	0.98772	0.98782	0.999997	1673	0	-0.42603
ZNF837	7	0.050273	0.13781	0.99998	216	4	-0.56189	0.85489	0.86415	0.999997	1450	1	-0.56189
ZNF526	7	0.050393	0.13809	0.99998	217	3	-0.38199	0.81085	0.83723	0.999997	1403	1	-0.38199
ZNF461	7	0.050572	0.13855	0.99998	218	3	0.36156	0.13103	0.28839	0.990949	476	2	0.36156
ZSCAN23	7	0.050651	0.13876	0.99998	219	4	-0.35258	0.5242	0.6724	0.999997	1117	2	-0.35258
ZNF624	7	0.051181	0.13995	0.99998	220	2	-0.32703	0.96517	0.96558	0.999997	1622	0	-0.32703
ZNF28	6	0.051266	0.13684	0.99998	221	3	-0.34143	0.21654	0.39396	0.990949	659	2	-0.34143
ZSCAN22	7	0.051674	0.14113	0.99998	222	4	-0.43287	0.76113	0.81225	0.999997	1363	1	-0.43287
DNTTIP1	7	0.052193	0.14227	0.99998	223	3	-0.12107	0.92249	0.92337	0.999997	1549	0	-0.12107
FOXO3	7	0.052485	0.14304	0.99998	224	4	-0.6184	0.24811	0.43771	0.999997	720	2	-0.6184
ZNF391	7	0.052689	0.14351	0.99998	225	4	-0.5121	0.58536	0.72101	0.999997	1200	1	-0.5121
DLX6	7	0.052956	0.1441	0.99998	226	2	0.14264	0.15283	0.31716	0.990949	527	3	0.14264
L3MBTL3	7	0.053407	0.1451	0.99998	227	3	-0.45534	0.93782	0.9387	0.999997	1578	0	-0.45534
MAFF	7	0.053648	0.14571	0.99998	228	4	-0.44445	0.91033	0.91093	0.999997	1530	0	-0.44445
ZNF446	7	0.054548	0.14755	0.99998	229	4	-0.46824	0.83695	0.85263	0.999997	1430	1	-0.46824
ZNF416	7	0.055247	0.14914	0.99998	230	4	-0.40341	0.63687	0.76406	0.999997	1279	2	-0.40341
ZNF79	7	0.055599	0.14995	0.99998	231	4	-0.33185	0.92714	0.92788	0.999997	1554	0	-0.33185
HIC2	7	0.055801	0.15038	0.99998	232	3	0.32251	0.058608	0.15871	0.932449	284	3	0.32251
HOXB4	7	0.055908	0.15065	0.99998	233	2	-0.066807	0.588	0.72316	0.999997	1203	2	-0.066807
ZFHX4	7	0.056063	0.15103	0.99998	234	2	0.11249	0.79753	0.83015	0.999997	1387	1	0.11249
SOX10	7	0.056221	0.15136	0.99998	235	2	-0.049427	0.76545	0.81437	0.999997	1367	1	-0.049427
ZNF217	7	0.057087	0.15315	0.99998	236	3	-0.17585	0.012016	0.044418	0.742717	100	2	-0.17585
ZNF354C	7	0.057171	0.15333	0.99998	237	2	-0.045437	0.92998	0.93077	0.999997	1557	0	-0.045437
ZNF485	7	0.059637	0.15864	0.99998	238	3	0.18338	0.46956	0.63143	0.999997	1050	2	0.18338
ZNF783	6	0.059921	0.15155	0.99998	239	3	-0.36188	0.86305	0.86364	0.999997	1459	1	-0.36188
ESRRA	7	0.06022	0.16003	0.99998	240	2	0.020418	0.96685	0.9672	0.999997	1623	0	0.020418
ZNF772	7	0.060323	0.16022	0.99998	241	3	-0.36625	0.67076	0.77673	0.999997	1307	1	-0.36625
ZNF544	7	0.061033	0.16171	0.99998	242	2	0.23083	0.52874	0.67575	0.999997	1125	2	0.23083
NR1H2	7	0.061788	0.16346	0.99998	243	3	-0.20814	0.59658	0.72991	0.999997	1215	1	-0.20814
AKAP8L	7	0.061849	0.16357	0.99998	244	2	-0.29576	0.71251	0.79242	0.999997	1332	1	-0.29576
ZNF883	7	0.062849	0.16564	0.99998	245	4	-0.523	0.97353	0.9738	0.999997	1635	0	-0.523
ZNF658	7	0.063408	0.16686	0.99998	246	3	0.15509	0.056653	0.15463	0.929401	276	3	0.15509
HSF1	7	0.063536	0.16714	0.99998	247	4	-0.32648	0.59857	0.73157	0.999997	1219	1	-0.32648
ZNF787	7	0.064132	0.16844	0.99998	248	1	0.28684	0.002253	0.010593	0.541788	33	4	0.28684
ZFP42	7	0.06442	0.16917	0.99998	249	3	-0.32571	0.062961	0.16797	0.938515	297	2	-0.32571
ZNF333	7	0.064613	0.16954	0.99998	250	4	-0.51442	0.14468	0.30643	0.990949	506	2	-0.51442
KLF5	7	0.064768	0.16991	0.99998	251	4	-0.49995	0.89789	0.89845	0.999997	1504	1	-0.49995
FOXA3	7	0.065079	0.17054	0.99998	252	4	-0.41366	0.2447	0.43339	0.999997	714	2	-0.41366
ZNF670	7	0.065234	0.17093	0.99998	253	4	-0.32116	0.28326	0.48138	0.999997	791	2	-0.32116
CREM	7	0.065658	0.17201	0.99998	254	2	-0.034575	0.17686	0.34801	0.990949	580	3	-0.034575
IRX1	7	0.065993	0.17275	0.99998	255	3	0.10626	0.34614	0.54248	0.999997	888	2	0.10626
ZBTB48	7	0.066172	0.17314	0.99998	256	4	-0.48435	0.38334	0.56853	0.999997	943	2	-0.48435
SAFB	7	0.066802	0.17436	0.99998	257	4	-0.42396	0.91839	0.91921	0.999997	1541	0	-0.42396
ZNF701	7	0.067436	0.1759	0.99998	258	4	-0.30877	0.70694	0.79033	0.999997	1330	1	-0.30877
ATOH8	7	0.067679	0.1765	0.99998	259	3	-0.12245	0.56257	0.70215	0.999997	1177	2	-0.12245
ZNF835	7	0.067993	0.17721	0.99998	260	4	-0.40547	0.32921	0.53088	0.999997	866	2	-0.40547
PREB	7	0.06845	0.17815	0.99998	261	3	-0.28814	0.42673	0.59991	0.999997	1002	1	-0.28814
ZBTB38	7	0.069039	0.17938	0.99998	262	2	-0.14631	0.20099	0.37887	0.990949	627	1	-0.14631
AHDC1	7	0.06938	0.18011	0.99998	263	2	0.49188	0.0090788	0.03475	0.741337	75	4	0.49188
HOXA9	7	0.069386	0.18012	0.99998	264	3	-0.38308	0.22295	0.40653	0.997186	674	2	-0.38308
MXI1	7	0.069398	0.18015	0.99998	265	3	-0.28555	0.45477	0.62014	0.999997	1031	2	-0.28555
GLI4	7	0.07078	0.1831	0.99998	266	3	-0.35515	0.75433	0.80916	0.999997	1356	1	-0.35515
ZNF791	7	0.071097	0.18371	0.99998	267	3	-0.17029	0.97617	0.97616	0.999997	1637	0	-0.17029
DPF1	7	0.071132	0.18379	0.99998	268	1	0.063363	0.14535	0.30735	0.990949	508	3	0.063363
ZFHX3	7	0.071744	0.1851	0.99998	269	4	-0.48704	0.91296	0.91363	0.999997	1533	0	-0.48704
RFX4	7	0.071788	0.18522	0.99998	270	2	-0.16153	0.56088	0.70086	0.999997	1175	2	-0.16153
ZNF598	6	0.072241	0.17216	0.99998	271	3	-0.24479	0.45826	0.60528	0.999997	1036	1	-0.24479
ZNF540	7	0.073455	0.18875	0.99998	272	2	-0.050598	0.71905	0.79491	0.999997	1335	1	-0.050598
KAT7	7	0.074226	0.19048	0.99998	273	3	-0.39507	0.97708	0.977	0.999997	1639	0	-0.39507
NEUROG2	7	0.074401	0.19088	0.99998	274	2	0.33462	0.044199	0.12734	0.929401	224	4	0.33462
ZNF467	7	0.074577	0.19129	0.99998	275	3	-0.19794	0.90584	0.90616	0.999997	1523	0	-0.19794
STAT5B	7	0.075456	0.1931	0.99998	276	2	-0.13617	0.9206	0.92139	0.999997	1544	0	-0.13617
ETV5	7	0.075773	0.19385	0.99998	277	2	0.092387	0.29992	0.50132	0.999997	821	3	0.092387
RARA	7	0.076114	0.19445	0.99998	278	3	-0.47695	0.21553	0.39718	0.990949	656	2	-0.47695
ZNF101	7	0.076265	0.19474	0.99998	279	4	-0.39138	0.92318	0.92406	0.999997	1550	0	-0.39138
JUNB	7	0.076351	0.19494	0.99998	280	4	-0.29322	0.45163	0.618	0.999997	1026	1	-0.29322
GATA6	7	0.077226	0.19679	0.99998	281	3	-0.32049	0.63608	0.76331	0.999997	1278	2	-0.32049
AHR	7	0.077469	0.19735	0.99998	282	4	-0.45525	0.97154	0.97192	0.999997	1632	0	-0.45525
NR2F6	6	0.077803	0.18125	0.99998	283	3	-0.38209	0.055228	0.1507	0.929401	268	1	-0.38209
NEUROD1	7	0.078349	0.19928	0.99998	284	3	-0.25621	0.085001	0.21355	0.96835	367	2	-0.25621
SALL4	7	0.078664	0.19999	0.99998	285	2	-0.14689	0.31129	0.51488	0.999997	848	2	-0.14689
SOX13	7	0.07901	0.2007	0.99998	286	3	-0.12143	0.12609	0.28152	0.990949	471	1	-0.12143
ZNF195	7	0.07919	0.20114	0.99998	287	2	-0.061512	0.59544	0.72897	0.999997	1214	1	-0.061512
ZNF296	7	0.079818	0.20239	0.99998	288	2	-0.08015	0.26882	0.46333	0.999997	765	3	-0.08015
ZNF17	7	0.080395	0.20365	0.99998	289	3	-0.11784	0.99278	0.99278	0.999997	1698	0	-0.11784
HESX1	7	0.080959	0.20476	0.99998	290	3	-0.11347	0.39727	0.57875	0.999997	964	1	-0.11347
ANKZF1	7	0.08099	0.20484	0.99998	291	2	0.2897	0.31164	0.51525	0.999997	850	3	0.2897
NCOA3	7	0.08124	0.20534	0.99998	292	4	-0.54289	0.95786	0.9586	0.999997	1604	0	-0.54289
ZNF80	7	0.081329	0.2055	0.99998	293	4	-0.39509	0.99876	0.99863	0.999997	1715	0	-0.39509
SKI	7	0.081507	0.20589	0.99998	294	4	-0.38726	0.61121	0.74221	0.999997	1243	2	-0.38726
ZNF34	7	0.081714	0.20627	0.99998	295	3	-0.062589	0.80755	0.83543	0.999997	1398	1	-0.062589
FOXN2	7	0.082077	0.20696	0.99998	296	2	-0.18285	0.99221	0.99229	0.999997	1696	0	-0.18285
FOXD4L1	7	0.082917	0.20856	0.99998	297	3	0.40842	0.6048	0.73678	0.999997	1229	2	0.40842
FOXN4	7	0.083211	0.20916	0.99998	298	4	-0.43004	0.52773	0.67493	0.999997	1122	1	-0.43004
POGK	7	0.084079	0.21044	0.99998	299	3	-0.29607	0.60168	0.73424	0.999997	1222	2	-0.29607
ZNF20	7	0.084196	0.21059	0.99998	300	3	-0.017287	0.0056403	0.023039	0.687444	53	3	-0.017287
ZZZ3	7	0.08443	0.21094	0.99998	301	3	-0.29573	0.69123	0.7842	0.999997	1321	1	-0.29573
ZNF23	6	0.084465	0.19225	0.99998	302	2	-0.083187	0.66275	0.73374	0.999997	1303	1	-0.083187
ZFP2	7	0.084898	0.21172	0.99998	303	3	-0.40536	0.24592	0.43503	0.999997	716	2	-0.40536
THAP10	7	0.085001	0.21187	0.99998	304	2	-0.24855	0.97652	0.9765	0.999997	1638	0	-0.24855
TFAP2B	7	0.085015	0.21191	0.99998	305	3	-0.32305	0.42676	0.59994	0.999997	1003	2	-0.32305
KDM5B	7	0.085185	0.21215	0.99998	306	2	-0.086397	0.63711	0.76424	0.999997	1281	1	-0.086397
ZNF337	6	0.085252	0.19373	0.99998	307	2	-0.040085	0.89706	0.89692	0.999997	1503	0	-0.040085
DACH2	7	0.085553	0.21268	0.99998	308	2	-0.30145	0.07693	0.19726	0.949562	345	1	-0.30145
ZNF507	7	0.085738	0.21294	0.99998	309	2	-0.12785	0.2167	0.39867	0.990949	660	1	-0.12785
ZNF317	7	0.086144	0.21351	0.99998	310	2	-0.17873	0.44251	0.6115	0.999997	1017	2	-0.17873
NR2F1	7	0.086476	0.21406	0.99998	311	3	-0.29276	0.46915	0.6311	0.999997	1049	2	-0.29276
DPF3	7	0.087497	0.21541	0.99998	312	3	0.3168	0.40158	0.58199	0.999997	972	2	0.3168
CTRL00089	1	0.087824	0.088542	0.99998	313	1	-0.89993	0.91218	0.91244	0.999997	1532	0	-0.89993
ZNF711	7	0.087863	0.21596	0.99998	314	1	0.48526	0.044361	0.12769	0.929401	225	4	0.48526
NR4A3	7	0.090015	0.2191	0.99998	315	2	0.40697	0.068714	0.18031	0.94884	316	4	0.40697
CTRL00027	1	0.090213	0.090888	0.99998	316	1	-0.68078	0.90979	0.91017	0.999997	1527	0	-0.68078
MGA	7	0.090618	0.21985	0.99998	317	3	0.14837	0.40207	0.58232	0.999997	974	2	0.14837
ZNF853	7	0.090721	0.22002	0.99998	318	1	0.32432	0.096524	0.23644	0.979723	400	3	0.32432
ZNF345	7	0.091292	0.22085	0.99998	319	2	0.17278	0.61572	0.74606	0.999997	1251	2	0.17278
CENPS/APITD1-CORT	7	0.091711	0.2214	0.99998	320	3	-0.25198	0.96288	0.96334	0.999997	1617	0	-0.25198
ZNF469	7	0.092199	0.22215	0.99998	321	3	-0.15479	0.19084	0.36574	0.990949	604	3	-0.15479
PTF1A	7	0.092465	0.22254	0.99998	322	3	-0.35481	0.65788	0.77231	0.999997	1301	1	-0.35481
ZNF331	7	0.092566	0.22272	0.99998	323	3	-0.21887	0.91001	0.91054	0.999997	1529	0	-0.21887
HOXD10	7	0.092844	0.22315	0.99998	324	2	0.61445	0.0052016	0.021536	0.687444	50	4	0.61445
SON	7	0.093917	0.22482	0.99998	325	3	-0.30695	0.99324	0.99319	0.999997	1701	0	-0.30695
CASZ1	7	0.093983	0.2249	0.99998	326	3	-0.40928	0.78608	0.82439	0.999997	1381	1	-0.40928
ZNF610	7	0.094745	0.22591	0.99998	327	2	-0.087161	0.37221	0.56084	0.999997	925	2	-0.087161
ZNF559	7	0.09503	0.22638	0.99998	328	3	-0.15617	0.78558	0.82418	0.999997	1380	1	-0.15617
SPI1	7	0.096899	0.22897	0.99998	329	3	-0.074037	0.70149	0.78801	0.999997	1324	1	-0.074037
ZNF547	7	0.096983	0.22906	0.99998	330	2	0.13379	0.050499	0.14122	0.929401	245	3	0.13379
ZSCAN10	7	0.09755	0.22982	0.99998	331	2	-0.20881	0.28392	0.48211	0.999997	793	1	-0.20881
ZNF619	7	0.097777	0.23011	0.99998	332	3	-0.10587	0.90706	0.90738	0.999997	1524	0	-0.10587
CPXCR1	7	0.098588	0.23111	0.99998	333	2	-0.10345	0.96983	0.97021	0.999997	1629	0	-0.10345
ZSCAN18	7	0.098975	0.23169	0.99998	334	2	0.13214	0.92207	0.92298	0.999997	1548	0	0.13214
SIM1	7	0.099363	0.23226	0.99998	335	3	-0.18676	0.85105	0.86164	0.999997	1445	1	-0.18676
BARX2	7	0.099945	0.23315	0.99998	336	3	-0.2063	0.081547	0.20676	0.961389	358	2	-0.2063
IKZF4	7	0.10053	0.23395	0.99998	337	3	0.13083	0.29739	0.49841	0.999997	815	3	0.13083
ZSCAN21	7	0.10056	0.23399	0.99998	338	3	-0.23627	0.87646	0.87992	0.999997	1477	1	-0.23627
ZXDA	7	0.10133	0.2351	0.99998	339	3	0.10648	0.68987	0.78365	0.999997	1317	1	0.10648
RLF	7	0.1015	0.23529	0.99998	340	3	-0.24309	0.45459	0.62003	0.999997	1030	2	-0.24309
HOXD13	7	0.10189	0.2357	0.99998	341	3	-0.38635	0.99196	0.99203	0.999997	1693	0	-0.38635
SOX30	7	0.10327	0.23756	0.99998	342	2	0.027138	0.25031	0.44054	0.999997	723	2	0.027138
RUNX1	7	0.10464	0.23945	0.99998	343	2	-0.13627	0.97761	0.97755	0.999997	1642	0	-0.13627
RBSN	4	0.10513	0.19135	0.99998	344	1	-0.32938	0.9505	0.95103	0.999997	1590	0	-0.32938
AHCTF1	6	0.10521	0.22569	0.99998	345	3	-0.57367	0.48159	0.62611	0.999997	1067	2	-0.57367
FOXR2	7	0.10546	0.24066	0.99998	346	3	-0.31793	0.53145	0.67809	0.999997	1133	2	-0.31793
TGIF1	7	0.10602	0.24158	0.99998	347	2	-0.19364	0.83445	0.85096	0.999997	1429	1	-0.19364
ZNF436	7	0.10642	0.24208	0.99998	348	3	-0.211	0.55224	0.6941	0.999997	1163	1	-0.211
ZBTB45	7	0.10651	0.24223	0.99998	349	3	-0.39781	0.98966	0.98981	0.999997	1684	0	-0.39781
ZNF784	7	0.10659	0.24236	0.99998	350	2	0.3236	0.073304	0.18976	0.949562	331	4	0.3236
ZNF500	7	0.10715	0.24302	0.99998	351	1	0.097665	0.089171	0.22187	0.97676	379	3	0.097665
NEUROD2	7	0.10756	0.24355	0.99998	352	3	-0.099353	0.33618	0.53567	0.999997	877	2	-0.099353
KLF10	7	0.10782	0.24392	0.99998	353	3	-0.11731	0.39149	0.57475	0.999997	956	2	-0.11731
THRB	7	0.10883	0.24534	0.99998	354	2	-0.075365	0.54629	0.68941	0.999997	1152	1	-0.075365
MLXIP	6	0.10917	0.2319	0.99998	355	3	-0.43251	0.37609	0.53263	0.999997	931	1	-0.43251
ZEB2	7	0.10961	0.24647	0.99998	356	3	-0.13031	0.99198	0.99205	0.999997	1694	0	-0.13031
ZNF541	7	0.10981	0.24674	0.99998	357	3	-0.13376	0.0052532	0.021689	0.687444	51	2	-0.13376
PCGF6	7	0.11108	0.24858	0.99998	358	2	0.62591	0.010391	0.038924	0.741337	86	5	0.62591
MAFG	7	0.11154	0.24927	0.99998	359	3	-0.090087	0.62499	0.75369	0.999997	1262	1	-0.090087
CBX2	7	0.11202	0.24996	0.99998	360	2	-0.1794	0.49729	0.65179	0.999997	1087	2	-0.1794
ZNF880	7	0.1122	0.2502	0.99998	361	1	0.27928	0.10387	0.25046	0.979723	424	4	0.27928
DEAF1	7	0.11222	0.25022	0.99998	362	3	-0.10692	0.10546	0.25344	0.981016	431	2	-0.10692
E2F6	7	0.11289	0.25115	0.99998	363	3	-0.34237	0.64047	0.76645	0.999997	1288	1	-0.34237
CTRL00032	1	0.11384	0.11507	0.99998	364	1	-0.712	0.88616	0.88648	0.999997	1490	0	-0.712
IRF5	7	0.11397	0.25261	0.99998	365	3	-0.14705	0.51154	0.66267	0.999997	1103	1	-0.14705
SPIB	7	0.11404	0.25271	0.99998	366	2	-0.050787	0.58033	0.71684	0.999997	1198	2	-0.050787
ETS2	7	0.1141	0.25285	0.99998	367	3	-0.20631	0.41157	0.58882	0.999997	987	1	-0.20631
FOXC1	7	0.11424	0.25306	0.99998	368	3	0.17033	0.45532	0.62058	0.999997	1032	2	0.17033
BCL6B	7	0.11443	0.25328	0.99998	369	2	0.18824	0.88331	0.8855	0.999997	1485	1	0.18824
MYT1L	6	0.11556	0.24196	0.99998	370	2	-0.32222	0.44436	0.59331	0.999997	1019	2	-0.32222
ZNF521	7	0.11587	0.25529	0.99998	371	3	-0.40471	0.31898	0.52369	0.999997	859	1	-0.40471
FOSL2	7	0.1161	0.25559	0.99998	372	1	0.26245	0.0014606	0.0071368	0.540504	22	4	0.26245
NFIC	7	0.1171	0.25693	0.99998	373	3	0.19652	0.4468	0.6147	0.999997	1022	1	0.19652
FOXI1	7	0.11722	0.25707	0.99998	374	3	-0.32812	0.16941	0.33862	0.990949	567	2	-0.32812
DBX2	7	0.11777	0.25775	0.99998	375	2	0.54587	0.0081848	0.031784	0.741337	69	4	0.54587
ZNF652	7	0.11792	0.25792	0.99998	376	3	-0.42953	0.58913	0.72418	0.999997	1204	1	-0.42953
ZKSCAN3	7	0.11956	0.2602	0.99998	377	3	0.10022	0.20608	0.38525	0.990949	636	2	0.10022
ZNF782	7	0.12	0.26078	0.99998	378	2	0.048444	0.8104	0.83696	0.999997	1402	1	0.048444
ASCL3	7	0.12055	0.26162	0.99998	379	2	0.44201	0.28253	0.48053	0.999997	790	3	0.44201
ZBTB16	7	0.12121	0.26253	0.99998	380	3	-0.17119	0.31676	0.52109	0.999997	857	3	-0.17119
TIGD7	7	0.12152	0.26296	0.99998	381	2	0.084345	0.10434	0.25132	0.979723	425	3	0.084345
RAX	7	0.12208	0.26363	0.99998	382	3	-0.3831	0.17034	0.33976	0.990949	569	2	-0.3831
TAL2	7	0.12222	0.26385	0.99998	383	2	0.079153	0.15733	0.32272	0.990949	537	3	0.079153
ZNF775	7	0.12277	0.26455	0.99998	384	1	0.36678	0.056448	0.15426	0.929401	274	4	0.36678
ZNF655	7	0.12278	0.26455	0.99998	385	3	0.16748	0.59012	0.72501	0.999997	1206	2	0.16748
SAFB2	7	0.12328	0.2653	0.99998	386	2	-0.13573	0.37194	0.56062	0.999997	924	1	-0.13573
ZNF117	7	0.12332	0.26536	0.99998	387	1	0.035663	0.035077	0.1074	0.913957	186	2	0.035663
HOMEZ	7	0.12348	0.26552	0.99998	388	3	-0.33494	0.59854	0.73155	0.999997	1218	2	-0.33494
ZNF836	6	0.12439	0.2556	0.99998	389	3	-0.09577	0.15628	0.3082	0.990949	536	3	-0.09577
MXD3	7	0.12498	0.26755	0.99998	390	3	-0.23596	0.72504	0.79721	0.999997	1338	1	-0.23596
BHLHA9	7	0.12517	0.26783	0.99998	391	3	-0.11272	0.57689	0.71393	0.999997	1194	2	-0.11272
FBXL19	7	0.12557	0.26849	0.99998	392	3	-0.38399	0.81439	0.83913	0.999997	1407	1	-0.38399
NEUROG3	7	0.12578	0.26878	0.99998	393	2	0.26937	0.26034	0.45309	0.999997	743	2	0.26937
ZNF100	7	0.12609	0.26918	0.99998	394	1	0.10038	0.55577	0.69701	0.999997	1167	2	0.10038
ZNF239	7	0.1263	0.26949	0.99998	395	3	0.0065345	0.32996	0.53133	0.999997	870	2	0.0065345
ZNF471	7	0.1264	0.26968	0.99998	396	3	0.1307	0.82312	0.84406	0.999997	1423	1	0.1307
ZNF557	7	0.12659	0.26989	0.99998	397	3	-0.1383	0.84249	0.85587	0.999997	1436	1	-0.1383
NFE2L2	7	0.12664	0.26998	0.99998	398	3	-0.082605	0.84947	0.86052	0.999997	1443	1	-0.082605
CDX2	7	0.12715	0.27077	0.99998	399	3	0.0021055	0.16876	0.33785	0.990949	565	2	0.0021055
ZNF320	7	0.12724	0.27089	0.99998	400	2	0.14083	0.078124	0.19985	0.949562	349	3	0.14083
ZNF761	7	0.12758	0.27142	0.99998	401	3	-0.20503	0.8915	0.89282	0.999997	1496	1	-0.20503
ZBTB40	7	0.12774	0.27166	0.99998	402	3	0.59933	0.013891	0.05076	0.785376	108	4	0.59933
ZNF668	7	0.12808	0.27209	0.99998	403	2	0.21256	0.53843	0.68348	0.999997	1142	2	0.21256
ZNF18	7	0.12829	0.27247	0.99998	404	2	0.051968	0.39346	0.57618	0.999997	959	2	0.051968
TFCP2	7	0.12884	0.27323	0.99998	405	2	0.4225	0.031761	0.09981	0.913957	179	4	0.4225
POU4F3	7	0.12939	0.27403	0.99998	406	2	-0.16098	0.90117	0.90141	0.999997	1512	1	-0.16098
EVX2	7	0.12958	0.27428	0.99998	407	3	-0.23458	0.63789	0.76494	0.999997	1283	1	-0.23458
ZNF696	7	0.12997	0.27488	0.99998	408	2	-0.071265	0.62472	0.75343	0.999997	1261	1	-0.071265
BNC2	7	0.13059	0.27585	0.99998	409	3	0.18109	0.028287	0.091509	0.912956	164	3	0.18109
ELK3	7	0.13104	0.27653	0.99998	410	3	-0.27385	0.93394	0.93476	0.999997	1566	0	-0.27385
RXRG	7	0.13204	0.27778	0.99998	411	3	-0.2996	0.34871	0.54414	0.999997	892	2	-0.2996
NFKB2	7	0.13214	0.2779	0.99998	412	2	0.18053	0.002784	0.013041	0.596795	37	1	0.18053
ZNF676	7	0.13269	0.27878	0.99998	413	2	-0.14216	0.9841	0.98417	0.999997	1662	0	-0.14216
SCX	4	0.13355	0.22635	0.99998	414	2	-0.30468	0.41521	0.50783	0.999997	991	1	-0.30468
CIC	7	0.13363	0.28001	0.99998	415	3	-0.32109	0.28152	0.47937	0.999997	788	2	-0.32109
ZNF805	7	0.13433	0.28105	0.99998	416	1	0.30749	0.099418	0.24197	0.979723	410	3	0.30749
CHCHD3	7	0.1357	0.28295	0.99998	417	3	-0.074949	0.41118	0.5886	0.999997	986	2	-0.074949
NFAT5	7	0.13597	0.28339	0.99998	418	2	0.0041387	0.61307	0.74369	0.999997	1245	1	0.0041387
SETDB2	7	0.13613	0.28364	0.99998	419	2	0.03729	0.2122	0.39301	0.990949	646	2	0.03729
KDM2B	7	0.13652	0.28413	0.99998	420	2	-0.11729	0.31854	0.5232	0.999997	858	1	-0.11729
MYBL1	7	0.13706	0.28488	0.99998	421	1	-0.16189	0.93764	0.93852	0.999997	1577	0	-0.16189
ZNF219	6	0.13786	0.27607	0.99998	422	3	-0.21993	0.72819	0.76623	0.999997	1341	1	-0.21993
ZKSCAN8	7	0.13827	0.28669	0.99998	423	2	-0.09021	0.90986	0.91034	0.999997	1528	0	-0.09021
ZNF718	7	0.13833	0.28673	0.99998	424	3	-0.1257	0.95478	0.95548	0.999997	1597	0	-0.1257
HOXA11	7	0.13913	0.28789	0.99998	425	2	-0.0065098	0.91567	0.91629	0.999997	1535	0	-0.0065098
POU3F2	7	0.13924	0.28803	0.99998	426	1	-0.14096	0.4756	0.63574	0.999997	1058	1	-0.14096
XPA	7	0.13979	0.28874	0.99998	427	2	0.12023	0.80035	0.83159	0.999997	1389	1	0.12023
ARNTL	7	0.14088	0.29034	0.99998	428	1	0.12798	0.61858	0.74841	0.999997	1255	2	0.12798
ZNF75A	7	0.1413	0.29089	0.99998	429	3	-0.33208	0.37319	0.56156	0.999997	927	1	-0.33208
RHOXF2	7	0.14144	0.29113	0.99998	430	3	0.10699	0.19117	0.36614	0.990949	605	3	0.10699
ZNF263	7	0.14196	0.29175	0.99998	431	2	-0.13743	0.78342	0.82299	0.999997	1378	1	-0.13743
ZNF512	7	0.14309	0.29338	0.99998	432	3	0.42813	0.047622	0.13497	0.929401	235	4	0.42813
CPEB1	7	0.14389	0.29457	0.99998	433	3	-0.047625	0.43171	0.60352	0.999997	1008	1	-0.047625
ZNF205	7	0.14432	0.29522	0.99998	434	3	-0.19698	0.29936	0.50071	0.999997	820	2	-0.19698
SMYD3	7	0.14522	0.29645	0.99998	435	1	0.36295	0.02017	0.070625	0.852895	138	4	0.36295
ZNF599	6	0.14559	0.28847	0.99998	436	2	0.055626	0.21944	0.39763	0.990949	669	2	0.055626
SPEN	7	0.14648	0.29827	0.99998	437	3	-0.14435	0.036039	0.10952	0.913957	191	3	-0.14435
ZNF566	7	0.14684	0.29873	0.99998	438	1	0.35118	0.075752	0.19498	0.949562	340	4	0.35118
ZNF300	7	0.14701	0.29893	0.99998	439	3	-0.14185	0.55775	0.69856	0.999997	1171	2	-0.14185
CTRL00012	1	0.1472	0.14815	0.99998	440	1	-0.7946	0.8528	0.85268	0.999997	1448	0	-0.7946
ZBTB17	7	0.14738	0.29933	0.99998	441	2	-0.22138	0.91831	0.91915	0.999997	1540	0	-0.22138
CXXC4	7	0.14762	0.29969	0.99998	442	3	-0.20189	0.5784	0.71509	0.999997	1195	2	-0.20189
MESP2	7	0.1496	0.30254	0.99998	443	3	-0.40798	0.97728	0.97721	0.999997	1640	0	-0.40798
ZNF786	7	0.14978	0.30277	0.99998	444	2	-0.057756	0.88163	0.88407	0.999997	1480	1	-0.057756
PRRX2	7	0.15035	0.30355	0.99998	445	1	0.39811	0.0046364	0.019765	0.687426	48	4	0.39811
ZNF432	7	0.15223	0.3063	0.99998	446	1	0.25404	0.093983	0.23159	0.979723	389	2	0.25404
SCML4	7	0.15441	0.30915	0.99998	447	3	-0.093468	0.42165	0.59625	0.999997	998	2	-0.093468
TEF	7	0.15453	0.30928	0.99998	448	3	0.22626	0.13528	0.29386	0.990949	487	2	0.22626
ZNF107	7	0.15469	0.30948	0.99998	449	3	-0.10034	0.25941	0.45188	0.999997	740	3	-0.10034
EBF3	7	0.15492	0.30981	0.99998	450	2	0.13932	0.55202	0.6939	0.999997	1162	2	0.13932
SIX1	7	0.15545	0.31051	0.99998	451	1	0.16495	0.24052	0.4284	0.999997	704	3	0.16495
CTRL00082	1	0.15552	0.1561	0.99998	452	1	-0.46621	0.84448	0.84456	0.999997	1440	0	-0.46621
PKNOX2	7	0.15552	0.3106	0.99998	453	2	0.25125	0.17867	0.35029	0.990949	583	3	0.25125
BATF2	7	0.15729	0.31289	0.99998	454	2	0.32973	0.039365	0.11675	0.92284	208	4	0.32973
PRDM1	7	0.15827	0.31414	0.99998	455	3	-0.031428	0.48127	0.63989	0.999997	1066	1	-0.031428
HOXB13	7	0.1589	0.31506	0.99998	456	3	-0.18497	0.98286	0.98287	0.999997	1658	0	-0.18497
GATA5	7	0.15968	0.31607	0.99998	457	3	-0.22294	0.85771	0.86622	0.999997	1451	1	-0.22294
SATB2	7	0.15973	0.31609	0.99998	458	1	0.36338	0.11669	0.26948	0.990633	455	3	0.36338
GLMP	4	0.15984	0.2592	0.99998	459	1	0.48342	0.061046	0.13859	0.929401	291	2	0.48342
JRKL	7	0.16026	0.31673	0.99998	460	2	-0.12226	0.73432	0.801	0.999997	1346	1	-0.12226
ZNF607	7	0.16086	0.31765	0.99998	461	2	-0.22842	0.116	0.26862	0.990193	453	3	-0.22842
THAP5	7	0.16094	0.31781	0.99998	462	3	-0.21931	0.41039	0.58812	0.999997	985	2	-0.21931
FOS	7	0.16133	0.31842	0.99998	463	3	-0.10751	0.88632	0.88814	0.999997	1491	1	-0.10751
RFX2	7	0.1624	0.31998	0.99998	464	3	-0.17938	0.26157	0.45455	0.999997	747	2	-0.17938
HOXC8	7	0.163	0.32074	0.99998	465	3	0.42439	0.010474	0.03922	0.741337	88	4	0.42439
NFIL3	7	0.16346	0.32144	0.99998	466	1	0.57187	0.010408	0.038986	0.741337	87	5	0.57187
ELF5	7	0.16395	0.32217	0.99998	467	3	0.045949	0.095127	0.23384	0.979723	395	2	0.045949
STAT5A	7	0.16411	0.32246	0.99998	468	3	-0.339	0.16153	0.32815	0.990949	548	2	-0.339
ZNF677	7	0.16452	0.32301	0.99998	469	2	0.017676	0.76777	0.81545	0.999997	1368	1	0.017676
ZFP90	7	0.16535	0.32401	0.99998	470	3	-0.36142	0.91493	0.91559	0.999997	1534	0	-0.36142
REST	7	0.16558	0.32437	0.99998	471	2	-0.18081	0.93495	0.93575	0.999997	1568	0	-0.18081
RREB1	7	0.16611	0.32506	0.99998	472	2	0.24132	0.11443	0.26663	0.988632	451	2	0.24132
IRX3	7	0.16714	0.3266	0.99998	473	3	-0.21852	0.94836	0.94921	0.999997	1585	0	-0.21852
ZBTB7B	7	0.1673	0.32683	0.99998	474	3	-0.35173	0.85863	0.86696	0.999997	1453	1	-0.35173
DLX3	7	0.1681	0.32797	0.99998	475	3	0.0010439	0.55255	0.69431	0.999997	1164	1	0.0010439
DACH1	7	0.16891	0.32907	0.99998	476	3	-0.23556	0.98469	0.98474	0.999997	1664	0	-0.23556
POU6F1	7	0.16939	0.32969	0.99998	477	3	-0.16722	0.054138	0.14931	0.929401	263	2	-0.16722
ZNF398	7	0.16964	0.33004	0.99998	478	3	-0.22295	0.96838	0.96879	0.999997	1627	0	-0.22295
GBX2	7	0.16971	0.33012	0.99998	479	3	-0.086933	0.56039	0.70051	0.999997	1174	2	-0.086933
CTRL00064	1	0.16976	0.17022	0.99998	480	1	-0.4101	0.83024	0.83006	0.999997	1426	0	-0.4101
NEUROD6	6	0.16981	0.32565	0.99998	481	2	-0.32956	0.70384	0.75346	0.999997	1326	1	-0.32956
MBD4	7	0.17052	0.33114	0.99998	482	3	-0.1413	0.5975	0.7306	0.999997	1217	2	-0.1413
ZNF280D	7	0.17068	0.33141	0.99998	483	3	-0.44277	0.47949	0.6386	0.999997	1064	2	-0.44277
HOXC5	7	0.17133	0.33229	0.99998	484	3	-0.32271	0.4849	0.64244	0.999997	1072	2	-0.32271
ZNF579	7	0.1714	0.33233	0.99998	485	1	0.045852	0.051716	0.14392	0.929401	251	2	0.045852
ZFPM1	7	0.17295	0.33443	0.99998	486	3	-0.0079701	0.33748	0.53663	0.999997	878	1	-0.0079701
ZNF585A	7	0.17396	0.33581	0.99998	487	2	0.22307	0.2858	0.48418	0.999997	795	3	0.22307
SEBOX	6	0.17406	0.33187	0.99998	488	1	0.0029335	0.04364	0.12339	0.929401	222	2	0.0029335
MAZ	7	0.17456	0.33659	0.99998	489	1	-0.2674	0.12348	0.27808	0.990633	464	3	-0.2674
ZNF577	7	0.17474	0.33682	0.99998	490	3	-0.37307	0.99432	0.99427	0.999997	1705	0	-0.37307
YBX2	7	0.17718	0.34013	0.99998	491	2	0.061448	0.022391	0.077224	0.87963	144	2	0.061448
ZNF138	7	0.17719	0.34013	0.99998	492	3	-0.24085	0.73012	0.79936	0.999997	1344	1	-0.24085
PHF20	7	0.17739	0.34034	0.99998	493	3	-0.06276	0.9488	0.94963	0.999997	1586	0	-0.06276
ZNF45	7	0.17807	0.34124	0.99998	494	2	-0.036489	0.2632	0.45659	0.999997	752	2	-0.036489
ZNF764	7	0.17823	0.34141	0.99998	495	2	0.10733	0.0059906	0.024274	0.687444	57	2	0.10733
NR1H3	7	0.17853	0.34185	0.99998	496	2	-0.18979	0.55472	0.69623	0.999997	1165	1	-0.18979
ZNF286B	7	0.17928	0.34276	0.99998	497	1	-0.10525	0.29177	0.49141	0.999997	807	3	-0.10525
CTRL00006	1	0.17941	0.17955	0.99998	498	1	-0.33525	0.82059	0.8204	0.999997	1417	0	-0.33525
ZGLP1	7	0.17966	0.3433	0.99998	499	3	-0.0824	0.92352	0.92441	0.999997	1551	0	-0.0824
PLAGL2	7	0.18081	0.34483	0.99998	500	3	0.10013	0.25794	0.45002	0.999997	736	1	0.10013
ZNF727	7	0.18129	0.34546	0.99998	501	3	-0.095105	0.21267	0.39355	0.990949	648	2	-0.095105
ZNF564	7	0.18175	0.34614	0.99998	502	3	0.077366	0.12553	0.28081	0.990949	470	2	0.077366
ASCL5	7	0.18241	0.34702	0.99998	503	2	0.092589	0.22674	0.41115	0.997204	682	3	0.092589
ZNF417	7	0.18293	0.34774	0.99998	504	2	0.31923	0.27337	0.46903	0.999997	775	3	0.31923
HOXA2	7	0.18567	0.35141	0.99998	505	2	0.19302	0.391	0.57442	0.999997	955	2	0.19302
ZNF572	7	0.1858	0.35159	0.99998	506	3	-0.27792	0.90875	0.90909	0.999997	1525	0	-0.27792
ZNF84	7	0.18605	0.35195	0.99998	507	1	0.089302	0.60043	0.73312	0.999997	1221	2	0.089302
ZNF26	7	0.1863	0.3522	0.99998	508	3	-0.20912	0.64279	0.76727	0.999997	1291	1	-0.20912
BHLHA15	7	0.18663	0.35261	0.99998	509	3	-0.12944	0.47689	0.63675	0.999997	1060	2	-0.12944
EEA1	7	0.18709	0.35323	0.99998	510	1	-0.09156	0.215	0.39657	0.990949	654	3	-0.09156
ZNF274	6	0.1871	0.35139	0.99998	511	1	-0.16147	0.30172	0.46956	0.999997	826	2	-0.16147
FOXK1	6	0.1872	0.35151	0.99998	512	3	-0.17915	0.036337	0.10521	0.913957	193	2	-0.17915
ZBTB2	7	0.18799	0.35439	0.99998	513	2	0.25138	0.030864	0.097652	0.913957	173	3	0.25138
BAZ2A	7	0.18822	0.35472	0.99998	514	2	0.037612	0.90576	0.90608	0.999997	1522	0	0.037612
IRX4	7	0.18848	0.35508	0.99998	515	3	-0.31359	0.22848	0.41325	0.999183	684	2	-0.31359
POU3F4	7	0.18864	0.35532	0.99998	516	1	0.60975	0.016299	0.058407	0.793251	120	4	0.60975
TFAP2E	7	0.18968	0.35677	0.99998	517	1	0.21346	0.10208	0.24708	0.979723	419	3	0.21346
SIX5	7	0.18985	0.35702	0.99998	518	3	0.19047	0.53996	0.6847	0.999997	1143	1	0.19047
KLF9	7	0.19019	0.35751	0.99998	519	2	-0.21061	0.27032	0.46522	0.999997	772	1	-0.21061
ZNF618	7	0.19101	0.35859	0.99998	520	3	-0.1559	0.30955	0.5128	0.999997	842	2	-0.1559
FOXD2	7	0.19151	0.35934	0.99998	521	3	0.44876	0.023461	0.080395	0.87963	149	4	0.44876
BORCS8-MEF2B/MEF2BNB-MEF2B	7	0.1927	0.36089	0.99998	522	3	-0.18706	0.037478	0.11272	0.913957	200	1	-0.18706
TFE3	7	0.19304	0.3614	0.99998	523	3	-0.21493	0.075009	0.19344	0.949562	336	3	-0.21493
DRGX	7	0.19311	0.3615	0.99998	524	2	0.45666	0.20382	0.38251	0.990949	630	3	0.45666
GLI3	7	0.19329	0.36184	0.99998	525	2	0.11263	0.38137	0.56707	0.999997	940	2	0.11263
RFX8	7	0.19428	0.36334	0.99998	526	2	0.19551	0.42798	0.60079	0.999997	1006	2	0.19551
ZNF736	7	0.19432	0.36338	0.99998	527	2	0.013198	0.30232	0.50433	0.999997	827	1	0.013198
ZBTB24	7	0.19558	0.36502	0.99998	528	3	0.028637	0.47417	0.63474	0.999997	1056	1	0.028637
ZNF708	7	0.19638	0.36599	0.99998	529	2	0.16987	0.51288	0.66373	0.999997	1104	1	0.16987
CTRL00010	1	0.19675	0.19656	0.99998	530	1	-0.46659	0.80325	0.80375	0.999997	1393	0	-0.46659
FOXJ2	7	0.19709	0.36694	0.99998	531	3	0.028459	0.24391	0.43247	0.999997	713	2	0.028459
CSRNP3	6	0.19751	0.36279	0.99998	532	2	-0.19766	0.86416	0.86461	0.999997	1460	1	-0.19766
ZNF135	7	0.19802	0.36825	0.99998	533	3	-0.18782	0.80921	0.83632	0.999997	1400	1	-0.18782
ISX	7	0.19843	0.36875	0.99998	534	3	-0.033911	0.53663	0.68214	0.999997	1140	2	-0.033911
GRHL1	7	0.19986	0.37075	0.99998	535	3	-0.34418	0.20456	0.38332	0.990949	632	1	-0.34418
MSGN1	7	0.20037	0.37151	0.99998	536	2	-0.0070231	0.071269	0.1855	0.949562	324	3	-0.0070231
ZBTB43	7	0.20099	0.37232	0.99998	537	2	-0.12498	0.7534	0.80867	0.999997	1355	1	-0.12498
ZNF414	7	0.20124	0.37268	0.99998	538	3	0.13387	0.08445	0.21231	0.96835	363	3	0.13387
ZNF737	7	0.2015	0.37306	0.99998	539	1	-0.07737	0.61838	0.74828	0.999997	1253	2	-0.07737
ZNF582	7	0.20365	0.37598	0.99998	540	3	-0.34237	0.37485	0.56275	0.999997	929	1	-0.34237
ZSCAN25	7	0.204	0.3764	0.99998	541	3	-0.22237	0.44118	0.61057	0.999997	1016	2	-0.22237
ZNF792	7	0.20434	0.37682	0.99998	542	3	-0.27631	0.98717	0.98728	0.999997	1671	0	-0.27631
MYT1	7	0.20438	0.37686	0.99998	543	2	0.16354	0.28177	0.47963	0.999997	789	3	0.16354
HKR1	7	0.20485	0.37741	0.99998	544	2	-0.24522	0.44978	0.61667	0.999997	1023	1	-0.24522
CTRL00062	1	0.20569	0.20563	0.99998	545	1	-0.3421	0.79431	0.79483	0.999997	1385	0	-0.3421
NR1H4	7	0.20608	0.37906	0.99998	546	3	-0.12062	0.1677	0.33644	0.990949	563	2	-0.12062
AC138696.1/ZFP41	7	0.20659	0.3797	0.99998	547	3	0.019062	0.4724	0.63345	0.999997	1052	2	0.019062
CEBPD	7	0.2066	0.3797	0.99998	548	3	-0.2185	0.93649	0.93733	0.999997	1572	0	-0.2185
ARID3C	7	0.20816	0.3818	0.99998	549	3	-0.24382	0.078087	0.19978	0.949562	348	1	-0.24382
KLF3	7	0.20864	0.38255	0.99998	550	2	-0.10733	0.1593	0.32524	0.990949	542	2	-0.10733
HOXD8	7	0.20964	0.38376	0.99998	551	1	0.033369	0.54912	0.69165	0.999997	1154	1	0.033369
NANOG	7	0.20991	0.38414	0.99998	552	3	-0.20776	0.50517	0.65784	0.999997	1097	2	-0.20776
CENPBD1	7	0.21006	0.38433	0.99998	553	2	0.0031957	0.96958	0.96999	0.999997	1628	0	0.0031957
MSANTD4	7	0.21014	0.38441	0.99998	554	2	0.34851	0.054967	0.15098	0.929401	265	4	0.34851
MBD6	7	0.21065	0.38511	0.99998	555	3	-0.29567	0.90219	0.90251	0.999997	1514	1	-0.29567
USF1	7	0.21078	0.38528	0.99998	556	3	-0.46332	0.76936	0.8162	0.999997	1370	1	-0.46332
RBCK1	7	0.21166	0.38652	0.99998	557	3	0.385	0.070741	0.18446	0.949562	322	4	0.385
RFX3	7	0.21216	0.38717	0.99998	558	1	0.18705	0.080971	0.20563	0.961261	356	2	0.18705
ZNF341	7	0.2122	0.38722	0.99998	559	2	-0.12475	0.93759	0.93845	0.999997	1576	0	-0.12475
SPDEF	7	0.21254	0.38766	0.99998	560	3	-0.35117	0.59086	0.72556	0.999997	1208	1	-0.35117
ZNF735	7	0.21317	0.38846	0.99998	561	2	0.027207	0.93167	0.93258	0.999997	1561	0	0.027207
ZNF697	7	0.21368	0.38915	0.99998	562	2	0.35868	0.037309	0.11242	0.913957	197	3	0.35868
ZNF423	7	0.21418	0.38988	0.99998	563	1	-0.034138	0.40084	0.58137	0.999997	971	2	-0.034138
GATA4	7	0.21434	0.39011	0.99998	564	2	0.053867	0.20816	0.38786	0.990949	642	3	0.053867
TFDP1	7	0.21519	0.39119	0.99998	565	2	-0.14599	0.9042	0.90457	0.999997	1518	1	-0.14599
HNF4A	7	0.21553	0.39166	0.99998	566	2	-0.18445	0.45642	0.62139	0.999997	1033	1	-0.18445
ZNF213	7	0.21569	0.39189	0.99998	567	1	-0.075294	0.062375	0.16683	0.938515	296	3	-0.075294
ZNF169	7	0.21588	0.39215	0.99998	568	3	-0.0055745	0.59308	0.72723	0.999997	1212	2	-0.0055745
MYCL	7	0.21619	0.39256	0.99998	569	1	-0.12466	0.11276	0.2645	0.988036	446	2	-0.12466
ZNF334	7	0.21641	0.39281	0.99998	570	3	-0.13437	0.75931	0.81134	0.999997	1362	1	-0.13437
ZNF175	7	0.2173	0.39392	0.99998	571	3	-0.23682	0.24294	0.43133	0.999997	711	1	-0.23682
NFIX	7	0.2177	0.39446	0.99998	572	2	0.070937	0.53033	0.67703	0.999997	1128	1	0.070937
GRHL3	7	0.21792	0.3948	0.99998	573	2	-0.17445	0.42827	0.60099	0.999997	1007	1	-0.17445
PRDM5	7	0.21854	0.39568	0.99998	574	3	-0.046572	0.87196	0.87646	0.999997	1469	1	-0.046572
ZFP41	7	0.21942	0.39685	0.99998	575	3	-0.10928	0.81306	0.83844	0.999997	1406	1	-0.10928
NFX1	7	0.21959	0.39705	0.99998	576	2	-0.20404	0.44082	0.61033	0.999997	1015	2	-0.20404
ZNF532	7	0.22031	0.39804	0.99998	577	3	-0.33473	0.91817	0.91896	0.999997	1539	0	-0.33473
IKZF3	7	0.22049	0.39825	0.99998	578	3	-0.29543	0.95318	0.95389	0.999997	1592	0	-0.29543
BHLHE40	7	0.22055	0.39834	0.99998	579	2	0.056873	0.26806	0.46244	0.999997	763	3	0.056873
KLF16	7	0.22121	0.39921	0.99998	580	1	0.39868	0.031137	0.098369	0.913957	177	3	0.39868
ZNF253	7	0.22138	0.39946	0.99998	581	3	0.030599	0.15574	0.32072	0.990949	534	2	0.030599
TFEB	7	0.22171	0.39982	0.99998	582	1	0.059519	0.32149	0.52585	0.999997	862	2	0.059519
OSR2	7	0.22295	0.40154	0.99998	583	2	0.23891	0.062104	0.16629	0.938515	295	3	0.23891
ZNF550	7	0.22367	0.4026	0.99998	584	2	-0.16538	0.82158	0.84311	0.999997	1418	1	-0.16538
ZNF385C	4	0.22373	0.33846	0.99998	585	2	-0.35107	0.95124	0.95177	0.999997	1591	0	-0.35107
CTRL00020	1	0.22436	0.22412	0.99998	586	1	-0.42747	0.77564	0.77619	0.999997	1373	0	-0.42747
ZNF277	7	0.2247	0.4039	0.99998	587	2	0.11143	0.1239	0.27857	0.990633	467	3	0.11143
SOX21	7	0.22513	0.40435	0.99998	588	3	-0.12784	0.058127	0.15766	0.929401	283	2	-0.12784
HOXB6	7	0.228	0.40802	0.99998	589	3	0.049477	0.61444	0.74494	0.999997	1246	1	0.049477
XBP1	7	0.22818	0.4082	0.99998	590	3	-0.22687	0.88282	0.88503	0.999997	1483	1	-0.22687
SIM2	7	0.22926	0.40958	0.99998	591	3	0.071719	0.12245	0.27673	0.990633	461	3	0.071719
ZSCAN4	7	0.23016	0.41062	0.99998	592	1	0.37225	0.051405	0.14321	0.929401	248	4	0.37225
TBX5	7	0.23066	0.4112	0.99998	593	3	0.037702	0.057087	0.15553	0.929401	278	1	0.037702
CTRL00037	1	0.23073	0.23081	0.99998	594	1	-0.64382	0.76927	0.76982	0.999997	1369	0	-0.64382
MSANTD1	7	0.23088	0.41149	0.99998	595	3	-0.35529	0.1974	0.37424	0.990949	618	1	-0.35529
CENPX/STRA13	7	0.23251	0.41372	0.99998	596	3	-0.090033	0.88292	0.88509	0.999997	1484	1	-0.090033
ZNF732	7	0.2327	0.41397	0.99998	597	2	0.094222	0.31008	0.51347	0.999997	846	3	0.094222
INSM1	7	0.23305	0.41447	0.99998	598	3	-0.34454	0.78541	0.82412	0.999997	1379	1	-0.34454
NR3C2	7	0.23362	0.41526	0.99998	599	2	0.12463	0.12892	0.28543	0.990949	474	3	0.12463
CEBPG	7	0.23461	0.41652	0.99998	600	2	-0.17397	0.98971	0.98989	0.999997	1685	0	-0.17397
SKIL	7	0.23559	0.41784	0.99998	601	1	0.017658	0.53078	0.67744	0.999997	1129	2	0.017658
MYOG	7	0.23645	0.41891	0.99998	602	3	-0.23366	0.88671	0.88839	0.999997	1493	1	-0.23366
ONECUT2	7	0.23706	0.4198	0.99998	603	2	0.58681	0.017732	0.062796	0.814948	127	4	0.58681
ZBTB6	7	0.23741	0.42028	0.99998	604	2	0.40573	0.053167	0.14723	0.929401	260	4	0.40573
BARX1	7	0.23796	0.42108	0.99998	605	3	0.25392	0.19334	0.36908	0.990949	611	2	0.25392
IRF3	7	0.23851	0.42184	0.99998	606	3	-0.030425	0.32961	0.53118	0.999997	868	2	-0.030425
DDIT3	7	0.23869	0.42206	0.99998	607	3	-0.36667	0.7367	0.80203	0.999997	1348	1	-0.36667
GLIS3	7	0.23935	0.42296	0.99998	608	2	0.034782	0.02724	0.088941	0.912956	159	2	0.034782
NFIA	7	0.24089	0.42516	0.99998	609	3	-0.25803	0.9631	0.96359	0.999997	1618	0	-0.25803
CTRL00008	1	0.24117	0.2412	0.99998	610	1	-0.30122	0.75883	0.75934	0.999997	1361	0	-0.30122
PAX8	7	0.24147	0.42591	0.99998	611	1	0.13576	0.5799	0.71641	0.999997	1197	2	0.13576
ZNF57	7	0.24217	0.42675	0.99998	612	3	-0.24769	0.7739	0.81844	0.999997	1372	1	-0.24769
ZBTB44	7	0.24245	0.4271	0.99998	613	1	0.051694	0.5313	0.67797	0.999997	1132	1	0.051694
NR1D2	7	0.2429	0.42769	0.99998	614	3	-0.27211	0.0058696	0.023842	0.687444	54	3	-0.27211
ZNF304	7	0.24294	0.42775	0.99998	615	1	0.10295	0.8095	0.83653	0.999997	1401	1	0.10295
GSC2	7	0.24343	0.42838	0.99998	616	2	0.1289	0.20509	0.38395	0.990949	633	2	0.1289
ZNF273	7	0.2444	0.42955	0.99998	617	2	0.29189	0.26053	0.45339	0.999997	744	3	0.29189
NR5A2	7	0.24538	0.4309	0.99998	618	2	0.36175	0.038144	0.11419	0.913957	204	4	0.36175
ZNF773	7	0.24543	0.43096	0.99998	619	2	0.10154	0.48537	0.64282	0.999997	1074	2	0.10154
CTRL00018	1	0.24551	0.24559	0.99998	620	1	-0.35154	0.75449	0.75497	0.999997	1357	0	-0.35154
DMRT2	7	0.24603	0.43177	0.99998	621	3	0.21622	0.27166	0.46682	0.999997	774	3	0.21622
THYN1	7	0.24616	0.43197	0.99998	622	2	-0.31988	0.94199	0.94294	0.999997	1580	0	-0.31988
LTF	7	0.2464	0.43229	0.99998	623	2	-0.15831	0.99163	0.99172	0.999997	1691	0	-0.15831
RELB	7	0.24658	0.43251	0.99998	624	3	-0.16324	0.8039	0.83354	0.999997	1394	1	-0.16324
TIGD5	7	0.24714	0.43318	0.99998	625	2	0.2072	0.06647	0.17555	0.94884	306	2	0.2072
VSX1	7	0.24732	0.43347	0.99998	626	2	0.16839	0.33145	0.53238	0.999997	872	2	0.16839
SP4	7	0.24751	0.43372	0.99998	627	3	-0.2185	0.3016	0.50339	0.999997	824	2	-0.2185
ZBTB49	7	0.24829	0.43477	0.99998	628	2	0.23121	0.11546	0.26801	0.990193	452	3	0.23121
AKAP8	7	0.24835	0.43486	0.99998	629	2	-0.1189	0.2351	0.42129	0.999997	694	2	-0.1189
FERD3L	7	0.25028	0.43744	0.99998	630	3	-0.22785	0.15813	0.32366	0.990949	539	1	-0.22785
TBX6	7	0.25128	0.43877	0.99998	631	2	0.054823	0.79163	0.82714	0.999997	1384	1	0.054823
ZNF92	7	0.25168	0.43932	0.99998	632	1	0.047547	0.23362	0.41945	0.999997	691	2	0.047547
ZNF555	7	0.25251	0.44047	0.99998	633	3	-0.2799	0.2689	0.46342	0.999997	766	1	-0.2799
ZSCAN5B	7	0.25275	0.44078	0.99998	634	2	0.12258	0.023862	0.081198	0.87963	152	2	0.12258
STAT2	7	0.25306	0.44117	0.99998	635	3	-0.13419	0.74851	0.80675	0.999997	1352	1	-0.13419
ZNF729	7	0.25325	0.44135	0.99998	636	3	0.23789	0.036822	0.11127	0.913957	195	2	0.23789
ZNF717	3	0.25353	0.32227	0.99998	637	1	-0.29387	0.5113	0.52283	0.999997	1102	1	-0.29387
ZNF329	7	0.25361	0.44184	0.99998	638	1	-0.12605	0.050292	0.14068	0.929401	244	2	-0.12605
PAX4	7	0.25362	0.44185	0.99998	639	3	-0.32693	0.8496	0.86058	0.999997	1444	1	-0.32693
HOXD11	7	0.25381	0.44206	0.99998	640	3	-0.41059	0.033875	0.10483	0.913957	183	3	-0.41059
SHOX2	7	0.25437	0.44284	0.99998	641	3	-0.26235	0.39568	0.57766	0.999997	962	2	-0.26235
ZNF850	7	0.25505	0.4437	0.99998	642	2	0.12871	0.31125	0.51484	0.999997	847	3	0.12871
ZNF174	7	0.25511	0.44373	0.99998	643	3	-0.1945	0.43671	0.60719	0.999997	1012	2	-0.1945
ZNF678	2	0.25542	0.26858	0.99998	644	1	0.19887	0.30172	0.31371	0.990949	825	1	0.19887
TFEC	7	0.25642	0.44537	0.99998	645	2	0.01597	0.62419	0.75289	0.999997	1260	1	0.01597
ZNF570	7	0.25679	0.44593	0.99998	646	3	-0.20132	0.71737	0.79429	0.999997	1334	1	-0.20132
PHOX2A	7	0.25698	0.44622	0.99998	647	1	0.075364	0.19894	0.37618	0.990949	622	2	0.075364
PBX4	7	0.25842	0.44815	0.99998	648	1	-0.14807	0.25937	0.45184	0.999997	739	2	-0.14807
ZNF680	7	0.2589	0.44884	0.99998	649	1	0.22688	0.05512	0.15135	0.929401	267	2	0.22688
ZNF667	7	0.25937	0.44936	0.99998	650	1	0.20941	0.14978	0.31314	0.990949	519	3	0.20941
DMTF1	7	0.26081	0.45143	0.99998	651	2	-0.25547	0.089007	0.22158	0.97676	378	2	-0.25547
HOXA4	7	0.26091	0.45154	0.99998	652	3	-0.14569	0.26033	0.45307	0.999997	742	1	-0.14569
FOXD4L4	7	0.26109	0.45179	0.99998	653	3	-0.34468	0.90227	0.90261	0.999997	1515	1	-0.34468
MECP2	7	0.26224	0.45317	0.99998	654	2	-0.18281	0.41237	0.58954	0.999997	988	2	-0.18281
ZNF148	7	0.26316	0.45436	0.99998	655	3	-0.22565	0.68964	0.78355	0.999997	1316	1	-0.22565
GMEB1	7	0.26353	0.4548	0.99998	656	2	-0.079405	0.022873	0.078801	0.87963	146	2	-0.079405
ZSCAN12	5	0.26531	0.39674	0.99998	657	2	0.36913	0.13973	0.27801	0.990633	495	3	0.36913
SKOR2	5	0.2664	0.39794	0.99998	658	2	-0.11023	0.26694	0.40744	0.997186	761	1	-0.11023
IRX2	7	0.26648	0.4586	0.99998	659	2	0.18471	0.54424	0.68789	0.999997	1150	2	0.18471
ARGFX	7	0.26653	0.45867	0.99998	660	2	-0.19932	0.60729	0.73904	0.999997	1237	2	-0.19932
NR2E3	7	0.26673	0.45893	0.99998	661	2	0.094454	0.58609	0.7216	0.999997	1202	2	0.094454
AKNA	7	0.26748	0.45984	0.99998	662	2	0.12431	0.71336	0.79284	0.999997	1333	1	0.12431
PATZ1	7	0.26768	0.46006	0.99998	663	3	-0.34599	0.57147	0.70949	0.999997	1187	1	-0.34599
ZNF821	7	0.26863	0.46133	0.99998	664	3	-0.00067907	0.20964	0.38969	0.990949	644	3	-0.00067907
MXD4	7	0.26919	0.46212	0.99998	665	2	-0.023348	0.18406	0.35711	0.990949	595	2	-0.023348
ZNF382	7	0.26937	0.46239	0.99998	666	2	0.12854	0.30968	0.51293	0.999997	843	3	0.12854
MSANTD3	7	0.26977	0.46287	0.99998	667	3	-0.1388	0.50402	0.65675	0.999997	1096	2	-0.1388
ZNF860	7	0.26993	0.46308	0.99998	668	2	0.31781	0.069116	0.18115	0.94884	318	4	0.31781
ZNF367	6	0.27006	0.42575	0.99998	669	2	0.025315	0.0075487	0.029472	0.719042	65	3	0.025315
DBX1	6	0.27049	0.42616	0.99998	670	2	0.0093521	0.27895	0.45104	0.999997	785	2	0.0093521
ZNF438	7	0.27052	0.46385	0.99998	671	3	0.26806	0.02555	0.085007	0.89592	156	3	0.26806
ZNF597	7	0.2709	0.46427	0.99998	672	3	-0.34532	0.93004	0.93085	0.999997	1558	0	-0.34532
ZNF250	7	0.27091	0.46427	0.99998	673	2	-0.43831	0.54291	0.68709	0.999997	1147	2	-0.43831
CTRL00021	1	0.27117	0.27122	0.99998	674	0	-0.23997	0.72883	0.72928	0.999997	1343	0	-0.23997
IRX5	7	0.27126	0.46469	0.99998	675	1	-0.055765	0.9032	0.90357	0.999997	1516	1	-0.055765
CTCFL	7	0.27165	0.46512	0.99998	676	2	-0.37167	0.29041	0.4899	0.999997	804	1	-0.37167
ZBTB18	7	0.2719	0.46526	0.99998	677	2	0.23331	0.17561	0.34638	0.990949	578	3	0.23331
IRF6	7	0.27288	0.46602	0.99998	678	2	-0.055263	0.86488	0.87121	0.999997	1462	1	-0.055263
GPBP1	7	0.27409	0.467	0.99998	679	2	-0.26877	0.96127	0.96175	0.999997	1611	0	-0.26877
ZNF48	7	0.27412	0.46701	0.99998	680	2	0.33782	0.27489	0.47093	0.999997	778	3	0.33782
FOXB1	7	0.27456	0.46734	0.99998	681	2	0.22117	0.0087864	0.033765	0.741337	71	3	0.22117
ZNF789	7	0.27461	0.46737	0.99998	682	2	0.14514	0.93701	0.93786	0.999997	1574	0	0.14514
DBP	7	0.27683	0.46918	0.99998	683	2	0.46021	0.092817	0.22915	0.979723	385	4	0.46021
ZNF354A	7	0.27691	0.46926	0.99998	684	2	0.14188	0.1407	0.30111	0.990949	500	3	0.14188
ZNF490	6	0.27757	0.43241	0.99998	685	2	0.0085468	0.47802	0.62275	0.999997	1061	1	0.0085468
ZFP69	7	0.27785	0.46993	0.99998	686	2	-0.003673	0.9313	0.93225	0.999997	1560	0	-0.003673
ZSCAN31	7	0.27879	0.47063	0.99998	687	2	-0.18356	0.917	0.91781	0.999997	1536	0	-0.18356
PAX2	7	0.27955	0.47127	0.99998	688	2	0.20247	0.26617	0.46021	0.999997	760	3	0.20247
ETV3	7	0.28345	0.47413	0.99998	689	2	-0.28692	0.46313	0.6264	0.999997	1041	2	-0.28692
ZNF781	7	0.2835	0.47415	0.99998	690	2	-0.10373	0.0059315	0.024064	0.687444	55	2	-0.10373
TET3	7	0.28375	0.47431	0.99998	691	2	0.23165	0.40802	0.58646	0.999997	982	2	0.23165
ZNF747	7	0.28531	0.47533	0.99998	692	1	0.15642	0.6149	0.74537	0.999997	1248	2	0.15642
TEAD1	7	0.28536	0.4754	0.99998	693	2	0.34004	0.074649	0.19272	0.949562	334	4	0.34004
BSX	7	0.28578	0.47563	0.99998	694	1	0.25209	0.52805	0.67521	0.999997	1123	2	0.25209
ZNF823	7	0.28622	0.476	0.99998	695	2	-0.092631	0.93643	0.93728	0.999997	1571	0	-0.092631
AHRR	7	0.2881	0.47746	0.99998	696	1	-0.16824	0.36147	0.55305	0.999997	909	2	-0.16824
ZBTB42	7	0.28856	0.47794	0.99998	697	2	-0.037952	0.27832	0.47533	0.999997	784	2	-0.037952
CLOCK	7	0.28948	0.47873	0.99998	698	2	-0.20429	0.09755	0.23846	0.979723	402	2	-0.20429
HDX	7	0.29143	0.48016	0.99998	699	2	0.32651	0.063078	0.16824	0.938515	298	4	0.32651
ZSCAN29	7	0.29242	0.48096	0.99998	700	2	0.34261	0.10479	0.25218	0.979723	427	4	0.34261
LMX1A	7	0.29317	0.48155	0.99998	701	1	0.32536	0.38458	0.56961	0.999997	944	2	0.32536
CTRL00059	1	0.29382	0.29358	0.99998	702	0	-0.24642	0.70618	0.70649	0.999997	1329	0	-0.24642
TP73	7	0.29391	0.48204	0.99998	703	2	0.15548	0.10038	0.24384	0.979723	413	1	0.15548
ZNF85	7	0.29501	0.48304	0.99998	704	1	-0.12158	0.63707	0.76422	0.999997	1280	2	-0.12158
ZNF184	7	0.29547	0.48337	0.99998	705	2	0.049231	0.47274	0.63376	0.999997	1053	2	0.049231
ZIC5	7	0.29639	0.48407	0.99998	706	1	0.43858	0.052282	0.14526	0.929401	255	4	0.43858
MYF6	7	0.29663	0.48426	0.99998	707	2	-0.058609	0.60272	0.73511	0.999997	1226	2	-0.058609
CC2D1A	7	0.29788	0.48503	0.99998	708	2	0.25405	0.036878	0.11137	0.913957	196	3	0.25405
KLF8	6	0.29972	0.45192	0.99998	709	1	-0.068137	0.24222	0.42141	0.999997	707	2	-0.068137
ZNF671	7	0.30187	0.48815	0.99998	710	2	-0.095316	0.055896	0.15306	0.929401	271	3	-0.095316
ZNF683	7	0.30259	0.48864	0.99998	711	2	-0.086249	0.77836	0.82053	0.999997	1374	1	-0.086249
MKX	7	0.30414	0.48971	0.99998	712	1	0.16337	0.56271	0.7022	0.999997	1178	1	0.16337
HOXA1	7	0.30686	0.49164	0.99998	713	1	0.25019	0.093106	0.22972	0.979723	386	4	0.25019
TCF3	6	0.30718	0.45858	0.99998	714	2	-0.031155	0.064306	0.16838	0.938515	300	1	-0.031155
NR1I2	7	0.30905	0.49328	0.99998	715	2	0.25274	0.26335	0.45673	0.999997	753	3	0.25274
GATA3	7	0.3093	0.49347	0.99998	716	2	0.22967	0.29216	0.49194	0.999997	809	3	0.22967
CTRL00071	1	0.31011	0.30965	0.99998	717	0	-0.39437	0.68989	0.69067	0.999997	1318	0	-0.39437
CEBPA	7	0.31017	0.49414	0.99998	718	2	-0.23018	7.5528e-05	0.0004811	0.215347	3	2	-0.23018
CTRL00003	1	0.31064	0.31017	0.99998	719	0	-0.22607	0.68936	0.69012	0.999997	1315	0	-0.22607
ZNF830	7	0.31179	0.4953	0.99998	720	2	-0.20697	0.1161	0.26876	0.990193	454	1	-0.20697
ZNF426	7	0.31182	0.49531	0.99998	721	1	0.39301	0.19456	0.37072	0.990949	614	3	0.39301
ZNF207	7	0.31451	0.4973	0.99998	722	1	0.57977	0.057377	0.15616	0.929401	280	4	0.57977
ZNF580	7	0.3163	0.49863	0.99998	723	1	0.12791	0.065301	0.17297	0.94884	302	3	0.12791
SOX15	7	0.31652	0.49878	0.99998	724	2	0.52203	0.010826	0.040415	0.742717	90	4	0.52203
ZNF730	7	0.3172	0.49936	0.99998	725	1	-0.084304	0.20521	0.3841	0.990949	634	3	-0.084304
RBPJL	7	0.31765	0.4997	0.99998	726	1	-0.039763	0.21864	0.40111	0.990949	665	2	-0.039763
RFX5	7	0.31776	0.49978	0.99998	727	2	-0.16383	0.88908	0.89053	0.999997	1494	1	-0.16383
ZBTB10	7	0.31809	0.49999	0.99998	728	1	0.22577	0.028115	0.091127	0.912956	163	3	0.22577
ZNF366	7	0.3205	0.50176	0.99998	729	2	-0.13833	0.98424	0.98435	0.999997	1663	0	-0.13833
RORC	7	0.32149	0.50242	0.99998	730	2	0.17197	0.61553	0.74591	0.999997	1250	1	0.17197
ZNF695	7	0.32298	0.5035	0.99998	731	1	0.25369	0.16047	0.32655	0.990949	547	3	0.25369
ZNF705G	2	0.32329	0.32881	0.99998	732	1	-0.21474	0.62347	0.62231	0.999997	1259	0	-0.21474
ZNF468	7	0.32343	0.50384	0.99998	733	2	0.10469	0.29391	0.49409	0.999997	810	2	0.10469
ZNF316	7	0.32387	0.50421	0.99998	734	1	-0.22774	0.58942	0.72442	0.999997	1205	1	-0.22774
AR	7	0.32431	0.50455	0.99998	735	1	0.25121	0.14737	0.30987	0.990949	514	3	0.25121
LHX4	7	0.32652	0.50615	0.99998	736	1	0.010571	0.43501	0.60576	0.999997	1010	2	0.010571
DMRT1	7	0.32696	0.50649	0.99998	737	2	0.2836	0.36526	0.5558	0.999997	915	2	0.2836
EOMES	7	0.32796	0.50724	0.99998	738	2	-0.094629	0.72463	0.797	0.999997	1337	1	-0.094629
RFX1	7	0.32821	0.50739	0.99998	739	2	-0.12454	0.82001	0.84216	0.999997	1414	1	-0.12454
ZNF385D	7	0.32829	0.50744	0.99998	740	2	0.044228	0.75544	0.80958	0.999997	1358	1	0.044228
ZNF473	7	0.32917	0.50805	0.99998	741	1	0.19541	0.52413	0.67232	0.999997	1116	2	0.19541
KLF17	7	0.32921	0.50809	0.99998	742	2	-0.27267	0.97056	0.97084	0.999997	1630	0	-0.27267
ZHX1	6	0.32955	0.4788	0.99998	743	2	0.1664	0.070818	0.17888	0.94884	323	3	0.1664
RAG1	7	0.33092	0.50931	0.99998	744	2	-0.146	0.43892	0.60884	0.999997	1014	1	-0.146
E2F3	7	0.33095	0.50931	0.99998	745	2	-0.22516	0.46227	0.62574	0.999997	1039	2	-0.22516
PRDM16	7	0.33145	0.50975	0.99998	746	2	0.00071222	0.23461	0.42063	0.999997	693	2	0.00071222
ZNF324	7	0.3318	0.51005	0.99998	747	1	0.32267	0.018539	0.065524	0.825692	131	3	0.32267
ZNF440	7	0.33268	0.51067	0.99998	748	1	0.14264	0.47453	0.63502	0.999997	1057	1	0.14264
SATB1	7	0.33312	0.51093	0.99998	749	1	0.52728	0.022998	0.079239	0.87963	147	4	0.52728
PCGF2	7	0.33319	0.511	0.99998	750	2	0.2796	0.47878	0.63802	0.999997	1063	2	0.2796
LHX9	7	0.33399	0.51164	0.99998	751	1	0.10279	0.048249	0.13632	0.929401	237	3	0.10279
OVOL2	7	0.33486	0.51231	0.99998	752	2	0.08551	0.27928	0.47659	0.999997	786	3	0.08551
PROP1	7	0.33643	0.51353	0.99998	753	2	0.25494	0.10875	0.25918	0.984532	439	3	0.25494
MSX2	7	0.33767	0.51446	0.99998	754	2	-0.10625	0.30309	0.50512	0.999997	829	2	-0.10625
IRX6	7	0.33916	0.51541	0.99998	755	2	0.005881	0.17968	0.3515	0.990949	585	3	0.005881
ATF4	7	0.33965	0.51582	0.99998	756	2	0.22017	0.30479	0.50713	0.999997	834	3	0.22017
CTRL00015	1	0.34001	0.33991	0.99998	757	0	-0.2511	0.65999	0.66119	0.999997	1302	0	-0.2511
CCDC17	7	0.34095	0.51681	0.99998	758	1	0.063233	0.014466	0.052577	0.793251	110	3	0.063233
ZNF114	7	0.3419	0.51766	0.99998	759	2	-0.10975	0.15129	0.31529	0.990949	523	3	-0.10975
ZNF488	7	0.34225	0.5179	0.99998	760	2	0.15761	0.24732	0.43675	0.999997	718	1	0.15761
ZNF587	7	0.34312	0.51857	0.99998	761	1	0.49462	0.016752	0.059756	0.793251	124	4	0.49462
ATF3	7	0.34355	0.51894	0.99998	762	1	0.14075	0.32946	0.53108	0.999997	867	2	0.14075
RBAK	7	0.34364	0.51902	0.99998	763	2	0.86478	0.00027975	0.0017451	0.252888	11	4	0.86478
PEG3	1	0.34408	0.34448	0.99998	764	0	-0.24683	0.65592	0.65747	0.999997	1300	0	-0.24683
ARNTL2	7	0.34441	0.51958	0.99998	765	1	0.26488	0.091863	0.22714	0.979723	383	3	0.26488
ZNF350	7	0.34571	0.52058	0.99998	766	2	0.14207	0.052956	0.14674	0.929401	259	2	0.14207
MYF5	7	0.34614	0.52087	0.99998	767	2	-0.26971	0.098684	0.24048	0.979723	407	1	-0.26971
ZNF224	7	0.34638	0.52108	0.99998	768	2	0.13634	0.34315	0.54039	0.999997	884	2	0.13634
ZNF280C	7	0.34914	0.5231	0.99998	769	1	-0.045211	0.54187	0.68623	0.999997	1145	1	-0.045211
CTRL00048	1	0.34966	0.34977	0.99998	770	0	-0.24274	0.65034	0.6519	0.999997	1294	0	-0.24274
HEYL	7	0.35043	0.52422	0.99998	771	2	0.017079	0.086144	0.2158	0.972208	371	2	0.017079
FAM170A	7	0.35086	0.52456	0.99998	772	1	0.10597	0.10264	0.24809	0.979723	421	3	0.10597
MEOX1	7	0.35214	0.52551	0.99998	773	2	0.043373	0.61526	0.74569	0.999997	1249	1	0.043373
ZFP37	7	0.35235	0.52565	0.99998	774	2	0.029147	0.1239	0.27857	0.990633	466	2	0.029147
THRA	7	0.35384	0.52684	0.99998	775	2	-0.087552	0.77216	0.81761	0.999997	1371	1	-0.087552
EPAS1	7	0.35409	0.52702	0.99998	776	2	-0.059604	0.33268	0.53325	0.999997	874	2	-0.059604
CTRL00095	1	0.35417	0.35438	0.99998	777	0	-0.20887	0.64583	0.64743	0.999997	1293	0	-0.20887
ZNF229	7	0.35459	0.52737	0.99998	778	2	0.22057	0.11074	0.26176	0.988036	443	3	0.22057
NKX2-2	7	0.35555	0.5281	0.99998	779	1	-0.032999	0.15485	0.31964	0.990949	532	2	-0.032999
POU2F1	6	0.35753	0.50459	0.99998	780	2	-0.2168	0.043266	0.12262	0.929401	220	1	-0.2168
ZBTB25	7	0.35881	0.53076	0.99998	781	2	-0.088259	0.49682	0.65146	0.999997	1085	2	-0.088259
HAND2	7	0.35894	0.53084	0.99998	782	1	0.054796	0.93519	0.93596	0.999997	1569	0	0.054796
PLAGL1	7	0.35936	0.5312	0.99998	783	1	0.16185	0.96475	0.9652	0.999997	1621	0	0.16185
TCF4	6	0.35942	0.50635	0.99998	784	1	0.13872	0.83405	0.83739	0.999997	1428	1	0.13872
DMRTC2	7	0.35978	0.5315	0.99998	785	1	-0.10891	0.26958	0.46435	0.999997	768	3	-0.10891
ZNF785	7	0.36005	0.53175	0.99998	786	2	0.039256	0.93272	0.93347	0.999997	1564	0	0.039256
POU2AF1	7	0.36063	0.53217	0.99998	787	2	0.061645	0.051181	0.14269	0.929401	247	2	0.061645
NANOGP8	3	0.36205	0.39778	0.99998	788	1	0.0028945	0.81585	0.81575	0.999997	1410	0	0.0028945
IRF9	6	0.3621	0.5088	0.99998	789	2	-0.30975	0.99368	0.99361	0.999997	1702	0	-0.30975
ZNF267	7	0.36353	0.53434	0.99998	790	2	-0.01408	0.76438	0.81383	0.999997	1365	1	-0.01408
ZKSCAN4	7	0.36358	0.53439	0.99998	791	1	-0.024587	0.53	0.67677	0.999997	1127	1	-0.024587
NKX1-2	7	0.36378	0.53455	0.99998	792	2	0.41766	0.18397	0.357	0.990949	594	3	0.41766
ZNF575	7	0.36402	0.53476	0.99998	793	2	-0.055698	0.013844	0.050607	0.785376	107	3	-0.055698
CTRL00042	1	0.36417	0.36413	0.99998	794	0	-0.18306	0.63583	0.63722	0.999997	1277	0	-0.18306
CTRL00040	1	0.36435	0.3643	0.99998	795	0	-0.15097	0.63565	0.63707	0.999997	1276	0	-0.15097
ELK4	7	0.36477	0.53528	0.99998	796	2	0.068843	0.084817	0.21313	0.96835	364	3	0.068843
ZNF843	7	0.36484	0.53536	0.99998	797	1	-0.32207	0.70498	0.78949	0.999997	1327	1	-0.32207
ZNF699	7	0.36626	0.53649	0.99998	798	2	-0.23412	0.64099	0.76664	0.999997	1289	1	-0.23412
UBP1	7	0.367	0.53712	0.99998	799	2	-0.027376	0.89911	0.89956	0.999997	1505	1	-0.027376
CTRL00022	1	0.36798	0.36806	0.99998	800	0	-0.2293	0.63202	0.63338	0.999997	1272	0	-0.2293
NKX6-1	7	0.36799	0.53795	0.99998	801	2	0.26418	0.0011721	0.0059184	0.490099	20	3	0.26418
SOX3	7	0.36819	0.53813	0.99998	802	1	0.072061	0.41744	0.59341	0.999997	994	1	0.072061
ZNF43	7	0.36824	0.53816	0.99998	803	2	-0.17998	0.075773	0.19503	0.949562	341	2	-0.17998
NR4A2	6	0.36834	0.51473	0.99998	804	2	-0.002232	0.85218	0.85337	0.999997	1447	1	-0.002232
ZNF30	7	0.36861	0.53838	0.99998	805	1	0.50557	0.0095157	0.036054	0.741337	78	5	0.50557
OLIG2	7	0.36923	0.53891	0.99998	806	2	-0.073871	0.2172	0.39925	0.990949	662	1	-0.073871
ZNF660	7	0.36944	0.53905	0.99998	807	1	0.26323	0.045022	0.12919	0.929401	226	3	0.26323
FIZ1	7	0.37022	0.53966	0.99998	808	2	-0.23928	0.65191	0.77025	0.999997	1296	1	-0.23928
ZNF879	7	0.37028	0.53972	0.99998	809	1	0.032995	0.007717	0.030184	0.719042	68	2	0.032995
YBX3	7	0.37097	0.54028	0.99998	810	2	0.5191	0.0052893	0.021792	0.687444	52	4	0.5191
ZNF846	7	0.37236	0.5414	0.99998	811	2	-0.14137	0.33244	0.53314	0.999997	873	2	-0.14137
CTRL00072	1	0.37267	0.37272	0.99998	812	0	-0.20508	0.62733	0.62846	0.999997	1266	0	-0.20508
CTRL00049	1	0.37275	0.37282	0.99998	813	0	-0.21008	0.62725	0.62837	0.999997	1265	0	-0.21008
FOXJ1	7	0.37295	0.5419	0.99998	814	2	0.28314	0.1751	0.34575	0.990949	576	3	0.28314
ZNF534	7	0.37402	0.54275	0.99998	815	1	-0.14749	0.46735	0.62982	0.999997	1045	1	-0.14749
TBX4	7	0.37443	0.54308	0.99998	816	2	0.04459	0.56423	0.70347	0.999997	1180	1	0.04459
ZXDC	7	0.37444	0.54308	0.99998	817	2	-0.003773	0.39272	0.57568	0.999997	957	2	-0.003773
ANHX	7	0.37609	0.54434	0.99998	818	1	-0.13049	0.061788	0.16559	0.938515	293	1	-0.13049
CTRL00033	1	0.37674	0.37688	0.99998	819	0	-0.18785	0.62326	0.62418	0.999997	1258	0	-0.18785
ZNF721	7	0.37815	0.54587	0.99998	820	1	0.15468	0.19148	0.36663	0.990949	608	3	0.15468
ZNF558	6	0.37823	0.52391	0.99998	821	1	-0.025339	0.68181	0.74271	0.999997	1312	1	-0.025339
PHOX2B	7	0.37914	0.54661	0.99998	822	2	-0.21182	0.96822	0.96861	0.999997	1626	0	-0.21182
ZSCAN32	7	0.38038	0.54759	0.99998	823	2	0.052697	0.89648	0.89725	0.999997	1501	1	0.052697
MEF2A	7	0.38103	0.54805	0.99998	824	1	-0.024037	0.40281	0.5829	0.999997	975	2	-0.024037
ZNF573	7	0.38137	0.54828	0.99998	825	2	0.33578	0.061866	0.16575	0.938515	294	4	0.33578
HOXB8	7	0.38161	0.54846	0.99998	826	2	0.148	0.5267	0.67431	0.999997	1120	2	0.148
MLXIPL	7	0.38349	0.54996	0.99998	827	1	0.24545	0.39767	0.57905	0.999997	965	1	0.24545
BARHL2	7	0.38433	0.55073	0.99998	828	2	-0.15532	0.96262	0.96308	0.999997	1616	0	-0.15532
ZNF143	7	0.38472	0.55113	0.99998	829	2	-0.20097	0.98558	0.98573	0.999997	1667	0	-0.20097
ZNF202	7	0.38532	0.55163	0.99998	830	2	0.22255	0.17613	0.3471	0.990949	579	1	0.22255
ZBTB39	7	0.38676	0.55288	0.99998	831	2	-0.16295	0.13582	0.29463	0.990949	489	3	-0.16295
HOXB3	7	0.3896	0.55504	0.99998	832	2	-0.21097	0.40649	0.58556	0.999997	978	2	-0.21097
LIN28B	6	0.39094	0.53593	0.99998	833	2	-0.028165	0.98255	0.98238	0.999997	1656	0	-0.028165
DLX5	7	0.39124	0.55649	0.99998	834	2	-0.26513	0.9824	0.98238	0.999997	1655	0	-0.26513
MYCN	7	0.39371	0.55838	0.99998	835	2	-0.28896	0.7017	0.78813	0.999997	1325	1	-0.28896
ZNF479	7	0.39445	0.559	0.99998	836	2	-0.2556	0.95653	0.95732	0.999997	1601	0	-0.2556
ETV6	7	0.39469	0.55918	0.99998	837	2	-0.1222	0.27708	0.47372	0.999997	781	2	-0.1222
ZNF3	7	0.39486	0.55925	0.99998	838	2	0.063659	0.2187	0.40117	0.990949	666	2	0.063659
ELF4	7	0.39526	0.55951	0.99998	839	2	0.028947	0.15759	0.32294	0.990949	538	1	0.028947
C11orf95	7	0.39543	0.55965	0.99998	840	2	-0.2491	0.013155	0.048158	0.768326	105	2	-0.2491
ZNF74	7	0.39592	0.56008	0.99998	841	2	-0.094616	0.26353	0.45696	0.999997	754	2	-0.094616
ZBTB22	7	0.39617	0.56027	0.99998	842	2	-0.33865	0.21166	0.39234	0.990949	645	1	-0.33865
ZNF470	7	0.39642	0.56044	0.99998	843	2	0.084145	0.1463	0.30865	0.990949	511	1	0.084145
ZNF37A	6	0.39678	0.54156	0.99998	844	2	-0.076494	0.60492	0.70868	0.999997	1230	1	-0.076494
HMBOX1	7	0.39727	0.56109	0.99998	845	2	0.26053	0.16268	0.32972	0.990949	552	3	0.26053
NKX2-1	7	0.3974	0.56121	0.99998	846	2	0.062344	0.29776	0.49874	0.999997	816	2	0.062344
ZNF32	7	0.39765	0.56143	0.99998	847	2	0.44708	0.011804	0.043615	0.742717	97	3	0.44708
BHLHE22	7	0.39967	0.56308	0.99998	848	1	0.22555	0.16611	0.33423	0.990949	558	1	0.22555
ZNF275	6	0.3998	0.54416	0.99998	849	2	0.2218	0.5464	0.68597	0.999997	1153	2	0.2218
PHF1	7	0.39986	0.56319	0.99998	850	2	0.41676	0.00629	0.025339	0.687444	59	4	0.41676
TCFL5	7	0.40158	0.5647	0.99998	851	2	0.39509	0.041186	0.12063	0.929401	213	4	0.39509
NPAS3	7	0.40247	0.56543	0.99998	852	2	0.19094	0.32165	0.52593	0.999997	863	2	0.19094
ONECUT1	7	0.40286	0.56583	0.99998	853	2	0.027918	0.22631	0.41057	0.997186	681	3	0.027918
ZNF571	7	0.40406	0.56675	0.99998	854	1	0.20368	0.11122	0.26245	0.988036	444	3	0.20368
HOXD3	7	0.40723	0.56919	0.99998	855	2	0.29183	0.21306	0.39399	0.990949	649	3	0.29183
HES5	7	0.40723	0.5692	0.99998	856	1	0.087023	0.060027	0.16179	0.935117	288	3	0.087023
L3MBTL1	6	0.40799	0.55186	0.99998	857	2	-0.2558	0.66339	0.734	0.999997	1304	1	-0.2558
ZNF780B	7	0.41041	0.57161	0.99998	858	2	0.010231	0.26476	0.4584	0.999997	756	2	0.010231
ETV7	7	0.41066	0.57181	0.99998	859	2	-0.072106	0.98569	0.98584	0.999997	1668	0	-0.072106
NR4A1	7	0.4109	0.57198	0.99998	860	2	0.33887	0.070251	0.18342	0.949302	321	4	0.33887
FOXL2	7	0.41164	0.57247	0.99998	861	2	-0.11812	0.23548	0.42178	0.999997	696	2	-0.11812
NFYA	7	0.41236	0.57317	0.99998	862	2	-0.034052	0.95884	0.95957	0.999997	1605	0	-0.034052
ZNF689	7	0.4131	0.57386	0.99998	863	2	0.03567	0.79957	0.83116	0.999997	1388	1	0.03567
ZNF214	7	0.41314	0.57391	0.99998	864	1	0.1273	0.88183	0.88419	0.999997	1482	1	0.1273
NOBOX	6	0.41316	0.55723	0.99998	865	2	-0.10724	0.63799	0.72241	0.999997	1284	1	-0.10724
ZNF560	7	0.41335	0.57407	0.99998	866	2	-0.18467	0.035894	0.10912	0.913957	190	3	-0.18467
LIN54	7	0.41359	0.57432	0.99998	867	2	0.067405	0.012565	0.046274	0.760314	101	2	0.067405
SETBP1	7	0.41408	0.57474	0.99998	868	2	-0.0082935	0.024212	0.081944	0.87963	153	2	-0.0082935
NR5A1	7	0.41432	0.5749	0.99998	869	2	-0.033282	0.67196	0.77718	0.999997	1308	1	-0.033282
PRDM4	7	0.41604	0.57638	0.99998	870	2	0.096365	0.64381	0.76755	0.999997	1292	1	0.096365
ZNF383	7	0.41744	0.5775	0.99998	871	1	-0.15084	0.85898	0.86715	0.999997	1454	1	-0.15084
IKZF5	7	0.41783	0.57778	0.99998	872	2	0.28585	0.19439	0.37056	0.990949	613	3	0.28585
ZNF688	7	0.41872	0.57855	0.99998	873	2	0.14221	0.35469	0.54837	0.999997	901	1	0.14221
MYBL2	6	0.41922	0.56305	0.99998	874	1	0.19803	0.33296	0.49557	0.999997	875	2	0.19803
KLF2	7	0.41939	0.57904	0.99998	875	1	0.13417	0.026239	0.086686	0.905051	158	3	0.13417
OTX1	7	0.41994	0.57938	0.99998	876	2	-0.17672	0.1798	0.35164	0.990949	586	1	-0.17672
ZNF726	7	0.42019	0.57954	0.99998	877	2	0.18274	0.36923	0.55867	0.999997	920	2	0.18274
ATF6B	7	0.42055	0.57983	0.99998	878	2	0.21737	0.87281	0.87705	0.999997	1470	1	0.21737
VAX1	7	0.42094	0.58008	0.99998	879	2	0.13283	0.097777	0.23886	0.979723	404	3	0.13283
NEUROG1	7	0.42133	0.58034	0.99998	880	2	0.088705	0.044052	0.1271	0.929401	223	3	0.088705
E2F5	7	0.42141	0.58039	0.99998	881	2	-0.29963	0.36944	0.5588	0.999997	921	1	-0.29963
PRDM9	7	0.42249	0.58126	0.99998	882	2	-0.29611	0.51388	0.66441	0.999997	1106	1	-0.29611
THAP4	7	0.42326	0.58189	0.99998	883	2	0.36889	0.057224	0.15585	0.929401	279	3	0.36889
ZNF264	7	0.42404	0.58254	0.99998	884	1	-0.021472	0.90478	0.90513	0.999997	1519	1	-0.021472
ZNF487	1	0.42505	0.42508	0.99998	885	0	-0.093926	0.57495	0.57523	0.999997	1192	0	-0.093926
NFATC1	7	0.42506	0.5833	0.99998	886	2	-0.015076	0.48819	0.64493	0.999997	1077	2	-0.015076
CRX	7	0.42635	0.5843	0.99998	887	1	0.37486	0.064157	0.17053	0.947443	299	4	0.37486
ZNF878	7	0.42788	0.58558	0.99998	888	1	0.098601	0.20089	0.37872	0.990949	626	3	0.098601
HMX2	7	0.42827	0.58586	0.99998	889	2	0.62551	0.001945	0.0092946	0.540504	26	5	0.62551
ZNF189	7	0.42865	0.5862	0.99998	890	1	-0.027427	0.19685	0.3735	0.990949	617	2	-0.027427
TLX2	7	0.43057	0.58765	0.99998	891	1	-0.12157	0.60501	0.73699	0.999997	1231	2	-0.12157
POU2F2	7	0.43065	0.58771	0.99998	892	2	0.31911	0.30929	0.51245	0.999997	841	3	0.31911
ZBTB46	7	0.43133	0.58827	0.99998	893	2	0.21696	0.10771	0.25776	0.984532	437	2	0.21696
KLF12	7	0.43162	0.58853	0.99998	894	2	0.021368	0.085922	0.21533	0.972208	369	2	0.021368
ZNF443	7	0.43324	0.58976	0.99998	895	2	0.3027	0.24474	0.43343	0.999997	715	3	0.3027
HES2	7	0.43429	0.59056	0.99998	896	2	0.19655	0.020511	0.071638	0.858591	139	3	0.19655
CTRL00011	1	0.43593	0.43577	0.99998	897	0	-0.087346	0.56407	0.5643	0.999997	1179	0	-0.087346
NR6A1	7	0.43628	0.59235	0.99998	898	2	-0.12505	0.15492	0.31974	0.990949	533	1	-0.12505
ZNF226	7	0.43671	0.59267	0.99998	899	2	0.038478	0.32343	0.5271	0.999997	864	1	0.038478
HOXC11	7	0.43695	0.59286	0.99998	900	2	0.39209	0.0099799	0.037682	0.741337	82	5	0.39209
ZNF675	6	0.43722	0.58027	0.99998	901	1	0.2835	0.46884	0.61456	0.999997	1047	2	0.2835
TIGD3	7	0.43779	0.59353	0.99998	902	2	0.15122	0.015391	0.055566	0.793251	113	3	0.15122
FOXO6	6	0.4382	0.58123	0.99998	903	1	-0.014084	0.74952	0.77845	0.999997	1353	1	-0.014084
ZNF705A	3	0.44026	0.45787	0.99998	904	1	-0.26681	0.17443	0.27487	0.990633	574	1	-0.26681
GSC	7	0.44043	0.59575	0.99998	905	1	-0.2017	0.88661	0.88834	0.999997	1492	1	-0.2017
ZNF266	7	0.44106	0.59635	0.99998	906	2	0.19913	0.19055	0.36535	0.990949	603	3	0.19913
GLIS2	7	0.44227	0.59724	0.99998	907	2	-0.3658	0.99134	0.99144	0.999997	1688	0	-0.3658
BNC1	6	0.44246	0.58555	0.99998	908	1	0.48385	0.0039498	0.015797	0.636476	43	4	0.48385
REL	7	0.44306	0.59793	0.99998	909	1	0.11642	0.042152	0.12277	0.929401	214	3	0.11642
MEIS2	7	0.44371	0.59841	0.99998	910	2	0.081207	0.18241	0.35503	0.990949	590	2	0.081207
CTRL00004	1	0.44408	0.444	0.99998	911	0	-0.056488	0.55592	0.55578	0.999997	1168	0	-0.056488
CTRL00090	1	0.44478	0.44469	0.99998	912	0	-0.052576	0.55522	0.55509	0.999997	1166	0	-0.052576
FOXO4	6	0.44479	0.5879	0.99998	913	2	-0.31084	0.13388	0.27453	0.990633	485	2	-0.31084
DMRT3	7	0.4468	0.60102	0.99998	914	1	-0.1288	0.87376	0.87776	0.999997	1473	1	-0.1288
PROX2	7	0.44829	0.60221	0.99998	915	1	-0.18556	0.88173	0.88414	0.999997	1481	1	-0.18556
ZNF716	7	0.44877	0.60254	0.99998	916	2	-0.18616	0.13392	0.29204	0.990949	486	3	-0.18616
ZNF280A	7	0.44901	0.60271	0.99998	917	2	-0.16108	0.8227	0.84379	0.999997	1421	1	-0.16108
RUNX2	7	0.44978	0.60319	0.99998	918	2	0.092779	0.21744	0.39954	0.990949	663	2	0.092779
GTF2IRD2B	7	0.44997	0.60338	0.99998	919	2	-0.20223	0.39405	0.57662	0.999997	961	1	-0.20223
CTRL00055	1	0.45062	0.45034	0.99998	920	0	-0.05258	0.54938	0.54902	0.999997	1155	0	-0.05258
HIF3A	7	0.45093	0.60407	0.99998	921	2	-0.38263	0.60976	0.74095	0.999997	1241	1	-0.38263
FOXJ3	7	0.45274	0.60547	0.99998	922	1	-0.21454	0.94976	0.95048	0.999997	1588	0	-0.21454
E2F4	6	0.45538	0.59777	0.99998	923	1	0.5861	0.02986	0.08889	0.912956	168	4	0.5861
BHLHE23	7	0.45642	0.6084	0.99998	924	1	0.55922	0.023824	0.081107	0.87963	151	4	0.55922
TSHZ1	7	0.45645	0.60841	0.99998	925	2	-0.019662	0.11387	0.2659	0.988036	450	3	-0.019662
ZNF709	7	0.45753	0.60936	0.99998	926	1	0.14757	0.23313	0.41879	0.999997	689	2	0.14757
NKX6-3	7	0.45862	0.61025	0.99998	927	1	0.099036	0.1828	0.35554	0.990949	591	3	0.099036
NFE2	7	0.46027	0.61158	0.99998	928	2	0.11212	0.11202	0.26354	0.988036	445	2	0.11212
ZNF662	7	0.46045	0.61172	0.99998	929	1	-0.15567	0.98513	0.98523	0.999997	1666	0	-0.15567
GATAD2A	7	0.46075	0.61199	0.99998	930	2	0.21872	0.29409	0.49433	0.999997	811	1	0.21872
GBX1	7	0.46242	0.61349	0.99998	931	2	-0.048313	0.59076	0.72549	0.999997	1207	2	-0.048313
ZNF492	7	0.46289	0.61387	0.99998	932	2	-0.22192	0.14565	0.30783	0.990949	509	3	-0.22192
ZNF142	7	0.46373	0.61458	0.99998	933	1	-0.052914	0.80097	0.83191	0.999997	1391	1	-0.052914
PRDM15	7	0.46432	0.61507	0.99998	934	2	-0.20028	0.97092	0.97127	0.999997	1631	0	-0.20028
ZNF358	7	0.46445	0.61521	0.99998	935	2	-0.2549	0.62871	0.7569	0.999997	1269	1	-0.2549
ATF7	7	0.46551	0.61608	0.99998	936	2	0.23923	0.10656	0.25574	0.981016	433	4	0.23923
ZNF157	7	0.46575	0.6163	0.99998	937	2	-0.12707	0.96191	0.96237	0.999997	1613	0	-0.12707
ZNF430	7	0.4659	0.61645	0.99998	938	1	0.40076	0.30128	0.503	0.999997	823	3	0.40076
CTRL00058	1	0.46593	0.46591	0.99998	939	0	-0.033765	0.53407	0.53341	0.999997	1137	0	-0.033765
OSR1	7	0.46623	0.61677	0.99998	940	2	0.050609	0.34441	0.54131	0.999997	886	1	0.050609
USF3/KIAA2018	7	0.46647	0.61694	0.99998	941	2	0.013933	0.84288	0.85611	0.999997	1438	1	0.013933
GLI1	7	0.46694	0.61733	0.99998	942	2	-0.1295	0.23427	0.42022	0.999997	692	3	-0.1295
ZFP82	7	0.46735	0.6177	0.99998	943	1	0.036359	0.96081	0.96132	0.999997	1608	0	0.036359
MSX1	7	0.46807	0.61819	0.99998	944	1	-0.14628	0.31602	0.5202	0.999997	856	2	-0.14628
FOXD3	7	0.46843	0.61852	0.99998	945	1	0.31934	0.045284	0.12972	0.929401	228	3	0.31934
PAX1	7	0.46979	0.61963	0.99998	946	2	0.36672	0.043031	0.12468	0.929401	219	4	0.36672
ZNF589	7	0.47003	0.61985	0.99998	947	2	-0.26875	0.13652	0.2955	0.990949	491	1	-0.26875
TFAP2C	7	0.47238	0.62172	0.99998	948	2	-0.27156	0.080395	0.20451	0.958595	353	2	-0.27156
ZNF514	7	0.47274	0.62207	0.99998	949	1	-0.028369	0.54409	0.68781	0.999997	1149	2	-0.028369
BARHL1	7	0.47382	0.62289	0.99998	950	2	0.028219	0.91737	0.91819	0.999997	1538	0	0.028219
ZNF91	7	0.47406	0.62306	0.99998	951	2	-0.09147	0.92635	0.92719	0.999997	1553	0	-0.09147
IRF1	7	0.47477	0.62363	0.99998	952	2	-0.24281	0.80051	0.83169	0.999997	1390	1	-0.24281
ZNF44	7	0.47488	0.62374	0.99998	953	1	0.093896	0.28888	0.48813	0.999997	801	3	0.093896
PRDM12	7	0.47524	0.62402	0.99998	954	1	0.38417	0.10484	0.25232	0.979723	428	3	0.38417
ZNF774	7	0.47548	0.6242	0.99998	955	2	0.057474	0.82284	0.84389	0.999997	1422	1	0.057474
RAX2	7	0.4756	0.62431	0.99998	956	2	-0.11368	0.1489	0.31197	0.990949	517	2	-0.11368
HMX1	7	0.47595	0.62459	0.99998	957	2	0.12859	0.21267	0.39354	0.990949	647	2	0.12859
NPAS4	7	0.47649	0.62503	0.99998	958	1	0.17594	0.16664	0.33497	0.990949	559	1	0.17594
CTRL00066	1	0.47682	0.47682	0.99998	959	0	-0.011971	0.52318	0.52304	0.999997	1114	0	-0.011971
NFXL1	7	0.47713	0.62556	0.99998	960	2	-0.012541	0.47131	0.63264	0.999997	1051	1	-0.012541
SNAI1	7	0.47738	0.62576	0.99998	961	1	0.23354	0.17403	0.34446	0.990949	573	2	0.23354
CTRL00093	1	0.47806	0.478	0.99998	962	0	-0.013346	0.52194	0.5218	0.999997	1113	0	-0.013346
ARID5B	7	0.47831	0.62646	0.99998	963	2	-0.012354	0.49072	0.64674	0.999997	1078	2	-0.012354
CTRL00092	1	0.47832	0.4783	0.99998	964	0	-0.0061485	0.52168	0.52147	0.999997	1112	0	-0.0061485
ZNF525	1	0.47841	0.47836	0.99998	965	0	-0.010486	0.52159	0.52137	0.999997	1111	0	-0.010486
ZNF155	6	0.47846	0.61998	0.99998	966	2	0.55823	0.039478	0.11304	0.913957	209	3	0.55823
TERB1/CCDC79	7	0.47879	0.62686	0.99998	967	2	0.30513	0.19432	0.37046	0.990949	612	2	0.30513
CTRL00013	1	0.47912	0.47904	0.99998	968	0	-0.0096382	0.52088	0.52056	0.999997	1110	0	-0.0096382
ZNF780A	7	0.47973	0.62768	0.99998	969	2	0.21393	0.016731	0.059676	0.793251	123	3	0.21393
SIX2	7	0.48043	0.62823	0.99998	970	2	-0.2299	0.50818	0.66019	0.999997	1098	1	-0.2299
GLYR1	7	0.48208	0.62953	0.99998	971	2	0.087764	0.50952	0.66115	0.999997	1100	1	0.087764
ZSCAN20	7	0.48302	0.6304	0.99998	972	2	-0.28473	0.20651	0.38575	0.990949	637	2	-0.28473
TBX20	7	0.4849	0.63176	0.99998	973	2	0.13327	0.13818	0.29775	0.990949	493	3	0.13327
ZNF396	7	0.48537	0.63218	0.99998	974	2	0.037501	0.843	0.8562	0.999997	1439	1	0.037501
ZNF749	7	0.49029	0.63624	0.99998	975	2	0.17964	0.69055	0.78396	0.999997	1319	1	0.17964
ZNF605	7	0.49123	0.637	0.99998	976	2	-0.036513	0.98195	0.98194	0.999997	1653	0	-0.036513
KLF7	7	0.49146	0.63721	0.99998	977	2	0.18606	0.20072	0.3785	0.990949	625	3	0.18606
CREB3L4	7	0.49169	0.6374	0.99998	978	2	-0.061513	0.78107	0.82179	0.999997	1377	1	-0.061513
MNX1	7	0.49216	0.63783	0.99998	979	2	0.024224	0.5575	0.69837	0.999997	1170	1	0.024224
SETDB1	7	0.49384	0.63922	0.99998	980	1	0.056816	0.3868	0.57138	0.999997	949	2	0.056816
ZNF827	7	0.49403	0.63938	0.99998	981	2	0.20647	0.88507	0.88698	0.999997	1488	1	0.20647
ZNF180	7	0.49488	0.64023	0.99998	982	2	-0.21345	0.9308	0.93167	0.999997	1559	0	-0.21345
ZBED4	7	0.49496	0.64029	0.99998	983	2	-0.00071778	0.45789	0.62255	0.999997	1035	2	-0.00071778
ZNF284	7	0.49589	0.64108	0.99998	984	2	0.096874	0.13175	0.28918	0.990949	478	3	0.096874
ZNF750	7	0.49613	0.64124	0.99998	985	2	0.076831	0.63786	0.76493	0.999997	1282	2	0.076831
GFI1B	7	0.49694	0.64183	0.99998	986	1	-0.057411	0.981	0.98076	0.999997	1650	0	-0.057411
DZIP1	7	0.49775	0.64255	0.99998	987	2	0.15846	0.15974	0.3257	0.990949	544	2	0.15846
ZNF682	7	0.49797	0.64271	0.99998	988	1	0.49213	0.021306	0.074024	0.863944	143	5	0.49213
ZNF816	7	0.49822	0.64292	0.99998	989	2	0.19289	0.05279	0.14643	0.929401	258	2	0.19289
_4	1	0.5	0.49994	0.99998	990	0	0	0.5	0.49994	0.999997	1094	0	0
_2	1	0.5	0.49994	0.99998	991	0	0	0.5	0.49994	0.999997	1093	0	0
_5	1	0.5	0.49994	0.99998	992	0	0	0.5	0.49994	0.999997	1088	0	0
_6	1	0.5	0.49994	0.99998	993	0	0	0.5	0.49994	0.999997	1092	0	0
_3	1	0.5	0.49994	0.99998	994	0	0	0.5	0.49994	0.999997	1089	0	0
_1	1	0.5	0.49994	0.99998	995	0	0	0.5	0.49994	0.999997	1091	0	0
_7	1	0.5	0.49994	0.99998	996	0	0	0.5	0.49994	0.999997	1090	0	0
FOSL1	7	0.50105	0.64517	0.99998	997	1	-0.13695	0.89559	0.89639	0.999997	1500	1	-0.13695
ZNF418	7	0.50174	0.64572	0.99998	998	1	0.010653	0.42404	0.598	0.999997	1000	1	0.010653
LEUTX	3	0.50186	0.50882	0.99998	999	1	-0.18079	0.65167	0.65196	0.999997	1295	0	-0.18079
HNF1A	7	0.50263	0.64651	0.99998	1000	2	0.51575	0.0095615	0.036196	0.741337	79	4	0.51575
ZFP30	7	0.50309	0.64692	0.99998	1001	2	0.25597	0.087983	0.2195	0.97676	374	4	0.25597
ZNF518B	7	0.50344	0.64718	0.99998	1002	2	-0.065213	0.15008	0.31351	0.990949	520	2	-0.065213
REPIN1	7	0.50378	0.64746	0.99998	1003	1	0.20677	0.38952	0.57324	0.999997	952	2	0.20677
NFIB	7	0.50402	0.64766	0.99998	1004	2	0.3087	0.10827	0.25853	0.984532	438	3	0.3087
CTRL00098	1	0.50425	0.50408	0.99998	1005	0	0.042157	0.49575	0.49568	0.999997	1083	0	0.042157
ZBTB41	7	0.50517	0.64886	0.99998	1006	2	-0.16399	0.32971	0.53121	0.999997	869	2	-0.16399
ZNF66	1	0.50557	0.50545	0.99998	1007	0	0.03139	0.49443	0.49431	0.999997	1080	0	0.03139
ZNF124	7	0.50633	0.6498	0.99998	1008	2	0.50129	0.0077072	0.030139	0.719042	67	5	0.50129
KLF4	7	0.50702	0.65032	0.99998	1009	2	-0.29354	0.13592	0.29474	0.990949	490	2	-0.29354
ZFP57	7	0.50887	0.65207	0.99998	1010	2	0.13845	0.59201	0.72642	0.999997	1210	1	0.13845
LBX2	7	0.50919	0.65235	0.99998	1011	1	0.22325	0.26825	0.46265	0.999997	764	3	0.22325
POU6F2	7	0.50933	0.65244	0.99998	1012	2	0.2547	0.28599	0.48438	0.999997	796	3	0.2547
ZBED6	7	0.50952	0.65256	0.99998	1013	1	0.14339	0.13549	0.29421	0.990949	488	3	0.14339
EHF	7	0.51254	0.65512	0.99998	1014	1	0.22694	0.52625	0.67397	0.999997	1118	2	0.22694
OLIG3	7	0.51455	0.65678	0.99998	1015	2	0.0010612	0.91715	0.91799	0.999997	1537	0	0.0010612
DUX4	3	0.51574	0.52064	0.99998	1016	1	-0.18258	0.35988	0.4094	0.997186	907	1	-0.18258
TBX19	7	0.51736	0.6592	0.99998	1017	2	0.15292	0.034144	0.10542	0.913957	184	3	0.15292
ZIM3	7	0.51754	0.65933	0.99998	1018	1	0.14782	0.26147	0.45443	0.999997	746	3	0.14782
ZNF182	7	0.51873	0.66035	0.99998	1019	2	-0.17728	0.5715	0.7095	0.999997	1188	2	-0.17728
INSM2	7	0.51896	0.66057	0.99998	1020	2	-0.085599	0.55665	0.69766	0.999997	1169	2	-0.085599
KIN	7	0.51953	0.66096	0.99998	1021	1	0.039537	0.63398	0.76131	0.999997	1274	1	0.039537
ZBTB47	7	0.52033	0.66158	0.99998	1022	2	-0.38733	0.47642	0.63635	0.999997	1059	2	-0.38733
NACC2	7	0.52085	0.66209	0.99998	1023	1	0.023661	0.60727	0.73903	0.999997	1236	1	0.023661
TIGD1	7	0.52118	0.66235	0.99998	1024	1	0.22875	0.16221	0.32913	0.990949	550	3	0.22875
ZNF71	7	0.5217	0.6627	0.99998	1025	2	0.19185	0.14576	0.30795	0.990949	510	1	0.19185
ZNF562	7	0.52249	0.66336	0.99998	1026	1	0.36736	0.10593	0.25444	0.981016	432	4	0.36736
DLX4	7	0.52315	0.66392	0.99998	1027	1	0.47362	0.21342	0.39444	0.990949	651	3	0.47362
ZNF713	7	0.5242	0.66483	0.99998	1028	2	0.2648	0.2755	0.47179	0.999997	780	1	0.2648
SALL2	7	0.52479	0.66529	0.99998	1029	1	0.13067	0.082698	0.20883	0.965834	360	3	0.13067
TBPL1	7	0.52534	0.66576	0.99998	1030	2	0.24774	0.09503	0.23365	0.979723	394	4	0.24774
TRERF1	7	0.52544	0.66585	0.99998	1031	1	0.23472	0.18898	0.3634	0.990949	602	3	0.23472
ZUFSP	7	0.52602	0.66639	0.99998	1032	2	0.031473	0.37402	0.56216	0.999997	928	2	0.031473
NKX2-3	7	0.52642	0.66678	0.99998	1033	1	0.33576	0.098899	0.24093	0.979723	409	4	0.33576
HSF5	7	0.5267	0.66698	0.99998	1034	2	0.128	0.90535	0.90571	0.999997	1520	0	0.128
ARID5A	7	0.52675	0.667	0.99998	1035	1	0.14333	0.28676	0.48545	0.999997	799	3	0.14333
NKX1-1	6	0.52809	0.6506	0.99998	1036	1	0.12507	0.26263	0.43758	0.999997	750	2	0.12507
ZNF641	7	0.52903	0.66878	0.99998	1037	1	0.021772	0.52738	0.67473	0.999997	1121	2	0.021772
PURB	7	0.53032	0.66995	0.99998	1038	2	0.13235	0.30284	0.50485	0.999997	828	2	0.13235
ZNF765	7	0.53055	0.67015	0.99998	1039	2	-0.0041609	0.54089	0.68549	0.999997	1144	2	-0.0041609
ZNF576	7	0.53078	0.67038	0.99998	1040	2	0.1826	0.047508	0.13471	0.929401	234	3	0.1826
SOX4	7	0.53097	0.67058	0.99998	1041	1	0.43603	0.0032215	0.014527	0.634035	38	5	0.43603
CTRL00035	1	0.53115	0.53071	0.99998	1042	0	0.080462	0.46885	0.46865	0.999997	1048	0	0.080462
PBX2	7	0.53123	0.67086	0.99998	1043	2	-0.15109	0.96108	0.96162	0.999997	1610	0	-0.15109
ZSCAN5A	7	0.53162	0.67124	0.99998	1044	1	0.13136	0.86139	0.86872	0.999997	1458	1	0.13136
ZNF428	7	0.53324	0.67267	0.99998	1045	1	0.15078	0.18297	0.35574	0.990949	592	3	0.15078
CTRL00070	1	0.53407	0.53341	0.99998	1046	0	0.078685	0.46593	0.46591	0.999997	1043	0	0.078685
ZNF7	7	0.53483	0.67407	0.99998	1047	2	0.28579	0.13978	0.29982	0.990949	496	3	0.28579
ZNF569	7	0.53484	0.67407	0.99998	1048	1	0.49301	0.0892	0.22193	0.97676	380	4	0.49301
FOXD4	7	0.53506	0.67422	0.99998	1049	2	-0.068188	0.98782	0.98797	0.999997	1675	0	-0.068188
POU3F3	7	0.53573	0.67482	0.99998	1050	2	0.43447	0.067913	0.17878	0.94884	312	4	0.43447
ZNF484	7	0.53645	0.67541	0.99998	1051	1	0.16569	0.81858	0.8413	0.999997	1413	1	0.16569
HIVEP3	7	0.53741	0.67621	0.99998	1052	1	0.14766	0.51301	0.66379	0.999997	1105	2	0.14766
ZNF292	7	0.5382	0.67685	0.99998	1053	2	0.24776	0.072482	0.18792	0.949562	328	3	0.24776
ZNF70	7	0.53869	0.67729	0.99998	1054	1	-0.22404	0.05799	0.15742	0.929401	282	3	-0.22404
TBX22	7	0.53901	0.67749	0.99998	1055	1	-0.064509	0.60873	0.74015	0.999997	1239	2	-0.064509
ZNF626	7	0.54112	0.67941	0.99998	1056	2	-0.1474	0.901	0.90127	0.999997	1511	1	-0.1474
TLX3	7	0.54134	0.67956	0.99998	1057	2	-0.047323	0.91932	0.92011	0.999997	1542	0	-0.047323
ARNT	7	0.54155	0.67974	0.99998	1058	1	0.81576	0.00014993	0.00095366	0.215347	7	6	0.81576
CCDC169-SOHLH2	7	0.54201	0.68014	0.99998	1059	2	0.1878	0.10082	0.24472	0.979723	414	3	0.1878
GLI2	7	0.54268	0.68073	0.99998	1060	2	-0.077587	0.54943	0.69189	0.999997	1156	1	-0.077587
KLF1	7	0.54282	0.68087	0.99998	1061	1	-0.16688	0.19278	0.3682	0.990949	610	1	-0.16688
GPBP1L1	7	0.54345	0.68132	0.99998	1062	1	0.070227	0.18563	0.35916	0.990949	597	3	0.070227
ZGPAT	7	0.54402	0.68174	0.99998	1063	2	0.60118	0.066329	0.17527	0.94884	304	4	0.60118
OVOL1	7	0.54424	0.68187	0.99998	1064	2	0.2365	0.39365	0.57627	0.999997	960	1	0.2365
ARNT2	7	0.54447	0.68207	0.99998	1065	2	0.25501	0.24254	0.43088	0.999997	710	3	0.25501
HOXC4	7	0.54536	0.68284	0.99998	1066	2	-0.28789	0.98147	0.98136	0.999997	1651	0	-0.28789
ZNF441	7	0.54558	0.68297	0.99998	1067	2	-0.054219	0.87121	0.87597	0.999997	1468	1	-0.054219
STAT1	7	0.54598	0.68329	0.99998	1068	1	0.21455	0.1676	0.3363	0.990949	562	2	0.21455
ZNF581	7	0.54603	0.68332	0.99998	1069	2	0.14787	0.1592	0.32507	0.990949	541	2	0.14787
ZFP28	7	0.54625	0.68354	0.99998	1070	2	-0.26463	0.97281	0.97314	0.999997	1633	0	-0.26463
ST18	7	0.54669	0.68392	0.99998	1071	2	0.0373	0.14359	0.30493	0.990949	504	2	0.0373
RUNX3	7	0.54714	0.68429	0.99998	1072	2	0.16364	0.27794	0.47485	0.999997	782	3	0.16364
RARG	7	0.54781	0.68489	0.99998	1073	2	0.41646	0.018373	0.06496	0.824565	130	4	0.41646
RFX6	7	0.54958	0.68648	0.99998	1074	2	0.16468	0.13742	0.29666	0.990949	492	2	0.16468
NFATC2	7	0.55091	0.68771	0.99998	1075	2	0.041556	0.52085	0.66991	0.999997	1109	2	0.041556
ZNF16	7	0.55099	0.68775	0.99998	1076	1	0.065591	0.18831	0.36252	0.990949	600	3	0.065591
ZNF788	3	0.55149	0.55327	0.99998	1077	1	0.21706	0.5324	0.54057	0.999997	1134	1	0.21706
ARX	7	0.55157	0.68824	0.99998	1078	2	0.22157	0.14234	0.30326	0.990949	502	3	0.22157
ATF5	7	0.55246	0.68892	0.99998	1079	2	-0.31342	0.60671	0.73863	0.999997	1235	1	-0.31342
TSHZ3	7	0.55401	0.69033	0.99998	1080	2	0.54476	0.011263	0.041856	0.742717	92	4	0.54476
ZNF616	7	0.5541	0.69042	0.99998	1081	1	-0.052261	0.85202	0.86224	0.999997	1446	1	-0.052261
ZBTB20	7	0.55445	0.69073	0.99998	1082	2	0.24997	0.16939	0.33858	0.990949	566	3	0.24997
CREBL2	7	0.55555	0.69173	0.99998	1083	2	-0.10278	0.42603	0.59933	0.999997	1001	2	-0.10278
WIZ	7	0.55577	0.69192	0.99998	1084	2	0.38138	0.068153	0.17926	0.94884	313	4	0.38138
FOXP2	7	0.55599	0.69213	0.99998	1085	2	-0.16746	0.58243	0.71853	0.999997	1199	1	-0.16746
SALL3	7	0.55819	0.69397	0.99998	1086	2	-0.24407	0.36902	0.55851	0.999997	919	1	-0.24407
ZNF445	7	0.55907	0.69481	0.99998	1087	2	0.025675	0.45237	0.61853	0.999997	1027	1	0.025675
ZNF527	7	0.55934	0.69501	0.99998	1088	1	0.24924	0.28573	0.48412	0.999997	794	2	0.24924
POU4F1	7	0.56118	0.69651	0.99998	1089	1	-0.13019	0.49636	0.65116	0.999997	1084	2	-0.13019
IKZF2	7	0.56126	0.6966	0.99998	1090	2	0.18369	0.47855	0.63787	0.999997	1062	2	0.18369
BHLHE41	7	0.5617	0.69697	0.99998	1091	2	-0.08716	0.34139	0.53912	0.999997	880	1	-0.08716
OTX2	7	0.56192	0.69713	0.99998	1092	2	-0.071641	0.98	0.97981	0.999997	1647	0	-0.071641
ZNF536	7	0.56236	0.69752	0.99998	1093	2	0.25919	0.25492	0.44635	0.999997	730	3	0.25919
ZNF613	7	0.56271	0.69776	0.99998	1094	1	0.25269	0.21625	0.39808	0.990949	658	3	0.25269
SP3	7	0.56323	0.69822	0.99998	1095	2	0.24694	0.25936	0.45184	0.999997	738	3	0.24694
POU3F1	7	0.56332	0.69832	0.99998	1096	1	0.1453	0.15384	0.31838	0.990949	530	2	0.1453
ELF3	7	0.56367	0.6987	0.99998	1097	2	-0.2888	0.30323	0.50534	0.999997	831	2	-0.2888
ZNF551	7	0.56389	0.6989	0.99998	1098	2	-0.022204	0.56672	0.70561	0.999997	1184	2	-0.022204
ZXDB	7	0.56498	0.69981	0.99998	1099	2	0.10929	0.93549	0.93628	0.999997	1570	0	0.10929
MAFB	7	0.56519	0.70002	0.99998	1100	2	0.053881	0.28671	0.48537	0.999997	798	2	0.053881
SCMH1	7	0.56544	0.70023	0.99998	1101	1	0.29774	0.10203	0.24695	0.979723	418	4	0.29774
CTRL00057	1	0.56778	0.56804	0.99998	1102	0	0.068788	0.43222	0.43203	0.999997	1009	0	0.068788
SP100	7	0.56817	0.70278	0.99998	1103	1	1.0995	6.5064e-08	2.8467e-06	0.002475	2	6	1.0995
ZNF251	7	0.56824	0.70284	0.99998	1104	2	-0.064059	0.63841	0.76548	0.999997	1285	1	-0.064059
ZNF248	7	0.56911	0.70379	0.99998	1105	2	0.064453	0.24001	0.42765	0.999997	702	3	0.064453
ZNF286A	7	0.56933	0.70397	0.99998	1106	2	0.05421	0.11364	0.26556	0.988036	449	2	0.05421
E2F8	7	0.56937	0.704	0.99998	1107	1	0.33431	0.28984	0.4893	0.999997	803	3	0.33431
EGR3	7	0.56965	0.70425	0.99998	1108	2	0.31666	0.087517	0.21856	0.97676	373	4	0.31666
SALL1	7	0.57085	0.70533	0.99998	1109	2	-0.094638	0.93655	0.93736	0.999997	1573	0	-0.094638
MESP1	7	0.57128	0.70571	0.99998	1110	2	-0.026807	0.076352	0.19607	0.949562	344	2	-0.026807
ZNF630	7	0.57171	0.70608	0.99998	1111	2	0.22795	0.40183	0.58212	0.999997	973	2	0.22795
CTRL00075	1	0.57256	0.57287	0.99998	1112	0	0.13546	0.42744	0.42737	0.999997	1005	0	0.13546
ZNF212	7	0.57258	0.70684	0.99998	1113	2	0.05572	0.11302	0.26481	0.988036	447	3	0.05572
ZNF502	7	0.57323	0.70749	0.99998	1114	2	-0.098345	0.45716	0.62202	0.999997	1034	1	-0.098345
ZNF814	7	0.57327	0.70751	0.99998	1115	1	0.28706	0.06822	0.17942	0.94884	314	4	0.28706
MAFK	7	0.57654	0.71044	0.99998	1116	1	0.25029	0.2307	0.41566	0.999997	687	3	0.25029
ZNF415	7	0.57775	0.71139	0.99998	1117	2	-0.31873	0.98946	0.98963	0.999997	1680	0	-0.31873
ZNF429	7	0.5784	0.712	0.99998	1118	2	-0.088512	0.17295	0.34301	0.990949	572	3	-0.088512
AC092835.1	7	0.57861	0.71224	0.99998	1119	2	-0.037295	0.17718	0.34848	0.990949	581	2	-0.037295
ZNF160	7	0.57882	0.71247	0.99998	1120	2	0.42601	0.17982	0.35168	0.990949	587	3	0.42601
NR2C1	7	0.57925	0.71285	0.99998	1121	2	0.35502	0.028353	0.091657	0.912956	165	4	0.35502
ZNF362	7	0.5799	0.71346	0.99998	1122	2	-0.0080493	0.822	0.84335	0.999997	1420	1	-0.0080493
ZNF121	7	0.58008	0.71364	0.99998	1123	1	-0.08038	0.92102	0.92183	0.999997	1546	0	-0.08038
ZNF8	7	0.58033	0.71392	0.99998	1124	2	-0.17956	0.55863	0.69929	0.999997	1172	2	-0.17956
ZNF600	7	0.58118	0.71479	0.99998	1125	2	0.023362	0.41261	0.58973	0.999997	989	2	0.023362
ZNF799	7	0.58161	0.71516	0.99998	1126	2	0.49056	0.015843	0.056966	0.793251	117	5	0.49056
CTRL00067	1	0.58203	0.58261	0.99998	1127	0	0.093087	0.41797	0.41821	0.999997	995	0	0.093087
ZNF596	7	0.58375	0.71708	0.99998	1128	2	0.3295	0.01079	0.040318	0.742717	89	4	0.3295
ZBTB21	7	0.58439	0.7177	0.99998	1129	2	-0.23482	0.95037	0.95113	0.999997	1589	0	-0.23482
ZNF460	7	0.58477	0.71807	0.99998	1130	1	0.16749	0.048216	0.13627	0.929401	236	2	0.16749
ZNF546	7	0.58715	0.72016	0.99998	1131	2	0.61204	0.030356	0.096502	0.913957	170	4	0.61204
MAF	7	0.58942	0.72099	0.99998	1132	1	-0.07337	0.31002	0.51342	0.999997	845	2	-0.07337
ZNF431	7	0.58999	0.72118	0.99998	1133	1	0.13008	0.20812	0.38782	0.990949	640	2	0.13008
MTERF2	4	0.59009	0.60481	0.99998	1134	1	-0.084502	0.21967	0.33694	0.990949	670	1	-0.084502
MAFA	7	0.59057	0.72137	0.99998	1135	1	0.094365	0.17464	0.34519	0.990949	575	3	0.094365
NFKB1	7	0.59172	0.72171	0.99998	1136	1	0.082599	0.14641	0.3088	0.990949	512	3	0.082599
CTRL00043	1	0.59203	0.59258	0.99998	1137	0	0.13531	0.40797	0.40816	0.997186	981	0	0.13531
FOXF2	7	0.59459	0.72267	0.99998	1138	1	0.17057	0.060716	0.16323	0.93665	290	3	0.17057
MLX	7	0.59601	0.72311	0.99998	1139	1	0.11904	0.12774	0.28385	0.990949	473	2	0.11904
CTRL00045	1	0.59619	0.59673	0.99998	1140	0	0.12452	0.40381	0.40374	0.994482	976	0	0.12452
AEBP1	7	0.5963	0.7232	0.99998	1141	1	0.086738	0.16505	0.33286	0.990949	557	1	0.086738
ZNF852	2	0.59707	0.59654	0.99998	1142	0	0.39506	0.13221	0.17795	0.94884	480	1	0.39506
ZKSCAN5	7	0.59744	0.72359	0.99998	1143	1	0.49181	0.022422	0.077303	0.87963	145	5	0.49181
ZNF385A	7	0.59914	0.72419	0.99998	1144	1	0.080773	0.12452	0.27939	0.990633	468	2	0.080773
ZNF444	7	0.59998	0.72452	0.99998	1145	1	-0.13387	0.37277	0.56124	0.999997	926	2	-0.13387
CTRL00014	1	0.60043	0.6012	0.99998	1146	0	0.088123	0.39957	0.39971	0.990949	969	0	0.088123
ZNF408	7	0.60111	0.725	0.99998	1147	1	0.47896	0.18865	0.36293	0.990949	601	3	0.47896
CTRL00028	1	0.60123	0.60207	0.99998	1148	0	0.17369	0.39877	0.39904	0.990949	966	0	0.17369
ZNF25	7	0.60252	0.72549	0.99998	1149	1	0.27555	0.10677	0.25611	0.981016	436	4	0.27555
SRY	7	0.60504	0.72641	0.99998	1150	1	0.12952	0.49099	0.64696	0.999997	1079	2	0.12952
ZNF674	7	0.60532	0.72651	0.99998	1151	1	0.048368	0.11944	0.273	0.990633	459	2	0.048368
RORB	7	0.60588	0.72677	0.99998	1152	1	0.53268	0.019773	0.069367	0.852895	135	4	0.53268
PURA	7	0.60671	0.72705	0.99998	1153	1	0.39827	0.023091	0.079535	0.87963	148	3	0.39827
ZNF69	7	0.6081	0.72751	0.99998	1154	1	-0.025883	0.65316	0.77064	0.999997	1298	1	-0.025883
CTRL00017	1	0.60946	0.61036	0.99998	1155	0	0.21228	0.39054	0.39095	0.990949	953	0	0.21228
GRHL2	7	0.60949	0.72794	0.99998	1156	1	0.19595	0.25495	0.44637	0.999997	731	2	0.19595
ZIC2	7	0.61004	0.7281	0.99998	1157	1	0.83808	0.00056286	0.0030944	0.336324	15	5	0.83808
KLF14	7	0.61362	0.72941	0.99998	1158	1	0.60007	0.016567	0.059164	0.793251	121	4	0.60007
CTRL00079	1	0.61371	0.61453	0.99998	1159	0	0.17722	0.38629	0.38669	0.990949	948	0	0.17722
CTRL00085	1	0.6138	0.61464	0.99998	1160	0	0.23192	0.3862	0.38659	0.990949	947	0	0.23192
HOXA10	7	0.61444	0.72981	0.99998	1161	1	0.28718	0.0018408	0.0088164	0.540504	24	3	0.28718
ZIM2	7	0.61471	0.72993	0.99998	1162	1	0.18243	0.79674	0.82972	0.999997	1386	1	0.18243
TPRX1	7	0.61499	0.73003	0.99998	1163	1	0.20271	0.12203	0.27626	0.990633	460	2	0.20271
ZNF491	7	0.61581	0.73032	0.99998	1164	1	-0.21463	0.62739	0.75573	0.999997	1267	1	-0.21463
HES4	7	0.61608	0.73045	0.99998	1165	1	-0.1431	0.95607	0.95682	0.999997	1599	0	-0.1431
HNF1B	5	0.62105	0.65514	0.99998	1166	1	-0.0041031	0.35238	0.4933	0.999997	898	1	-0.0041031
MTERF1	4	0.6216	0.63048	0.99998	1167	1	0.066384	0.042659	0.10134	0.913957	217	1	0.066384
NKX3-2	7	0.62177	0.73238	0.99998	1168	1	0.35361	0.042673	0.12387	0.929401	218	4	0.35361
HSFY1	1	0.62256	0.62349	0.99998	1169	0	0.17708	0.37744	0.3776	0.990949	934	0	0.17708
HSF2	7	0.62365	0.73312	0.99998	1170	1	0.068695	0.48161	0.6401	0.999997	1068	2	0.068695
SOX18	7	0.62392	0.73322	0.99998	1171	1	0.005947	0.96436	0.96488	0.999997	1620	0	0.005947
THAP6	7	0.62445	0.73341	0.99998	1172	1	0.17035	0.37617	0.56364	0.999997	932	2	0.17035
CREB1	7	0.62606	0.73403	0.99998	1173	1	0.8322	0.0021191	0.010075	0.540504	31	4	0.8322
ZNF556	7	0.62632	0.73414	0.99998	1174	1	0.12095	0.96104	0.9616	0.999997	1609	0	0.12095
DPRX	7	0.62685	0.73441	0.99998	1175	1	-0.0076962	0.39082	0.57432	0.999997	954	2	-0.0076962
EGR1	7	0.62739	0.73455	0.99998	1176	1	0.37292	0.083352	0.21014	0.966774	362	4	0.37292
ZNF517	7	0.62845	0.73493	0.99998	1177	1	0.20474	0.096085	0.23557	0.979723	397	3	0.20474
CTRL00087	1	0.62963	0.63089	0.99998	1178	0	0.15952	0.37037	0.37036	0.990949	922	0	0.15952
BCL6	6	0.62994	0.69596	0.99998	1179	1	-0.07327	0.48263	0.62705	0.999997	1070	2	-0.07327
ZFP14	7	0.6303	0.73561	0.99998	1180	1	-0.24737	0.38235	0.56781	0.999997	942	2	-0.24737
ZHX3	7	0.63056	0.73574	0.99998	1181	1	-0.048303	0.029054	0.093422	0.913957	167	2	-0.048303
SCRT2	7	0.63162	0.73608	0.99998	1182	1	0.19113	0.55995	0.70025	0.999997	1173	2	0.19113
SP140	7	0.63267	0.73648	0.99998	1183	1	0.24816	0.25216	0.44295	0.999997	727	1	0.24816
CTRL00031	1	0.63415	0.63548	0.99998	1184	0	0.26794	0.36585	0.36586	0.990949	917	0	0.26794
CTRL00063	1	0.63441	0.63573	0.99998	1185	0	0.16879	0.36559	0.3656	0.990949	916	0	0.16879
ZNF614	7	0.63476	0.73736	0.99998	1186	1	0.038299	0.3598	0.55198	0.999997	906	2	0.038299
CTRL00099	1	0.63547	0.63689	0.99998	1187	0	0.17418	0.36453	0.36447	0.990949	914	0	0.17418
IRF4	7	0.63711	0.73836	0.99998	1188	1	0.090839	0.084997	0.21354	0.96835	366	2	0.090839
SOX11	7	0.63892	0.73921	0.99998	1189	1	0.2414	0.35936	0.55171	0.999997	905	2	0.2414
ZNF208	7	0.64021	0.73972	0.99998	1190	1	0.061876	0.28368	0.48188	0.999997	792	3	0.061876
ZNF627	7	0.64073	0.73998	0.99998	1191	1	-0.014696	0.77972	0.82118	0.999997	1375	1	-0.014696
NME2	7	0.64099	0.74009	0.99998	1192	1	0.17255	0.14838	0.31127	0.990949	516	3	0.17255
UNCX	7	0.64125	0.74019	0.99998	1193	1	0.066267	0.42055	0.59554	0.999997	996	1	0.066267
ZNF483	7	0.64202	0.74048	0.99998	1194	1	0.077857	0.56453	0.70372	0.999997	1181	1	0.077857
CTRL00001	1	0.64379	0.64524	0.99998	1195	0	0.16556	0.35621	0.35639	0.990949	903	0	0.16556
CTRL00052	1	0.64459	0.64611	0.99998	1196	0	0.25687	0.35541	0.3556	0.990949	902	0	0.25687
HLF	7	0.64674	0.74223	0.99998	1197	1	0.10563	0.82058	0.84252	0.999997	1416	1	0.10563
CTRL00078	1	0.6468	0.64844	0.99998	1198	0	0.17178	0.3532	0.35341	0.990949	900	0	0.17178
ISL1	7	0.64737	0.74246	0.99998	1199	1	0.45619	0.051469	0.1434	0.929401	249	4	0.45619
ATF1	7	0.64889	0.7431	0.99998	1200	1	-0.063385	0.9621	0.96256	0.999997	1615	0	-0.063385
CTRL00007	1	0.65016	0.65174	0.99998	1201	0	0.19557	0.34984	0.34994	0.990949	895	0	0.19557
CTRL00100	1	0.65061	0.65219	0.99998	1202	0	0.19341	0.34939	0.34952	0.990949	894	0	0.19341
CTRL00041	1	0.65087	0.65249	0.99998	1203	0	0.21278	0.34913	0.34923	0.990949	893	0	0.21278
ZHX2	7	0.65141	0.74414	0.99998	1204	1	0.80913	0.00020444	0.0012156	0.215347	8	6	0.80913
HMX3	7	0.65191	0.74435	0.99998	1205	1	-0.032932	0.48619	0.64349	0.999997	1075	2	-0.032932
SOHLH2	1	0.65193	0.65345	0.99998	1206	0	0.39956	0.34807	0.34824	0.990949	891	0	0.39956
CTRL00076	1	0.65211	0.65366	0.99998	1207	0	0.26378	0.34789	0.34806	0.990949	890	0	0.26378
TFDP3	7	0.65241	0.74452	0.99998	1208	1	0.15663	0.023605	0.080702	0.87963	150	2	0.15663
FOXC2	7	0.65466	0.7455	0.99998	1209	1	0.1141	0.52348	0.67178	0.999997	1115	2	0.1141
TCF20	7	0.65764	0.74665	0.99998	1210	1	0.36959	0.006958	0.027554	0.706683	62	5	0.36959
CTRL00081	1	0.65848	0.65986	0.99998	1211	0	0.20349	0.34152	0.34169	0.990949	881	0	0.20349
ZNF260	7	0.66133	0.74818	0.99998	1212	1	-0.18749	0.60935	0.74067	0.999997	1240	2	-0.18749
TET1	7	0.66255	0.74865	0.99998	1213	1	-0.19595	0.16823	0.33712	0.990949	564	2	-0.19595
ZNF33A	7	0.66619	0.75014	0.99998	1214	1	-0.083155	0.38087	0.56678	0.999997	938	2	-0.083155
JDP2	7	0.66897	0.75131	0.99998	1215	1	0.076116	0.60459	0.73667	0.999997	1228	2	0.076116
ZBTB8B	7	0.67243	0.75277	0.99998	1216	1	0.097043	0.92928	0.93005	0.999997	1556	0	0.097043
LMX1B	7	0.67338	0.75321	0.99998	1217	1	0.68355	0.0021166	0.010069	0.540504	30	6	0.68355
ZNF841	7	0.67409	0.75351	0.99998	1218	1	0.082787	0.17916	0.35086	0.990949	584	3	0.082787
ZBED5	3	0.67441	0.67524	0.99998	1219	0	0.045466	0.64011	0.6401	0.999997	1287	0	0.045466
ZNF10	7	0.6748	0.75379	0.99998	1220	1	0.014372	0.46289	0.62624	0.999997	1040	2	0.014372
PLSCR1	7	0.67693	0.75481	0.99998	1221	1	0.029885	0.922	0.9229	0.999997	1547	0	0.029885
ZBTB33	7	0.67927	0.75585	0.99998	1222	1	0.37972	0.079912	0.2035	0.958595	352	4	0.37972
CTRL00074	1	0.67928	0.6799	0.99998	1223	0	0.21192	0.32072	0.32034	0.990949	861	0	0.21192
SIX4	7	0.68125	0.75665	0.99998	1224	1	0.0010059	0.40881	0.58703	0.999997	983	2	0.0010059
MIXL1	7	0.6816	0.75678	0.99998	1225	1	0.089892	0.55069	0.69295	0.999997	1158	2	0.089892
ZNF790	7	0.68369	0.75755	0.99998	1226	1	-0.086458	0.53356	0.67978	0.999997	1135	1	-0.086458
ZFP3	7	0.68736	0.75928	0.99998	1227	1	0.18692	0.23669	0.42327	0.999997	700	2	0.18692
CTRL00036	1	0.68795	0.68863	0.99998	1228	0	0.26163	0.31205	0.31162	0.990949	852	0	0.26163
CTRL00094	1	0.68866	0.68935	0.99998	1229	0	0.28199	0.31134	0.31086	0.990949	849	0	0.28199
CREB3L2	7	0.68964	0.76028	0.99998	1230	1	0.071353	0.36154	0.55312	0.999997	910	2	0.071353
CTRL00068	1	0.69025	0.6911	0.99998	1231	0	0.31999	0.30975	0.30922	0.990949	844	0	0.31999
CTRL00097	1	0.69202	0.69286	0.99998	1232	0	0.21533	0.30798	0.30751	0.990949	839	0	0.21533
ZBTB32	7	0.69213	0.7615	0.99998	1233	1	0.28981	0.10445	0.25152	0.979723	426	3	0.28981
ZNF623	7	0.69236	0.76159	0.99998	1234	1	0.51774	0.051741	0.14398	0.929401	252	4	0.51774
TEAD3	7	0.69449	0.76249	0.99998	1235	1	-0.058793	0.89937	0.89976	0.999997	1507	1	-0.058793
CTRL00086	1	0.696	0.69654	0.99998	1236	0	0.40254	0.304	0.30383	0.990949	833	0	0.40254
SP5	7	0.69639	0.76334	0.99998	1237	1	0.055348	0.13269	0.29048	0.990949	483	2	0.055348
SOX12	7	0.69684	0.76357	0.99998	1238	1	0.15121	0.68276	0.78098	0.999997	1313	1	0.15121
NR2C2	7	0.69728	0.76379	0.99998	1239	1	-0.075061	0.72871	0.7988	0.999997	1342	1	-0.075061
HOXB1	7	0.69839	0.76426	0.99998	1240	1	0.38638	0.073137	0.18941	0.949562	330	4	0.38638
STAT6	7	0.70379	0.76684	0.99998	1241	1	-0.09619	0.90922	0.90963	0.999997	1526	0	-0.09619
OTP	7	0.70433	0.7672	0.99998	1242	1	0.094985	0.31577	0.51986	0.999997	855	2	0.094985
FOXN3	7	0.70715	0.76856	0.99998	1243	1	0.0047021	0.54503	0.68847	0.999997	1151	2	0.0047021
ZNF268	7	0.70802	0.76895	0.99998	1244	1	0.076508	0.15973	0.32569	0.990949	543	3	0.076508
SOX6	7	0.70845	0.76914	0.99998	1245	1	0.10495	0.015077	0.054524	0.793251	111	1	0.10495
ALX4	7	0.70909	0.76939	0.99998	1246	1	-0.26811	0.38013	0.5663	0.999997	937	2	-0.26811
ZNF12	7	0.70952	0.7696	0.99998	1247	1	0.15504	0.45955	0.6237	0.999997	1038	2	0.15504
TP63	7	0.70974	0.76969	0.99998	1248	1	-0.14398	0.6415	0.7668	0.999997	1290	1	-0.14398
ZNF343	7	0.71527	0.77214	0.99998	1249	1	0.032933	0.35	0.54514	0.999997	896	1	0.032933
NAIF1	7	0.71611	0.7725	0.99998	1250	1	0.25913	0.45862	0.62303	0.999997	1037	2	0.25913
ZNF234	7	0.71674	0.77282	0.99998	1251	1	-0.1058	0.84032	0.85451	0.999997	1434	1	-0.1058
ESR2	7	0.718	0.77348	0.99998	1252	1	-0.049025	0.12328	0.27787	0.990633	463	2	-0.049025
ZMAT1	7	0.71863	0.7737	0.99998	1253	1	0.3341	0.052146	0.14488	0.929401	254	4	0.3341
ZBTB5	7	0.72443	0.77635	0.99998	1254	1	0.033923	0.27014	0.46505	0.999997	771	3	0.033923
CREBZF	7	0.72545	0.7769	0.99998	1255	1	0.22663	0.6317	0.75937	0.999997	1271	2	0.22663
ESRRB	7	0.72565	0.77698	0.99998	1256	1	0.0092683	0.31518	0.51923	0.999997	854	3	0.0092683
CTRL00077	1	0.72653	0.72704	0.99998	1257	0	0.30015	0.27347	0.27335	0.990633	776	1	0.30015
TFAP2A	7	0.72891	0.77872	0.99998	1258	1	0.44727	0.017731	0.062791	0.814948	126	5	0.44727
RHOXF2B	3	0.72996	0.73114	0.99998	1259	0	-0.18981	0.63471	0.63484	0.999997	1275	1	-0.18981
ZNF232	7	0.73072	0.77963	0.99998	1260	1	0.73343	0.0076103	0.029751	0.719042	66	5	0.73343
AIRE	7	0.73153	0.77999	0.99998	1261	1	0.10022	0.49706	0.65159	0.999997	1086	2	0.10022
FOXA1	7	0.73233	0.78039	0.99998	1262	1	0.38486	0.016637	0.05938	0.793251	122	5	0.38486
FOXP1	7	0.73373	0.78103	0.99998	1263	1	0.51153	0.0048129	0.020334	0.687444	49	4	0.51153
PPARD	7	0.73502	0.7816	0.99998	1264	1	-0.057432	0.16746	0.33613	0.990949	561	3	-0.057432
ZNF554	7	0.73571	0.78196	0.99998	1265	1	0.052855	0.46807	0.63024	0.999997	1046	2	0.052855
CTRL00061	1	0.736	0.73652	0.99998	1266	0	0.34213	0.264	0.26409	0.988036	755	1	0.34213
ZNF136	7	0.73611	0.7822	0.99998	1267	1	0.59913	0.015725	0.056636	0.793251	116	5	0.59913
ZNF625	7	0.73769	0.7829	0.99998	1268	1	0.12273	0.81292	0.83839	0.999997	1405	1	0.12273
ZFY	7	0.73828	0.7832	0.99998	1269	1	0.13239	0.047212	0.13402	0.929401	232	2	0.13239
ZNF813	7	0.7414	0.78487	0.99998	1270	1	0.0385	0.10664	0.25586	0.981016	435	3	0.0385
FOXN1	7	0.7416	0.78497	0.99998	1271	1	-0.089259	0.89701	0.89772	0.999997	1502	1	-0.089259
ZNF2	7	0.74276	0.78552	0.99998	1272	1	0.155	0.8183	0.84121	0.999997	1412	1	0.155
PPARG	7	0.74469	0.78654	0.99998	1273	1	0.47565	0.064846	0.17199	0.94884	301	4	0.47565
ZNF506	7	0.74641	0.78741	0.99998	1274	1	0.12971	0.2289	0.41372	0.999183	685	3	0.12971
TCF7L2	7	0.7466	0.78748	0.99998	1275	1	0.68913	0.0043437	0.0187	0.673975	46	4	0.68913
STAT4	7	0.74679	0.78761	0.99998	1276	1	0.29078	0.39927	0.58023	0.999997	968	2	0.29078
ZNF800	7	0.7534	0.7907	0.99998	1277	1	0.061915	0.16288	0.32993	0.990949	553	2	0.061915
SIX6	7	0.75489	0.79152	0.99998	1278	1	-0.16571	0.3765	0.56385	0.999997	933	1	-0.16571
MBD2	7	0.756	0.79203	0.99998	1279	1	0.068693	0.19627	0.3728	0.990949	615	3	0.068693
ZNF451	7	0.75692	0.79255	0.99998	1280	1	-0.084051	0.62924	0.75732	0.999997	1270	1	-0.084051
CTRL00026	1	0.75706	0.75756	0.99998	1281	0	0.33631	0.24294	0.2429	0.979723	712	1	0.33631
ZNF594	7	0.75803	0.79314	0.99998	1282	1	0.08916	0.7887	0.82561	0.999997	1383	1	0.08916
TCF7L1	7	0.75821	0.79323	0.99998	1283	1	0.1463	0.034476	0.10611	0.913957	185	3	0.1463
HOXC12	7	0.75839	0.79331	0.99998	1284	1	0.019617	0.49473	0.65	0.999997	1081	2	0.019617
ZNF804A	7	0.75912	0.79376	0.99998	1285	1	-0.080152	0.07528	0.194	0.949562	338	3	-0.080152
ZNF77	7	0.7604	0.79456	0.99998	1286	1	-0.14059	0.86522	0.87147	0.999997	1464	1	-0.14059
ZFP69B	7	0.76077	0.79478	0.99998	1287	1	0.29197	0.097704	0.23875	0.979723	403	4	0.29197
ZNF865	7	0.76131	0.79515	0.99998	1288	1	0.23197	0.25922	0.4517	0.999997	737	3	0.23197
GSX2	7	0.76185	0.79541	0.99998	1289	1	0.35708	0.035523	0.10828	0.913957	189	4	0.35708
ZNF98	6	0.76278	0.77518	0.99998	1290	1	-0.16642	0.62598	0.71724	0.999997	1263	1	-0.16642
FOXL1	7	0.76348	0.79635	0.99998	1291	1	-0.082844	0.21569	0.3974	0.990949	657	1	-0.082844
POU2F3	7	0.76402	0.79665	0.99998	1292	1	0.16588	0.30334	0.50545	0.999997	832	2	0.16588
SPIC	7	0.7642	0.79676	0.99998	1293	1	0.3944	0.088543	0.22067	0.97676	376	4	0.3944
CTRL00073	1	0.76422	0.76449	0.99998	1294	0	0.36272	0.23578	0.23574	0.979723	697	1	0.36272
SOX17	7	0.76456	0.79693	0.99998	1295	1	-0.0058115	0.68645	0.78236	0.999997	1314	1	-0.0058115
ZNF276	7	0.76474	0.79705	0.99998	1296	1	0.20462	0.19883	0.37601	0.990949	621	3	0.20462
FOXK2	7	0.76491	0.79715	0.99998	1297	1	0.5583	0.00048395	0.002713	0.314521	14	4	0.5583
ZNF648	7	0.76527	0.79734	0.99998	1298	1	0.18992	0.032168	0.10079	0.913957	180	3	0.18992
ZNF684	7	0.76563	0.79755	0.99998	1299	1	-0.16859	0.3011	0.50278	0.999997	822	2	-0.16859
TBX2	7	0.76581	0.79767	0.99998	1300	1	0.7394	0.0062533	0.025242	0.687444	58	5	0.7394
ESX1	7	0.76599	0.79778	0.99998	1301	1	0.26509	0.33369	0.5339	0.999997	876	2	0.26509
EVX1	7	0.76634	0.79805	0.99998	1302	1	-0.10447	0.0040193	0.017533	0.673975	44	2	-0.10447
EBF2	7	0.76706	0.79845	0.99998	1303	1	0.40356	0.051137	0.1426	0.929401	246	4	0.40356
CTRL00051	1	0.76732	0.76791	0.99998	1304	0	0.31433	0.23268	0.23278	0.979723	688	1	0.31433
TBX1	7	0.76777	0.79881	0.99998	1305	1	0.29693	0.15905	0.3249	0.990949	540	3	0.29693
ZNF221	7	0.76794	0.79888	0.99998	1306	1	-0.025506	0.24787	0.43741	0.999997	719	3	-0.025506
ASCL1	7	0.76865	0.79928	0.99998	1307	1	0.084259	0.52806	0.67522	0.999997	1124	2	0.084259
FOXS1	7	0.769	0.79946	0.99998	1308	1	-0.035302	0.97589	0.97592	0.999997	1636	0	-0.035302
JRK	4	0.7716	0.7736	0.99998	1309	0	-0.066967	0.83765	0.83847	0.999997	1431	0	-0.066967
ZNF778	7	0.77303	0.80197	0.99998	1310	1	-0.099377	0.28112	0.47898	0.999997	787	1	-0.099377
THAP2	7	0.77355	0.8023	0.99998	1311	1	0.32658	0.066367	0.17534	0.94884	305	4	0.32658
CTRL00034	1	0.77405	0.77458	0.99998	1312	0	0.40751	0.22595	0.22586	0.979723	679	1	0.40751
CTRL00039	1	0.77484	0.77534	0.99998	1313	0	0.34488	0.22516	0.22501	0.979723	676	1	0.34488
ASCL4	7	0.7758	0.8035	0.99998	1314	1	0.38577	0.068313	0.17959	0.94884	315	4	0.38577
ZNF154	7	0.77665	0.804	0.99998	1315	1	0.052345	0.29663	0.49756	0.999997	813	2	0.052345
ZNF629	7	0.77785	0.80474	0.99998	1316	1	0.24542	0.42712	0.60017	0.999997	1004	2	0.24542
FOSB	7	0.77802	0.80484	0.99998	1317	1	0.042299	0.54974	0.69221	0.999997	1157	2	0.042299
ZNF714	7	0.77887	0.80538	0.99998	1318	1	0.32502	0.077509	0.19846	0.949562	346	4	0.32502
ATOH1	7	0.7804	0.80621	0.99998	1319	1	0.43539	0.0036344	0.016104	0.636476	42	5	0.43539
HOXA5	7	0.78073	0.8064	0.99998	1320	1	0.17271	0.01813	0.06422	0.821163	129	2	0.17271
ZNF420	7	0.78392	0.80844	0.99998	1321	1	0.3036	0.14411	0.30558	0.990949	505	3	0.3036
FLI1	7	0.78475	0.80895	0.99998	1322	1	0.035069	0.89928	0.89968	0.999997	1506	1	0.035069
LHX2	7	0.78525	0.80932	0.99998	1323	1	0.39736	0.011587	0.042835	0.742717	96	5	0.39736
LHX6	7	0.78591	0.8097	0.99998	1324	1	0.34016	0.077556	0.19857	0.949562	347	4	0.34016
ZNF497	7	0.78641	0.80994	0.99998	1325	1	0.2851	0.25139	0.44191	0.999997	725	3	0.2851
ZNF256	7	0.78838	0.81106	0.99998	1326	1	0.22185	0.15144	0.31553	0.990949	524	3	0.22185
TCF12	7	0.78887	0.81128	0.99998	1327	1	-0.19954	0.34743	0.54334	0.999997	889	1	-0.19954
ZNF211	7	0.7905	0.81221	0.99998	1328	1	0.39259	0.042258	0.12311	0.929401	216	4	0.39259
FOXH1	7	0.79098	0.81257	0.99998	1329	1	0.24202	0.39666	0.57839	0.999997	963	2	0.24202
ZNF254	7	0.79211	0.81327	0.99998	1330	1	0.030055	0.40747	0.58613	0.999997	980	2	0.030055
VSX2	7	0.79227	0.81336	0.99998	1331	1	0.038508	0.22559	0.40978	0.997186	677	3	0.038508
TGIF2LX	4	0.79248	0.79405	0.99998	1332	0	0.23879	0.22085	0.33837	0.990949	671	1	0.23879
NANOGNB	7	0.79324	0.8139	0.99998	1333	1	0.077172	0.85956	0.86749	0.999997	1456	1	0.077172
TBX21	7	0.7934	0.81397	0.99998	1334	1	0.19125	0.87386	0.87783	0.999997	1474	1	0.19125
ZIC4	7	0.79372	0.81416	0.99998	1335	1	0.18792	0.052022	0.14461	0.929401	253	3	0.18792
ZNF146	7	0.79436	0.81458	0.99998	1336	1	0.36394	0.012843	0.047162	0.760314	103	5	0.36394
ZNF530	7	0.79452	0.81472	0.99998	1337	1	-0.0056825	0.29867	0.49989	0.999997	819	1	-0.0056825
ZNF474	7	0.79468	0.81483	0.99998	1338	1	0.13432	0.2071	0.38654	0.990949	639	2	0.13432
ZNF501	7	0.79484	0.81497	0.99998	1339	1	0.020518	0.24635	0.43557	0.999997	717	2	0.020518
CTRL00069	1	0.79555	0.79623	0.99998	1340	0	0.32182	0.20445	0.20447	0.958595	631	1	0.32182
SOX8	7	0.79595	0.81569	0.99998	1341	1	0.17885	0.44492	0.61319	0.999997	1020	2	0.17885
ZNF587B	7	0.79627	0.81583	0.99998	1342	1	0.35253	0.012629	0.046439	0.760314	102	4	0.35253
CEBPE	7	0.79658	0.81602	0.99998	1343	1	-0.026976	0.05944	0.16044	0.935117	286	3	-0.026976
ZNF439	7	0.798	0.81691	0.99998	1344	1	0.29428	0.13209	0.28959	0.990949	479	3	0.29428
ZNF628	7	0.79863	0.81737	0.99998	1345	1	-0.12229	0.12994	0.28682	0.990949	475	1	-0.12229
FOXM1	7	0.79957	0.81787	0.99998	1346	1	0.12257	0.045602	0.13033	0.929401	230	3	0.12257
ZNF664	7	0.79988	0.81803	0.99998	1347	1	0.025019	0.2247	0.40876	0.997186	675	2	0.025019
CTRL00088	1	0.80015	0.80079	0.99998	1348	0	0.36893	0.19985	0.19961	0.949562	624	1	0.36893
GZF1	7	0.8012	0.8189	0.99998	1349	1	0.1439	0.30577	0.50821	0.999997	836	3	0.1439
CTRL00060	1	0.80165	0.80225	0.99998	1350	0	0.36784	0.19835	0.19812	0.949562	620	1	0.36784
CTRL00080	1	0.80245	0.80309	0.99998	1351	0	0.28358	0.19755	0.19729	0.949562	619	1	0.28358
POU4F2	7	0.80436	0.82104	0.99998	1352	1	0.32894	0.011958	0.044196	0.742717	99	4	0.32894
ZKSCAN7	7	0.80467	0.82124	0.99998	1353	1	0.20947	0.5702	0.70852	0.999997	1185	2	0.20947
JUND	7	0.80558	0.82188	0.99998	1354	1	0.0024971	0.30822	0.5111	0.999997	840	1	0.0024971
ZNF763	6	0.80612	0.80851	0.99998	1355	1	0.069506	0.22151	0.40046	0.990949	672	2	0.069506
CXXC5	7	0.80619	0.82226	0.99998	1356	1	0.61304	0.0094345	0.035826	0.741337	77	5	0.61304
ZNF845	7	0.8077	0.82321	0.99998	1357	1	0.44389	0.010222	0.038354	0.741337	85	4	0.44389
PITX3	7	0.80906	0.82405	0.99998	1358	1	-0.012239	0.052375	0.14543	0.929401	256	3	-0.012239
SP7	7	0.8107	0.82509	0.99998	1359	1	0.21509	0.65516	0.7714	0.999997	1299	1	0.21509
ZNF609	7	0.81114	0.8253	0.99998	1360	1	-0.17348	0.13979	0.29983	0.990949	497	2	-0.17348
PPARA	7	0.81129	0.82541	0.99998	1361	1	0.043866	0.1401	0.30028	0.990949	498	3	0.043866
NCOA1	7	0.81188	0.82572	0.99998	1362	1	0.35277	0.067613	0.17811	0.94884	310	4	0.35277
ZNF528	6	0.81253	0.81413	0.99998	1363	1	0.19919	0.19903	0.36968	0.990949	623	3	0.19919
ZNF888	5	0.81275	0.81246	0.99998	1364	0	0.31625	0.42057	0.56198	0.999997	997	1	0.31625
ATF6	7	0.81453	0.82749	0.99998	1365	1	0.19115	0.16186	0.3286	0.990949	549	2	0.19115
TBR1	7	0.81657	0.82884	0.99998	1366	1	-0.04217	0.57117	0.70928	0.999997	1186	2	-0.04217
CTRL00029	1	0.81687	0.81683	0.99998	1367	0	0.38485	0.18313	0.18315	0.949302	593	1	0.38485
SP9	7	0.817	0.82914	0.99998	1368	1	0.076967	0.2881	0.48706	0.999997	800	2	0.076967
ZSCAN5C	2	0.81737	0.81556	0.99998	1369	0	0.72753	0.011558	0.021564	0.687444	95	1	0.72753
FEV	7	0.81887	0.83036	0.99998	1370	1	0.031054	0.60189	0.73442	0.999997	1223	2	0.031054
NR1I3	7	0.8193	0.83066	0.99998	1371	1	0.18458	0.02845	0.091873	0.912956	166	3	0.18458
ETV2	7	0.81944	0.83079	0.99998	1372	1	0.0015059	0.29501	0.49556	0.999997	812	1	0.0015059
PRDM8	7	0.82016	0.83133	0.99998	1373	1	0.12103	0.40723	0.58599	0.999997	979	1	0.12103
HLX	7	0.82044	0.83155	0.99998	1374	1	0.31917	0.056368	0.15411	0.929401	273	3	0.31917
MYNN	7	0.82101	0.83197	0.99998	1375	1	-0.039037	0.84602	0.85812	0.999997	1442	1	-0.039037
HOXA6	7	0.82129	0.83218	0.99998	1376	1	0.01384	0.57882	0.7155	0.999997	1196	2	0.01384
CEBPB	7	0.82424	0.83444	0.99998	1377	1	0.33092	0.095535	0.23451	0.979723	396	4	0.33092
ZBED3	7	0.8255	0.83536	0.99998	1378	1	0.00075488	0.34398	0.54103	0.999997	885	1	0.00075488
FOXE3	7	0.82688	0.83642	0.99998	1379	1	0.1751	0.0089284	0.034278	0.741337	73	3	0.1751
PITX2	7	0.82784	0.83706	0.99998	1380	1	0.071808	0.93753	0.9384	0.999997	1575	0	0.071808
ZNF319	7	0.82934	0.8382	0.99998	1381	1	0.40923	0.027902	0.090609	0.912956	162	3	0.40923
ZSCAN16	7	0.83016	0.83885	0.99998	1382	1	0.10181	0.63293	0.76048	0.999997	1273	1	0.10181
ZNF549	7	0.83083	0.83936	0.99998	1383	1	-0.049965	0.39912	0.58012	0.999997	967	2	-0.049965
ZNF365	7	0.83191	0.8401	0.99998	1384	1	0.11352	0.04736	0.13439	0.929401	233	2	0.11352
ZBTB26	7	0.83325	0.84111	0.99998	1385	1	0.077914	0.86421	0.8707	0.999997	1461	1	0.077914
KLF15	6	0.83333	0.83368	0.99998	1386	1	0.66099	0.037376	0.10775	0.913957	199	4	0.66099
STAT3	7	0.83352	0.8413	0.99998	1387	1	1.0267	0.00013659	0.00085118	0.215347	6	5	1.0267
PLAG1	7	0.83405	0.84163	0.99998	1388	1	-0.060744	0.95892	0.95962	0.999997	1606	0	-0.060744
HOXD4	7	0.83537	0.84261	0.99998	1389	1	0.20773	0.19218	0.3675	0.990949	609	2	0.20773
ZNF442	7	0.83551	0.84275	0.99998	1390	1	0.1896	0.030933	0.097823	0.913957	174	3	0.1896
TEAD2	7	0.83616	0.84324	0.99998	1391	1	0.11318	0.17068	0.34021	0.990949	570	3	0.11318
CTRL00023	1	0.83625	0.83605	0.99998	1392	0	0.45163	0.16375	0.16428	0.93665	556	1	0.45163
FOXA2	7	0.83643	0.84351	0.99998	1393	1	0.33338	0.039768	0.11761	0.925474	210	3	0.33338
FOXI2	7	0.83682	0.84387	0.99998	1394	1	0.12013	0.47406	0.63462	0.999997	1055	2	0.12013
CTRL00009	1	0.83749	0.83743	0.99998	1395	0	0.42045	0.16251	0.16317	0.93665	551	1	0.42045
ZNF493	7	0.83851	0.84499	0.99998	1396	1	0.23795	0.21339	0.39443	0.990949	650	2	0.23795
TCF24	7	0.83916	0.84542	0.99998	1397	1	0.065152	0.3429	0.54021	0.999997	883	2	0.065152
CTRL00054	1	0.83962	0.8396	0.99998	1398	0	0.48814	0.16038	0.16102	0.935117	546	1	0.48814
E2F2	7	0.84045	0.84632	0.99998	1399	1	0.36505	0.097803	0.23888	0.979723	405	4	0.36505
HIVEP1	7	0.84237	0.84772	0.99998	1400	1	-0.0508	0.17771	0.34911	0.990949	582	2	-0.0508
GTF2IRD1	7	0.84275	0.848	0.99998	1401	1	0.4188	0.092432	0.22832	0.979723	384	4	0.4188
ZNF649	7	0.84338	0.84848	0.99998	1402	1	0.11724	0.92805	0.92881	0.999997	1555	0	0.11724
CUX2	7	0.84477	0.84951	0.99998	1403	1	-0.11646	0.02493	0.083538	0.885807	154	3	-0.11646
HSFY2	7	0.84527	0.84996	0.99998	1404	1	0.33018	0.079908	0.20348	0.958595	351	4	0.33018
ZNF681	7	0.84577	0.85032	0.99998	1405	1	-0.002547	0.96203	0.96247	0.999997	1614	0	-0.002547
MECOM	7	0.84614	0.85064	0.99998	1406	1	0.2099	0.12388	0.27854	0.990633	465	2	0.2099
PRMT3	7	0.84652	0.85092	0.99998	1407	1	0.52015	0.0035875	0.015899	0.636476	41	5	0.52015
CTRL00016	1	0.84678	0.84693	0.99998	1408	0	0.39527	0.15322	0.15394	0.929401	529	1	0.39527
RHOXF1	7	0.84751	0.85177	0.99998	1409	1	0.32556	0.39986	0.58061	0.999997	970	2	0.32556
ZSCAN26	7	0.84812	0.85231	0.99998	1410	1	0.14514	0.31322	0.51686	0.999997	853	3	0.14514
ZNF703	7	0.84911	0.85307	0.99998	1411	1	0.030584	0.24008	0.42778	0.999997	703	2	0.030584
TBX10	7	0.84947	0.85336	0.99998	1412	1	-0.11578	0.93321	0.93395	0.999997	1565	0	-0.11578
GATA1	7	0.84972	0.85354	0.99998	1413	1	0.023479	0.10883	0.2593	0.984532	440	3	0.023479
NFE4	4	0.85149	0.85235	0.99998	1414	0	0.10315	0.45082	0.52705	0.999997	1024	1	0.10315
TCF15	7	0.85202	0.85544	0.99998	1415	1	0.17493	0.69145	0.78429	0.999997	1322	1	0.17493
DMBX1	7	0.85226	0.85562	0.99998	1416	1	0.25047	0.15407	0.31864	0.990949	531	3	0.25047
GATA2	7	0.8531	0.8563	0.99998	1417	1	0.26602	0.22209	0.40547	0.997186	673	3	0.26602
CTRL00025	1	0.85315	0.85307	0.99998	1418	0	0.53299	0.14685	0.14781	0.929401	513	1	0.53299
SIX3	7	0.85322	0.85638	0.99998	1419	1	0.15282	0.18446	0.3577	0.990949	596	3	0.15282
CSRNP2	7	0.8537	0.85667	0.99998	1420	1	-0.014431	0.37897	0.56554	0.999997	935	1	-0.014431
BCL11B	7	0.85465	0.85752	0.99998	1421	1	0.24801	0.18657	0.36025	0.990949	599	2	0.24801
LHX5	7	0.8556	0.85833	0.99998	1422	1	0.50185	0.036783	0.1112	0.913957	194	4	0.50185
HES3	7	0.85583	0.85853	0.99998	1423	1	0.05592	0.088147	0.21979	0.97676	375	2	0.05592
ZNF449	7	0.85607	0.85873	0.99998	1424	1	-0.078786	0.69706	0.78636	0.999997	1323	1	-0.078786
TSC22D1	7	0.85654	0.85914	0.99998	1425	1	0.14461	0.50986	0.66146	0.999997	1101	1	0.14461
TEAD4	7	0.85724	0.85986	0.99998	1426	1	0.26754	0.21535	0.39693	0.990949	655	3	0.26754
ALX3	7	0.85747	0.86005	0.99998	1427	1	0.13331	0.011825	0.043672	0.742717	98	2	0.13331
PHF21A	7	0.8584	0.86084	0.99998	1428	1	0.3868	0.054132	0.1493	0.929401	262	4	0.3868
ZNF141	7	0.85852	0.86096	0.99998	1429	1	-0.096252	0.73631	0.80189	0.999997	1347	1	-0.096252
RORA	7	0.86013	0.86225	0.99998	1430	1	-0.12593	0.17556	0.34631	0.990949	577	2	-0.12593
CTRL00065	1	0.86059	0.86069	0.99998	1431	0	0.34855	0.13941	0.14059	0.929401	494	1	0.34855
ONECUT3	7	0.86071	0.86277	0.99998	1432	1	0.15102	0.26894	0.4635	0.999997	767	3	0.15102
ZNF462	7	0.86139	0.86332	0.99998	1433	1	0.105	0.2333	0.41902	0.999997	690	2	0.105
MYRF	7	0.86275	0.86453	0.99998	1434	1	-0.022384	0.038077	0.11402	0.913957	203	2	-0.022384
ZNF99	7	0.86331	0.86502	0.99998	1435	1	0.24157	0.51438	0.66484	0.999997	1107	2	0.24157
ZNF454	7	0.86388	0.86552	0.99998	1436	1	0.14025	0.52642	0.67413	0.999997	1119	1	0.14025
DLX2	7	0.8641	0.86566	0.99998	1437	1	0.046519	0.28624	0.48473	0.999997	797	1	0.046519
ZNF14	7	0.86421	0.86576	0.99998	1438	1	0.019654	0.59744	0.73058	0.999997	1216	1	0.019654
ZNF19	7	0.86533	0.86674	0.99998	1439	1	0.11522	0.30792	0.51072	0.999997	838	3	0.11522
TGIF2	7	0.86544	0.86684	0.99998	1440	1	0.14824	0.30323	0.50534	0.999997	830	3	0.14824
ZNF503	7	0.86555	0.86694	0.99998	1441	1	0.28665	0.087053	0.21768	0.97676	372	4	0.28665
FEZF2	6	0.86587	0.86619	0.99998	1442	0	0.073391	0.045055	0.12688	0.929401	227	3	0.073391
CAMTA2	7	0.86753	0.86886	0.99998	1443	1	0.22205	0.53097	0.67763	0.999997	1130	1	0.22205
SOX14	7	0.86764	0.86898	0.99998	1444	1	0.11741	0.12766	0.28373	0.990949	472	2	0.11741
ELF1	7	0.86775	0.86912	0.99998	1445	1	0.15644	0.49543	0.65052	0.999997	1082	2	0.15644
ZEB1	7	0.86786	0.86923	0.99998	1446	1	0.12653	0.01367	0.04998	0.785376	106	2	0.12653
ZNF302	7	0.86819	0.86945	0.99998	1447	1	-0.21341	0.26241	0.45564	0.999997	749	3	-0.21341
TIGD6	7	0.86841	0.8697	0.99998	1448	1	0.30055	0.25084	0.44124	0.999997	724	3	0.30055
PAX9	7	0.86862	0.86985	0.99998	1449	1	0.021593	0.2658	0.45967	0.999997	758	3	0.021593
SMAD5	6	0.86892	0.86925	0.99998	1450	0	-0.2003	0.30626	0.47341	0.999997	837	2	-0.2003
BATF3	7	0.86917	0.87038	0.99998	1451	1	0.19573	0.53416	0.68029	0.999997	1138	2	0.19573
ZNF215	7	0.86971	0.87085	0.99998	1452	1	-0.038063	0.78624	0.82447	0.999997	1382	1	-0.038063
ZNF404	7	0.87003	0.87112	0.99998	1453	1	0.18713	0.21412	0.39547	0.990949	652	3	0.18713
TFCP2L1	7	0.87121	0.87217	0.99998	1454	1	0.29526	0.10192	0.24677	0.979723	417	4	0.29526
ZNF771	6	0.87125	0.87133	0.99998	1455	0	0.13364	0.45121	0.59912	0.999997	1025	2	0.13364
SOX5	7	0.87312	0.87375	0.99998	1456	1	0.12204	0.010176	0.038252	0.741337	84	3	0.12204
PGR	7	0.87333	0.87391	0.99998	1457	1	0.012655	0.67551	0.77848	0.999997	1310	1	0.012655
MBNL2	7	0.87553	0.87603	0.99998	1458	1	0.15567	0.23854	0.42576	0.999997	701	2	0.15567
ZBTB37	7	0.87564	0.87615	0.99998	1459	1	0.30553	0.096518	0.23644	0.979723	399	4	0.30553
ZNF611	7	0.87605	0.87652	0.99998	1460	1	0.10882	0.17149	0.34119	0.990949	571	3	0.10882
ISL2	7	0.87615	0.8766	0.99998	1461	1	0.32153	0.25698	0.44886	0.999997	735	3	0.32153
KLF11	7	0.87667	0.87712	0.99998	1462	1	-0.12063	0.19638	0.37293	0.990949	616	2	-0.12063
ZNF568	7	0.87688	0.87735	0.99998	1463	1	0.029763	0.28969	0.48911	0.999997	802	2	0.029763
ZNF419	7	0.87698	0.87751	0.99998	1464	1	0.16927	0.088706	0.221	0.97676	377	3	0.16927
FOXP4	7	0.87821	0.87867	0.99998	1465	1	0.17705	0.27147	0.46657	0.999997	773	3	0.17705
ZNF516	6	0.87839	0.87815	0.99998	1466	0	0.086219	0.72168	0.76267	0.999997	1336	1	0.086219
HOXB9	7	0.87841	0.87889	0.99998	1467	1	-0.1799	0.98578	0.98589	0.999997	1669	0	-0.1799
MEIS3	7	0.87912	0.87952	0.99998	1468	1	-0.23069	0.14043	0.30076	0.990949	499	2	-0.23069
EN2	7	0.87932	0.87969	0.99998	1469	1	0.15233	0.75059	0.80771	0.999997	1354	1	0.15233
ZNF529	7	0.87952	0.87988	0.99998	1470	1	0.13007	0.15264	0.31693	0.990949	526	2	0.13007
ARID3A	7	0.88023	0.88064	0.99998	1471	1	-0.19613	0.24147	0.42958	0.999997	706	2	-0.19613
AC008770.3/ZNF700	7	0.88033	0.88074	0.99998	1472	1	0.23332	0.030798	0.097538	0.913957	172	4	0.23332
ZNF808	7	0.88083	0.88113	0.99998	1473	1	0.19647	0.58566	0.72129	0.999997	1201	2	0.19647
MYOD1	7	0.88093	0.88125	0.99998	1474	1	0.1271	0.89945	0.89985	0.999997	1508	1	0.1271
ZBTB8A	7	0.88173	0.88213	0.99998	1475	1	0.084745	0.20603	0.38517	0.990949	635	2	0.084745
ZNF669	7	0.88341	0.8839	0.99998	1476	0	0.19582	0.45348	0.61935	0.999997	1029	2	0.19582
ZNF548	7	0.884	0.88445	0.99998	1477	0	-0.085485	0.65291	0.77056	0.999997	1297	1	-0.085485
ZIK1	7	0.88536	0.8859	0.99998	1478	0	0.27502	0.1863	0.35993	0.990949	598	3	0.27502
THAP9	7	0.88804	0.88847	0.99998	1479	0	0.19563	0.53709	0.6825	0.999997	1141	2	0.19563
ZNF705D	4	0.88849	0.88991	0.99998	1480	0	0.21227	0.26235	0.38717	0.990949	748	2	0.21227
EMX1	7	0.88973	0.89016	0.99998	1481	0	0.64508	0.0010197	0.0052124	0.453218	19	5	0.64508
TFAP2D	7	0.89002	0.89045	0.99998	1482	0	-0.086765	0.56149	0.70135	0.999997	1176	1	-0.086765
DMRTA2	7	0.89011	0.89058	0.99998	1483	0	0.45368	0.05574	0.15274	0.929401	270	4	0.45368
MTF2	7	0.89039	0.89098	0.99998	1484	0	0.34596	0.072887	0.18883	0.949562	329	4	0.34596
SGSM2	7	0.89048	0.89104	0.99998	1485	0	0.068143	0.44606	0.61412	0.999997	1021	2	0.068143
CTRL00047	1	0.8905	0.89064	0.99998	1486	0	0.66992	0.1095	0.11095	0.913957	441	1	0.66992
ZNF285	7	0.89067	0.89126	0.99998	1487	0	0.026008	0.31943	0.52413	0.999997	860	2	0.026008
ZNF585B	7	0.89085	0.89148	0.99998	1488	0	-0.075025	0.24099	0.42897	0.999997	705	2	-0.075025
ZSCAN30	7	0.89122	0.89179	0.99998	1489	0	-0.059228	0.89288	0.89403	0.999997	1497	1	-0.059228
LIN28A	7	0.89187	0.89252	0.99998	1490	0	0.011549	0.3608	0.55268	0.999997	908	2	0.011549
RELA	7	0.89324	0.89375	0.99998	1491	0	0.53895	0.048978	0.13793	0.929401	239	4	0.53895
TAL1	7	0.89361	0.89414	0.99998	1492	0	-0.20703	0.34052	0.53852	0.999997	879	2	-0.20703
MEOX2	7	0.89433	0.89489	0.99998	1493	0	0.014693	0.95641	0.95722	0.999997	1600	0	0.014693
ZNF287	7	0.89523	0.89568	0.99998	1494	0	0.1993	0.74392	0.80497	0.999997	1350	1	0.1993
ZNF639	7	0.89559	0.89602	0.99998	1495	0	0.36056	0.030404	0.096599	0.913957	171	4	0.36056
NHLH1	7	0.89585	0.89631	0.99998	1496	0	0.29228	0.042167	0.12281	0.929401	215	3	0.29228
LHX8	7	0.8963	0.89676	0.99998	1497	0	-0.24645	0.36278	0.55397	0.999997	911	2	-0.24645
PROX1	7	0.89648	0.89696	0.99998	1498	0	0.63303	0.0015291	0.0074499	0.540504	23	4	0.63303
HES7	7	0.89718	0.8976	0.99998	1499	0	0.14342	0.59139	0.72595	0.999997	1209	2	0.14342
TET2	7	0.89745	0.89787	0.99998	1500	0	0.086663	0.038571	0.11513	0.914214	206	2	0.086663
ZNF561	7	0.89824	0.89863	0.99998	1501	0	-0.20741	0.9635	0.964	0.999997	1619	0	-0.20741
RXRA	7	0.89876	0.89913	0.99998	1502	0	0.32988	0.30538	0.50786	0.999997	835	3	0.32988
TWIST2	7	0.89885	0.89919	0.99998	1503	0	0.094211	0.6809	0.78042	0.999997	1311	1	0.094211
ZNF608	7	0.89937	0.89962	0.99998	1504	0	0.12577	0.74082	0.80373	0.999997	1349	1	0.12577
CREB3L3	6	0.90022	0.89975	0.99998	1505	0	0.14537	0.057757	0.15673	0.929401	281	3	0.14537
ZNF777	7	0.90049	0.90071	0.99998	1506	0	-0.032153	0.89048	0.89186	0.999997	1495	1	-0.032153
ZNF672	7	0.90083	0.901	0.99998	1507	0	0.20269	0.57625	0.7134	0.999997	1193	2	0.20269
CAMTA1	7	0.90134	0.90153	0.99998	1508	0	0.0084095	0.060058	0.16186	0.935117	289	3	0.0084095
NFATC4	6	0.90145	0.90108	0.99998	1509	0	-0.050126	0.4039	0.55686	0.999997	977	2	-0.050126
CTRL00002	1	0.90191	0.90242	0.99998	1510	0	0.60629	0.098089	0.098944	0.913957	406	1	0.60629
PAX7	7	0.90219	0.90247	0.99998	1511	0	0.091035	0.4384	0.60844	0.999997	1013	2	0.091035
GATAD2B	7	0.90303	0.90337	0.99998	1512	0	0.0045856	0.6081	0.73963	0.999997	1238	1	0.0045856
ZNF768	7	0.90436	0.90472	0.99998	1513	0	0.0070016	0.62628	0.75486	0.999997	1264	2	0.0070016
LCORL	7	0.90494	0.90536	0.99998	1514	0	0.76825	0.0019694	0.0093686	0.540504	27	5	0.76825
ZNF653	7	0.90593	0.90623	0.99998	1515	0	0.18369	0.26977	0.46458	0.999997	769	3	0.18369
ZNF197	7	0.90625	0.90656	0.99998	1516	0	0.078673	0.13323	0.29113	0.990949	484	3	0.078673
ZKSCAN2	7	0.90641	0.90671	0.99998	1517	0	-0.02503	0.50378	0.65658	0.999997	1095	1	-0.02503
HES6	7	0.9069	0.90723	0.99998	1518	0	0.03157	0.0021659	0.010257	0.540504	32	2	0.03157
ZNF480	7	0.90755	0.90786	0.99998	1519	0	0.21879	0.26787	0.4622	0.999997	762	3	0.21879
ZNF518A	3	0.90758	0.90816	0.99998	1520	0	0.1411	0.61229	0.61262	0.999997	1244	1	0.1411
MBD1	7	0.90891	0.90927	0.99998	1521	0	0.64576	0.00020902	0.0012383	0.215347	9	5	0.64576
NEUROD4	7	0.90922	0.90963	0.99998	1522	0	0.058664	0.48678	0.64399	0.999997	1076	2	0.058664
ZNF133	7	0.91056	0.91113	0.99998	1523	0	0.0093081	0.87636	0.87981	0.999997	1476	1	0.0093081
TBPL2	7	0.91064	0.9112	0.99998	1524	0	0.29192	0.0064857	0.025971	0.687444	61	3	0.29192
ZNF257	7	0.91095	0.91151	0.99998	1525	0	0.19559	0.21418	0.39552	0.990949	653	2	0.19559
ZNF223	7	0.91119	0.91177	0.99998	1526	0	-0.02479	0.72729	0.79814	0.999997	1339	1	-0.02479
ZNF283	7	0.9115	0.9121	0.99998	1527	0	0.21578	0.2972	0.49825	0.999997	814	3	0.21578
GCM1	7	0.91157	0.91219	0.99998	1528	0	-0.059546	0.27503	0.47115	0.999997	779	1	-0.059546
NR3C1	7	0.91173	0.91237	0.99998	1529	0	0.035771	0.20303	0.38156	0.990949	629	3	0.035771
MYPOP	7	0.9125	0.91317	0.99998	1530	0	0.033985	0.57267	0.71048	0.999997	1190	1	0.033985
ZNF165	7	0.91273	0.91345	0.99998	1531	0	-0.14175	0.98739	0.98747	0.999997	1672	0	-0.14175
IRF8	7	0.91296	0.91363	0.99998	1532	0	-0.15139	0.24933	0.43923	0.999997	721	2	-0.15139
FAM200B	7	0.91349	0.91418	0.99998	1533	0	0.24994	0.10248	0.24778	0.979723	420	3	0.24994
DUXA	7	0.91357	0.91424	0.99998	1534	0	0.18702	0.34588	0.54235	0.999997	887	2	0.18702
CTRL00044	1	0.91386	0.91412	0.99998	1535	0	0.59974	0.086143	0.086914	0.905051	370	1	0.59974
TP53	11	0.91403	0.93268	0.99998	1536	1	0.20433	0.027889	0.10606	0.913957	161	5	0.20433
ZNF776	7	0.9141	0.91472	0.99998	1537	0	0.34343	0.11041	0.26133	0.988036	442	3	0.34343
TIGD4	7	0.91448	0.91511	0.99998	1538	0	0.17051	0.00092875	0.0048309	0.453101	17	2	0.17051
NR0B1	7	0.91455	0.9152	0.99998	1539	0	0.2392	0.16293	0.32999	0.990949	554	3	0.2392
ZNF24	7	0.9147	0.91533	0.99998	1540	0	0.10783	0.80649	0.83493	0.999997	1396	1	0.10783
HEY2	7	0.91478	0.91543	0.99998	1541	0	0.010104	0.37609	0.56357	0.999997	930	1	0.010104
PRDM14	7	0.91523	0.91589	0.99998	1542	0	0.22911	0.12277	0.27717	0.990633	462	2	0.22911
ZNF728	7	0.91552	0.91615	0.99998	1543	0	-0.0090877	0.14264	0.30367	0.990949	503	3	-0.0090877
ELK1	7	0.9156	0.91623	0.99998	1544	0	0.3537	0.25698	0.44886	0.999997	734	3	0.3537
ZNF512B	7	0.91708	0.91793	0.99998	1545	0	-0.025089	0.48232	0.64062	0.999997	1069	2	-0.025089
OLIG1	7	0.91722	0.91804	0.99998	1546	0	0.55927	0.055908	0.15311	0.929401	272	4	0.55927
ZNF112	5	0.91743	0.91721	0.99998	1547	0	-0.040008	0.70605	0.72411	0.999997	1328	1	-0.040008
SOX1	7	0.91788	0.91868	0.99998	1548	0	0.25697	0.15599	0.32101	0.990949	535	3	0.25697
ZNF93	7	0.91802	0.9188	0.99998	1549	0	0.029739	0.13251	0.29021	0.990949	481	2	0.029739
HIC1	7	0.91889	0.91971	0.99998	1550	0	0.40099	0.073639	0.19052	0.949562	332	4	0.40099
GSX1	7	0.91939	0.92018	0.99998	1551	0	0.42077	0.049595	0.13936	0.929401	242	4	0.42077
CTRL00056	1	0.91943	0.91976	0.99998	1552	0	0.47041	0.080568	0.081517	0.87963	355	1	0.47041
CTRL00030	1	0.91952	0.91983	0.99998	1553	0	0.47541	0.08048	0.081426	0.87963	354	1	0.47541
BATF	7	0.91996	0.92073	0.99998	1554	0	0.38043	0.089483	0.22242	0.97676	381	4	0.38043
SMAD3	7	0.92145	0.92232	0.99998	1555	0	-0.091709	0.97869	0.97853	0.999997	1645	0	-0.091709
LBX1	7	0.92159	0.92243	0.99998	1556	0	0.07165	0.14738	0.30988	0.990949	515	2	0.07165
THAP8	7	0.92186	0.92279	0.99998	1557	0	0.24347	0.1806	0.35273	0.990949	588	2	0.24347
CREB3L1	7	0.922	0.9229	0.99998	1558	0	0.090911	0.027845	0.090444	0.912956	160	2	0.090911
FOXB2	7	0.92277	0.9236	0.99998	1559	0	0.26392	0.26081	0.45378	0.999997	745	2	0.26392
JUN	7	0.92283	0.92369	0.99998	1560	0	0.25743	0.093685	0.23097	0.979723	388	4	0.25743
ZNF740	7	0.92441	0.92529	0.99998	1561	0	-0.02561	0.8068	0.8351	0.999997	1397	1	-0.02561
CTRL00038	1	0.92465	0.92496	0.99998	1562	0	0.73437	0.075347	0.076079	0.87963	339	1	0.73437
ZNF134	7	0.92481	0.92565	0.99998	1563	0	0.0091636	0.22567	0.40983	0.997186	678	3	0.0091636
MYRFL	6	0.92756	0.92701	0.99998	1564	0	0.060429	0.056629	0.15416	0.929401	275	2	0.060429
ZBED9	4	0.92778	0.92858	0.99998	1565	0	0.37489	0.067506	0.15137	0.929401	308	2	0.37489
ZNF81	7	0.92786	0.92863	0.99998	1566	0	0.35476	0.24235	0.43056	0.999997	708	3	0.35476
ZNF844	7	0.92805	0.92881	0.99998	1567	0	0.29902	0.60604	0.73791	0.999997	1234	2	0.29902
TRPS1	7	0.92851	0.92921	0.99998	1568	0	0.28084	0.11812	0.27124	0.990633	458	3	0.28084
ESR1	7	0.92857	0.92925	0.99998	1569	0	0.56129	0.011018	0.041042	0.742717	91	5	0.56129
ETV4	7	0.92896	0.92969	0.99998	1570	0	0.39146	0.035499	0.10824	0.913957	188	3	0.39146
ZNF679	7	0.92902	0.92976	0.99998	1571	0	0.0097028	0.075104	0.19362	0.949562	337	2	0.0097028
ZNF724	6	0.92997	0.92941	0.99998	1572	0	0.35656	0.045579	0.12819	0.929401	229	4	0.35656
HOXD12	7	0.9313	0.93225	0.99998	1573	0	0.27043	0.48467	0.64225	0.999997	1071	2	0.27043
ALX1	7	0.93148	0.93239	0.99998	1574	0	0.51341	0.0097291	0.036902	0.741337	80	5	0.51341
ZNF385B	7	0.93155	0.93247	0.99998	1575	0	0.45957	0.020831	0.072578	0.858591	141	4	0.45957
GTF2IRD2	3	0.93183	0.93257	0.99998	1576	0	0.48227	0.039206	0.083151	0.885807	207	2	0.48227
ZFPM2	7	0.93272	0.93347	0.99998	1577	0	0.25672	0.21889	0.40141	0.990949	667	3	0.25672
ZSCAN9	7	0.93315	0.9339	0.99998	1578	0	0.12911	0.071315	0.18562	0.949562	325	3	0.12911
ZNF519	7	0.93406	0.93485	0.99998	1579	0	-0.046331	0.15298	0.31736	0.990949	528	3	-0.046331
THAP7	7	0.93684	0.93766	0.99998	1580	0	0.035422	0.2566	0.44833	0.999997	733	3	0.035422
POU5F1B	7	0.93718	0.93806	0.99998	1581	0	0.45301	0.084936	0.21339	0.96835	365	4	0.45301
ZNF233	7	0.93764	0.93852	0.99998	1582	0	0.44802	0.016076	0.057689	0.793251	119	4	0.44802
ZNF586	7	0.93787	0.93873	0.99998	1583	0	0.34113	0.29856	0.4997	0.999997	818	3	0.34113
CREB3	7	0.93867	0.9396	0.99998	1584	0	0.26374	0.12473	0.2797	0.990633	469	2	0.26374
HAND1	7	0.93878	0.93971	0.99998	1585	0	0.5456	0.054688	0.15042	0.929401	264	4	0.5456
RXRB	7	0.9394	0.94031	0.99998	1586	0	-0.055123	0.85782	0.86631	0.999997	1452	1	-0.055123
CTRL00096	1	0.94129	0.94108	0.99998	1587	0	0.60783	0.058712	0.059323	0.793251	285	1	0.60783
NFE2L1	7	0.94134	0.94225	0.99998	1588	0	0.21549	0.29061	0.49013	0.999997	805	3	0.21549
NKX2-4	7	0.94177	0.94273	0.99998	1589	0	0.5792	0.0059814	0.024234	0.687444	56	4	0.5792
NPAS2	7	0.94204	0.94298	0.99998	1590	0	0.46457	0.065546	0.17363	0.94884	303	4	0.46457
SHOX	7	0.94226	0.94315	0.99998	1591	0	0.43452	0.016005	0.057462	0.793251	118	4	0.43452
NR1D1	7	0.94231	0.9432	0.99998	1592	0	0.17981	0.0090715	0.034716	0.741337	74	3	0.17981
CTRL00091	1	0.94315	0.94286	0.99998	1593	0	0.71518	0.056853	0.057365	0.793251	277	1	0.71518
NOTO	7	0.94359	0.94447	0.99998	1594	0	0.041337	0.51599	0.66619	0.999997	1108	2	0.041337
PRDM13	7	0.9438	0.94469	0.99998	1595	0	-0.01884	0.43552	0.60621	0.999997	1011	1	-0.01884
ZNF132	7	0.94385	0.94476	0.99998	1596	0	0.13656	0.55161	0.69366	0.999997	1161	2	0.13656
CENPB	7	0.94432	0.94527	0.99998	1597	0	0.62273	0.00023232	0.0014433	0.228173	10	5	0.62273
TCF21	7	0.94458	0.94553	0.99998	1598	0	0.30067	0.049594	0.13935	0.929401	241	3	0.30067
TERF1	7	0.94463	0.94557	0.99998	1599	0	0.22256	0.20124	0.3792	0.990949	628	3	0.22256
ADNP2	7	0.94479	0.94576	0.99998	1600	0	0.28972	0.26304	0.45642	0.999997	751	2	0.28972
ZNF691	7	0.9451	0.94599	0.99998	1601	0	0.18698	0.22602	0.41026	0.997186	680	3	0.18698
FOXR1	7	0.94561	0.94647	0.99998	1602	0	-0.098244	0.93436	0.93513	0.999997	1567	0	-0.098244
ZBTB14	7	0.94667	0.94746	0.99998	1603	0	0.78779	0.00064326	0.003493	0.357309	16	6	0.78779
ZNF395	7	0.94692	0.94765	0.99998	1604	0	0.54714	0.0097364	0.036937	0.741337	81	4	0.54714
FEZF1	7	0.94717	0.94795	0.99998	1605	0	0.31458	0.052482	0.14571	0.929401	257	4	0.31458
ESRRG	7	0.94806	0.94886	0.99998	1606	0	0.46869	0.0063507	0.025481	0.687444	60	5	0.46869
ZNF486	7	0.94831	0.94914	0.99998	1607	0	0.12988	0.3424	0.53985	0.999997	882	2	0.12988
CTRL00050	1	0.94846	0.9482	0.99998	1608	0	0.69744	0.051544	0.052258	0.793251	250	1	0.69744
LHX1	7	0.9487	0.94954	0.99998	1609	0	0.10602	0.62143	0.75057	0.999997	1256	2	0.10602
ZNF804B	7	0.94899	0.94978	0.99998	1610	0	0.10824	0.074401	0.19217	0.949562	333	3	0.10824
ZNF222	7	0.94937	0.95013	0.99998	1611	0	0.19584	0.32917	0.53084	0.999997	865	2	0.19584
ZNF552	7	0.95047	0.95118	0.99998	1612	0	0.17164	0.16693	0.33537	0.990949	560	3	0.17164
TBX18	7	0.95084	0.9516	0.99998	1613	0	0.11441	0.35128	0.54605	0.999997	897	2	0.11441
HOXC6	7	0.95159	0.95237	0.99998	1614	0	0.1485	0.069039	0.18103	0.94884	317	2	0.1485
TFDP2	7	0.95214	0.95289	0.99998	1615	0	0.54869	0.017451	0.06188	0.814948	125	4	0.54869
ZNF326	7	0.9526	0.95334	0.99998	1616	0	0.20429	0.098781	0.2407	0.979723	408	3	0.20429
L3MBTL4	7	0.95273	0.9535	0.99998	1617	0	0.33897	0.7466	0.80608	0.999997	1351	1	0.33897
ZSCAN2	7	0.95282	0.95358	0.99998	1618	0	0.38539	0.10158	0.24621	0.979723	416	4	0.38539
ASCL2	7	0.95486	0.95555	0.99998	1619	0	0.35677	0.0072938	0.028709	0.719042	64	4	0.35677
VAX2	7	0.9553	0.95597	0.99998	1620	0	0.31926	0.066781	0.17611	0.94884	307	3	0.31926
ERF	7	0.95556	0.95627	0.99998	1621	0	0.51732	0.0020901	0.0099323	0.540504	29	5	0.51732
PAX3	7	0.95615	0.95693	0.99998	1622	0	0.27504	0.27813	0.4751	0.999997	783	3	0.27504
RARB	7	0.95674	0.95753	0.99998	1623	0	0.14442	0.072294	0.18757	0.949562	327	2	0.14442
ZNF704	7	0.95683	0.9576	0.99998	1624	0	0.35914	0.10659	0.25579	0.981016	434	3	0.35914
FOXD1	4	0.95689	0.95733	0.99998	1625	0	0.33835	0.093562	0.18701	0.949562	387	2	0.33835
ZBTB7C	7	0.95712	0.95792	0.99998	1626	0	0.21984	0.096415	0.23623	0.979723	398	3	0.21984
NKX3-1	7	0.95758	0.95834	0.99998	1627	0	0.10708	0.4153	0.59177	0.999997	992	2	0.10708
ZNF281	7	0.9577	0.95844	0.99998	1628	0	0.21539	0.60532	0.73729	0.999997	1232	1	0.21539
ZNF584	7	0.95827	0.95896	0.99998	1629	0	0.27102	0.25006	0.44018	0.999997	722	2	0.27102
ZNF707	7	0.95831	0.95901	0.99998	1630	0	0.37083	0.094462	0.23249	0.979723	391	4	0.37083
CTRL00084	1	0.95925	0.95906	0.99998	1631	0	0.89451	0.040749	0.040996	0.742717	211	1	0.89451
TRAFD1	7	0.95968	0.96023	0.99998	1632	0	0.62931	0.0069967	0.027633	0.706683	63	5	0.62931
CDX4	7	0.95983	0.9604	0.99998	1633	0	0.22205	0.15114	0.31511	0.990949	522	3	0.22205
HNF4G	7	0.95995	0.9605	0.99998	1634	0	0.22071	0.078664	0.20094	0.952127	350	2	0.22071
HMGN3	7	0.96092	0.96147	0.99998	1635	0	0.082331	0.75784	0.81062	0.999997	1360	1	0.082331
ZNF90	7	0.96142	0.96187	0.99998	1636	0	0.41316	0.27413	0.46996	0.999997	777	3	0.41316
ZNF177	7	0.96247	0.96295	0.99998	1637	0	-0.10414	0.63892	0.76589	0.999997	1286	1	-0.10414
RFX7	6	0.9628	0.96254	0.99998	1638	0	0.25893	0.035462	0.10315	0.913957	187	3	0.25893
DLX1	7	0.96332	0.96385	0.99998	1639	0	0.36431	0.1049	0.2524	0.979723	429	4	0.36431
NRL	7	0.96354	0.96406	0.99998	1640	0	0.32775	0.29836	0.49946	0.999997	817	3	0.32775
POU1F1	7	0.96361	0.96411	0.99998	1641	0	0.13756	0.1049	0.2524	0.979723	430	2	0.13756
TIGD2	7	0.96472	0.96518	0.99998	1642	0	0.29705	0.059485	0.16054	0.935117	287	4	0.29705
GFI1	10	0.96507	0.96465	0.99998	1643	0	0.21278	0.20658	0.42729	0.999997	638	3	0.21278
BACH1	7	0.96535	0.96581	0.99998	1644	0	0.18195	0.011386	0.04226	0.742717	93	3	0.18195
GCM2	7	0.96549	0.96595	0.99998	1645	0	0.17657	0.80906	0.83622	0.999997	1399	1	0.17657
ZNF567	7	0.96569	0.9661	0.99998	1646	0	0.057269	0.25409	0.44526	0.999997	729	2	0.057269
ZNF33B	7	0.9661	0.96653	0.99998	1647	0	-0.056055	0.053547	0.14802	0.929401	261	3	-0.056055
ZNF578	7	0.96637	0.96679	0.99998	1648	0	0.080093	0.89352	0.89456	0.999997	1499	1	0.080093
SOX2	7	0.96664	0.967	0.99998	1649	0	0.17078	0.3639	0.55483	0.999997	912	2	0.17078
EGR4	7	0.96741	0.96782	0.99998	1650	0	0.0078134	0.38103	0.56686	0.999997	939	1	0.0078134
ZNF583	7	0.96761	0.96799	0.99998	1651	0	0.61782	0.0042992	0.018547	0.673975	45	4	0.61782
E2F7	7	0.96787	0.96824	0.99998	1652	0	0.12395	0.62769	0.75604	0.999997	1268	2	0.12395
LYL1	7	0.96809	0.96849	0.99998	1653	0	0.21436	0.10377	0.2503	0.979723	423	1	0.21436
FIGLA	7	0.96816	0.96856	0.99998	1654	0	0.36142	0.055051	0.15115	0.929401	266	4	0.36142
FOXF1	7	0.96854	0.96901	0.99998	1655	0	0.15289	0.2192	0.40174	0.990949	668	2	0.15289
ETS1	7	0.96867	0.96916	0.99998	1656	0	0.26735	0.043456	0.12569	0.929401	221	4	0.26735
NHLH2	7	0.96893	0.96936	0.99998	1657	0	0.47929	0.049418	0.13893	0.929401	240	4	0.47929
HEY1	7	0.96899	0.96942	0.99998	1658	0	0.17898	0.25299	0.44394	0.999997	728	2	0.17898
PITX1	7	0.97029	0.97062	0.99998	1659	0	0.47848	0.1001	0.24338	0.979723	411	4	0.47848
ZNF829	7	0.97041	0.97072	0.99998	1660	0	0.061603	0.18106	0.35329	0.990949	589	3	0.061603
TGIF2LY	7	0.97062	0.9709	0.99998	1661	0	0.20675	0.13261	0.29033	0.990949	482	3	0.20675
BAZ2B	7	0.97071	0.97106	0.99998	1662	0	0.16459	0.61115	0.74214	0.999997	1242	1	0.16459
ZNF311	7	0.97086	0.97123	0.99998	1663	0	0.24898	0.1449	0.30671	0.990949	507	3	0.24898
ZNF496	7	0.97107	0.97145	0.99998	1664	0	0.28054	0.037839	0.11351	0.913957	201	3	0.28054
GMEB2	7	0.9711	0.97149	0.99998	1665	0	0.6211	0.00095743	0.0049505	0.453101	18	6	0.6211
ZMAT4	7	0.97113	0.97152	0.99998	1666	0	-0.071638	0.88458	0.88657	0.999997	1486	1	-0.071638
ZNF563	7	0.97128	0.97163	0.99998	1667	0	0.28256	0.029923	0.095506	0.913957	169	3	0.28256
PURG	7	0.9716	0.97197	0.99998	1668	0	0.37818	0.097308	0.23806	0.979723	401	4	0.37818
ZBTB34	7	0.97175	0.97213	0.99998	1669	0	0.097211	0.35831	0.55096	0.999997	904	2	0.097211
ZNF354B	7	0.97309	0.97338	0.99998	1670	0	0.21384	0.071713	0.18645	0.949562	326	2	0.21384
ZNF524	7	0.97317	0.97347	0.99998	1671	0	0.20338	0.46699	0.6295	0.999997	1044	1	0.20338
E2F1	7	0.9732	0.97351	0.99998	1672	0	0.43758	0.0088084	0.033845	0.741337	72	4	0.43758
EN1	7	0.97337	0.97369	0.99998	1673	0	0.051161	0.037916	0.11374	0.913957	202	3	0.051161
VENTX	7	0.97362	0.97391	0.99998	1674	0	0.096889	0.38878	0.57277	0.999997	951	2	0.096889
CTRL00083	1	0.97421	0.97398	0.99998	1675	0	0.79839	0.025794	0.02609	0.687444	157	1	0.79839
ZNF83	7	0.97424	0.97446	0.99998	1676	0	0.25924	0.061202	0.16426	0.93665	292	3	0.25924
TMF1	7	0.97462	0.97475	0.99998	1677	0	0.14971	0.73072	0.79968	0.999997	1345	1	0.14971
CTRL00046	1	0.97465	0.97439	0.99998	1678	0	0.88994	0.025352	0.025567	0.687444	155	1	0.88994
HOXB5	7	0.97488	0.97497	0.99998	1679	0	0.046995	0.88584	0.88769	0.999997	1489	1	0.046995
ZNF35	7	0.97604	0.97605	0.99998	1680	0	0.070747	0.046434	0.13234	0.929401	231	1	0.070747
HOXA13	7	0.97612	0.9761	0.99998	1681	0	0.38491	0.015436	0.055691	0.793251	114	5	0.38491
ZNF645	7	0.97639	0.9764	0.99998	1682	0	0.34323	0.10366	0.25006	0.979723	422	4	0.34323
SOX9	7	0.97708	0.977	0.99998	1683	0	0.65155	0.013978	0.051034	0.785376	109	5	0.65155
ARHGAP35	7	0.97757	0.97751	0.99998	1684	0	0.16568	0.11722	0.27017	0.990633	456	2	0.16568
ZNF75D	7	0.97769	0.97759	0.99998	1685	0	0.29939	0.075892	0.19527	0.949562	342	3	0.29939
ZNF397	7	0.97773	0.97766	0.99998	1686	0	0.49593	0.015081	0.054529	0.793251	112	4	0.49593
PRRX1	7	0.97857	0.97841	0.99998	1687	0	0.4781	0.017967	0.063633	0.819692	128	4	0.4781
HELT	7	0.97912	0.97895	0.99998	1688	0	0.23003	0.44269	0.61165	0.999997	1018	2	0.23003
AC023509.3/NPFF	7	0.97916	0.97899	0.99998	1689	0	0.091046	0.031547	0.099349	0.913957	178	3	0.091046
ZNF543	7	0.97945	0.97924	0.99998	1690	0	0.35748	0.090523	0.22447	0.979723	382	4	0.35748
HOXD9	7	0.97972	0.9795	0.99998	1691	0	0.094769	0.81248	0.8381	0.999997	1404	1	0.094769
ZNF766	7	0.98009	0.97992	0.99998	1692	0	0.204	0.041069	0.12031	0.929401	212	3	0.204
ZNF235	7	0.98024	0.98005	0.99998	1693	0	0.45836	0.075923	0.19531	0.949562	343	4	0.45836
ZNF710	7	0.981	0.98076	0.99998	1694	0	0.45503	0.0094022	0.035695	0.741337	76	5	0.45503
CTRL00024	1	0.9812	0.98107	0.99998	1695	0	0.9089	0.018804	0.018991	0.673975	133	1	0.9089
ZBTB9	7	0.98127	0.98107	0.99998	1696	0	0.6326	0.036278	0.11014	0.913957	192	4	0.6326
SNAI2	7	0.98173	0.98172	0.99998	1697	0	0.3621	0.17009	0.33945	0.990949	568	2	0.3621
ETV1	7	0.98209	0.9821	0.99998	1698	0	0.22676	0.2365	0.42301	0.999997	699	3	0.22676
ZNF282	7	0.9826	0.98263	0.99998	1699	0	0.2538	0.22764	0.41212	0.998159	683	3	0.2538
ZNF236	6	0.98332	0.98317	0.99998	1700	0	0.2313	0.049644	0.13768	0.929401	243	2	0.2313
ZNF425	7	0.98354	0.98358	0.99998	1701	0	0.53953	0.02107	0.073267	0.860884	142	5	0.53953
ZNF76	7	0.98357	0.98362	0.99998	1702	0	0.3927	0.29197	0.49165	0.999997	808	3	0.3927
ZNF654	7	0.98361	0.98368	0.99998	1703	0	0.45819	0.012873	0.047219	0.760314	104	4	0.45819
ZSCAN1	7	0.98399	0.98408	0.99998	1704	0	0.30173	0.10151	0.24607	0.979723	415	3	0.30173
ZKSCAN1	6	0.98522	0.98501	0.99998	1705	0	0.26506	0.14962	0.29811	0.990949	518	2	0.26506
SPZ1	7	0.98561	0.98576	0.99998	1706	0	0.29614	0.081532	0.20675	0.961389	357	3	0.29614
WT1	7	0.98576	0.98588	0.99998	1707	0	0.64026	0.0025523	0.011925	0.576045	35	4	0.64026
ZNF227	7	0.986	0.98611	0.99998	1708	0	0.76228	0.00010229	0.00064621	0.215347	4	6	0.76228
ARID3B	7	0.98646	0.98654	0.99998	1709	0	0.37358	0.41359	0.59054	0.999997	990	2	0.37358
LHX3	7	0.98681	0.98691	0.99998	1710	0	0.159	0.032237	0.10098	0.913957	181	3	0.159
ZNF181	7	0.9872	0.98728	0.99998	1711	0	0.499	0.0033747	0.015165	0.636476	40	5	0.499
SCRT1	7	0.98732	0.98741	0.99998	1712	0	0.45962	0.0043868	0.018865	0.673975	47	5	0.45962
FOXP3	7	0.98796	0.98811	0.99998	1713	0	0.3211	0.082623	0.20866	0.965834	359	3	0.3211
CDX1	7	0.98935	0.9895	0.99998	1714	0	0.32159	0.074928	0.19329	0.949562	335	2	0.32159
ETV3L	7	0.99021	0.9904	0.99998	1715	0	0.084713	0.067637	0.17816	0.94884	311	1	0.084713
CTRL00019	1	0.99146	0.99164	0.99998	1716	0	1.3619	0.0085391	0.0082926	0.540504	70	1	1.3619
TBX15	7	0.99219	0.99227	0.99998	1717	0	0.33597	0.094141	0.23185	0.979723	390	3	0.33597
ELF2	7	0.99274	0.99274	0.99998	1718	0	0.37033	0.069844	0.18266	0.949302	320	4	0.37033
LCOR	7	0.99335	0.99326	0.99998	1719	0	0.47519	0.031029	0.098051	0.913957	175	4	0.47519
BACH2	7	0.99376	0.99368	0.99998	1720	0	0.63635	0.0024605	0.011481	0.570438	34	6	0.63635
MXD1	7	0.99434	0.9943	0.99998	1721	0	0.24314	0.085132	0.21383	0.96835	368	3	0.24314
HBP1	7	0.9954	0.99527	0.99998	1722	0	0.38887	0.020004	0.070113	0.852895	136	5	0.38887
ZNF665	7	0.99555	0.99543	0.99998	1723	0	0.31969	0.094851	0.23328	0.979723	392	4	0.31969
ZNF510	7	0.99654	0.99638	0.99998	1724	0	0.32502	0.16	0.32596	0.990949	545	3	0.32502
JAZF1	7	0.99661	0.99647	0.99998	1725	0	0.39956	0.02012	0.070488	0.852895	137	3	0.39956
SLC2A4RG	7	0.99681	0.9967	0.99998	1726	0	0.20606	0.25176	0.4424	0.999997	726	3	0.20606
ATF2	7	0.99695	0.99685	0.99998	1727	0	0.41735	0.010167	0.03824	0.741337	83	5	0.41735
HMG20B	7	0.9975	0.99737	0.99998	1728	0	0.4224	0.033665	0.10434	0.913957	182	4	0.4224
KLF13	7	0.99781	0.99771	0.99998	1729	0	0.51955	0.0020389	0.0096875	0.540504	28	6	0.51955
HIF1A	7	0.99833	0.99824	0.99998	1730	0	0.63284	0.031078	0.09821	0.913957	176	4	0.63284
CTRL00053	1	0.99881	0.99882	0.99998	1731	0	2.3996	0.0011946	0.0012213	0.215347	21	1	2.3996
HOXA3	7	0.99897	0.99885	0.99998	1732	0	0.53878	0.015677	0.056465	0.793251	115	5	0.53878
FOXI3	7	0.99929	0.99918	0.99998	1733	0	0.38404	0.02072	0.072299	0.858591	140	5	0.38404
ZIC3	7	0.99978	0.99978	0.99998	1734	0	0.58427	0.0032287	0.014584	0.634035	39	5	0.58427
ZBED2	7	0.9998	0.9998	0.99998	1735	0	0.65736	0.0003341	0.0020013	0.264144	12	6	0.65736
ASH1L	7	0.99982	0.99982	0.99998	1736	0	0.49488	0.0026772	0.012489	0.586968	36	6	0.49488
NKRF	7	0.99983	0.99983	0.99998	1737	0	1.019	0.00035559	0.0021265	0.264144	13	6	1.019
HMG20A	7	0.99989	0.99987	0.99998	1738	0	0.36356	0.00011336	0.00070884	0.215347	5	7	0.36356
SP140L	7	0.99997	0.99998	0.99998	1739	0	1.1432	3.6204e-09	2.8467e-06	0.002475	1	7	1.1432
