# Supplementary material for: Acute depletion of CTCF rewires genome-wide chromatin accessibility
Source: Genome Biol. 2021 Aug 24;22:244. doi: 10.1186/s13059-021-02466-0 (PMC8386078; doi:10.1186/s13059-021-02466-0)
Supplement: Supplementary file 7 — Additional file 7: Supplementary Tables -Tables S6. Differential expression analysis of whole proteome and phosphoproteome data. [file 13059_2021_2466_MOESM7_ESM.xlsx]

## Sheet: Whole proteome
	Additional file 7:Table S6.1. Differential expression analysis of whole proteome data
	In total 10,317 proteins were quantified in all samples. Differential expression analysis was carried out via LIMMA R package, and mutiple-test were adjusted for p values by Benjamini-Hochberg (BH) to generate FDR. differentially expressed (DE) proteins were identified by cutoff of FDR 0.05.
	Gene Name	Protein Accession	log2FC (+IAA 12h / No IAA)	FDR (+IAA 12h / No IAA)	log2FC (+IAA 24h / No IAA)	FDR (+IAA 24h / No IAA)	log2FC (+IAA 48h / No IAA)	FDR (+IAA 48h / No IAA)
	FBN2	sp|P35556|FBN2_HUMAN	-1.43862	0.000633907	-1.79351	3.79392e-05	-1.69301	1.90887e-05
	ZRANB3	sp|Q5FWF4|ZRAB3_HUMAN	-1.22403	0.00126431	-1.69735	3.95e-05	-1.90129	7.33429e-06
	CTCF	sp|P49711|CTCF_HUMAN	-1.24937	0.142481	-1.61376	0.0230568	-2.06703	0.00335383
	CDKAL1	sp|Q5VV42|CDKAL_HUMAN	-0.930369	7.15484e-07	-1.60677	3.09791e-09	-2.13644	1.79323e-10
	NA	cu|ZNF195_3400300_32aa|ribo	-1.18913	0.0467916	-1.52914	0.00444404	-2.03184	0.000364329
	HIF1A	sp|Q16665|HIF1A_HUMAN	-0.943743	0.000187018	-1.51116	2.1515e-06	-1.73993	4.3194e-07
	NA	cu|CITED2_139695646_11aa|ribo	-1.0985	0.0775326	-1.49367	0.00716925	-1.62391	0.00209376
	NA	cu|ZNF680_64023331_17aa|ribo	-1.0985	0.0775326	-1.49367	0.00716925	-1.62391	0.00209376
	MYC	sp|P01106|MYC_HUMAN	-1.00577	0.0152872	-1.47309	0.000472522	-1.62948	9.35138e-05
	FBXL17	sp|Q9UF56|FXL17_HUMAN	-0.824356	0.0378941	-1.33333	0.000957953	-1.6845	8.74745e-05
	FAM117B	sp|Q6P1L5|F117B_HUMAN	-0.754652	0.000116624	-1.33033	9.59711e-07	-1.63805	1.02089e-07
	NA	cu|COA1_43769062_50aa|ribo	-0.858608	0.623359	-1.31126	0.264255	-0.489849	0.64132
	ADGRL3	tr|E7EN28|E7EN28_HUMAN	-0.715312	0.000345711	-1.30197	2.1515e-06	-1.7186	1.67952e-07
	APP	sp|P05067|A4_HUMAN	-0.942988	0.000233684	-1.21642	1.22864e-05	-1.15452	4.98713e-06
	ADGRL3	sp|Q9HAR2|AGRL3_HUMAN	-0.692615	0.000345711	-1.20035	2.61461e-06	-1.47864	3.89228e-07
	IGLL1	sp|P15814|IGLL1_HUMAN	-0.737164	0.531609	-1.12742	0.172382	-2.18607	0.00923414
	SLC7A2	sp|P52569|CTR2_HUMAN	-0.59914	0.00615873	-1.10307	4.09941e-05	-1.28793	5.89867e-06
	DIAPH3	sp|Q9NSV4|DIAP3_HUMAN	-0.632799	2.97888e-05	-1.03348	2.37222e-07	-1.2611	3.27801e-08
	KDM4C	sp|Q9H3R0|KDM4C_HUMAN	-0.731551	0.000116624	-1.00599	3.48972e-06	-1.11468	5.88143e-07
	HNF4G	sp|Q14541|HNF4G_HUMAN	-0.677512	0.00200972	-0.995532	4.04247e-05	-1.29397	3.14216e-06
	DPYD	sp|Q12882|DPYD_HUMAN	-0.740433	0.00502882	-0.991324	0.00020015	-0.809662	0.000251792
	TRHDE	sp|Q9UKU6|TRHDE_HUMAN	-0.679895	0.0279294	-0.982903	0.00114608	-0.864003	0.000936356
	LDLRAD3	sp|Q86YD5|LRAD3_HUMAN	-0.324524	0.0956892	-0.961954	0.000139176	-0.813885	0.000133212
	UBE2E2	sp|Q96LR5|UB2E2_HUMAN	-0.775159	0.032213	-0.95462	0.00334738	-1.43195	0.000125442
	METAP1	sp|P53582|MAP11_HUMAN	-0.436384	0.00826825	-0.915191	2.85815e-05	-0.9579	7.73824e-06
	BANK1	sp|Q8NDB2|BANK1_HUMAN	-0.511448	0.209282	-0.90988	0.0110475	-0.79643	0.0106517
	PTPN14	sp|Q15678|PTN14_HUMAN	-0.561958	0.0482069	-0.903573	0.00142943	-0.996851	0.000308435
	NA	tr|Q59EM2|Q59EM2_HUMAN	-0.562369	0.00556866	-0.894104	8.77416e-05	-1.02785	1.39137e-05
	ARHGAP15	sp|Q53QZ3|RHG15_HUMAN	-0.512703	0.000233684	-0.893245	2.1515e-06	-1.44767	5.32142e-08
	ROBO2	sp|Q9HCK4|ROBO2_HUMAN	-0.429906	0.0144055	-0.88006	6.25428e-05	-1.17294	3.94447e-06
	CPNE8	sp|Q86YQ8|CPNE8_HUMAN	-0.564105	0.0152872	-0.873498	0.000343497	-0.672429	0.000605764
	HNF4A	sp|P41235|HNF4A_HUMAN	-0.56443	0.00686123	-0.872292	0.000140961	-1.13672	1.11441e-05
	PDLIM5	sp|Q96HC4|PDLI5_HUMAN	-0.528827	0.0281173	-0.868827	0.000530954	-1.00823	8.11195e-05
	PRELID1	sp|Q9Y255|PRLD1_HUMAN	-0.550726	0.00282066	-0.866798	4.24439e-05	-0.837247	1.96519e-05
	KCNQ5	sp|Q9NR82|KCNQ5_HUMAN	-0.526426	0.000949865	-0.866005	1.24185e-05	-1.2119	4.79396e-07
	CDC14A	sp|Q9UNH5|CC14A_HUMAN	-0.393033	0.00674489	-0.862225	1.72119e-05	-0.737689	1.54972e-05
	VPS13B	sp|Q7Z7G8|VP13B_HUMAN	-0.661857	6.61496e-05	-0.853302	2.1515e-06	-0.972425	4.3194e-07
	ARHGEF26	sp|Q96DR7|ARHGQ_HUMAN	-0.329174	0.586649	-0.851567	0.0504057	-0.837244	0.0321466
	TRIM44	sp|Q96DX7|TRI44_HUMAN	-0.503941	0.00138088	-0.840128	1.45668e-05	-0.580805	4.59983e-05
	ROBO1	sp|Q9Y6N7|ROBO1_HUMAN	-0.434863	0.0156048	-0.818608	0.000114402	-1.03496	1.04717e-05
	SMYD3	sp|Q9H7B4|SMYD3_HUMAN	-0.425776	0.0067982	-0.800166	4.24439e-05	-1.45893	4.79396e-07
	PPM1L	sp|Q5SGD2|PPM1L_HUMAN	-0.507741	0.000740349	-0.785309	1.32615e-05	-0.790547	4.03821e-06
	PARD3	sp|Q8TEW0|PARD3_HUMAN	-0.439372	0.000293307	-0.775482	2.1515e-06	-1.09861	1.15e-07
	UBR3	sp|Q6ZT12|UBR3_HUMAN	-0.55643	0.0191797	-0.766242	0.000946711	-0.635394	0.00108887
	SLC38A5	sp|Q8WUX1|S38A5_HUMAN	-0.386572	0.187955	-0.761716	0.00526772	-1.16612	0.000194082
	CD109	sp|Q6YHK3|CD109_HUMAN	-0.432463	0.00277999	-0.757948	2.15117e-05	-0.867633	3.55614e-06
	KALRN	sp|O60229|KALRN_HUMAN	-0.414805	0.00242215	-0.744309	1.69024e-05	-1.06709	5.88143e-07
	PARD3	sp|Q8TEW0-10|PARD3_HUMAN	-0.441412	0.000381982	-0.736687	3.6634e-06	-1.0016	2.69237e-07
	NA	tr|Q59FC9|Q59FC9_HUMAN	-0.445453	0.0560697	-0.73571	0.00159692	-0.840571	0.000281636
	FAM172A	sp|Q8WUF8|F172A_HUMAN	-0.232592	0.145162	-0.725404	0.000221512	-1.09119	7.57971e-06
	DZIP3	sp|Q86Y13|DZIP3_HUMAN	-0.39379	0.00615873	-0.725223	4.04247e-05	-0.571179	5.69436e-05
	ZNF407	sp|Q9C0G0|ZN407_HUMAN	-0.466653	5.19145e-05	-0.720852	7.30686e-07	-0.606164	4.79396e-07
	ELP4	sp|Q96EB1-3|ELP4_HUMAN	-0.414309	0.000233684	-0.716737	2.1515e-06	-0.938174	1.67952e-07
	ELP4	sp|Q96EB1|ELP4_HUMAN	-0.413839	0.000116624	-0.716403	9.63172e-07	-0.926182	9.10633e-08
	SYT1	sp|P21579|SYT1_HUMAN	-0.529026	0.00306387	-0.714333	0.000117993	-0.52414	0.000268612
	HERC3	sp|Q15034|HERC3_HUMAN	-0.539127	0.0046036	-0.714083	0.000198426	-0.571066	0.000281723
	CALML5	sp|Q9NZT1|CALL5_HUMAN	-0.88817	0.612772	-0.711693	0.568595	-0.555131	0.597259
	CNTLN	sp|Q9NXG0|CNTLN_HUMAN	-0.46691	0.000714769	-0.705063	1.37409e-05	-0.593049	1.33419e-05
	MAGEE1	sp|Q9HCI5|MAGE1_HUMAN	-0.0926988	0.945722	-0.701415	0.248873	-0.0954014	0.869844
	ELP4	sp|Q96EB1-2|ELP4_HUMAN	-0.399054	0.000116624	-0.699941	9.59711e-07	-0.90126	9.10633e-08
	HERC6	sp|Q8IVU3|HERC6_HUMAN	-0.503666	0.0151446	-0.697849	0.000608003	-0.556359	0.0009088
	SCLT1	sp|Q96NL6|SCLT1_HUMAN	-0.492338	0.00047011	-0.697426	1.32615e-05	-0.457005	5.12062e-05
	PIBF1	sp|Q8WXW3|PIBF1_HUMAN	-0.535145	0.000882543	-0.692995	3.95e-05	-0.610682	2.9925e-05
	SCLT1	sp|Q96NL6-3|SCLT1_HUMAN	-0.514136	0.000506361	-0.691251	1.80918e-05	-0.530558	3.12134e-05
	RSRC1	sp|Q96IZ7|RSRC1_HUMAN	-0.495685	0.129407	-0.689361	0.0140252	-0.981667	0.00100075
	FNDC3B	sp|Q53EP0|FND3B_HUMAN	-0.408423	0.134675	-0.688401	0.00591952	-0.611403	0.00510918
	RABGAP1L	sp|Q5R372|RBG1L_HUMAN	-0.434461	0.0426026	-0.687943	0.00132525	-1.12172	2.78032e-05
	PAWR	sp|Q96IZ0|PAWR_HUMAN	-0.324743	0.00615873	-0.685783	1.80918e-05	-0.874868	1.62838e-06
	CAMK4	sp|Q16566|KCC4_HUMAN	-0.452822	0.0168573	-0.685654	0.000449004	-0.967847	2.19743e-05
	IL7R	sp|P16871|IL7RA_HUMAN	-0.489193	0.166317	-0.684277	0.0215835	-0.815509	0.00457911
	VAV3	tr|A0A2X0U2Q1|A0A2X0U2Q1_HUMAN	-0.439353	0.458389	-0.683208	0.111486	-0.782917	0.045304
	CAMKMT	sp|Q7Z624|CMKMT_HUMAN	-0.426363	0.00418618	-0.675111	6.60862e-05	-1.12767	1.04563e-06
	YAF2	sp|Q8IY57|YAF2_HUMAN	0.125857	0.76753	-0.671243	0.0188527	-0.555038	0.024074
	SEMA3A	sp|Q14563|SEM3A_HUMAN	-0.688627	0.000506361	-0.667489	0.000127324	-0.346495	0.00221805
	FAR2	sp|Q96K12|FACR2_HUMAN	-0.372079	0.00860408	-0.665622	7.7703e-05	-0.590823	5.35949e-05
	EXT2	sp|Q93063|EXT2_HUMAN	-0.329504	0.195782	-0.665144	0.00508482	-0.62053	0.00332377
	MGAT5	sp|Q09328|MGT5A_HUMAN	-0.595428	0.00278913	-0.665098	0.000317357	-0.305637	0.00987831
	PTPRG	sp|P23470|PTPRG_HUMAN	-0.391959	0.0527726	-0.664725	0.00125475	-1.07793	2.68627e-05
	VAV3	sp|Q9UKW4|VAV3_HUMAN	-0.440328	0.527045	-0.658583	0.17721	-0.801316	0.0703636
	ERCC8	sp|Q13216|ERCC8_HUMAN	-0.270165	0.116668	-0.657914	0.00060327	-0.914366	3.19739e-05
	PLXDC2	sp|Q6UX71|PXDC2_HUMAN	-0.482107	0.561793	-0.654168	0.257222	-0.348895	0.491309
	CDCA7	sp|Q9BWT1|CDCA7_HUMAN	-0.26933	0.0639499	-0.65375	0.00021105	-0.761002	3.18649e-05
	IVNS1ABP	sp|Q9Y6Y0|NS1BP_HUMAN	-0.438631	0.0179752	-0.653614	0.000537053	-0.862326	3.86204e-05
	RSRC1	sp|Q96IZ7-2|RSRC1_HUMAN	-0.508878	0.246056	-0.65361	0.0587939	-0.975422	0.00532313
	WDR70	sp|Q9NW82|WDR70_HUMAN	-0.375934	0.00176451	-0.651636	1.39868e-05	-0.966396	4.79396e-07
	SLC19A1	sp|P41440|S19A1_HUMAN	-0.317272	0.0263183	-0.648625	0.000140961	-0.945587	5.4659e-06
	DIAPH2	sp|O60879|DIAP2_HUMAN	-0.454972	0.0008835	-0.647176	2.31443e-05	-0.974119	5.88143e-07
	CCDC91	sp|Q7Z6B0|CCD91_HUMAN	-0.340543	0.00368624	-0.64582	1.95409e-05	-1.0091	4.79396e-07
	GRIP1	sp|Q9Y3R0|GRIP1_HUMAN	-0.395931	0.0106533	-0.645435	0.00016138	-0.838262	1.32068e-05
	HMGCR	sp|P04035|HMDH_HUMAN	-0.48928	0.00211699	-0.645155	8.45147e-05	-0.436513	0.000308435
	SPIDR	sp|Q14159|SPIDR_HUMAN	-0.563404	5.28139e-05	-0.644775	3.48972e-06	-0.883286	2.34982e-07
	NA	tr|B4DJQ9|B4DJQ9_HUMAN	0.195024	0.666845	-0.644711	0.0409223	-0.633835	0.0251467
	ACBD6	sp|Q9BR61|ACBD6_HUMAN	-0.247628	0.183115	-0.643683	0.00118408	-0.741123	0.000192539
	DCD	sp|P81605|DCD_HUMAN	-0.57584	0.468002	-0.639514	0.259147	0.159872	0.75908
	TYW1	sp|Q9NV66|TYW1_HUMAN	-0.356185	0.00674489	-0.625735	6.26621e-05	-0.643185	1.92215e-05
	CCND3	sp|P30281|CCND3_HUMAN	-0.515112	0.160844	-0.617957	0.0388926	-0.68883	0.0133363
	NSUN6	sp|Q8TEA1|NSUN6_HUMAN	-0.178488	0.309933	-0.609318	0.00104739	-0.773062	9.19804e-05
	SHQ1	sp|Q6PI26|SHQ1_HUMAN	-0.323518	0.0431025	-0.609232	0.000485222	-0.575384	0.00025733
	UTRN	sp|P46939|UTRO_HUMAN	-0.390601	0.000142341	-0.608899	2.1515e-06	-0.785216	1.90891e-07
	SDCCAG8	sp|Q86SQ7|SDCG8_HUMAN	-0.404516	0.00242215	-0.602606	4.58632e-05	-0.475138	6.57857e-05
	SCARB1	sp|Q8WTV0|SCRB1_HUMAN	-0.397622	0.0143557	-0.602077	0.000346079	-0.659216	7.18231e-05
	ALCAM	sp|Q13740|CD166_HUMAN	-0.236714	0.342304	-0.600363	0.00663986	-0.813037	0.000529976
	SUMF1	sp|Q8NBK3|SUMF1_HUMAN	-0.370557	0.101114	-0.600124	0.00445111	-0.993337	9.51364e-05
	ATF6	sp|P18850|ATF6A_HUMAN	-0.393259	0.00615873	-0.599862	0.000127324	-0.481192	0.000167077
	AK5	sp|Q9Y6K8|KAD5_HUMAN	-0.265148	0.761814	-0.596262	0.263041	-0.89174	0.0648953
	WRN	sp|Q14191|WRN_HUMAN	-0.266828	0.0219048	-0.595349	6.60862e-05	-0.870776	2.61262e-06
	TBC1D5	sp|Q92609|TBCD5_HUMAN	-0.317338	0.00288308	-0.591507	1.72119e-05	-0.830183	6.59401e-07
	FOXP1	sp|Q9H334|FOXP1_HUMAN	-0.206826	0.398789	-0.590779	0.00615357	-0.712329	0.000969837
	SCARB1	sp|Q8WTV0-2|SCRB1_HUMAN	-0.41718	0.0067982	-0.58608	0.000228361	-0.633193	5.31075e-05
	METTL15	sp|A6NJ78|MET15_HUMAN	-0.382881	0.164577	-0.585874	0.0139936	-0.681346	0.0031191
	REX1BD	sp|Q96EN9|REX1B_HUMAN	-0.484347	0.0931774	-0.583194	0.0166051	-0.32913	0.0910534
	XRCC4	sp|Q13426|XRCC4_HUMAN	-0.347848	0.00505175	-0.5802	6.08257e-05	-0.875245	1.95455e-06
	PDSS2	sp|Q86YH6|DLP1_HUMAN	-0.298288	0.00263746	-0.579026	1.24185e-05	-0.815358	4.79396e-07
	ZFAND3	sp|Q9H8U3|ZFAN3_HUMAN	-0.511443	0.00270949	-0.578646	0.000270688	-0.222451	0.0206397
	RPUSD3	sp|Q6P087|RUSD3_HUMAN	-0.458134	0.000242942	-0.576232	1.37567e-05	-0.79446	5.88143e-07
	PSD3	tr|D3DSQ2|D3DSQ2_HUMAN	-0.359623	0.0461065	-0.572355	0.00141731	-0.513965	0.00104062
	TFAP4	sp|Q01664|TFAP4_HUMAN	-0.319377	0.015621	-0.57168	0.000150084	-0.840142	5.63585e-06
	CAMK1D	sp|Q8IU85|KCC1D_HUMAN	-0.400627	0.0649522	-0.571327	0.00438811	-0.708281	0.000548535
	BBX	sp|Q8WY36|BBX_HUMAN	-0.284952	0.0499392	-0.56813	0.000437763	-0.465865	0.000534047
	BBX	sp|Q8WY36-3|BBX_HUMAN	-0.297421	0.0174447	-0.566136	0.000127324	-0.545141	5.50111e-05
	ALCAM	sp|Q13740-2|CD166_HUMAN	-0.225292	0.331558	-0.564821	0.00636846	-0.781552	0.000442243
	TMEM259	sp|Q4ZIN3|MBRL_HUMAN	-0.349573	0.00674489	-0.563991	0.000102057	-0.713623	9.24903e-06
	CACNB4	tr|A0A1B0GTK1|A0A1B0GTK1_HUMAN	-0.315428	0.206414	-0.560671	0.0108479	-0.567958	0.0048778
	BMT2	sp|Q1RMZ1|SAMTR_HUMAN	-0.341881	0.000628822	-0.55956	8.29771e-06	-0.477807	6.76387e-06
	NAF1	sp|Q96HR8|NAF1_HUMAN	-0.353867	0.0115589	-0.5569	0.000211437	-0.830303	7.57971e-06
	CHCHD2P9	sp|Q5T1J5|CHCH9_HUMAN	-0.526245	0.0973255	-0.555714	0.0313799	-0.659445	0.00744238
	FRMD4B	sp|Q9Y2L6|FRM4B_HUMAN	-0.437288	0.016894	-0.55466	0.00125977	-0.448846	0.0017032
	SERINC5	sp|Q86VE9|SERC5_HUMAN	-0.210312	0.636707	-0.553821	0.0692507	-0.348749	0.178643
	AMER1	sp|Q5JTC6|AMER1_HUMAN	-0.44419	0.0223882	-0.552723	0.00198096	-0.786988	9.28841e-05
	NA	cu|NBPF16_D623E|snp	-0.485392	0.0766397	-0.552353	0.0163784	-0.507622	0.012857
	USP27X	sp|A6NNY8|UBP27_HUMAN	-0.196278	0.0865068	-0.551233	0.000151828	-0.601951	3.27851e-05
	TYW1B	sp|Q6NUM6|TYW1B_HUMAN	-0.348186	0.0288902	-0.5508	0.000679463	-0.558254	0.000245617
	PSD3	sp|Q9NYI0|PSD3_HUMAN	-0.347364	0.0537277	-0.55059	0.00185968	-0.476707	0.00173262
	SLC38A1	sp|Q9H2H9|S38A1_HUMAN	-0.00810014	0.989957	-0.54917	0.0787934	-0.525916	0.0582247
	ASB3	sp|Q9Y575|ASB3_HUMAN	-0.410521	0.0321826	-0.548236	0.00220516	-0.50505	0.001443
	CDK14	sp|O94921|CDK14_HUMAN	-0.42973	0.000116624	-0.546531	5.7209e-06	-0.481397	3.94447e-06
	RASAL2	sp|Q9UJF2-2|NGAP_HUMAN	-0.338309	0.00826825	-0.542313	0.000139176	-0.61918	2.32585e-05
	RPGRIP1L	sp|Q68CZ1|FTM_HUMAN	-0.307006	0.209807	-0.539437	0.011889	-0.31615	0.0625256
	LPP	sp|Q93052|LPP_HUMAN	-0.31822	0.0120324	-0.538677	0.00014677	-0.841585	3.90767e-06
	PPM1H	sp|Q9ULR3|PPM1H_HUMAN	-0.31471	0.381264	-0.536933	0.0516285	-0.83505	0.00354083
	TRIO	sp|O75962|TRIO_HUMAN	-0.310092	0.00217156	-0.535962	1.72426e-05	-0.723829	9.40856e-07
	PRORP	sp|O15091|MRPP3_HUMAN	-0.362716	0.00867114	-0.535706	0.000228615	-0.688509	2.01083e-05
	LEF1	sp|Q9UJU2-6|LEF1_HUMAN	-0.304006	0.283582	-0.534846	0.0226062	-0.653422	0.004227
	TIMM17A	sp|Q99595|TI17A_HUMAN	-0.281108	0.0539631	-0.526828	0.000708232	-0.799045	2.35659e-05
	CACHD1	sp|Q5VU97|CAHD1_HUMAN	-0.367819	0.0589614	-0.525632	0.00374592	-0.5145	0.00182125
	LEF1	sp|Q9UJU2|LEF1_HUMAN	-0.296524	0.27264	-0.525533	0.0198533	-0.648499	0.00344534
	NA	tr|U3KQA9|U3KQA9_HUMAN	-0.297587	0.437317	-0.522517	0.0671264	-0.785136	0.00628019
	PIN1	sp|Q13526|PIN1_HUMAN	-0.523258	0.0517977	-0.522382	0.0173212	-0.511908	0.00994868
	CDCA7L	sp|Q96GN5|CDA7L_HUMAN	-0.380108	0.00534924	-0.521707	0.000189067	-0.383969	0.000442243
	PISD	sp|Q9UG56|PISD_HUMAN	-0.141949	0.799145	-0.521539	0.113207	-0.180761	0.529107
	ANKDD1A	sp|Q495B1|AKD1A_HUMAN	-0.128417	0.619782	-0.520406	0.00996374	-0.832729	0.000320392
	DDX10	sp|Q13206|DDX10_HUMAN	-0.245288	0.00972154	-0.520185	3.35e-05	-0.706068	1.95455e-06
	ARL15	sp|Q9NXU5|ARL15_HUMAN	-0.218726	0.0952141	-0.519495	0.000487458	-0.664302	4.28207e-05
	NA	cu|CHRNA4_G52A|snp	-0.123703	0.629835	-0.518941	0.00944694	-0.624119	0.00164379
	OXR1	sp|Q8N573|OXR1_HUMAN	-0.413483	0.00962226	-0.518234	0.000665348	-0.454607	0.000566692
	LCORL	sp|Q8N3X6|LCORL_HUMAN	-0.317798	0.0746101	-0.517647	0.00272	-0.447241	0.00255476
	MAGI1	sp|Q96QZ7|MAGI1_HUMAN	-0.294786	0.00176451	-0.517182	1.36191e-05	-0.745466	4.79396e-07
	ZNF33B	sp|Q06732|ZN33B_HUMAN	-0.145409	0.521276	-0.514473	0.00685251	-0.487191	0.00424263
	LRRCC1	sp|Q9C099|LRCC1_HUMAN	-0.364713	0.00047011	-0.514116	1.33165e-05	-0.325616	6.23123e-05
	MAN1A1	sp|P33908|MA1A1_HUMAN	-0.334845	0.128102	-0.514005	0.00867131	-0.443808	0.00887124
	CSPP1	sp|Q1MSJ5|CSPP1_HUMAN	-0.300329	0.00368624	-0.512675	3.79392e-05	-0.651211	3.22395e-06
	SNX29	sp|Q8TEQ0|SNX29_HUMAN	-0.336624	0.016894	-0.511422	0.000444484	-0.566827	8.62739e-05
	OXR1	sp|Q8N573-2|OXR1_HUMAN	-0.406271	0.00972154	-0.508055	0.000678974	-0.442782	0.000605764
	SLC16A7	sp|O60669|MOT2_HUMAN	-0.273682	0.158343	-0.507202	0.00513619	-0.661179	0.000491788
	DPP10	sp|Q8N608|DPP10_HUMAN	-0.0338083	0.935745	-0.507003	0.0185265	-0.792501	0.000832969
	SIL1	sp|Q9H173|SIL1_HUMAN	-0.543643	0.00686123	-0.50635	0.00254296	-0.0410747	0.726926
	EBF1	sp|Q9UH73|COE1_HUMAN	-0.301256	0.0403196	-0.506247	0.000842603	-0.563479	0.000170211
	MBP	tr|H0YEA2|H0YEA2_HUMAN	-0.179844	0.244501	-0.501022	0.00160632	-0.263574	0.0198512
	PHACTR2	sp|O75167|PHAR2_HUMAN	-0.252784	0.0588161	-0.498185	0.000614492	-0.73946	2.29256e-05
	TMEM185A	sp|Q8NFB2|T185A_HUMAN	-0.210973	0.051335	-0.496144	0.000172143	-0.430508	0.000145626
	GFM1	sp|Q96RP9|EFGM_HUMAN	-0.269092	0.0152872	-0.49374	0.000124618	-0.702095	5.4659e-06
	NME7	sp|Q9Y5B8|NDK7_HUMAN	-0.174876	0.0593336	-0.493182	8.07402e-05	-0.459657	4.31874e-05
	MID1IP1	sp|Q9NPA3|M1IP1_HUMAN	-0.250121	0.166477	-0.491877	0.00425946	-0.904105	4.94271e-05
	GFM1	sp|Q96RP9-2|EFGM_HUMAN	-0.267405	0.013337	-0.490254	0.000105518	-0.696596	4.69666e-06
	PHACTR2	tr|J3KP75|J3KP75_HUMAN	-0.278084	0.0407062	-0.48943	0.000648811	-0.74012	2.19025e-05
	FXN	sp|Q16595|FRDA_HUMAN	-0.0282135	0.941733	-0.488694	0.0133699	-0.780519	0.000474751
	PDK1	sp|Q15118|PDK1_HUMAN	-0.333786	0.00353613	-0.487746	8.77416e-05	-0.543509	1.66329e-05
	ELP6	sp|Q0PNE2|ELP6_HUMAN	-0.222562	0.00278913	-0.486789	6.76579e-06	-0.655479	4.3194e-07
	IFT80	sp|Q9P2H3|IFT80_HUMAN	-0.335362	0.00186533	-0.485325	4.11525e-05	-0.571032	5.70818e-06
	STAU2	sp|Q9NUL3|STAU2_HUMAN	-0.280795	0.00270949	-0.483533	2.31443e-05	-0.590368	2.67709e-06
	RNGTT	sp|O60942|MCE1_HUMAN	-0.279426	0.000517618	-0.483488	4.45043e-06	-0.623389	4.3194e-07
	GLDC	sp|P23378|GCSP_HUMAN	-0.221433	0.283996	-0.482329	0.00847973	-0.567094	0.00164407
	TIAM1	sp|Q13009|TIAM1_HUMAN	-0.293867	0.00355407	-0.482113	4.24439e-05	-0.543898	7.83307e-06
	EXOC4	sp|Q96A65|EXOC4_HUMAN	-0.306068	0.0020885	-0.481058	2.85971e-05	-0.797542	4.79396e-07
	BNIP3L	sp|O60238|BNI3L_HUMAN	-0.13874	0.775289	-0.480913	0.103755	-0.786892	0.00819001
	E2F5	sp|Q15329|E2F5_HUMAN	-0.407564	0.0155848	-0.479559	0.00168746	-0.574994	0.000226098
	RPS27	sp|P42677|RS27_HUMAN	0.0147411	0.963548	-0.479525	0.00572609	-0.612783	0.000630984
	STK3	sp|Q13188|STK3_HUMAN	-0.264321	0.590908	-0.478777	0.155319	-0.535946	0.0768982
	LMO7	sp|Q8WWI1|LMO7_HUMAN	-0.297173	0.0152872	-0.47851	0.000263926	-0.494521	7.88143e-05
	SVIL	sp|O95425|SVIL_HUMAN	-0.286191	0.0189653	-0.474062	0.000317357	-0.677901	1.3962e-05
	FARS2	sp|O95363|SYFM_HUMAN	-0.265345	0.109356	-0.473929	0.00304941	-0.683239	0.000143656
	NA	tr|B7Z8W3|B7Z8W3_HUMAN	-0.295349	0.0159159	-0.473438	0.000298681	-0.489737	8.80093e-05
	ANKLE1	sp|Q8NAG6|ANKL1_HUMAN	-0.243146	0.171169	-0.473073	0.00482693	-0.759153	0.000127139
	RASAL2	sp|Q9UJF2|NGAP_HUMAN	-0.293497	0.0121236	-0.471955	0.00020015	-0.537446	3.38703e-05
	TTC27	sp|Q6P3X3|TTC27_HUMAN	-0.28302	0.00505175	-0.471462	6.08257e-05	-0.637617	3.60126e-06
	NOP16	sp|Q9Y3C1|NOP16_HUMAN	-0.155035	0.296714	-0.470039	0.00173876	-0.722024	5.15056e-05
	EHBP1	sp|Q8NDI1|EHBP1_HUMAN	-0.2825	0.00825952	-0.468981	0.000113078	-0.691064	3.94447e-06
	SIPA1L1	sp|O43166|SI1L1_HUMAN	-0.256326	0.0245447	-0.467373	0.000244024	-0.490454	6.57857e-05
	EXO1	sp|Q9UQ84|EXO1_HUMAN	-0.102607	0.298071	-0.467321	0.000165102	-0.652206	8.47115e-06
	GRB10	sp|Q13322|GRB10_HUMAN	-0.246377	0.0926247	-0.466871	0.00170671	-0.430501	0.00108873
	ZNF776	sp|Q68DI1|ZN776_HUMAN	-0.183426	0.483593	-0.466077	0.0232378	-0.468518	0.0120471
	POLA1	sp|P09884|DPOLA_HUMAN	-0.301519	0.154044	-0.46599	0.0118137	-0.634339	0.00103831
	ZNF806	sp|P0C7X5|ZN806_HUMAN	-0.0543136	0.805694	-0.465453	0.00374904	-0.427927	0.00255399
	DNAJC12	sp|Q9UKB3|DJC12_HUMAN	-0.343847	0.150973	-0.465278	0.0205936	-0.62978	0.00214734
	MTRR	sp|Q9UBK8|MTRR_HUMAN	-0.257782	0.0189524	-0.4642	0.000189067	-0.534797	3.03627e-05
	TRUB2	sp|O95900-2|TRUB2_HUMAN	-0.247604	0.0424458	-0.464108	0.000485222	-0.776992	8.47115e-06
	TRUB2	sp|O95900|TRUB2_HUMAN	-0.247604	0.0424458	-0.464108	0.000485222	-0.776992	8.47115e-06
	JARID2	sp|Q92833|JARD2_HUMAN	-0.221212	0.0152872	-0.462647	5.92599e-05	-0.435653	2.93183e-05
	ANKRD27	sp|Q96NW4|ANR27_HUMAN	-0.288577	0.00556189	-0.462383	8.31528e-05	-0.476058	2.50813e-05
	GPHN	sp|Q9NQX3|GEPH_HUMAN	-0.343827	0.0141098	-0.461345	0.000669872	-0.736611	1.63674e-05
	RAB28	sp|P51157|RAB28_HUMAN	-0.26493	0.0914037	-0.459954	0.00267117	-0.321478	0.00792918
	SDHAF3	sp|Q9NRP4|SDHF3_HUMAN	-0.169951	0.0545929	-0.458288	8.78044e-05	-0.6874	3.05772e-06
	ANK2	tr|A0A5F9ZGY3|A0A5F9ZGY3_HUMAN	-0.268097	0.0300731	-0.457671	0.000487331	-0.727514	1.21741e-05
	UBA6	sp|A0AVT1-4|UBA6_HUMAN	-0.013353	0.972194	-0.457564	0.0169282	-0.379591	0.0213594
	LRBA	sp|P50851|LRBA_HUMAN	-0.284857	0.0169614	-0.45731	0.000327178	-0.744373	6.8232e-06
	SLC39A14	sp|Q15043|S39AE_HUMAN	-0.261458	0.430214	-0.4567	0.0657554	-0.680622	0.00634596
	RBIS	sp|Q8N0T1|RBIS_HUMAN	-0.323243	0.0545929	-0.455533	0.00356765	-0.456975	0.00151705
	COP1	sp|Q8NHY2-2|COP1_HUMAN	-0.212921	0.0537277	-0.454324	0.000339444	-0.275965	0.00233669
	TMEM131L	sp|A2VDJ0|T131L_HUMAN	-0.319623	0.0158176	-0.452921	0.000603267	-0.310386	0.00213016
	PLA2G4A	sp|P47712|PA24A_HUMAN	-0.328843	0.027947	-0.452767	0.00149756	-0.810137	1.83261e-05
	ZEB2	tr|A0A0D9SF71|A0A0D9SF71_HUMAN	-0.218892	0.17106	-0.452042	0.003551	-0.501048	0.000839061
	MAP2	sp|P11137-4|MTAP2_HUMAN	-0.221581	0.259082	-0.451223	0.00942291	-0.639312	0.000619606
	NA	tr|Q6ZPA4|Q6ZPA4_HUMAN	0.369586	0.552029	-0.451104	0.299065	-0.524631	0.168227
	TCF12	sp|Q99081|HTF4_HUMAN	-0.272921	0.111796	-0.450264	0.00479863	-0.475989	0.0015555
	TCF4	sp|P15884|ITF2_HUMAN	-0.245349	0.17106	-0.450206	0.00642981	-0.402935	0.00534664
	ZGRF1	sp|Q86YA3|ZGRF1_HUMAN	-0.268419	0.00389881	-0.45013	4.24439e-05	-0.37285	4.74887e-05
	PLEKHA5	sp|Q9HAU0|PKHA5_HUMAN	-0.265598	0.0515761	-0.448316	0.00124342	-0.539063	0.000151849
	CWC27	sp|Q6UX04|CWC27_HUMAN	-0.244676	0.054888	-0.44829	0.000842603	-0.697185	2.40538e-05
	NDUFB1	sp|O75438|NDUB1_HUMAN	-0.597763	0.239476	-0.446868	0.245463	-0.555007	0.106118
	PTPRR	sp|Q15256|PTPRR_HUMAN	-0.229045	0.743805	-0.445179	0.307521	-0.607934	0.114328
	ZNF607	sp|Q96SK3|ZN607_HUMAN	-0.695752	0.256413	-0.445064	0.344622	-0.473742	0.242122
	NA	tr|Q59EI6|Q59EI6_HUMAN	-0.360624	0.0336475	-0.44458	0.00361386	-0.527083	0.000570194
	ANKLE1	tr|A0JLW0|A0JLW0_HUMAN	-0.242187	0.151488	-0.44378	0.00495612	-0.749145	9.62475e-05
	MRPL1	sp|Q9BYD6|RM01_HUMAN	0.127255	0.867933	-0.442603	0.271143	-0.712486	0.0524444
	APBA2	sp|Q99767|APBA2_HUMAN	-0.315677	0.147642	-0.441585	0.0170134	-0.191942	0.186301
	MT-CO3	sp|P00414|COX3_HUMAN	0.00124935	0.998338	-0.44132	0.0752503	-0.478415	0.0342527
	DTL	sp|Q9NZJ0|DTL_HUMAN	-0.230157	0.248753	-0.440412	0.0115103	-0.505337	0.00261697
	FMNL2	sp|Q96PY5|FMNL2_HUMAN	-0.261567	0.228016	-0.439961	0.0168214	-0.354691	0.0241249
	MTR	sp|Q99707|METH_HUMAN	-0.374972	0.00353613	-0.439912	0.000312605	-0.383449	0.000261267
	NBEA	sp|Q8NFP9|NBEA_HUMAN	-0.301707	0.00686636	-0.439756	0.00019574	-0.688592	5.02807e-06
	NECTIN3	sp|Q9NQS3-3|NECT3_HUMAN	-0.25643	0.377538	-0.438638	0.0500706	-0.402339	0.0419292
	PPP1R14B	tr|A0A024R563|A0A024R563_HUMAN	0.136676	0.870426	-0.437923	0.319958	-0.6785	0.0838029
	ARHGAP10	sp|A1A4S6|RHG10_HUMAN	-0.292343	0.0141098	-0.437508	0.000362646	-0.625316	1.63674e-05
	ZNF521	sp|Q96K83|ZN521_HUMAN	-0.128299	0.754127	-0.437128	0.0877245	-0.613833	0.0134528
	ARMC4	sp|Q5T2S8|ARMC4_HUMAN	-0.0790864	0.894595	-0.43616	0.142711	-0.476006	0.0751955
	CLCN6	sp|P51797|CLCN6_HUMAN	-0.484341	0.234974	-0.435894	0.158811	0.0155947	0.959162
	DCAF4	sp|Q8WV16|DCAF4_HUMAN	-0.243153	0.14565	-0.43578	0.00506054	-0.532713	0.000709472
	SMAP1	sp|Q8IYB5-2|SMAP1_HUMAN	-0.202863	0.120994	-0.434444	0.00140363	-0.49742	0.00024263
	PARP8	sp|Q8N3A8|PARP8_HUMAN	-0.361134	0.00487112	-0.433938	0.000375082	-0.20177	0.0107219
	TDRD3	sp|Q9H7E2-3|TDRD3_HUMAN	-0.30307	0.000912969	-0.433542	2.31443e-05	-0.680321	5.3135e-07
	ZNF485	sp|Q8NCK3|ZN485_HUMAN	-0.227547	0.0424458	-0.433177	0.000449177	-0.455643	0.000121109
	NA	cu|KIAA1751_G628S|snp	-0.165363	0.499714	-0.43194	0.023824	-0.294238	0.0632512
	PTPN13	sp|Q12923|PTN13_HUMAN	-0.299995	0.338617	-0.431411	0.0714813	-0.380859	0.0700581
	SMAP1	sp|Q8IYB5|SMAP1_HUMAN	-0.20099	0.137072	-0.430957	0.00173876	-0.490034	0.00032153
	MAML3	sp|Q96JK9|MAML3_HUMAN	-0.068957	0.878813	-0.430291	0.0721261	-0.670702	0.00580285
	MSRA	sp|Q9UJ68|MSRA_HUMAN	-0.187334	0.31972	-0.429739	0.0089111	-0.854556	7.3138e-05
	MMACHC	sp|Q9Y4U1|MMAC_HUMAN	-0.288945	0.287104	-0.428072	0.0467961	-0.730289	0.00182077
	PRIM2	sp|P49643|PRI2_HUMAN	-0.317457	0.0681087	-0.427543	0.0062424	-0.470967	0.00167463
	PDE3B	sp|Q13370|PDE3B_HUMAN	-0.186802	0.675033	-0.426911	0.14347	-0.345316	0.17654
	NA	tr|Q0ZHH2|Q0ZHH2_HUMAN	-0.444118	0.165593	-0.426014	0.0884372	-0.600273	0.0134195
	DYM	sp|Q7RTS9|DYM_HUMAN	-0.260088	0.0495694	-0.425741	0.00133696	-0.506153	0.000182968
	SPATS2L	sp|Q9NUQ6|SPS2L_HUMAN	-0.160104	0.466807	-0.425408	0.0159099	-0.30356	0.0379119
	ATRN	sp|O75882|ATRN_HUMAN	-0.264289	0.02388	-0.424823	0.000492138	-0.450953	0.000129399
	BTBD9	sp|Q96Q07|BTBD9_HUMAN	-0.40341	0.119885	-0.42411	0.0416042	-0.222999	0.193835
	COP1	sp|Q8NHY2|COP1_HUMAN	-0.221227	0.0156048	-0.423461	0.00010371	-0.286789	0.000379623
	TBC1D4	sp|O60343|TBCD4_HUMAN	-0.184779	0.530762	-0.423312	0.0507274	-0.549939	0.0089789
	TIMM8B	sp|Q9Y5J9|TIM8B_HUMAN	-0.118375	0.372088	-0.422891	0.00151407	-0.795335	1.36727e-05
	GALNT14	sp|Q96FL9|GLT14_HUMAN	-0.316272	0.487378	-0.422583	0.192342	-0.330847	0.243203
	GLRX5	sp|Q86SX6|GLRX5_HUMAN	-0.404482	0.174935	-0.422345	0.0724513	-0.135606	0.498709
	TTLL5	sp|Q6EMB2|TTLL5_HUMAN	-0.239424	0.0234706	-0.42225	0.000284689	-0.338938	0.000398381
	ARHGAP32	sp|A7KAX9|RHG32_HUMAN	-0.294535	0.00829612	-0.421631	0.000263926	-0.451364	6.23605e-05
	MDFIC	sp|Q9P1T7|MDFIC_HUMAN	-0.149516	0.485799	-0.421436	0.0148786	-0.232692	0.0902151
	AFAP1	sp|Q8N556-2|AFAP1_HUMAN	0.430476	0.732822	-0.420886	0.617176	-0.330421	0.639061
	DOCK3	sp|Q8IZD9|DOCK3_HUMAN	0.000470315	0.999539	-0.420076	0.17318	-0.321004	0.233706
	SPATA5	sp|Q8NB90|AFG2H_HUMAN	-0.29103	0.0156048	-0.420058	0.00052559	-0.449007	0.000131786
	TDRD3	sp|Q9H7E2|TDRD3_HUMAN	-0.301472	0.0010807	-0.418735	3.37132e-05	-0.658098	6.59401e-07
	ASCC2	sp|Q9H1I8|ASCC2_HUMAN	-0.239534	0.00534924	-0.41669	4.67284e-05	-0.614222	1.83049e-06
	SPATS2L	sp|Q9NUQ6-2|SPS2L_HUMAN	-0.15535	0.478429	-0.415077	0.0171297	-0.293945	0.0418166
	C20orf27	sp|Q9GZN8|CT027_HUMAN	-0.0210961	0.964157	-0.415037	0.0609425	-0.541614	0.0112619
	INPP5E	sp|Q9NRR6|INP5E_HUMAN	-0.129714	0.871599	-0.414614	0.32585	-1.01666	0.013981
	ADAM10	sp|O14672|ADA10_HUMAN	-0.235558	0.0370191	-0.414572	0.000561241	-0.416241	0.000209399
	ASCC3	sp|Q8N3C0|ASCC3_HUMAN	-0.263505	0.00126384	-0.414419	1.80918e-05	-0.673778	4.3194e-07
	DMD	sp|P11532|DMD_HUMAN	-0.310973	0.00235412	-0.414307	8.77416e-05	-0.616286	3.1137e-06
	STX8	sp|Q9UNK0|STX8_HUMAN	-0.238953	0.187249	-0.413682	0.0099865	-0.37577	0.00792386
	NHSL1	sp|Q5SYE7|NHSL1_HUMAN	-0.239864	0.329046	-0.412337	0.0345239	-0.558266	0.00420048
	MICAL3	tr|J3QLA3|J3QLA3_HUMAN	-0.194417	0.312621	-0.412283	0.0122777	-0.206773	0.106291
	PKP4	sp|Q99569|PKP4_HUMAN	-0.241595	0.141433	-0.412133	0.00614391	-0.24025	0.0383066
	ZEB2	sp|O60315|ZEB2_HUMAN	-0.131242	0.392449	-0.41181	0.00363108	-0.366011	0.00299375
	RFX3	sp|P48380|RFX3_HUMAN	-0.175967	0.192032	-0.411752	0.00229407	-0.502162	0.000283531
	GBE1	sp|Q04446|GLGB_HUMAN	-0.218132	0.434494	-0.409819	0.0517363	-0.56578	0.00671531
	STK39	tr|X5D7P8|X5D7P8_HUMAN	-0.188663	0.278556	-0.409646	0.00811368	-0.530936	0.000887617
	NEK1	sp|Q96PY6|NEK1_HUMAN	-0.230871	0.00490816	-0.408383	3.95e-05	-0.62136	1.08869e-06
	MRPS23	sp|Q9Y3D9|RT23_HUMAN	-0.147352	0.521143	-0.408376	0.0215689	-0.65669	0.000856969
	YRDC	sp|Q86U90|YRDC_HUMAN	-0.443701	0.0336475	-0.40835	0.0151212	-0.471402	0.00355297
	ZNRD2	sp|O60232|ZNRD2_HUMAN	-0.289713	0.138338	-0.408239	0.0146503	-0.690256	0.000375322
	PJA2	sp|O43164|PJA2_HUMAN	-0.15399	0.0271288	-0.405761	3.37132e-05	-0.536088	2.39564e-06
	MRPS28	sp|Q9Y2Q9|RT28_HUMAN	-0.224178	0.229799	-0.40563	0.0123141	-0.596547	0.000697721
	TBC1D14	sp|Q9P2M4|TBC14_HUMAN	-0.192199	0.43086	-0.405462	0.0326791	-0.387528	0.0222312
	VTI1A	sp|Q96AJ9|VTI1A_HUMAN	-0.244639	0.102105	-0.405374	0.00399392	-0.478067	0.000667204
	NA	cu|ATP6V1D_67826414_24aa|ribo	-0.143347	0.308656	-0.405364	0.002831	-0.717492	3.86204e-05
	KCTD3	sp|Q9Y597|KCTD3_HUMAN	-0.19591	0.209033	-0.405354	0.00521471	-0.483622	0.000858833
	DYNC2H1	sp|Q8NCM8|DYHC2_HUMAN	-0.194388	0.378942	-0.405196	0.0230568	-0.547188	0.00248862
	DCAF13	sp|Q9NV06|DCA13_HUMAN	-0.139272	0.195559	-0.40497	0.000678427	-0.540969	4.67316e-05
	SCFD2	sp|Q8WU76|SCFD2_HUMAN	-0.07401	0.908567	-0.403775	0.201528	-0.397156	0.156653
	NA	tr|B4E3K7|B4E3K7_HUMAN	-0.130957	0.673803	-0.402437	0.057627	-0.0643343	0.728572
	CLUH	tr|A0A494C0R8|A0A494C0R8_HUMAN	-0.207396	0.119885	-0.401194	0.0023779	-0.686249	3.86204e-05
	MFSD1	sp|Q9H3U5|MFSD1_HUMAN	-0.329021	0.117944	-0.401046	0.0219063	-0.316246	0.0337996
	CWF19L2	sp|Q2TBE0|C19L2_HUMAN	-0.258447	0.0289757	-0.400354	0.000789778	-0.514467	6.51476e-05
	TRMT61B	sp|Q9BVS5|TR61B_HUMAN	-0.217292	0.00556866	-0.400198	3.79392e-05	-0.555235	1.95455e-06
	PRSS12	sp|P56730|NETR_HUMAN	-0.354196	0.0156682	-0.39975	0.00220516	-0.276503	0.00690287
	CDKN2A	sp|Q8N726|ARF_HUMAN	-0.0832047	0.775917	-0.399159	0.0334805	-0.677045	0.00113109
	SINHCAF	sp|Q9NP50|SHCAF_HUMAN	-0.219613	0.0456879	-0.398428	0.000643763	-0.395404	0.000259468
	SDC2	sp|P34741|SDC2_HUMAN	-0.163589	0.95833	-0.398111	0.798178	-0.419642	0.739146
	XPR1	sp|Q9UBH6|XPR1_HUMAN	-0.222551	0.237676	-0.398031	0.0139936	-0.272399	0.0401414
	KIAA1109	sp|Q2LD37|K1109_HUMAN	-0.297937	0.0152872	-0.397577	0.000773067	-0.450113	0.000138901
	PBLD	sp|P30039|PBLD_HUMAN	-0.261182	0.12515	-0.39669	0.00873249	-0.819433	5.58702e-05
	RNASEH1	sp|O60930|RNH1_HUMAN	0.169619	0.597268	-0.39648	0.0771969	-0.558757	0.0108014
	SLC25A21	sp|Q9BQT8|ODC_HUMAN	-0.211175	0.326646	-0.396318	0.0236243	-0.69814	0.000556455
	CLEC11A	sp|Q9Y240|CLC11_HUMAN	-0.320163	0.0796856	-0.395763	0.0119665	-0.319732	0.0169421
	CEP128	sp|Q6ZU80-3|CE128_HUMAN	-0.230615	0.0228656	-0.395625	0.000327603	-0.460377	4.81776e-05
	HELLS	sp|Q9NRZ9|HELLS_HUMAN	-0.0489076	0.757768	-0.395547	0.00210314	-0.552161	0.000111823
	MCRIP2	sp|Q9BUT9|MCRI2_HUMAN	-0.191388	0.122134	-0.3945	0.00173876	-0.525098	0.000122904
	ZFYVE9	sp|O95405|ZFYV9_HUMAN	-0.163885	0.536171	-0.394321	0.0445896	-0.376491	0.0313389
	ANKLE1	tr|A0A499FJM0|A0A499FJM0_HUMAN	-0.225181	0.258319	-0.394086	0.0187634	-0.690368	0.000426604
	COG5	sp|Q9UP83|COG5_HUMAN	-0.259482	0.00242215	-0.393084	4.24439e-05	-0.541805	2.56282e-06
	ALPK1	sp|Q96QP1|ALPK1_HUMAN	-0.220829	0.0781921	-0.391041	0.00187563	-0.264522	0.00664435
	CLUH	sp|O75153|CLU_HUMAN	-0.20715	0.113046	-0.390984	0.00243596	-0.670742	3.87578e-05
	UBAC2	sp|Q8NBM4|UBAC2_HUMAN	-0.220223	0.0882092	-0.389912	0.00228672	-0.41475	0.000640371
	NA	tr|E9PCH4|E9PCH4_HUMAN	-0.203209	0.0518662	-0.389517	0.000582187	-0.415948	0.000146402
	MEF2C	sp|Q06413-2|MEF2C_HUMAN	-0.255367	0.0143786	-0.389197	0.000339444	-0.326871	0.00035152
	KIAA0586	sp|Q9BVV6|TALD3_HUMAN	-0.264963	0.00278913	-0.388328	6.60862e-05	-0.375892	2.88794e-05
	STXBP4	sp|Q6ZWJ1|STXB4_HUMAN	-0.338378	0.015621	-0.38829	0.00198438	-0.414998	0.00053628
	NA	cu|IST1_71929440_37aa|ribo	-0.186089	0.252534	-0.388129	0.00782046	-0.484957	0.00104062
	SND1	sp|Q7KZF4|SND1_HUMAN	-0.229305	0.00369288	-0.387731	3.95e-05	-0.544747	1.95455e-06
	FER	sp|P16591|FER_HUMAN	-0.218364	0.283807	-0.387411	0.0218791	-0.597434	0.00109479
	NA	cu|ZNF28_M524K|snp	-0.186868	0.291813	-0.387269	0.0115103	-0.522078	0.00105586
	MAP3K5	sp|Q99683|M3K5_HUMAN	-0.240931	0.0298198	-0.387021	0.000662556	-0.260181	0.00259188
	CHD7	sp|Q9P2D1|CHD7_HUMAN	-0.173455	0.0334186	-0.385096	0.000127324	-0.477961	1.32068e-05
	NAGLU	sp|P54802|ANAG_HUMAN	-0.142018	0.418291	-0.385065	0.0095279	-0.333909	0.00957701
	DHX30	sp|Q7L2E3-2|DHX30_HUMAN	-0.242491	0.106928	-0.384969	0.00532806	-0.636483	0.000121218
	DMXL1	sp|Q9Y485|DMXL1_HUMAN	-0.240278	0.0616419	-0.383799	0.00224749	-0.476937	0.000247272
	NBAS	sp|A2RRP1|NBAS_HUMAN	-0.275521	0.00278913	-0.382176	8.77416e-05	-0.562607	3.22395e-06
	ESF1	sp|Q9H501|ESF1_HUMAN	-0.15873	0.209282	-0.381606	0.0024442	-0.722971	2.28554e-05
	CFAP97	sp|Q9P2B7|CFA97_HUMAN	-0.195062	0.165452	-0.381552	0.00430199	-0.328075	0.00431155
	MLLT10	sp|P55197|AF10_HUMAN	-0.178948	0.138163	-0.37948	0.00187563	-0.531995	9.62475e-05
	MIPEP	sp|Q99797|MIPEP_HUMAN	-0.201141	0.0344419	-0.379396	0.000346079	-0.687082	3.87352e-06
	KIAA0586	sp|Q9BVV6-3|TALD3_HUMAN	-0.255592	0.00502882	-0.378602	0.000117993	-0.365605	5.04475e-05
	IFTAP	sp|Q86VG3|IFTAP_HUMAN	-0.0870731	0.638698	-0.378444	0.00872986	-0.318971	0.010058
	FUT10	sp|Q6P4F1|FUT10_HUMAN	-0.0337687	0.883348	-0.378013	0.00675067	-0.255634	0.0222658
	CDH2	sp|P19022|CADH2_HUMAN	-0.32475	0.310604	-0.377239	0.118529	-0.398294	0.0668431
	MSI2	sp|Q96DH6|MSI2H_HUMAN	-0.138538	0.731036	-0.376198	0.136239	-0.576534	0.0182171
	APBA1	sp|Q02410|APBA1_HUMAN	-0.236329	0.231902	-0.375469	0.0226263	-0.203076	0.125829
	FGFR1	sp|P11362|FGFR1_HUMAN	-0.143145	0.699716	-0.375128	0.116526	-0.29203	0.161417
	FARP1	sp|Q9Y4F1|FARP1_HUMAN	-0.191999	0.369118	-0.374684	0.0284554	-0.4743	0.00464319
	RADX	sp|Q6NSI4|RADX_HUMAN	-0.256617	0.0539631	-0.373007	0.00297442	-0.420081	0.000620703
	CDK4	sp|P11802|CDK4_HUMAN	-0.200235	0.13992	-0.37287	0.00386017	-0.470874	0.000421955
	PALLD	sp|Q8WX93|PALLD_HUMAN	-0.230921	0.803967	-0.372705	0.50579	-0.38045	0.417574
	RPS7	sp|P62081|RS7_HUMAN	-0.203012	0.0120684	-0.372516	9.24857e-05	-0.536486	3.90767e-06
	FASTKD2	sp|Q9NYY8|FAKD2_HUMAN	-0.024111	0.931304	-0.372365	0.0126231	-0.682456	0.000191599
	DISC1	sp|Q9NRI5-10|DISC1_HUMAN	-0.290383	0.022781	-0.372302	0.00171523	-0.230704	0.00968356
	PTGES2	sp|Q9H7Z7|PGES2_HUMAN	-0.200964	0.0537277	-0.372264	0.00075084	-0.494616	5.13558e-05
	NA	tr|I6TRR8|I6TRR8_HUMAN	-0.216146	0.00647853	-0.371838	6.60862e-05	-0.521106	3.232e-06
	FAF1	sp|Q9UNN5|FAF1_HUMAN	-0.224641	0.0113559	-0.371186	0.000158019	-0.478993	1.32874e-05
	SNX25	tr|A0A494C0S0|A0A494C0S0_HUMAN	-0.20284	0.42104	-0.371127	0.0521476	-0.305171	0.0657988
	IKZF2	sp|Q9UKS7|IKZF2_HUMAN	-0.105364	0.514403	-0.371126	0.00665476	-0.474754	0.00074879
	QARS1	tr|A0A0U1RR79|A0A0U1RR79_HUMAN	0.2294	0.886934	-0.371031	0.6745	0.0351678	0.96476
	CTIF	sp|O43310|CTIF_HUMAN	-0.269099	0.651162	-0.370834	0.350418	-0.556798	0.109535
	DHX30	sp|Q7L2E3|DHX30_HUMAN	-0.224557	0.125983	-0.370102	0.00588053	-0.632846	0.000111036
	MYO10	sp|Q9HD67|MYO10_HUMAN	-0.142514	0.336023	-0.369371	0.00558815	-0.368501	0.00253512
	SBSN	sp|Q6UWP8|SBSN_HUMAN	-0.359586	0.360008	-0.368026	0.201528	-0.354967	0.164492
	USP22	sp|Q9UPT9|UBP22_HUMAN	-0.204025	0.00674489	-0.367238	5.44079e-05	-0.378442	1.63674e-05
	STRN3	sp|Q13033|STRN3_HUMAN	0.0423285	0.944359	-0.366785	0.182004	-0.603264	0.0224173
	THADA	sp|Q6YHU6|THADA_HUMAN	-0.259485	0.00230245	-0.366381	6.25428e-05	-0.43558	7.83979e-06
	PRKCE	sp|Q02156|KPCE_HUMAN	-0.207978	0.0230158	-0.366178	0.000278529	-0.406272	5.38942e-05
	MEF2C	sp|Q06413|MEF2C_HUMAN	-0.240449	0.0171744	-0.365877	0.000462485	-0.306602	0.000499769
	LY75	sp|O60449|LY75_HUMAN	-0.179606	0.0330339	-0.365445	0.00019867	-0.447991	2.29062e-05
	SLC49A4	sp|Q96SL1|DIRC2_HUMAN	-0.104243	0.448767	-0.365188	0.00348925	-0.384234	0.00109478
	ZNF462	sp|Q96JM2|ZN462_HUMAN	-0.178649	0.0584334	-0.364586	0.000490785	-0.634361	7.21274e-06
	CRYBG3	sp|Q68DQ2|CRBG3_HUMAN	-0.23731	0.0634864	-0.36404	0.00289648	-0.249525	0.00955729
	FASTKD3	sp|Q14CZ7|FAKD3_HUMAN	-0.0935783	0.277622	-0.362872	0.000346079	-0.530872	1.34361e-05
	OBI1	sp|Q5W0B1|OBI1_HUMAN	-0.156592	0.0242085	-0.361939	6.26621e-05	-0.458014	5.4659e-06
	RABEPK	sp|Q7Z6M1|RABEK_HUMAN	-0.0919279	0.518083	-0.361049	0.00394481	-0.637461	5.53352e-05
	MGRN1	sp|O60291|MGRN1_HUMAN	-0.0126477	0.970193	-0.360608	0.0242906	-0.52057	0.00185543
	LRMP	sp|Q12912|LRMP_HUMAN	-0.163288	0.283426	-0.360149	0.00783113	-0.54188	0.000343241
	MNS1	sp|Q8NEH6|MNS1_HUMAN	-0.018384	0.976958	-0.359778	0.20232	-0.712997	0.0118883
	PCCB	sp|P05166|PCCB_HUMAN	-0.205899	0.35058	-0.359	0.0387018	-0.612502	0.00135626
	ZNF277	sp|Q9NRM2|ZN277_HUMAN	-0.319772	0.107319	-0.358852	0.0275658	-0.220326	0.0994941
	RAPGEF2	sp|Q9Y4G8|RPGF2_HUMAN	-0.2563	0.181588	-0.358405	0.0252403	-0.369062	0.011718
	AEBP2	sp|Q6ZN18|AEBP2_HUMAN	-0.180091	0.0482069	-0.357978	0.000418944	-0.326542	0.000269897
	CLEC11A	tr|M0R081|M0R081_HUMAN	-0.305516	0.0956892	-0.357705	0.0196379	-0.28754	0.0283277
	DHFR2	sp|Q86XF0|DYR2_HUMAN	-0.165867	0.0476832	-0.357389	0.000246853	-0.501498	1.3011e-05
	LRMP	tr|A0A1B0GU45|A0A1B0GU45_HUMAN	-0.163518	0.278556	-0.357174	0.00787002	-0.535579	0.000353164
	KIAA1107	tr|A0A291NFE5|A0A291NFE5_HUMAN	-0.240194	0.0587383	-0.357029	0.00299946	-0.323783	0.00219338
	CEP128	sp|Q6ZU80|CE128_HUMAN	-0.221255	0.0910679	-0.356196	0.00392079	-0.46994	0.000328943
	SRP19	sp|P09132|SRP19_HUMAN	0.160843	0.583384	-0.355817	0.0847037	-0.664945	0.00279494
	HECW1	sp|Q76N89|HECW1_HUMAN	-0.136238	0.691655	-0.355779	0.11134	-0.116784	0.549264
	GABARAPL2	sp|P60520|GBRL2_HUMAN	-0.141392	0.30787	-0.354852	0.00516973	-0.356037	0.00225699
	GTF3A	sp|Q92664|TF3A_HUMAN	-0.0746249	0.768428	-0.354814	0.0314942	-0.596639	0.00108887
	GAB2	sp|Q9UQC2|GAB2_HUMAN	-0.242971	0.237676	-0.35433	0.0341867	-0.44119	0.00648462
	ATP8A1	sp|Q9Y2Q0|AT8A1_HUMAN	-0.203253	0.1106	-0.354034	0.00356765	-0.198593	0.0289813
	WDFY3	sp|Q8IZQ1|WDFY3_HUMAN	-0.259429	0.00355407	-0.353931	0.000133677	-0.274721	0.000217962
	NECTIN3	sp|Q9NQS3|NECT3_HUMAN	-0.202849	0.428832	-0.352367	0.0665185	-0.315065	0.0619542
	PAX5	sp|Q02548-10|PAX5_HUMAN	-0.161857	0.0344369	-0.352322	0.000147581	-0.386636	3.12134e-05
	APC	sp|P25054|APC_HUMAN	-0.23745	0.0390531	-0.352198	0.00164832	-0.29365	0.00188792
	DNAJC1	sp|Q96KC8|DNJC1_HUMAN	-0.12735	0.338368	-0.352005	0.00417126	-0.228728	0.0172349
	POLR3C	sp|Q9BUI4|RPC3_HUMAN	-0.27675	0.201572	-0.351871	0.0439801	-0.460346	0.00698448
	AVEN	sp|Q9NQS1|AVEN_HUMAN	-0.181644	0.0942667	-0.351827	0.00156943	-0.561048	3.73883e-05
	MRPL12	sp|P52815|RM12_HUMAN	0.0740967	0.865676	-0.351777	0.128537	-0.577155	0.0119762
	ZFAND6	sp|Q6FIF0|ZFAN6_HUMAN	-0.241804	0.0492212	-0.35122	0.00253272	-0.354256	0.000998208
	METTL5	sp|Q9NRN9|METL5_HUMAN	-0.235955	0.249213	-0.350882	0.0349986	-0.624718	0.000922845
	NA	cu|ATXN1L_V415L|snp	-0.185825	0.124495	-0.350875	0.00287223	-0.299977	0.0028897
	LOC402478	tr|A0A090N8G7|A0A090N8G7_HUMAN	-0.306472	0.120994	-0.348237	0.0309165	-0.856397	0.000108452
	BOLA1	sp|Q9Y3E2|BOLA1_HUMAN	-0.174476	0.427841	-0.347865	0.0401645	-0.0958768	0.492962
	ELP5	sp|Q8TE02|ELP5_HUMAN	-0.113155	0.295297	-0.347576	0.00160632	-0.528243	5.05213e-05
	CLUAP1	sp|Q96AJ1|CLUA1_HUMAN	-0.158224	0.210523	-0.347488	0.00395127	-0.558595	9.95264e-05
	NA	cu|RIC3_C130Y|snp	0.334313	0.380155	-0.347086	0.212267	-0.622783	0.0208756
	ELOC	sp|Q15369|ELOC_HUMAN	0.0097817	0.971275	-0.346984	0.0114359	-0.510093	0.000629047
	LARP4	sp|Q71RC2|LARP4_HUMAN	-0.198581	0.138544	-0.346582	0.00521471	-0.400557	0.00102785
	MYCBP2	sp|O75592|MYCB2_HUMAN	-0.181948	0.192032	-0.346231	0.00659731	-0.417544	0.00104062
	VRK2	sp|Q86Y07|VRK2_HUMAN	-0.225899	0.0727464	-0.346169	0.00356765	-0.167637	0.0517117
	TTC21B	sp|Q7Z4L5|TT21B_HUMAN	-0.231738	0.0329713	-0.345681	0.00125475	-0.532565	3.52282e-05
	FBP2	sp|O00757|F16P2_HUMAN	-0.378716	0.466807	-0.345403	0.36047	0.626577	0.0635656
	POLQ	sp|O75417|DPOLQ_HUMAN	-0.138027	0.180171	-0.344125	0.00142943	-0.379602	0.000308435
	NFXL1	sp|Q6ZNB6|NFXL1_HUMAN	-0.242002	0.0871225	-0.343438	0.00682777	-0.556763	0.000186687
	NDUFAF2	sp|Q8N183|NDUF2_HUMAN	-0.185275	0.255552	-0.343381	0.0141292	-0.657078	0.000170688
	STK39	sp|Q9UEW8|STK39_HUMAN	-0.139554	0.430214	-0.343131	0.0166051	-0.407336	0.00343478
	IFT57	sp|Q9NWB7|IFT57_HUMAN	-0.129337	0.610799	-0.342392	0.055451	-0.554166	0.00313432
	MYO6	sp|Q9UM54|MYO6_HUMAN	-0.170473	0.769845	-0.341799	0.336414	-0.388499	0.206685
	TFB2M	sp|Q9H5Q4|TFB2M_HUMAN	-0.087678	0.480478	-0.341534	0.00279231	-0.42091	0.000333158
	GPATCH4	sp|Q5T3I0|GPTC4_HUMAN	-0.0974303	0.550996	-0.341102	0.00995765	-0.680605	8.2914e-05
	INVS	sp|Q9Y283|INVS_HUMAN	-0.170378	0.141433	-0.340887	0.00272733	-0.387792	0.000529976
	APLP2	sp|Q06481|APLP2_HUMAN	-0.27493	0.209282	-0.340835	0.0511423	-0.175458	0.228641
	MIF4GD	sp|A9UHW6|MI4GD_HUMAN	-0.217032	0.462974	-0.340428	0.11165	-0.726978	0.00223595
	PHF8	sp|Q9UPP1-4|PHF8_HUMAN	-0.149323	0.0537277	-0.339714	0.000222271	-0.369078	5.09351e-05
	ATP5MG	sp|O75964|ATP5L_HUMAN	0.0562093	0.892855	-0.339091	0.108828	-0.587665	0.00660163
	NA	tr|A0A3B3ITX4|A0A3B3ITX4_HUMAN	0.0562093	0.892855	-0.339091	0.108828	-0.587665	0.00660163
	ZDHHC21	sp|Q8IVQ6|ZDH21_HUMAN	-0.249606	0.307913	-0.338219	0.0730658	-0.162628	0.307326
	WDR7	sp|Q9Y4E6|WDR7_HUMAN	-0.252008	0.0610494	-0.337076	0.00543976	-0.502209	0.00023652
	SCD5	sp|Q86SK9|SCD5_HUMAN	-0.161149	0.483279	-0.336267	0.050523	-0.50006	0.00435901
	TASOR2	sp|Q5VWN6|TASO2_HUMAN	-0.16822	0.0845607	-0.336015	0.00110965	-0.456929	6.25094e-05
	POLQ	tr|Q96SE4|Q96SE4_HUMAN	-0.139955	0.145395	-0.335882	0.00107445	-0.368844	0.000231498
	SLC39A10	sp|Q9ULF5|S39AA_HUMAN	-0.154439	0.558158	-0.335541	0.0756245	-0.389705	0.0258157
	TASOR2	tr|A0A2R8YH03|A0A2R8YH03_HUMAN	-0.166159	0.0976137	-0.33554	0.00132557	-0.452154	8.3188e-05
	SH3RF1	sp|Q7Z6J0|SH3R1_HUMAN	-0.0372161	0.895566	-0.334858	0.0302373	-0.110276	0.375241
	GRSF1	sp|Q12849|GRSF1_HUMAN	-0.110154	0.107965	-0.33454	0.00014478	-0.372832	2.80599e-05
	CCPG1	tr|H3BV63|H3BV63_HUMAN	-0.241828	0.662097	-0.333748	0.365424	-0.621745	0.0598576
	DPH2	sp|Q9BQC3|DPH2_HUMAN	-0.155924	0.715088	-0.333316	0.215619	-0.628802	0.0171978
	DOCK4	sp|Q8N1I0|DOCK4_HUMAN	-0.107706	0.671733	-0.332865	0.0552817	-0.360573	0.0235922
	UGT8	sp|Q16880|CGT_HUMAN	-0.227408	0.0797215	-0.332303	0.00522457	-0.309006	0.00351123
	NCOA2	sp|Q15596|NCOA2_HUMAN	-0.181917	0.0451492	-0.3323	0.000608384	-0.370589	0.000119316
	WT1	sp|P19544|WT1_HUMAN	-0.0697247	0.62663	-0.332059	0.00491148	-0.104836	0.211292
	TANC1	sp|Q9C0D5|TANC1_HUMAN	-0.232909	0.239435	-0.331385	0.0386447	-0.27722	0.0453746
	MRPS2	sp|Q9Y399|RT02_HUMAN	-0.12106	0.616418	-0.331376	0.050861	-0.57842	0.0018377
	STX6	sp|O43752|STX6_HUMAN	-0.136798	0.355061	-0.330861	0.00937605	-0.493439	0.000451419
	PSD3	tr|E5RIH3|E5RIH3_HUMAN	-0.330596	0.350383	-0.330609	0.202822	0.16383	0.473716
	AK4	sp|P27144|KAD4_HUMAN	-0.237352	0.687652	-0.329739	0.396825	-0.452797	0.175005
	LOC392652	tr|A0A090N8Y9|A0A090N8Y9_HUMAN	0.00130546	0.998163	-0.329513	0.13422	-0.634284	0.00570825
	IFT74	sp|Q96LB3|IFT74_HUMAN	-0.249745	0.0353849	-0.329325	0.00273827	-0.289462	0.00235537
	MYO6	sp|Q9UM54-2|MYO6_HUMAN	-0.167844	0.755578	-0.328369	0.322697	-0.3927	0.174981
	TRIP4	sp|Q15650|TRIP4_HUMAN	-0.132269	0.155285	-0.327809	0.00105971	-0.531713	2.29062e-05
	SNTB1	sp|Q13884|SNTB1_HUMAN	-0.0988183	0.712067	-0.327682	0.0630315	-0.355485	0.0275369
	SLIRP	sp|Q9GZT3|SLIRP_HUMAN	-0.081054	0.618553	-0.327679	0.00994795	-0.546012	0.000249854
	STX18	sp|Q9P2W9|STX18_HUMAN	-0.141169	0.0914037	-0.326966	0.000522728	-0.485842	1.90887e-05
	NCOR1	tr|H0Y459|H0Y459_HUMAN	-0.292685	0.0199216	-0.326927	0.00309697	-0.354167	0.000832969
	NA	cu|uc002gpq.1|ucsc	-0.292685	0.0199216	-0.326927	0.00309697	-0.354167	0.000832969
	SENP7	sp|Q9BQF6|SENP7_HUMAN	-0.212323	0.00633442	-0.326234	0.000127324	-0.310551	5.77238e-05
	NA	cu|SLCO2B1_S464F|snp	0.0311738	0.930786	-0.325933	0.0609425	-0.455196	0.00795714
	NUBPL	sp|Q8TB37|NUBPL_HUMAN	-0.205076	0.204625	-0.324358	0.0179878	-0.470217	0.00123543
	ITPR3	sp|Q14573|ITPR3_HUMAN	-0.305865	0.407389	-0.323833	0.225327	-0.54689	0.0307147
	KIF21A	sp|Q7Z4S6|KI21A_HUMAN	-0.143834	0.562486	-0.323473	0.0694146	-0.452915	0.00955969
	MCM9	sp|Q9NXL9|MCM9_HUMAN	-0.188549	0.169933	-0.323361	0.00874622	-0.335642	0.00338198
	NA	cu|ZNF717_D898E|snp	-0.428957	0.069202	-0.323192	0.0741335	-0.415015	0.016009
	RTN1	sp|Q16799|RTN1_HUMAN	-0.156126	0.777447	-0.323104	0.330828	-0.458897	0.116073
	FAIM	sp|Q9NVQ4|FAIM1_HUMAN	-0.0975569	0.567886	-0.32251	0.0156645	-0.293318	0.0129049
	CRADD	sp|P78560|CRADD_HUMAN	-0.186633	0.0156595	-0.322299	0.000187341	-0.467862	7.67257e-06
	PIGN	sp|O95427|PIGN_HUMAN	-0.197856	0.0591369	-0.322088	0.00187563	-0.453564	9.39717e-05
	ZC3HAV1L	sp|Q96H79|ZCCHL_HUMAN	-0.112388	0.392449	-0.321949	0.0057129	-0.456343	0.000335734
	NA	tr|Q59GL6|Q59GL6_HUMAN	-0.320836	0.000550058	-0.321454	0.000117993	-0.173076	0.00170472
	B3GLCT	sp|Q6Y288|B3GLT_HUMAN	-0.117353	0.502663	-0.321144	0.0196248	-0.86947	3.29761e-05
	CAB39L	sp|Q9H9S4|CB39L_HUMAN	-0.343135	0.264102	-0.320876	0.167828	-0.277366	0.174981
	ITPR1	sp|Q14643|ITPR1_HUMAN	-0.223296	0.129085	-0.320719	0.0121225	-0.486983	0.000559648
	TXLNG	sp|Q9NUQ3|TXLNG_HUMAN	-0.123937	0.231704	-0.320379	0.00209723	-0.551125	3.24552e-05
	UHRF1	sp|Q96T88|UHRF1_HUMAN	-0.211243	0.573288	-0.32025	0.214673	-0.39407	0.0901149
	PTBP2	sp|Q9UKA9|PTBP2_HUMAN	-0.108573	0.761377	-0.320096	0.142065	-0.513077	0.0159577
	NA	cu|ZDBF2_A1940T|snp	-0.0408601	0.883498	-0.318876	0.0349402	-0.359294	0.0111575
	EPC2	sp|Q52LR7|EPC2_HUMAN	-0.104186	0.361631	-0.318501	0.00310794	-0.430945	0.000218735
	MNAT1	sp|P51948|MAT1_HUMAN	-0.212966	0.0397919	-0.318344	0.00163372	-0.370626	0.000259468
	NRROS	sp|Q86YC3|LRC33_HUMAN	-0.196066	0.387856	-0.318263	0.0647738	-0.287528	0.0582589
	ZMYM2	sp|Q9UBW7|ZMYM2_HUMAN	-0.156989	0.0288865	-0.318202	0.00016138	-0.335958	4.3346e-05
	CYTIP	sp|O60759|CYTIP_HUMAN	-0.240432	0.247887	-0.31773	0.0540297	-0.284015	0.050094
	HK2	sp|P52789|HXK2_HUMAN	-0.173669	0.217888	-0.317637	0.0104972	-0.44114	0.000800718
	SLC20A2	sp|Q08357|S20A2_HUMAN	-0.0815109	0.571996	-0.317288	0.00743641	-0.426234	0.000641624
	NDUFAB1	sp|O14561|ACPM_HUMAN	-0.276185	0.206281	-0.316837	0.0661318	-0.401543	0.014463
	MAST4	sp|O15021|MAST4_HUMAN	-0.219292	0.483279	-0.31677	0.156099	-0.0341621	0.872843
	ZNF696	sp|Q9H7X3|ZN696_HUMAN	-0.164773	0.166477	-0.316726	0.00480058	-0.601257	4.70947e-05
	GNL3L	sp|Q9NVN8|GNL3L_HUMAN	-0.223569	0.0702377	-0.316568	0.00505471	-0.319444	0.00212719
	MTHFD1L	sp|Q6UB35|C1TM_HUMAN	-0.123625	0.106881	-0.316552	0.000385881	-0.581075	3.90767e-06
	TMEM192	sp|Q8IY95|TM192_HUMAN	-0.15901	0.688964	-0.315687	0.214194	-0.29076	0.193873
	LRIG1	tr|Q5XWD3|Q5XWD3_HUMAN	-0.0845443	0.737769	-0.314204	0.0544082	-0.557778	0.00183837
	ITPR2	sp|Q14571|ITPR2_HUMAN	-0.175113	0.0320261	-0.313376	0.000412795	-0.425512	2.50813e-05
	TBCK	sp|Q8TEA7|TBCK_HUMAN	-0.174581	0.0152872	-0.312266	0.000141193	-0.377138	1.7251e-05
	NCKAP1	sp|Q9Y2A7|NCKP1_HUMAN	-0.0923938	0.357148	-0.311317	0.00173876	-0.4864	4.74887e-05
	DHFR	sp|P00374|DYR_HUMAN	-0.139465	0.0545426	-0.310627	0.000263953	-0.278297	0.000192032
	MTHFD1L	tr|B7ZM99|B7ZM99_HUMAN	-0.123028	0.106881	-0.310125	0.000418944	-0.576391	3.94447e-06
	FOCAD	sp|Q5VW36|FOCAD_HUMAN	-0.174165	0.116668	-0.310018	0.00349677	-0.528457	5.83624e-05
	KIAA1107	sp|Q9UPP5|K1107_HUMAN	-0.194152	0.194448	-0.309599	0.0155423	-0.241202	0.0258791
	CXCR4	sp|P61073|CXCR4_HUMAN	0.0734279	0.916449	-0.308528	0.369302	-0.569968	0.063505
	PPRC1	sp|Q5VV67|PPRC1_HUMAN	-0.122854	0.461201	-0.308436	0.0195643	-0.414296	0.00211768
	CD96	sp|P40200|TACT_HUMAN	-0.301427	0.419018	-0.30831	0.254451	-0.0621268	0.80455
	TENM3	sp|Q9P273|TEN3_HUMAN	0.0778973	0.859196	-0.307304	0.185476	-0.364975	0.081094
	SLC12A1	sp|Q13621|S12A1_HUMAN	0.548199	0.540339	-0.307252	0.652201	-0.748275	0.175688
	KIDINS220	sp|Q9ULH0|KDIS_HUMAN	-0.127885	0.157525	-0.306663	0.00132267	-0.242479	0.00201304
	GMDS	sp|O60547|GMDS_HUMAN	-0.140278	0.0170295	-0.306533	5.49854e-05	-0.512405	7.90874e-07
	USP13	sp|Q92995|UBP13_HUMAN	-0.154749	0.0471763	-0.306381	0.000412795	-0.28989	0.000214104
	RPS6KC1	sp|Q96S38|KS6C1_HUMAN	-0.236458	0.155474	-0.305227	0.0271295	-0.441372	0.00211107
	ANKH	sp|Q9HCJ1|ANKH_HUMAN	-0.249495	0.118907	-0.305122	0.0218997	-0.352578	0.00550947
	TFRC	sp|P02786|TFR1_HUMAN	-0.132201	0.498543	-0.304853	0.0394133	-0.647252	0.000379208
	KRT16	sp|P08779|K1C16_HUMAN	-0.199766	0.891108	-0.304648	0.700885	-0.395629	0.537712
	MPND	sp|Q8N594|MPND_HUMAN	0.0710946	0.751508	-0.304448	0.0386395	-0.377304	0.00772148
	NA	tr|A0A2L0A456|A0A2L0A456_HUMAN	-0.103873	0.731266	-0.304031	0.111454	-0.420623	0.0207389
	BICD1	sp|Q96G01|BICD1_HUMAN	-0.211653	0.00674489	-0.303816	0.00019867	-0.344309	3.44044e-05
	NA	cu|CNOT2_70672006_21aa|ribo	-0.22721	0.732277	-0.303682	0.478493	-0.277715	0.442734
	PRPF31	sp|Q8WWY3-3|PRP31_HUMAN	0.00896196	0.976188	-0.303548	0.0314137	-0.273345	0.0276307
	NA	cu|CCNK_99959014_85aa|ribo	-0.202795	0.889477	-0.303218	0.703358	-0.39505	0.539547
	LRRC7	sp|Q96NW7|LRRC7_HUMAN	-0.11432	0.827351	-0.302801	0.304184	-0.216738	0.395253
	NUS1	sp|Q96E22|NGBR_HUMAN	-0.353299	0.106881	-0.3023	0.074595	-0.522479	0.00351123
	SRPK2	sp|P78362|SRPK2_HUMAN	-0.0927765	0.3018	-0.301965	0.00125475	-0.418524	6.43795e-05
	ITPK1	sp|Q13572|ITPK1_HUMAN	-0.352575	0.0930555	-0.301953	0.0653797	-0.363024	0.0181893
	COMMD5	sp|Q9GZQ3|COMD5_HUMAN	-0.215046	0.247424	-0.301932	0.0428621	-0.445464	0.00353367
	DDX28	sp|Q9NUL7|DDX28_HUMAN	-0.170461	0.41939	-0.301833	0.0585911	-0.540923	0.00194068
	CMSS1	sp|Q9BQ75|CMS1_HUMAN	-0.0769617	0.77703	-0.301676	0.0711642	-0.29785	0.0461288
	CLN6	sp|Q9NWW5|CLN6_HUMAN	-0.115309	0.343328	-0.301335	0.00574942	-0.316313	0.00199867
	TIAM2	sp|Q8IVF5|TIAM2_HUMAN	-0.191976	0.0726063	-0.301057	0.0031119	-0.324927	0.000856969
	AK6	sp|Q9Y3D8|KAD6_HUMAN	-0.119899	0.489028	-0.300243	0.0262337	-0.509976	0.000803663
	LOC136321	tr|A4D1Q5|A4D1Q5_HUMAN	-0.071601	0.365908	-0.299502	0.000561241	-0.334301	0.000109063
	SH3KBP1	sp|Q96B97-2|SH3K1_HUMAN	-0.172306	0.479451	-0.29944	0.0904478	-0.320572	0.0450197
	SH3KBP1	sp|Q96B97|SH3K1_HUMAN	-0.172306	0.479451	-0.29944	0.0904478	-0.320572	0.0450197
	KLF16	sp|Q9BXK1|KLF16_HUMAN	-0.0911896	0.604943	-0.299318	0.0224668	-0.398251	0.0026012
	NA	cu|C2orf70_P78S|snp	-0.0972445	0.790742	-0.299262	0.16523	-0.718262	0.00263845
	ZNF736	sp|B4DX44|ZN736_HUMAN	-0.14335	0.236161	-0.298896	0.00659731	-0.263648	0.00590316
	ATP11C	sp|Q8NB49|AT11C_HUMAN	-0.168293	0.19607	-0.298605	0.00967835	-0.0988135	0.251931
	IPMK	sp|Q8NFU5|IPMK_HUMAN	-0.243223	0.246022	-0.298566	0.0686629	-0.00341241	0.98277
	SLC4A7	sp|Q9Y6M7-13|S4A7_HUMAN	-0.158767	0.083378	-0.298253	0.00151765	-0.325305	0.00034825
	ZNF107	sp|Q9UII5|ZN107_HUMAN	-0.0821548	0.660157	-0.297585	0.0259477	-0.363495	0.00501424
	ITPR1	tr|B7ZMI3|B7ZMI3_HUMAN	-0.250541	0.537435	-0.296952	0.299065	-0.557292	0.0362013
	SRPK2	sp|P78362-2|SRPK2_HUMAN	-0.0939267	0.306853	-0.296714	0.00154046	-0.414426	7.88143e-05
	TTC28	sp|Q96AY4|TTC28_HUMAN	-0.156806	0.0192407	-0.29664	0.000147106	-0.368031	1.54376e-05
	SS18L2	sp|Q9UHA2|S18L2_HUMAN	-0.13017	0.811246	-0.296216	0.351223	-0.333425	0.22256
	DAAM1	sp|Q9Y4D1|DAAM1_HUMAN	-0.140063	0.562971	-0.296051	0.0859402	-0.321678	0.0399351
	ZNF654	tr|A0A1B0GWA0|A0A1B0GWA0_HUMAN	-0.199307	0.0239871	-0.295852	0.000789778	-0.296644	0.000303995
	TNKS	sp|O95271|TNKS1_HUMAN	-0.147039	0.0857283	-0.295755	0.00107869	-0.170964	0.00889619
	TMEM164	sp|Q5U3C3|TM164_HUMAN	-0.309886	0.392449	-0.295683	0.265329	-0.258811	0.262322
	ANKRD44	sp|Q8N8A2|ANR44_HUMAN	-0.192499	0.165596	-0.295351	0.0140426	-0.346865	0.00295956
	TPT1	sp|P13693|TCTP_HUMAN	-0.150441	0.478429	-0.29525	0.0599435	-0.416961	0.00733166
	GYG1	sp|P46976|GLYG_HUMAN	-0.220448	0.491	-0.295213	0.195434	-0.245794	0.219287
	CRACR2A	sp|Q9BSW2|EFC4B_HUMAN	-0.102711	0.595171	-0.294949	0.0360545	-0.369786	0.00669676
	FRMD4A	sp|Q9P2Q2|FRM4A_HUMAN	-0.19398	0.0381488	-0.294901	0.00140141	-0.444132	4.67316e-05
	SOX12	sp|O15370|SOX12_HUMAN	-0.203249	0.161936	-0.294848	0.0174429	-0.320593	0.00584231
	DHX33	sp|Q9H6R0|DHX33_HUMAN	-0.15318	0.476747	-0.294633	0.0635612	-0.480368	0.00371891
	ZHX2	sp|Q9Y6X8|ZHX2_HUMAN	-0.182308	0.223598	-0.29403	0.0194623	-0.319675	0.00662839
	KRT72	sp|Q14CN4|K2C72_HUMAN	-0.234433	0.670616	-0.293997	0.429656	-0.269978	0.390404
	IPO11	sp|Q9UI26|IPO11_HUMAN	-0.17049	0.141179	-0.293612	0.00581629	-0.340341	0.0011311
	PHF8	sp|Q9UPP1|PHF8_HUMAN	-0.124269	0.0581644	-0.293272	0.000206637	-0.31343	5.12062e-05
	CSDE1	sp|O75534|CSDE1_HUMAN	-0.189242	0.0199216	-0.293138	0.000490785	-0.333826	8.36355e-05
	FDFT1	sp|P37268|FDFT_HUMAN	-0.224863	0.0379017	-0.292946	0.00312323	-0.266036	0.00227744
	CEP135	sp|Q66GS9|CP135_HUMAN	-0.160691	0.0336475	-0.292402	0.000412795	-0.388972	2.80653e-05
	PPA2	sp|Q9H2U2|IPYR2_HUMAN	-0.132272	0.29882	-0.292222	0.00898145	-0.564393	8.8534e-05
	DDX49	sp|Q9Y6V7|DDX49_HUMAN	-0.0273718	0.921148	-0.292171	0.0397536	-0.552746	0.000777709
	ARID5B	sp|Q14865|ARI5B_HUMAN	-0.234266	0.140742	-0.292144	0.0263197	-0.141031	0.182903
	TEC	sp|P42680|TEC_HUMAN	-0.133959	0.332193	-0.291937	0.0126823	-0.192294	0.0427904
	DUT	tr|H0YKC5|H0YKC5_HUMAN	-0.0927491	0.528463	-0.291719	0.0131257	-0.461957	0.000491021
	CLEC14A	sp|Q86T13|CLC14_HUMAN	-0.150511	0.892241	-0.291354	0.624746	-0.301768	0.538427
	HNRNPA1	sp|P09651|ROA1_HUMAN	-0.0529413	0.664332	-0.291267	0.00378593	-0.397565	0.000258391
	CYP24A1	sp|Q07973|CP24A_HUMAN	0.927727	0.229752	-0.290891	0.646089	-0.588459	0.248787
	EXOC2	sp|Q96KP1|EXOC2_HUMAN	-0.18104	0.0170764	-0.29056	0.000336224	-0.545211	3.05772e-06
	ROMO1	sp|P60602|ROMO1_HUMAN	0.0783669	0.875687	-0.290468	0.259111	-0.207494	0.354013
	Dnmt2	tr|A0A0U1U562|A0A0U1U562_HUMAN	-0.178012	0.181318	-0.290395	0.0124753	-0.18067	0.052385
	L3MBTL3	sp|Q96JM7|LMBL3_HUMAN	-0.238599	0.0444589	-0.290336	0.0054822	-0.303894	0.00191921
	BYSL	sp|Q13895|BYST_HUMAN	-0.137534	0.225705	-0.289585	0.00560107	-0.509544	8.7797e-05
	VWA8	sp|A3KMH1|VWA8_HUMAN	-0.146211	0.0632578	-0.289506	0.000678974	-0.408281	3.34723e-05
	POLR1B	sp|Q9H9Y6-3|RPA2_HUMAN	-0.13112	0.152309	-0.289404	0.00189695	-0.447277	5.39484e-05
	CAB39L	tr|Q5TAW7|Q5TAW7_HUMAN	-0.374625	0.200943	-0.288991	0.192967	-0.285266	0.146949
	ZNF654	sp|Q8IZM8|ZN654_HUMAN	-0.0730351	0.846905	-0.288701	0.160451	-0.0410441	0.831432
	FAM207A	sp|Q9NSI2|F207A_HUMAN	-0.085509	0.438138	-0.288425	0.00386466	-0.357319	0.000472464
	TBC1D7	sp|Q9P0N9|TBCD7_HUMAN	-0.244664	0.051335	-0.288341	0.00783113	-0.327676	0.00182011
	ZNF430	sp|Q9H8G1|ZN430_HUMAN	0.0877332	0.397385	-0.288301	0.00298519	-0.33999	0.000473084
	TMEM39A	sp|Q9NV64|TM39A_HUMAN	-0.164167	0.289978	-0.288119	0.0240697	-0.32647	0.00680642
	DKFZp779J0967	tr|Q5HYC6|Q5HYC6_HUMAN	-0.150443	0.170881	-0.287906	0.00515413	-0.416844	0.000261786
	GNL3	sp|Q9BVP2|GNL3_HUMAN	-0.153904	0.0658028	-0.287899	0.00106214	-0.418813	4.26675e-05
	ZNF33A	sp|Q06730|ZN33A_HUMAN	-0.0287337	0.842159	-0.287676	0.00374657	-0.242464	0.00412929
	TCHP	sp|Q9BT92|TCHP_HUMAN	-0.20105	0.0672679	-0.287409	0.00457612	-0.375033	0.000423237
	POLR1B	sp|Q9H9Y6|RPA2_HUMAN	-0.131005	0.151488	-0.287268	0.00194982	-0.448017	5.29607e-05
	KRT14	sp|P02533|K1C14_HUMAN	-0.186972	0.894595	-0.287177	0.707741	-0.368435	0.552392
	ZC3H7B	sp|Q9UGR2|Z3H7B_HUMAN	-0.156787	0.0517965	-0.286713	0.000761774	-0.274358	0.000380091
	ZNF480	sp|Q8WV37|ZN480_HUMAN	0.054465	0.867933	-0.286527	0.100383	-0.505044	0.00525298
	NA	tr|Q8NEJ1|Q8NEJ1_HUMAN	0.312272	0.874245	-0.286212	0.803746	0.0383614	0.968878
	DCBLD2	sp|Q96PD2|DCBD2_HUMAN	-0.100288	0.306853	-0.286163	0.00266918	-0.24074	0.00291115
	TYMS	sp|P04818|TYSY_HUMAN	-0.133101	0.140612	-0.285853	0.00184785	-0.412136	7.9532e-05
	C12orf73	sp|Q69YU5|CL073_HUMAN	-0.0431049	0.756544	-0.285395	0.0056804	-0.484676	0.000111036
	ADK	sp|P55263|ADK_HUMAN	-0.0459181	0.603007	-0.284949	0.000856367	-0.440908	2.50616e-05
	TIMM13	sp|Q9Y5L4|TIM13_HUMAN	-0.103841	0.127119	-0.284933	0.00036412	-0.560238	2.61262e-06
	RNF145	sp|Q96MT1|RN145_HUMAN	-0.12903	0.521299	-0.284556	0.0540107	-0.261672	0.04497
	FADS2	sp|O95864|FADS2_HUMAN	-0.196491	0.395423	-0.284396	0.0976064	-0.57494	0.00235366
	RPUSD4	sp|Q96CM3|RUSD4_HUMAN	-0.0755494	0.787067	-0.284088	0.0915161	-0.467668	0.00641176
	STC2	sp|O76061|STC2_HUMAN	0.0158026	0.965331	-0.283912	0.0894614	-0.276833	0.0629657
	SRFBP1	sp|Q8NEF9|SRFB1_HUMAN	-0.177759	0.0486924	-0.283703	0.00151407	-0.257137	0.00104945
	MLH3	sp|Q9UHC1|MLH3_HUMAN	-0.157834	0.0610494	-0.283532	0.00117292	-0.486584	1.79981e-05
	OSBPL1A	tr|J3KTA6|J3KTA6_HUMAN	-0.0524684	0.797237	-0.28153	0.0295033	-0.492764	0.000793791
	MAK16	sp|Q9BXY0|MAK16_HUMAN	0.559573	0.366626	-0.281194	0.560413	-0.071028	0.870936
	CYB5A	sp|P00167|CYB5_HUMAN	0.153061	0.47953	-0.281006	0.0760162	-0.280334	0.0478166
	PRIM1	sp|P49642|PRI1_HUMAN	-0.235242	0.107319	-0.280962	0.020928	-0.399007	0.00170472
	BCKDHA	sp|P12694|ODBA_HUMAN	-0.161195	0.45895	-0.280945	0.0790195	-0.591858	0.00127395
	NA	tr|F5H5P2|F5H5P2_HUMAN	-0.161195	0.45895	-0.280945	0.0790195	-0.591858	0.00127395
	RNF138	sp|Q8WVD3|RN138_HUMAN	-0.175505	0.0727464	-0.280845	0.002831	-0.46394	5.58702e-05
	METTL8	sp|Q9H825|METL8_HUMAN	-0.113535	0.909643	-0.280768	0.590229	-0.0904987	0.845165
	DOCK7	tr|A0A0U1RR97|A0A0U1RR97_HUMAN	-0.186559	0.117944	-0.280417	0.00823553	-0.279156	0.00397049
	HMGCS1	sp|Q01581|HMCS1_HUMAN	-0.158657	0.466807	-0.280204	0.0795538	-0.452291	0.00562858
	IKZF1	sp|Q13422|IKZF1_HUMAN	-0.118978	0.333653	-0.280129	0.00889893	-0.306976	0.00252729
	SATB1	sp|Q01826|SATB1_HUMAN	-0.124621	0.20002	-0.279699	0.00309697	-0.407645	0.000136646
	SNAPC5	sp|O75971|SNPC5_HUMAN	-0.198795	0.228877	-0.279618	0.0366107	-0.0946541	0.385512
	WWP1	sp|Q9H0M0|WWP1_HUMAN	-0.16954	0.388175	-0.278965	0.0617124	-0.266522	0.0448148
	JADE1	sp|Q6IE81|JADE1_HUMAN	-0.198409	0.0248097	-0.27857	0.00118408	-0.381339	6.49087e-05
	TROPH	tr|D4YW74|D4YW74_HUMAN	-0.146561	0.624109	-0.278436	0.165073	-0.215587	0.218498
	MARCHF7	sp|Q9H992|MARH7_HUMAN	-0.146711	0.0393875	-0.2775	0.000416528	-0.228976	0.000491591
	NA	cu|USP17L2_L62F|snp	-0.391222	0.462974	-0.277177	0.482508	-0.270949	0.414988
	FADS1	sp|O60427|FADS1_HUMAN	-0.21516	0.194461	-0.277082	0.0391934	-0.478593	0.00127847
	ZNF423	sp|Q2M1K9|ZN423_HUMAN	-0.136549	0.53909	-0.277078	0.0829071	-0.471868	0.00450729
	ARAP2	sp|Q8WZ64|ARAP2_HUMAN	-0.20005	0.185004	-0.276938	0.0271208	-0.0723107	0.473243
	AMOT	sp|Q4VCS5|AMOT_HUMAN	-0.21564	0.0945673	-0.276721	0.0127471	-0.233806	0.0147149
	TGIF2	sp|Q9GZN2|TGIF2_HUMAN	-0.179842	0.115199	-0.276702	0.00702553	-0.589766	3.74638e-05
	SENP6	sp|Q9GZR1|SENP6_HUMAN	-0.169341	0.178253	-0.276604	0.0121357	-0.112031	0.18445
	FBRSL1	tr|A0A3B3IRR3|A0A3B3IRR3_HUMAN	-0.203729	0.051335	-0.276266	0.00390323	-0.426334	0.000125744
	CCNF	sp|P41002|CCNF_HUMAN	-0.260218	0.336437	-0.275819	0.168841	-0.386164	0.0384841
	NA	cu|CCDC80_112359468_20aa|ribo	-0.177691	0.896681	-0.275476	0.7149	-0.394474	0.516555
	PAX5	tr|C0KTF2|C0KTF2_HUMAN	-0.0867788	0.555791	-0.27524	0.016475	-0.321277	0.00371647
	WWP2	sp|O00308|WWP2_HUMAN	-0.142214	0.585477	-0.275183	0.126683	-0.357762	0.0333444
	RTTN	sp|Q86VV8|RTTN_HUMAN	-0.17468	0.020987	-0.274973	0.000482473	-0.405933	1.80692e-05
	EFNB2	sp|P52799|EFNB2_HUMAN	-0.130063	0.200339	-0.27491	0.00425946	-0.478804	6.51816e-05
	CCDC6	sp|Q16204|CCDC6_HUMAN	-0.193264	0.03436	-0.27472	0.00173973	-0.46063	3.1305e-05
	KCNC1	sp|P48547-2|KCNC1_HUMAN	0.103988	0.787356	-0.274666	0.225327	-0.369586	0.0726168
	SLAIN1	sp|Q8ND83|SLAI1_HUMAN	-0.180964	0.150973	-0.274299	0.0122294	-0.16435	0.05939
	SORBS1	sp|Q9BX66-10|SRBS1_HUMAN	-0.125358	0.713158	-0.274247	0.202352	-0.398175	0.0460044
	RRN3	sp|Q9NYV6|RRN3_HUMAN	-0.169139	0.401748	-0.273845	0.0708799	-0.275203	0.0430289
	PTCD2	sp|Q8WV60|PTCD2_HUMAN	-0.1025	0.150973	-0.273617	0.000618704	-0.634805	1.65358e-06
	LDLR	tr|H0YMQ3|H0YMQ3_HUMAN	0.0520513	0.757768	-0.273567	0.0174572	-0.162733	0.0797046
	EPB41L2	tr|E9PN54|E9PN54_HUMAN	-0.106889	0.247584	-0.273002	0.00266619	-0.141109	0.0322633
	MAGI3	sp|Q5TCQ9|MAGI3_HUMAN	-0.190709	0.075564	-0.272696	0.00536541	-0.215637	0.00852667
	TRDMT1	sp|O14717|TRDMT_HUMAN	-0.167827	0.157125	-0.27234	0.00979678	-0.151615	0.0650918
	TCF7L2	sp|Q9NQB0-10|TF7L2_HUMAN	-0.0990972	0.579066	-0.272008	0.038089	-0.530659	0.000600714
	C9orf85	sp|Q96MD7-1|CI085_HUMAN	0.0240675	0.951127	-0.271723	0.126659	-0.169897	0.270204
	CLYBL	sp|Q8N0X4|CLYBL_HUMAN	-0.153681	0.222854	-0.271408	0.0127957	-0.535524	0.000123506
	IRF2BP2	sp|Q7Z5L9|I2BP2_HUMAN	-0.0684061	0.627208	-0.271353	0.0120836	-0.411761	0.000558396
	SLX4IP	sp|Q5VYV7|SLX4I_HUMAN	-0.245163	0.277374	-0.271313	0.114193	-0.112089	0.450648
	CRACD	sp|Q6ZU35|CRACD_HUMAN	-0.224174	0.0910679	-0.271186	0.0156414	-0.355023	0.00185811
	STRAP	sp|Q9Y3F4|STRAP_HUMAN	0.0510313	0.877006	-0.271067	0.112455	-0.40845	0.0141979
	CARMIL2	sp|Q6F5E8|CARL2_HUMAN	-0.032349	0.923832	-0.271067	0.0999095	-0.348023	0.0245324
	SFMBT2	sp|Q5VUG0|SMBT2_HUMAN	-0.132411	0.152163	-0.270975	0.002831	-0.280154	0.000983101
	TET2	sp|Q6N021|TET2_HUMAN	-0.182094	0.259473	-0.270508	0.0383193	-0.226486	0.04497
	CPQ	sp|Q9Y646|CBPQ_HUMAN	-0.230521	0.505526	-0.270264	0.27149	-0.382334	0.0827323
	FBRSL1	sp|Q9HCM7|FBSL_HUMAN	-0.191302	0.0726063	-0.270208	0.00533155	-0.375559	0.00034825
	SYNE2	sp|Q8WXH0|SYNE2_HUMAN	-0.146561	0.624967	-0.270192	0.177463	-0.20008	0.252611
	ALMS1	sp|Q8TCU4|ALMS1_HUMAN	-0.148836	0.0390208	-0.270128	0.000505428	-0.210813	0.000860416
	NA	tr|A0A1U9X7M5|A0A1U9X7M5_HUMAN	-0.24144	0.426347	-0.27011	0.216522	-0.176396	0.356537
	CSF1R	sp|P07333|CSF1R_HUMAN	-0.148385	0.90736	-0.269702	0.69419	-0.199757	0.728118
	CLASP1	sp|Q7Z460|CLAP1_HUMAN	-0.153977	0.0322445	-0.269692	0.000472522	-0.216998	0.00065194
	COG7	sp|P83436|COG7_HUMAN	-0.143625	0.0745906	-0.269611	0.00125977	-0.379926	5.83624e-05
	ATP5F1D	sp|P30049|ATPD_HUMAN	-0.136877	0.160059	-0.269578	0.0038867	-0.359237	0.00030774
	AMBRA1	sp|Q9C0C7|AMRA1_HUMAN	-0.21673	0.00502882	-0.2695	0.000324079	-0.296689	6.32772e-05
	NME4	sp|O00746|NDKM_HUMAN	-0.1447	0.720525	-0.269283	0.29413	-0.281418	0.208219
	MSH3	sp|P20585|MSH3_HUMAN	-0.119626	0.0443557	-0.269258	0.000173446	-0.374229	9.47492e-06
	TULP4	sp|Q9NRJ4|TULP4_HUMAN	-0.124703	0.394169	-0.269161	0.0222021	-0.104728	0.261054
	STOML1	sp|Q9UBI4|STML1_HUMAN	-0.257593	0.350383	-0.268744	0.185793	-0.534983	0.00948437
	NKIRAS2	sp|Q9NYR9|KBRS2_HUMAN	-0.162699	0.025443	-0.268731	0.000472522	-0.253971	0.000247528
	CCDC88C	sp|Q9P219|DAPLE_HUMAN	-0.16116	0.0152872	-0.268553	0.000206974	-0.283974	5.3672e-05
	CINP	sp|Q9BW66|CINP_HUMAN	-0.0346237	0.858894	-0.26855	0.018889	-0.603918	9.29536e-05
	IWS1	sp|Q96ST2|IWS1_HUMAN	-0.180848	0.00632119	-0.268458	0.000150084	-0.203258	0.000293577
	PIK3C3	sp|Q8NEB9|PK3C3_HUMAN	-0.167963	0.0156048	-0.268294	0.000292825	-0.258768	0.000133209
	DHPS	sp|P49366|DHYS_HUMAN	-0.158487	0.0751453	-0.26826	0.00225774	-0.42269	5.66158e-05
	PHLPP1	sp|O60346|PHLP1_HUMAN	-0.197056	0.437727	-0.268212	0.144103	0.0253307	0.886708
	HECTD1	sp|Q9ULT8|HECD1_HUMAN	-0.142662	0.0875135	-0.268202	0.00160931	-0.150202	0.0149151
	RBM45	sp|Q8IUH3|RBM45_HUMAN	-0.155646	0.390361	-0.267764	0.053099	-0.526896	0.000983043
	IKZF3	sp|Q9UKT9-10|IKZF3_HUMAN	-0.111335	0.674309	-0.267622	0.124503	-0.39829	0.0180323
	HPDL	sp|Q96IR7|HPDL_HUMAN	-0.0136495	0.963933	-0.26745	0.0577299	-0.579224	0.000629047
	GPATCH2	sp|Q9NW75|GPTC2_HUMAN	-0.148259	0.104414	-0.267369	0.00266619	-0.218673	0.00342269
	MZT2B	tr|H7C293|H7C293_HUMAN	-0.112131	0.597405	-0.267275	0.072223	-0.422777	0.00539707
	NA	cu|NT5C1B-RDH14_R187Q|snp	-0.137883	0.877778	-0.267099	0.585259	-0.441795	0.272044
	E2F4	sp|Q16254|E2F4_HUMAN	-0.189788	0.0706401	-0.266315	0.00526842	-0.215787	0.00739121
	NFX1	sp|Q12986|NFX1_HUMAN	-0.0932185	0.42227	-0.266234	0.00775934	-0.245337	0.00559349
	CASK	tr|A0A2R8YGH2|A0A2R8YGH2_HUMAN	-0.188394	0.199984	-0.266178	0.0283303	-0.240869	0.024207
	IRF2BP2	sp|Q7Z5L9-2|I2BP2_HUMAN	-0.0705204	0.619162	-0.266106	0.0137559	-0.420402	0.000528819
	CLASP1	sp|Q7Z460-4|CLAP1_HUMAN	-0.151437	0.0345669	-0.26577	0.000524791	-0.210078	0.000824806
	XRN1	sp|Q8IZH2|XRN1_HUMAN	-0.143716	0.0243654	-0.265687	0.000221512	-0.257234	9.96004e-05
	SORBS1	sp|Q9BX66-12|SRBS1_HUMAN	-0.103746	0.757768	-0.265625	0.194748	-0.384912	0.0432352
	ABCC4	sp|O15439|MRP4_HUMAN	-0.137139	0.65768	-0.265458	0.189351	-0.422297	0.0280281
	N4BP2	sp|Q86UW6|N4BP2_HUMAN	-0.139575	0.372178	-0.26497	0.0324695	-0.474436	0.000799107
	NA	cu|PTPRS_5340735_25aa|ribo	-0.150353	0.395874	-0.264609	0.0505854	-0.516268	0.000955624
	SOWAHD	sp|A6NJG2|SWAHD_HUMAN	-0.20027	0.0454273	-0.264544	0.00374704	-0.435053	8.1016e-05
	C1orf21	sp|Q9H246|CA021_HUMAN	-0.192186	0.195022	-0.264474	0.0301256	-0.172634	0.0877483
	SKOR2	sp|Q2VWA4|SKOR2_HUMAN	0.245323	0.647669	-0.264399	0.468172	-0.883425	0.0120413
	TMTC4	sp|Q5T4D3|TMTC4_HUMAN	-0.114581	0.341502	-0.264314	0.0104943	-0.172705	0.0374625
	SSBP2	sp|P81877|SSBP2_HUMAN	-0.163194	0.52703	-0.263938	0.146603	-0.186356	0.238165
	EXOC3	sp|O60645|EXOC3_HUMAN	-0.0790424	0.283582	-0.263792	0.000869916	-0.519853	5.89867e-06
	SHPRH	sp|Q149N8|SHPRH_HUMAN	-0.157884	0.0104044	-0.263768	0.000140961	-0.318058	1.70061e-05
	RBM19	sp|Q9Y4C8|RBM19_HUMAN	-0.152139	0.0584334	-0.263269	0.00132267	-0.427513	2.80675e-05
	HLTF	sp|Q14527|HLTF_HUMAN	-0.177933	0.241111	-0.26323	0.0332378	-0.466359	0.000883448
	SORBS1	sp|Q9BX66|SRBS1_HUMAN	-0.101123	0.76753	-0.26286	0.200855	-0.365226	0.0535602
	ST6GAL1	sp|P15907|SIAT1_HUMAN	-0.22459	0.705287	-0.262541	0.506075	-0.138867	0.684261
	SNCB	sp|Q16143|SYUB_HUMAN	-0.149129	0.154412	-0.262423	0.00634107	-0.215859	0.00818136
	MRPS7	sp|Q9Y2R9|RT07_HUMAN	-0.156857	0.501846	-0.26223	0.117246	-0.446909	0.00835645
	PPAN	sp|Q9NQ55|SSF1_HUMAN	-0.0734084	0.658253	-0.262035	0.0270637	-0.373848	0.00225376
	ZNF738	sp|Q8NE65|ZN738_HUMAN	-0.112646	0.220291	-0.26185	0.00319787	-0.383515	0.000137662
	ZNF282	sp|Q9UDV7|ZN282_HUMAN	-0.167145	0.275673	-0.261795	0.0344563	-0.300661	0.00993802
	RRP15	sp|Q9Y3B9|RRP15_HUMAN	-0.064334	0.601297	-0.261362	0.00799983	-0.533113	5.50111e-05
	DCAF1	sp|Q9Y4B6|DCAF1_HUMAN	-0.122465	0.253069	-0.260513	0.00711469	-0.299369	0.00153554
	FAM241A	sp|Q8N8J7|F241A_HUMAN	0.0123596	0.987555	-0.26031	0.437202	-0.170383	0.553002
	SELENOH	sp|Q8IZQ5|SELH_HUMAN	0.0165903	0.958372	-0.260272	0.0716344	-0.188164	0.129525
	MTBP	sp|Q96DY7|MTBP_HUMAN	-0.166426	0.405339	-0.260125	0.0816038	-0.466047	0.00334783
	SHLD3	sp|Q6ZNX1|SHLD3_HUMAN	-0.0177067	0.958139	-0.260074	0.0852421	-0.405519	0.00755867
	NA	cu|ZNF383_37710520_56aa|ribo	-0.0587364	0.625396	-0.259299	0.00700678	-0.23303	0.00575613
	PYCR1	sp|P32322|P5CR1_HUMAN	-0.000927783	0.997254	-0.259158	0.0428621	-0.695022	0.000104493
	CIZ1	sp|Q9ULV3|CIZ1_HUMAN	-0.120999	0.618518	-0.258537	0.11623	-0.593785	0.00164407
	NA	tr|B7Z3U7|B7Z3U7_HUMAN	-0.120999	0.618518	-0.258537	0.11623	-0.593785	0.00164407
	TWNK	sp|Q96RR1|PEO1_HUMAN	-0.165041	0.109356	-0.258434	0.0059838	-0.368384	0.000342106
	DIS3L2	sp|Q8IYB7|DI3L2_HUMAN	-0.137411	0.0300731	-0.258184	0.00027809	-0.376888	1.1438e-05
	CCDC141	sp|Q6ZP82|CC141_HUMAN	-0.20411	0.171665	-0.258056	0.0350851	-0.475114	0.000763648
	PITPNC1	sp|Q9UKF7|PITC1_HUMAN	-0.151764	0.0572829	-0.258032	0.00140285	-0.206943	0.00197411
	UCK2	sp|Q9BZX2|UCK2_HUMAN	-0.10222	0.388175	-0.257895	0.0103911	-0.459726	0.000174648
	SLC4A7	sp|Q9Y6M7|S4A7_HUMAN	-0.176809	0.0616419	-0.257701	0.00360694	-0.262417	0.00140311
	EPS8	sp|Q12929|EPS8_HUMAN	-0.178857	0.154181	-0.257516	0.0163627	0.0241478	0.784248
	IKZF3	sp|Q9UKT9|IKZF3_HUMAN	-0.107443	0.705132	-0.257457	0.155525	-0.398736	0.0218306
	RASSF1	sp|Q9NS23|RASF1_HUMAN	-0.172023	0.520656	-0.257442	0.170259	-0.319742	0.0616529
	BAZ2A	sp|Q9UIF9|BAZ2A_HUMAN	-0.164745	0.0289317	-0.257298	0.000761766	-0.188861	0.00182173
	ANKRD17	sp|O75179|ANR17_HUMAN	-0.152656	0.122929	-0.257275	0.00506054	-0.261847	0.00205115
	IGFBP7	sp|Q16270|IBP7_HUMAN	-0.174426	0.741301	-0.25699	0.446729	-0.136902	0.64132
	MTO1	sp|Q9Y2Z2|MTO1_HUMAN	-0.162045	0.074064	-0.256905	0.00304941	-0.422864	6.23605e-05
	TBL1X	sp|O60907|TBL1X_HUMAN	-0.0552116	0.663683	-0.25626	0.00873249	-0.276371	0.00270032
	CHM	sp|P24386|RAE1_HUMAN	-0.287344	0.0563766	-0.255855	0.0320407	-0.229683	0.0286048
	LONP2	sp|Q86WA8|LONP2_HUMAN	-0.207632	0.033148	-0.255827	0.00350038	-0.166057	0.0147581
	IGF1R	sp|P08069|IGF1R_HUMAN	-0.136321	0.735135	-0.25581	0.309164	-0.19463	0.370738
	LYRM4	sp|Q9HD34|LYRM4_HUMAN	-0.032705	0.969723	-0.25578	0.511268	-0.0759602	0.828709
	SELENON	sp|Q9NZV5|SELN_HUMAN	-0.0353666	0.959056	-0.255703	0.410644	0.0929254	0.736343
	SNRPD1	sp|P62314|SMD1_HUMAN	-0.0124337	0.945722	-0.255561	0.00873249	-0.414296	0.000250745
	PHF14	sp|O94880|PHF14_HUMAN	-0.179912	0.0617511	-0.255454	0.00415533	-0.146784	0.0296233
	IFIH1	sp|Q9BYX4|IFIH1_HUMAN	-0.209183	0.0196287	-0.255296	0.00190884	-0.174588	0.00641625
	NUFIP1	sp|Q9UHK0|NUFP1_HUMAN	-0.0788703	0.705287	-0.255021	0.0647363	-0.463403	0.00210517
	ZZZ3	sp|Q8IYH5|ZZZ3_HUMAN	-0.175637	0.0319017	-0.254419	0.00138552	-0.276942	0.000321774
	PLS1	sp|Q14651|PLSI_HUMAN	-0.108197	0.703383	-0.254385	0.160231	-0.465369	0.0105335
	PARK7	sp|Q99497|PARK7_HUMAN	0.00347906	0.992329	-0.254212	0.111839	-0.34074	0.0240611
	VPREB1	sp|P12018|VPREB_HUMAN	-0.275319	0.55935	-0.254141	0.452595	-0.231639	0.418606
	PCCA	sp|P05165|PCCA_HUMAN	-0.156035	0.270788	-0.254004	0.0285675	-0.389107	0.0016575
	C15orf41	sp|Q9Y2V0|CO041_HUMAN	-0.340169	0.484839	-0.253448	0.482117	-0.453644	0.140082
	RRP7A	sp|Q9Y3A4|RRP7A_HUMAN	-0.0904053	0.359834	-0.253134	0.00480058	-0.3603	0.000264169
	NACA	sp|E9PAV3|NACAM_HUMAN	-0.106629	0.141576	-0.25302	0.00110052	-0.44909	1.36727e-05
	RSAD1	sp|Q9HA92|RSAD1_HUMAN	-0.156306	0.449213	-0.252693	0.0939976	-0.211754	0.108117
	SLC35F2	sp|Q8IXU6|S35F2_HUMAN	-0.410238	0.0548441	-0.252506	0.112412	-0.14697	0.282509
	FYTTD1	sp|Q96QD9|UIF_HUMAN	-0.142946	0.132713	-0.252409	0.00462571	-0.165577	0.0180612
	PHKB	sp|Q93100|KPBB_HUMAN	-0.10533	0.116668	-0.252174	0.000654852	-0.186655	0.00153225
	FBXO43	sp|Q4G163|FBX43_HUMAN	-0.222264	0.310604	-0.252044	0.126575	-0.0708765	0.629297
	TCF4	sp|P15884-10|ITF2_HUMAN	-0.0461719	0.803967	-0.25204	0.0302288	-0.280063	0.00992524
	NOLC1	sp|Q14978|NOLC1_HUMAN	-0.0544862	0.667012	-0.251915	0.00939285	-0.577353	3.38703e-05
	SRM	sp|P19623|SPEE_HUMAN	-0.135902	0.353599	-0.251908	0.0306899	-0.491852	0.000436257
	DST	sp|Q03001|DYST_HUMAN	-0.216918	0.0170764	-0.251577	0.00214687	-0.304456	0.000275509
	MTPAP	sp|Q9NVV4|PAPD1_HUMAN	-0.121443	0.116404	-0.251526	0.00154385	-0.455187	1.79514e-05
	SERBP1	sp|Q8NC51|PAIRB_HUMAN	-0.031769	0.748881	-0.251314	0.00198438	-0.411544	4.17414e-05
	RB1CC1	sp|Q8TDY2|RBCC1_HUMAN	-0.147549	0.0902351	-0.25125	0.00287704	-0.221041	0.00247232
	PFN3	sp|P60673|PROF3_HUMAN	0.794596	0.295115	-0.251041	0.687579	-0.494975	0.317086
	VAT1L	sp|Q9HCJ6|VAT1L_HUMAN	-0.155715	0.713747	-0.250827	0.360087	-0.465734	0.0585208
	COQ8A	sp|Q8NI60|COQ8A_HUMAN	-0.103963	0.557966	-0.249589	0.0527841	-0.319868	0.0101014
	SLC43A3	sp|Q8NBI5|S43A3_HUMAN	0.323465	0.539943	-0.2495	0.518133	-0.152606	0.6456
	TTF2	sp|Q9UNY4|TTF2_HUMAN	-0.1303	0.152552	-0.249359	0.00402922	-0.372586	0.000160069
	WDR43	sp|Q15061|WDR43_HUMAN	-0.123866	0.14565	-0.249061	0.00280544	-0.420545	5.04475e-05
	EPB41L2	tr|E9PMG5|E9PMG5_HUMAN	-0.13332	0.0674097	-0.248935	0.00111595	-0.104085	0.0393234
	DKFZp686L16252	tr|Q6MZN0|Q6MZN0_HUMAN	-0.188823	0.146252	-0.248469	0.0222185	-0.206802	0.0273199
	GATB	sp|O75879|GATB_HUMAN	-0.169447	0.0152872	-0.248416	0.000471719	-0.371436	1.63674e-05
	TMEM30A	sp|Q9NV96|CC50A_HUMAN	-0.115062	0.259082	-0.24796	0.00711223	-0.131151	0.0620898
	PABPC4L	sp|P0CB38|PAB4L_HUMAN	-0.13347	0.0506284	-0.247923	0.00065313	-0.292766	9.09889e-05
	CTSC	sp|P53634|CATC_HUMAN	-0.0668788	0.592754	-0.247916	0.0115668	-0.359531	0.000697671
	ATP9B	sp|O43861|ATP9B_HUMAN	-0.150707	0.106928	-0.247479	0.0045437	-0.235028	0.00261697
	RANBP1	sp|P43487|RANG_HUMAN	0.0936379	0.752717	-0.247435	0.174055	-0.555871	0.00435167
	TF	sp|P02787|TRFE_HUMAN	0.137098	0.815793	-0.247403	0.477633	-0.121682	0.688209
	ELMO1	sp|Q92556|ELMO1_HUMAN	-0.139324	0.605773	-0.247144	0.174922	-0.339828	0.044091
	ZUP1	sp|Q96AP4|ZUP1_HUMAN	-0.061756	0.533543	-0.247087	0.00433141	-0.186268	0.00873381
	LRRC1	sp|Q9BTT6|LRRC1_HUMAN	-0.162711	0.177996	-0.246763	0.0168565	-0.316802	0.00225699
	PNO1	sp|Q9NRX1|PNO1_HUMAN	-0.0630313	0.66599	-0.246641	0.0199845	-0.486889	0.000225828
	DDX56	sp|Q9NY93|DDX56_HUMAN	-0.102443	0.495537	-0.246557	0.0323908	-0.409895	0.0012176
	NA	tr|B3KSI8|B3KSI8_HUMAN	-0.154162	0.091781	-0.24653	0.00412528	-0.250765	0.00164863
	ZNRF2	sp|Q8NHG8|ZNRF2_HUMAN	-0.167275	0.528463	-0.246511	0.185314	-0.242086	0.141683
	WDR74	sp|Q6RFH5|WDR74_HUMAN	-0.0965197	0.692334	-0.246399	0.118979	-0.513414	0.00291545
	DST	tr|F8W9J4|F8W9J4_HUMAN	-0.215765	0.0170226	-0.246182	0.002306	-0.295141	0.00031623
	SERF2	sp|P84101|SERF2_HUMAN	-0.0817244	0.580944	-0.246179	0.0264167	-0.387176	0.00126486
	HNRNPUL1	tr|M0R247|M0R247_HUMAN	0.0126932	0.926771	-0.245478	0.00315029	-0.404003	6.51476e-05
	NA	tr|B7Z633|B7Z633_HUMAN	0.00949196	0.975105	-0.245438	0.0721303	-0.226904	0.0600979
	LRPPRC	sp|P42704|LPPRC_HUMAN	-0.18462	0.071529	-0.245198	0.00707065	-0.396242	0.00019999
	TBC1D22A	sp|Q8WUA7|TB22A_HUMAN	-0.0459051	0.409943	-0.245071	0.00021105	-0.300965	2.40538e-05
	NSMCE2	sp|Q96MF7|NSE2_HUMAN	-0.112619	0.241189	-0.244942	0.00562673	-0.434781	8.36482e-05
	PITPNC1	sp|Q9UKF7-2|PITC1_HUMAN	-0.155515	0.0300731	-0.244927	0.000773678	-0.196652	0.00110273
	NEIL3	sp|Q8TAT5|NEIL3_HUMAN	-0.0256616	0.918466	-0.244437	0.0547586	-0.222405	0.0474424
	ASNSD1	sp|Q9NWL6|ASND1_HUMAN	-0.201761	0.206281	-0.244404	0.0545136	-0.305645	0.0118883
	BMPR2	sp|Q13873|BMPR2_HUMAN	-0.097782	0.439331	-0.244347	0.0166051	-0.0462183	0.566912
	MRTO4	sp|Q9UKD2|MRT4_HUMAN	-0.116565	0.484537	-0.244139	0.0505133	-0.422848	0.00188417
	UBAP2	sp|Q5T6F2|UBAP2_HUMAN	-0.116643	0.0506284	-0.243969	0.000339444	-0.400734	6.75544e-06
	NA	cu|UGT2B11_L164V|snp	-0.128385	0.222	-0.243867	0.00900992	-0.389432	0.00028704
	ZNF26	sp|P17031|ZNF26_HUMAN	-0.00568798	0.987555	-0.243801	0.108348	-0.200421	0.130455
	NOL11	sp|Q9H8H0|NOL11_HUMAN	-0.207085	0.0417337	-0.243529	0.00604014	-0.391268	0.00016808
	NUDT22	sp|Q9BRQ3|NUD22_HUMAN	-0.154423	0.287104	-0.243097	0.0370361	-0.236828	0.023518
	APC2	sp|O95996|APCL_HUMAN	0.0205538	0.977832	-0.242796	0.470428	-0.104986	0.723097
	ANTKMT	sp|Q9BQD7|ANKMT_HUMAN	-0.105042	0.449643	-0.242772	0.0258139	-0.152307	0.0887553
	MEMO1	sp|Q9Y316|MEMO1_HUMAN	-0.0540214	0.79177	-0.242761	0.0536066	-0.120149	0.251931
	MRM1	sp|Q6IN84|MRM1_HUMAN	-0.133029	0.0726063	-0.242163	0.00141813	-0.468401	1.1314e-05
	MAPKAPK5	sp|Q8IW41|MAPK5_HUMAN	-0.130741	0.244623	-0.242036	0.0127458	-0.457234	0.000159902
	TRMT112	sp|Q9UI30|TR112_HUMAN	-0.155729	0.333578	-0.241844	0.0529017	-0.317243	0.00902111
	HNRNPDL	sp|O14979|HNRDL_HUMAN	-0.119723	0.142509	-0.241758	0.00264369	-0.321131	0.000200982
	CRACR2A	sp|Q9BSW2-2|EFC4B_HUMAN	-0.0951659	0.616418	-0.241535	0.067002	-0.303678	0.0152812
	HIVEP2	sp|P31629|ZEP2_HUMAN	-0.125757	0.483279	-0.241467	0.0679338	-0.0816383	0.465857
	MRM2	sp|Q9UI43|MRM2_HUMAN	-0.0840755	0.372028	-0.241428	0.00477272	-0.412843	8.45416e-05
	CCDC61	sp|Q9Y6R9|CCD61_HUMAN	-0.124446	0.296852	-0.241381	0.0162328	-0.354144	0.00101408
	TRIM24	sp|O15164|TIF1A_HUMAN	-0.110249	0.151295	-0.241313	0.00196247	-0.270038	0.000402204
	NDUFB9	sp|Q9Y6M9|NDUB9_HUMAN	-0.282224	0.296714	-0.241013	0.233077	-0.266985	0.136733
	NIFK	sp|Q9BYG3|MK67I_HUMAN	-0.000548999	0.999041	-0.24098	0.253814	-0.481756	0.0187689
	CTU1	sp|Q7Z7A3|CTU1_HUMAN	-0.186962	0.201572	-0.240489	0.0421119	-0.335941	0.00462001
	ZCWPW1	sp|Q9H0M4|ZCPW1_HUMAN	-0.205713	0.178253	-0.240345	0.0499451	0.154078	0.135872
	NA	tr|B4E102|B4E102_HUMAN	-0.0933213	0.664332	-0.240166	0.0945946	-0.423974	0.00468226
	NA	cu|YKT6_44240682_72aa|ribo	-0.0550686	0.895906	-0.240142	0.258819	-0.0521304	0.790105
	NA	cu|CCDC137_R282W|snp	-0.142292	0.198251	-0.239954	0.0125442	-0.184344	0.0223886
	AMMECR1	sp|Q9Y4X0|AMMR1_HUMAN	-0.0841092	0.531609	-0.239842	0.0213049	-0.279271	0.00510918
	GOLGA8IP	sp|A6NC78|GOG8I_HUMAN	-0.110479	0.442882	-0.239499	0.0318333	-0.212674	0.0297014
	ALKBH1	sp|Q13686|ALKB1_HUMAN	-0.170685	0.14687	-0.239455	0.0166243	-0.481114	0.000157066
	AKT3	sp|Q9Y243|AKT3_HUMAN	-0.166972	0.319496	-0.239358	0.0644319	-0.292374	0.0166071
	ZFP64	tr|A2A2N5|A2A2N5_HUMAN	0.0205234	0.931088	-0.23911	0.0418958	-0.394999	0.00183837
	TRPM7	sp|Q96QT4|TRPM7_HUMAN	-0.161895	0.0281173	-0.238813	0.00104111	-0.288805	0.000122904
	FASN	sp|P49327|FAS_HUMAN	-0.17617	0.225739	-0.238462	0.0417323	-0.423452	0.00119917
	SESTD1	sp|Q86VW0|SESD1_HUMAN	-0.207606	0.308656	-0.238376	0.121209	-0.0216177	0.884207
	KIFAP3	sp|Q92845|KIFA3_HUMAN	-0.307183	0.277147	-0.23802	0.264216	-0.174056	0.347153
	MAT2A	sp|P31153|METK2_HUMAN	-0.100464	0.635231	-0.237807	0.0962583	-0.323918	0.0178427
	NA	tr|Q708E2|Q708E2_HUMAN	-0.153441	0.457179	-0.237788	0.111839	-0.321665	0.0231159
	ACYP2	sp|P14621|ACYP2_HUMAN	-0.0968407	0.679196	-0.23767	0.120526	-0.532169	0.00203339
	UCHL3	sp|P15374|UCHL3_HUMAN	-0.00648456	0.976748	-0.237523	0.0266982	-0.384738	0.00107543
	TCF3	sp|P15923-3|TFE2_HUMAN	-0.127363	0.206281	-0.237513	0.00859791	-0.457519	8.45416e-05
	SNCA	sp|P37840|SYUA_HUMAN	-0.0456713	0.688726	-0.237377	0.00680979	-0.195008	0.00894129
	NADH5	tr|B1W6B2|B1W6B2_HUMAN	-0.0791575	0.895566	-0.237367	0.446185	-0.249041	0.343821
	HSP90AB2P	sp|Q58FF8|H90B2_HUMAN	0.0314329	0.906045	-0.236653	0.0785667	-0.343162	0.0096259
	NOP14	sp|P78316|NOP14_HUMAN	-0.0480296	0.695368	-0.236632	0.00969239	-0.476394	7.53293e-05
	OSBPL1A	sp|Q9BXW6|OSBL1_HUMAN	-0.141958	0.427201	-0.236569	0.0756834	-0.352275	0.00792918
	CAMKK2	sp|Q96RR4|KKCC2_HUMAN	-0.106309	0.187955	-0.236538	0.002831	-0.371739	7.75258e-05
	MED11	sp|Q9P086|MED11_HUMAN	0.109714	0.792786	-0.236472	0.341402	-0.434783	0.0531374
	DDX60	sp|Q8IY21|DDX60_HUMAN	-0.126291	0.35119	-0.235567	0.0296108	-0.276649	0.00727703
	DPH1	sp|Q9BZG8|DPH1_HUMAN	-0.106821	0.885467	-0.235563	0.549205	-0.458778	0.16308
	MCPH1	sp|Q8NEM0|MCPH1_HUMAN	-0.177364	0.020987	-0.235404	0.00130641	-0.206448	0.00108873
	MYO1B	sp|O43795|MYO1B_HUMAN	-0.185241	0.14589	-0.235273	0.0257696	-0.292922	0.00447889
	CENPE	sp|Q02224-3|CENPE_HUMAN	-0.26558	0.0350297	-0.235266	0.0187634	-0.0925618	0.238363
	CENPE	sp|Q02224|CENPE_HUMAN	-0.26558	0.0350297	-0.235266	0.0187634	-0.0925618	0.238363
	NA	cu|WDR61_78588027_30aa|ribo	-0.104995	0.160145	-0.235236	0.00198096	-0.259569	0.0004421
	CNN2	tr|K7ES69|K7ES69_HUMAN	-0.118862	0.858894	-0.23523	0.524217	-0.214883	0.489305
	NAGPA	sp|Q9UK23|NAGPA_HUMAN	-0.108249	0.743805	-0.235185	0.250419	-0.44523	0.0233458
	ARHGAP26	sp|Q9UNA1|RHG26_HUMAN	-0.142596	0.65606	-0.235065	0.264299	-0.214013	0.242839
	SYNE1	tr|F5H6R8|F5H6R8_HUMAN	-0.242099	0.079304	-0.234667	0.034492	-0.215253	0.0282485
	USP36	sp|Q9P275|UBP36_HUMAN	-0.0711624	0.768848	-0.234431	0.112959	-0.462656	0.00354719
	PPP1R35	sp|Q8TAP8|PPR35_HUMAN	-0.137172	0.242858	-0.234075	0.0181006	-0.293917	0.00277657
	SAPCD2	sp|Q86UD0|SAPC2_HUMAN	-0.181405	0.102085	-0.233927	0.013583	-0.202804	0.0139789
	PMS1	sp|P54277|PMS1_HUMAN	-0.120458	0.103634	-0.233894	0.00176546	-0.326928	9.21146e-05
	ATP6	tr|A0A346LZV1|A0A346LZV1_HUMAN	-0.0718228	0.711905	-0.233727	0.0671927	-0.303361	0.013268
	HSP90AA2P	sp|Q14568|HS902_HUMAN	0.0580151	0.804602	-0.233679	0.0915161	-0.334283	0.0131359
	UNG	sp|P13051|UNG_HUMAN	-0.146741	0.539914	-0.233538	0.165073	-0.628959	0.00140545
	ZFAT	sp|Q9P243|ZFAT_HUMAN	-0.277126	0.239476	-0.233522	0.190237	-0.135918	0.382437
	POLR3D	sp|P05423|RPC4_HUMAN	-0.116565	0.403893	-0.233518	0.0326209	-0.419803	0.000787142
	VLDLR	sp|P98155|VLDLR_HUMAN	-0.0118413	0.93974	-0.233446	0.00621931	-0.332857	0.000357234
	UTP4	sp|Q969X6|UTP4_HUMAN	-0.131437	0.26889	-0.233365	0.0192382	-0.453251	0.000235611
	DHX36	sp|Q9H2U1|DHX36_HUMAN	-0.0865835	0.387464	-0.233282	0.00742959	-0.309227	0.000696053
	SLC25A26	sp|Q70HW3|SAMC_HUMAN	-0.285632	0.149831	-0.233021	0.123712	-0.263787	0.055188
	DOK3	sp|Q7L591-2|DOK3_HUMAN	-0.32777	0.520861	-0.23293	0.535569	-0.375661	0.229853
	TCF3	sp|P15923|TFE2_HUMAN	-0.127031	0.22513	-0.232892	0.011025	-0.448703	0.000117184
	CDC25A	sp|P30304|MPIP1_HUMAN	-0.128495	0.185004	-0.23288	0.00782046	-0.335757	0.000444766
	U11	tr|A0A126LAV0|A0A126LAV0_HUMAN	-0.114165	0.12515	-0.232862	0.00193797	-0.361597	5.35949e-05
	BAZ2B	sp|Q9UIF8|BAZ2B_HUMAN	-0.13576	0.157037	-0.232689	0.00742959	-0.269515	0.00153938
	C12orf4	sp|Q9NQ89|CL004_HUMAN	-0.123851	0.156377	-0.232662	0.00472202	-0.28457	0.000640746
	NA	cu|APBA3_V206G|snp	0.124276	0.531818	-0.232366	0.101415	-0.377115	0.00823654
	PAX2	sp|Q02962|PAX2_HUMAN	-0.266272	0.0784375	-0.232269	0.0506814	-0.301417	0.00901158
	IL1RAP	sp|Q9NPH3|IL1AP_HUMAN	-0.23886	0.0896617	-0.231648	0.0396316	-0.235406	0.0209139
	WT1	sp|P19544-7|WT1_HUMAN	-0.0769873	0.732386	-0.231504	0.104164	-0.0345125	0.789444
	NLE1	sp|Q9NVX2|NLE1_HUMAN	-0.140447	0.274319	-0.231456	0.0278068	-0.515096	0.000170211
	ZNF74	sp|Q16587|ZNF74_HUMAN	-0.0621829	0.480478	-0.231268	0.00356765	-0.421674	4.26675e-05
	JMJD4	sp|Q9H9V9|JMJD4_HUMAN	-0.163697	0.172486	-0.231093	0.0224013	-0.161788	0.0545022
	MAP2	sp|P11137|MTAP2_HUMAN	-0.117733	0.533909	-0.230318	0.0897628	-0.338908	0.0110692
	RABGGTB	sp|P53611|PGTB2_HUMAN	-0.145914	0.198107	-0.230134	0.0168565	-0.236482	0.00755033
	DOP1A	sp|Q5JWR5|DOP1_HUMAN	-0.0740781	0.482137	-0.230101	0.00890647	-0.294642	0.00105088
	ESRRA	sp|P11474|ERR1_HUMAN	-0.225185	0.143489	-0.230023	0.0586245	-0.317029	0.00802898
	NA	cu|COPE_T117I|snp	-0.109935	0.410006	-0.229911	0.0289235	-0.358585	0.001517
	C2orf68	sp|Q2NKX9|CB068_HUMAN	-0.159208	0.127119	-0.229827	0.0114635	-0.442667	0.000122904
	NA	cu|PPP6R2_50781822_84aa|ribo	-0.140973	0.178253	-0.229656	0.0122778	-0.371624	0.000389524
	PPP3CA	sp|Q08209-2|PP2BA_HUMAN	-0.0982324	0.462974	-0.229632	0.0273208	-0.227689	0.015357
	TGS1	sp|Q96RS0|TGS1_HUMAN	-0.0718236	0.313202	-0.229198	0.00154397	-0.22978	0.000598258
	NME1	sp|P15531|NDKA_HUMAN	-0.0689382	0.43482	-0.229043	0.00402922	-0.450438	3.12178e-05
	IQCB1	sp|Q15051|IQCB1_HUMAN	-0.215097	0.0808568	-0.228927	0.0240292	-0.0202044	0.815133
	NA	tr|B4DSH0|B4DSH0_HUMAN	-0.149604	0.118934	-0.228871	0.00776198	-0.21121	0.00555925
	LSM12	sp|Q3MHD2|LSM12_HUMAN	-0.0387312	0.829665	-0.228539	0.0337483	-0.276328	0.00743308
	PUM3	sp|Q15397|PUM3_HUMAN	-0.0817763	0.408196	-0.228379	0.00743641	-0.286636	0.000961388
	FLT3	sp|P36888|FLT3_HUMAN	-0.10059	0.627078	-0.228272	0.104634	-0.0911235	0.452051
	CCDC86	sp|Q9H6F5|CCD86_HUMAN	-0.110593	0.487072	-0.228192	0.0545821	-0.525374	0.000400887
	PPP3CA	sp|Q08209|PP2BA_HUMAN	-0.0931068	0.512462	-0.228064	0.0341087	-0.226593	0.0196198
	SCAP	tr|F8WEH8|F8WEH8_HUMAN	-0.348519	0.237318	-0.22798	0.311075	-0.212091	0.275829
	GAMT	sp|Q14353|GAMT_HUMAN	0.014889	0.960236	-0.227737	0.091436	-0.44949	0.00238208
	NA	cu|MLIP_S164T|snp	-0.0945084	0.596087	-0.227612	0.0692611	-0.335233	0.00733563
	RAP1GDS1	sp|P52306|GDS1_HUMAN	-0.111867	0.104693	-0.22761	0.00141125	-0.299528	0.000102973
	OS9	sp|Q13438-2|OS9_HUMAN	-0.150268	0.154044	-0.227404	0.0128991	-0.183731	0.0184307
	YBX1	sp|P67809|YBOX1_HUMAN	-0.0898574	0.247445	-0.227358	0.00276065	-0.391376	4.51069e-05
	KIF16B	sp|Q96L93|KI16B_HUMAN	-0.160631	0.119956	-0.227202	0.0115103	-0.233179	0.00486117
	MGMT	sp|P16455|MGMT_HUMAN	-0.0774753	0.817818	-0.226972	0.233457	-0.372629	0.0368339
	JMJD8	sp|Q96S16|JMJD8_HUMAN	-0.14801	0.337778	-0.226939	0.0570654	-0.547125	0.000323671
	POLR2E	sp|P19388|RPAB1_HUMAN	-0.146987	0.0171744	-0.226806	0.000425304	-0.280162	4.51069e-05
	ZNF594	sp|Q96JF6|ZN594_HUMAN	-0.087193	0.665109	-0.226491	0.0926473	-0.260326	0.0352604
	ZNF3	sp|P17036|ZNF3_HUMAN	-0.0789588	0.258603	-0.226477	0.00161453	-0.340289	5.35949e-05
	ANKMY2	sp|Q8IV38|ANKY2_HUMAN	-0.106873	0.745653	-0.226343	0.268387	-0.300861	0.0988245
	ATP5F1E	sp|P56381|ATP5E_HUMAN	-0.258315	0.26334	-0.225831	0.194642	-0.210452	0.171302
	NA	tr|B7Z2B0|B7Z2B0_HUMAN	-0.127223	0.538149	-0.225786	0.121746	-0.439074	0.00447334
	METTL2A	sp|Q96IZ6|MET2A_HUMAN	-0.129393	0.101072	-0.225684	0.00300901	-0.282041	0.000336101
	HSBP1	sp|O75506|HSBP1_HUMAN	-0.261225	0.0878273	-0.225396	0.0594235	-0.209201	0.0478262
	AATF	sp|Q9NY61|AATF_HUMAN	-0.126922	0.112715	-0.225241	0.00331476	-0.431954	2.93183e-05
	RWDD2B	sp|P57060|RWD2B_HUMAN	-0.119201	0.226608	-0.225112	0.00974291	-0.207384	0.00718596
	TLR10	sp|Q9BXR5|TLR10_HUMAN	-0.281023	0.402616	-0.224979	0.365677	-0.359748	0.0993739
	IGHM	sp|P01871|IGHM_HUMAN	-0.15607	0.230715	-0.224843	0.0338041	-0.231542	0.0164845
	NA	cu|uc002hyi.3|ucsc	-0.151981	0.0609291	-0.224837	0.00326084	-0.377759	5.90459e-05
	DPH7	sp|Q9BTV6|DPH7_HUMAN	0.0697092	0.917329	-0.22481	0.509579	-0.113327	0.703049
	ACLY	sp|P53396|ACLY_HUMAN	-0.151778	0.060427	-0.224206	0.00322998	-0.377434	5.8064e-05
	ZC4H2	sp|Q9NQZ6|ZC4H2_HUMAN	-0.110899	0.106928	-0.22416	0.00152547	-0.360909	3.38703e-05
	ALDH18A1	sp|P54886|P5CS_HUMAN	-0.137088	0.332193	-0.224028	0.0436643	-0.378763	0.00172118
	POLR1A	sp|O95602|RPA1_HUMAN	-0.107021	0.218669	-0.223697	0.00543768	-0.326046	0.00026936
	ZNF544	sp|Q6NX49|ZN544_HUMAN	-0.125326	0.263293	-0.223612	0.0179111	-0.276717	0.00298226
	R3HDM2	sp|Q9Y2K5|R3HD2_HUMAN	-0.14055	0.449643	-0.223274	0.0997378	-0.216001	0.0732076
	MNT	sp|Q99583|MNT_HUMAN	-0.137891	0.149533	-0.22308	0.00876783	-0.322771	0.000505625
	CAMK2D	sp|Q13557-6|KCC2D_HUMAN	-0.130565	0.523109	-0.222577	0.123836	-0.426747	0.00500211
	SERF1A	sp|O75920-2|SERF1_HUMAN	-0.0890455	0.522929	-0.222393	0.0341467	-0.332073	0.0024072
	SSU72	sp|Q9NP77|SSU72_HUMAN	0.0314617	0.895206	-0.22231	0.0711642	-0.254131	0.0255283
	RIPOR1	sp|Q6ZS17|RIPR1_HUMAN	-0.256533	0.467975	-0.222125	0.389569	-0.095526	0.67335
	CASK	sp|O14936|CSKP_HUMAN	-0.165104	0.165452	-0.222083	0.0254422	-0.301875	0.00270229
	TTC26	sp|A0AVF1|IFT56_HUMAN	-0.156178	0.3018	-0.221991	0.0598838	-0.287189	0.01144
	PPIP5K2	sp|O43314|VIP2_HUMAN	-0.121411	0.0758759	-0.221952	0.00151407	-0.282384	0.0001364
	UBE2L6	sp|O14933|UB2L6_HUMAN	-0.102906	0.577953	-0.22191	0.0881469	-0.348168	0.00774292
	UBL5	sp|Q9BZL1|UBL5_HUMAN	-0.213861	0.0373436	-0.221836	0.00967835	-0.292098	0.000992129
	ZNHIT6	sp|Q9NWK9|BCD1_HUMAN	-0.128312	0.0877538	-0.221789	0.00253272	-0.276375	0.000281985
	SBF2	sp|Q86WG5|MTMRD_HUMAN	-0.149153	0.430659	-0.221617	0.110218	-0.216888	0.078543
	SLC29A1	sp|Q99808|S29A1_HUMAN	-0.19259	0.344923	-0.221572	0.142775	-0.530942	0.00196615
	RRP12	sp|Q5JTH9|RRP12_HUMAN	-0.105024	0.309627	-0.221507	0.0123322	-0.408003	0.000179123
	NA	cu|ACLY_E229D|snp	-0.127917	0.161936	-0.221166	0.00771279	-0.290479	0.000765579
	NA	tr|B7Z518|B7Z518_HUMAN	-0.174738	0.178749	-0.221015	0.0372341	-0.409621	0.000798386
	AKAP1	sp|Q92667|AKAP1_HUMAN	-0.0666952	0.521217	-0.220971	0.00949349	-0.239776	0.00286248
	PUS7	sp|Q96PZ0|PUS7_HUMAN	-0.148876	0.132683	-0.220957	0.0107584	-0.35105	0.000365811
	EPB41L2	sp|O43491|E41L2_HUMAN	-0.125077	0.0724445	-0.22084	0.00164832	-0.092147	0.0524943
	ZFP64	sp|Q9NTW7|ZF64B_HUMAN	-0.0196388	0.896012	-0.22077	0.0115476	-0.347156	0.000427971
	EXOC1	sp|Q9NV70|EXOC1_HUMAN	-0.126416	0.0845607	-0.220528	0.002306	-0.403831	2.55729e-05
	NA	cu|FTH1_61734896_152aa|ribo	-0.0353976	0.805615	-0.220042	0.0175118	-0.308067	0.00148259
	FAM234B	sp|A2RU67|F234B_HUMAN	0.042024	0.658253	-0.220006	0.00444404	-0.402844	5.19757e-05
	ENTPD1	sp|P49961|ENTP1_HUMAN	-0.198578	0.841088	-0.219891	0.710104	-0.224235	0.643835
	TMEM39B	sp|Q9GZU3|TM39B_HUMAN	-0.199579	0.116668	-0.219713	0.0332378	-0.0893179	0.284868
	IRAK2	sp|O43187|IRAK2_HUMAN	-0.203579	0.768359	-0.219689	0.623894	-0.0668829	0.866499
	CTNNB1	sp|P35222|CTNB1_HUMAN	-0.187366	0.118907	-0.219665	0.0264106	-0.196833	0.0235415
	BZW2	sp|Q9Y6E2|BZW2_HUMAN	-0.143072	0.306853	-0.219635	0.0467485	-0.309633	0.00512228
	GPT2	sp|Q8TD30|ALAT2_HUMAN	0.193924	0.099819	-0.219576	0.0239946	-0.629935	3.06182e-05
	CHML	sp|P26374|RAE2_HUMAN	-0.184674	0.705287	-0.219523	0.497383	-0.358808	0.189095
	DPT	sp|Q07507|DERM_HUMAN	-0.269715	0.449213	-0.218694	0.404303	-0.0373278	0.8805
	BTF3	sp|P20290|BTF3_HUMAN	-0.111822	0.0658028	-0.218585	0.000789778	-0.384597	1.11441e-05
	RRS1	sp|Q15050|RRS1_HUMAN	-0.082693	0.663415	-0.218387	0.0864097	-0.418611	0.0025294
	TRPM3	sp|Q9HCF6|TRPM3_HUMAN	0.0293586	0.940791	-0.218145	0.214777	0.0496388	0.760096
	NOP53	sp|Q9NZM5|NOP53_HUMAN	-0.13755	0.0329265	-0.218025	0.000852999	-0.326931	2.93204e-05
	FLG2	sp|Q5D862|FILA2_HUMAN	-0.112028	0.909643	-0.217949	0.681883	-0.457656	0.277825
	LMBR1	sp|Q8WVP7|LMBR1_HUMAN	-0.0482035	0.795707	-0.217829	0.0560641	-0.226227	0.0286828
	FBXO11	sp|Q86XK2|FBX11_HUMAN	-0.193895	0.0587383	-0.217744	0.0121357	-0.232387	0.00417918
	SEL1L	sp|Q9UBV2|SE1L1_HUMAN	-0.116534	0.134675	-0.217709	0.00354933	-0.199496	0.00244619
	RNF115	sp|Q9Y4L5|RN115_HUMAN	-0.106128	0.301554	-0.217563	0.0130238	-0.353022	0.000421436
	CEP95	tr|A0A0A0MTQ1|A0A0A0MTQ1_HUMAN	0.206119	0.706152	-0.217339	0.554996	-0.871924	0.0122475
	PNPT1	sp|Q8TCS8|PNPT1_HUMAN	-0.0718799	0.418164	-0.217285	0.00550577	-0.3457	0.000160069
	ZBTB12	sp|Q9Y330|ZBT12_HUMAN	-0.3844	0.0755505	-0.217133	0.1789	-0.251769	0.0834729
	ALKBH7	sp|Q9BT30|ALKB7_HUMAN	-0.108987	0.795709	-0.216882	0.391091	-0.442629	0.050838
	DSC2	sp|Q02487|DSC2_HUMAN	-0.0133706	0.930474	-0.216843	0.00919299	-0.379219	0.000168282
	TCF3	sp|P15923-2|TFE2_HUMAN	-0.122094	0.277417	-0.216724	0.02054	-0.422902	0.000249854
	ACACA	sp|Q13085|ACACA_HUMAN	-0.138809	0.129085	-0.216408	0.00811336	-0.379093	0.000142037
	PDCD11	sp|Q14690|RRP5_HUMAN	-0.0363579	0.664757	-0.216295	0.00253378	-0.32801	8.42534e-05
	EIF4B	sp|P23588|IF4B_HUMAN	-0.0517479	0.503027	-0.216262	0.00248717	-0.403382	2.51768e-05
	RFWD3	sp|Q6PCD5|RFWD3_HUMAN	-0.177256	0.0584334	-0.216186	0.00795576	-0.220838	0.00333435
	RBBP8	sp|Q99708|CTIP_HUMAN	-0.169821	0.0527726	-0.216122	0.00553675	-0.27903	0.000571771
	SPICE1	sp|Q8N0Z3|SPICE_HUMAN	-0.177725	0.0565079	-0.215845	0.00783113	-0.225083	0.00288744
	MBTD1	sp|Q05BQ5|MBTD1_HUMAN	-0.146057	0.0434352	-0.215826	0.00196783	-0.328828	5.95551e-05
	PHKB	sp|Q93100-3|KPBB_HUMAN	-0.101036	0.167631	-0.215777	0.00282139	-0.158352	0.00648462
	CEP44	sp|Q9C0F1|CEP44_HUMAN	0.0297873	0.88019	-0.215695	0.0441551	-0.088319	0.315362
	RABL3	sp|Q5HYI8|RABL3_HUMAN	-0.0849174	0.511061	-0.215638	0.0292669	-0.0937883	0.238363
	ACLY	sp|P53396-2|ACLY_HUMAN	-0.150403	0.0608681	-0.215572	0.00385502	-0.363918	7.04843e-05
	DCLK2	sp|Q8N568|DCLK2_HUMAN	-0.0708003	0.764837	-0.21537	0.134793	-0.22546	0.0804624
	ESCO1	sp|Q5FWF5|ESCO1_HUMAN	-0.0622477	0.720525	-0.215359	0.0598036	-0.267263	0.0139611
	NARF	sp|Q9UHQ1|NARF_HUMAN	-0.128311	0.183115	-0.215184	0.0111972	-0.502688	3.82063e-05
	NA	tr|Q6ZSA6|Q6ZSA6_HUMAN	-0.121516	0.104693	-0.21505	0.00296938	-0.226921	0.000916996
	DHX37	sp|Q8IY37|DHX37_HUMAN	-0.0777557	0.370113	-0.214698	0.00565179	-0.390992	7.14376e-05
	MANBA	sp|O00462|MANBA_HUMAN	-0.152641	0.258595	-0.214621	0.0467485	-0.0870939	0.327482
	DTNA	sp|Q9Y4J8-13|DTNA_HUMAN	-0.18141	0.253254	-0.214452	0.0822338	-0.12872	0.220767
	EXOC1	sp|Q9NV70-2|EXOC1_HUMAN	-0.123756	0.0875135	-0.214385	0.0024916	-0.395413	2.70759e-05
	NA	tr|Q9P0H6|Q9P0H6_HUMAN	-0.131251	0.0545426	-0.214342	0.00161514	-0.398206	1.63484e-05
	DIEXF	sp|Q68CQ4|DIEXF_HUMAN	-0.117467	0.397373	-0.214315	0.0451687	-0.422574	0.000743291
	PRMT3	sp|O60678|ANM3_HUMAN	-0.138111	0.221842	-0.21399	0.0230489	-0.353901	0.000789323
	USP16	sp|Q9Y5T5-2|UBP16_HUMAN	-0.119605	0.289185	-0.213685	0.0220984	-0.221992	0.00968848
	NA	cu|CD96_A142P|snp	-0.294225	0.198694	-0.213588	0.21705	-0.385541	0.0213496
	PPP3R1	sp|P63098|CANB1_HUMAN	-0.240482	0.0632578	-0.213576	0.03764	-0.247435	0.0105694
	RNF214	sp|Q8ND24|RN214_HUMAN	-0.103081	0.225175	-0.213378	0.00608441	-0.45498	3.1305e-05
	ZNF839	sp|A8K0R7-5|ZN839_HUMAN	-0.25535	0.121583	-0.213361	0.0933347	-0.205298	0.0692782
	USP16	sp|Q9Y5T5|UBP16_HUMAN	-0.119453	0.2818	-0.213149	0.0208316	-0.220269	0.00930957
	URI1	sp|O94763|RMP_HUMAN	-0.0667563	0.653877	-0.213114	0.0407306	-0.347977	0.00187461
	TTC3	sp|P53804|TTC3_HUMAN	-0.104917	0.404991	-0.212903	0.0312897	-0.40878	0.000496102
	FRYL	sp|O94915|FRYL_HUMAN	-0.120751	0.150973	-0.212841	0.00586988	-0.160301	0.011879
	NFKB1	sp|P19838|NFKB1_HUMAN	-0.074107	0.188179	-0.212369	0.000678974	-0.143625	0.00258193
	NME2	sp|P22392|NDKB_HUMAN	-0.0673598	0.647669	-0.212317	0.0394477	-0.380282	0.00104739
	YEATS2	sp|Q9ULM3|YETS2_HUMAN	-0.129077	0.0333911	-0.21224	0.000700835	-0.267772	6.44429e-05
	TBC1D32	sp|Q96NH3|BROMI_HUMAN	-0.216402	0.198126	-0.212164	0.102016	-0.292103	0.0185103
	POT1	sp|Q9NUX5|POTE1_HUMAN	-0.216402	0.198126	-0.212164	0.102016	-0.292103	0.0185103
	NT5DC1	sp|Q5TFE4|NT5D1_HUMAN	-0.197319	0.282595	-0.212155	0.126758	-0.312489	0.019486
	ARFGEF1	sp|Q9Y6D6|BIG1_HUMAN	-0.115229	0.082067	-0.21212	0.00163898	-0.170355	0.00228959
	METTL8	tr|B3KW44|B3KW44_HUMAN	-0.273109	0.0527726	-0.211958	0.0501997	-0.282847	0.00763824
	SATB2	sp|Q9UPW6|SATB2_HUMAN	-0.116365	0.340309	-0.211824	0.0301581	-0.367743	0.000858833
	NA	cu|MSH4_A97T|snp	-0.17207	0.19767	-0.211748	0.0475807	-0.325435	0.0032998
	PABPC1	sp|P11940|PABP1_HUMAN	-0.201355	0.0180646	-0.211287	0.00386228	-0.306693	0.000181389
	CENPF	sp|P49454|CENPF_HUMAN	-0.186346	0.0539631	-0.211083	0.0104349	-0.251628	0.00190401
	GLI4	sp|P10075|GLI4_HUMAN	-0.175552	0.0390429	-0.21101	0.0049515	-0.309231	0.000232035
	ZNF593	sp|O00488|ZN593_HUMAN	-0.142287	0.27947	-0.210583	0.0444819	-0.337045	0.0023697
	NOCT	sp|Q9UK39|NOCT_HUMAN	-0.163326	0.0896617	-0.210561	0.0114635	-0.211533	0.0054424
	VPS50	sp|Q96JG6|VPS50_HUMAN	-0.109603	0.206214	-0.210391	0.00736824	-0.246112	0.0014361
	ASPH	sp|Q12797-10|ASPH_HUMAN	-0.180735	0.281424	-0.210363	0.100834	-0.434986	0.00220644
	NUDCD1	sp|Q96RS6|NUDC1_HUMAN	-0.167809	0.107319	-0.210338	0.0167536	-0.308445	0.00105372
	UBE2C	sp|O00762|UBE2C_HUMAN	-0.418236	0.0424458	-0.210296	0.158811	-0.263182	0.0535315
	METTL2B	sp|Q6P1Q9|MET2B_HUMAN	-0.125036	0.103336	-0.210295	0.00376489	-0.268225	0.000385244
	RPL35	sp|P42766|RL35_HUMAN	0.00754158	0.976386	-0.210242	0.0689515	-0.284624	0.0111867
	WDR12	sp|Q9GZL7|WDR12_HUMAN	-0.0398609	0.807208	-0.210239	0.0365239	-0.489456	0.000197231
	KIAA0556	sp|O60303|K0556_HUMAN	-0.155468	0.188362	-0.2101	0.0307609	-0.181679	0.0320726
	ERC2	sp|O15083|ERC2_HUMAN	-0.101261	0.402616	-0.210013	0.028131	-0.183761	0.0278216
	RPL7L1	sp|Q6DKI1|RL7L_HUMAN	-0.0551596	0.667771	-0.209986	0.0231702	-0.349911	0.000760849
	POLA2	sp|Q14181|DPOA2_HUMAN	-0.0491903	0.854936	-0.209905	0.145551	-0.334494	0.0170969
	FTO	sp|Q9C0B1|FTO_HUMAN	-0.134664	0.117017	-0.209852	0.00681556	-0.202683	0.00377835
	GRAMD1B	sp|Q3KR37|ASTRB_HUMAN	-0.109939	0.636981	-0.209739	0.174404	-0.0513783	0.714163
	RIF1	sp|Q5UIP0|RIF1_HUMAN	-0.0295974	0.895906	-0.20965	0.074595	-0.452243	0.00101147
	USP53	sp|Q70EK8|UBP53_HUMAN	-0.19794	0.2818	-0.209466	0.131953	-0.143783	0.233565
	NA	cu|MYO15B_R889W|snp	0.0353118	0.861273	-0.209212	0.0598277	-0.507681	0.000335849
	SCD	sp|O00767|ACOD_HUMAN	-0.180016	0.259943	-0.209191	0.0907017	-0.58016	0.000322708
	HYPK	sp|Q9NX55|HYPK_HUMAN	-0.0868096	0.298288	-0.209113	0.00581899	-0.40249	5.35149e-05
	NME2	sp|P22392-2|NDKB_HUMAN	-0.0702307	0.583112	-0.208886	0.0285602	-0.385223	0.000550648
	RPL14	sp|P50914|RL14_HUMAN	0.0278944	0.884638	-0.20888	0.0426017	-0.362463	0.00142534
	PPP2R5E	sp|Q16537|2A5E_HUMAN	-0.182124	0.0828502	-0.208747	0.0176341	-0.153008	0.0374376
	LARP1	sp|Q6PKG0-3|LARP1_HUMAN	-0.0647847	0.292417	-0.20857	0.0012177	-0.317243	3.71453e-05
	KIF16B	sp|Q96L93-5|KI16B_HUMAN	-0.120669	0.239269	-0.208554	0.0166051	-0.202543	0.00992849
	RASA1	sp|P20936|RASA1_HUMAN	-0.114036	0.405051	-0.208399	0.0473526	-0.204407	0.0299552
	NA	tr|B3KUH3|B3KUH3_HUMAN	-0.0510036	0.791411	-0.208378	0.0740936	-0.358965	0.00353526
	SRPK1	sp|Q96SB4|SRPK1_HUMAN	-0.119236	0.139007	-0.208365	0.00521471	-0.331512	0.000148269
	DDX60L	sp|Q5H9U9|DDX6L_HUMAN	-0.152816	0.0537277	-0.208331	0.00410656	-0.225742	0.00111513
	ZFP64	sp|Q9NTW7-4|ZF64B_HUMAN	-0.0357255	0.793261	-0.20805	0.0192422	-0.386904	0.00030774
	SLC7A6OS	sp|Q96CW6|S7A6O_HUMAN	-0.168911	0.245136	-0.208043	0.0676189	-0.294041	0.00874833
	INTS11	sp|Q5TA45|INT11_HUMAN	-0.0761675	0.349144	-0.207712	0.00491274	-0.210957	0.00199857
	MRPS35	sp|P82673|RT35_HUMAN	-0.0715647	0.719155	-0.207624	0.103527	-0.411563	0.00290211
	TCL1A	sp|P56279|TCL1A_HUMAN	-0.192022	0.556703	-0.207559	0.368713	-0.259874	0.191794
	POLRMT	sp|O00411|RPOM_HUMAN	-0.111078	0.35236	-0.207138	0.0298802	-0.348216	0.00101802
	NEU3	sp|Q9UQ49|NEUR3_HUMAN	-0.161811	0.658306	-0.207125	0.400389	-0.302615	0.153316
	NAP1L1	sp|P55209|NP1L1_HUMAN	-0.0495324	0.660157	-0.206654	0.0136779	-0.301982	0.000839821
	COX5A	sp|P20674|COX5A_HUMAN	-0.0736461	0.647669	-0.206391	0.0605054	-0.275706	0.00989394
	SLC5A6	sp|Q9Y289|SC5A6_HUMAN	-0.0729159	0.895906	-0.205947	0.480001	-0.439292	0.0826447
	ASPM	sp|Q8IZT6|ASPM_HUMAN	-0.1515	0.0425601	-0.205886	0.00298311	-0.123162	0.0187689
	TSPAN4	sp|O14817|TSN4_HUMAN	-0.293765	0.789789	-0.205853	0.774502	-0.215644	0.713641
	NEDD4L	tr|K7ERN1|K7ERN1_HUMAN	-0.110551	0.613526	-0.205763	0.162154	-0.0524783	0.692857
	CCDC59	sp|Q9P031|TAP26_HUMAN	0.01895	0.904354	-0.205678	0.0178268	-0.337841	0.000585771
	CCDC50	sp|Q8IVM0|CCD50_HUMAN	-0.124887	0.339422	-0.20566	0.0445459	-0.207002	0.0250116
	SRPK3	sp|Q9UPE1|SRPK3_HUMAN	0.0223306	0.913209	-0.205375	0.0495261	-0.322459	0.00312764
	NGDN	sp|Q8NEJ9|NGDN_HUMAN	-0.156336	0.160844	-0.205325	0.0268371	-0.435958	0.000217532
	RAD18	sp|Q9NS91|RAD18_HUMAN	-0.106482	0.160844	-0.205149	0.00438335	-0.350815	7.71642e-05
	R3HDM1	sp|Q15032|R3HD1_HUMAN	-0.0672616	0.371854	-0.204893	0.00351523	-0.140257	0.0114835
	PPIP5K1	sp|Q6PFW1|VIP1_HUMAN	-0.147777	0.0490927	-0.204871	0.00319787	-0.28553	0.000189171
	SLC35B2	sp|Q8TB61|S35B2_HUMAN	-0.222188	0.503796	-0.204524	0.397156	-0.413502	0.0552163
	VAMP8	sp|Q9BV40|VAMP8_HUMAN	-0.107651	0.285463	-0.204252	0.0162745	-0.381409	0.000240376
	NA	cu|uc031qkj.1|ucsc	-0.0256452	0.935745	-0.204228	0.163688	-0.21144	0.10515
	KIZ	sp|Q2M2Z5|KIZ_HUMAN	-0.222691	0.0300731	-0.204179	0.0131482	-0.0234671	0.721824
	NA	cu|CCNA2_122744908_32aa|ribo	-0.116769	0.0945673	-0.204156	0.00273827	-0.19245	0.00162123
	GEMIN5	sp|Q8TEQ6|GEMI5_HUMAN	-0.0682726	0.674164	-0.204137	0.0635612	-0.417779	0.00104
	TYW3	sp|Q6IPR3|TYW3_HUMAN	-0.0445459	0.898627	-0.204013	0.244356	-0.437016	0.0124964
	DDX11	sp|Q96FC9|DDX11_HUMAN	-0.168647	0.0930555	-0.203945	0.0162588	-0.183483	0.0140918
	CDK5RAP1	sp|Q96SZ6-2|CK5P1_HUMAN	-0.0827893	0.533543	-0.203875	0.0402347	-0.355243	0.00127136
	NSMCE4A	sp|Q9NXX6|NSE4A_HUMAN	-0.225059	0.0945323	-0.203857	0.0545087	-0.363702	0.00179875
	AASDHPPT	sp|Q9NRN7|ADPPT_HUMAN	-0.231986	0.0556567	-0.203598	0.0335214	-0.36536	0.000831249
	RPAP2	sp|Q8IXW5|RPAP2_HUMAN	-0.227448	0.118934	-0.203568	0.07293	-0.151443	0.121099
	ME3	sp|Q16798|MAON_HUMAN	-0.15565	0.527473	-0.203476	0.238622	-0.337225	0.0368751
	HDDC2	sp|Q7Z4H3|HDDC2_HUMAN	0.0475601	0.683334	-0.203389	0.0160991	-0.133582	0.0526156
	LARP1	sp|Q6PKG0|LARP1_HUMAN	-0.0510644	0.449929	-0.203337	0.00181856	-0.325756	4.31194e-05
	CLASP2	sp|O75122|CLAP2_HUMAN	-0.116355	0.096937	-0.203309	0.00283472	-0.192337	0.00166241
	ITGA2	sp|P17301|ITA2_HUMAN	-0.108046	0.528192	-0.203228	0.0969994	-0.160735	0.131371
	ARMCX4	sp|Q5H9R4|ARMX4_HUMAN	-0.145395	0.0806354	-0.202739	0.00675749	-0.174193	0.0069987
	TOMM6	sp|Q96B49|TOM6_HUMAN	-0.161943	0.508288	-0.202675	0.240668	-0.120898	0.42367
	ZNF839	sp|A8K0R7|ZN839_HUMAN	-0.354396	0.209807	-0.202636	0.354274	-0.0241859	0.908608
	INTS9	sp|Q9NV88|INT9_HUMAN	-0.0302752	0.739894	-0.202611	0.00406228	-0.249639	0.000522637
	KRT10	sp|P13645|K1C10_HUMAN	-0.148215	0.901266	-0.20258	0.758334	-0.319567	0.543551
	DDX21	sp|Q9NR30|DDX21_HUMAN	0.0127245	0.961601	-0.202567	0.0894163	-0.488197	0.000733333
	WDR41	sp|Q9HAD4|WDR41_HUMAN	-0.220933	0.161936	-0.202013	0.100191	-0.320516	0.00906198
	DDX47	sp|Q9H0S4|DDX47_HUMAN	-0.0844861	0.43482	-0.201986	0.0195643	-0.456016	9.50907e-05
	BCAS3	sp|Q9H6U6|BCAS3_HUMAN	-0.0939299	0.360008	-0.201851	0.0171297	-0.349135	0.00040795
	SIPA1L3	sp|O60292|SI1L3_HUMAN	-0.0580824	0.594897	-0.201746	0.0157897	-0.116882	0.0806767
	SCAF8	sp|Q9UPN6|SCAF8_HUMAN	-0.0952087	0.0930011	-0.201338	0.000926177	-0.309931	2.73192e-05
	ARHGEF39	sp|Q8N4T4|ARG39_HUMAN	-0.199411	0.479451	-0.201295	0.319501	-0.0133844	0.945725
	NA	tr|Q59EY7|Q59EY7_HUMAN	-0.0804811	0.151548	-0.200939	0.000946711	-0.293876	3.67589e-05
	ZNF566	sp|Q969W8|ZN566_HUMAN	-0.0793939	0.236573	-0.200898	0.00246896	-0.357062	3.22951e-05
	TANC2	sp|Q9HCD6|TANC2_HUMAN	-0.122306	0.166278	-0.200881	0.0103884	-0.127555	0.0416895
	LMO4	sp|P61968|LMO4_HUMAN	-0.156722	0.484113	-0.20056	0.207747	-0.2486	0.0838029
	GLG1	sp|Q92896-3|GSLG1_HUMAN	-0.130349	0.719394	-0.200543	0.392354	-0.0987721	0.630019
	GLG1	sp|Q92896|GSLG1_HUMAN	-0.130349	0.719394	-0.200543	0.392354	-0.0987721	0.630019
	TTC5	sp|Q8N0Z6|TTC5_HUMAN	-0.118802	0.247584	-0.20048	0.0199944	-0.267926	0.00223432
	YTHDC2	sp|Q9H6S0|YTDC2_HUMAN	-0.131127	0.786292	-0.200292	0.499631	-0.211168	0.395033
	RAN	sp|P62826|RAN_HUMAN	0.0529531	0.804499	-0.200208	0.110618	-0.221232	0.0513793
	RRM1	sp|P23921|RIR1_HUMAN	-0.10476	0.461201	-0.200198	0.0586543	-0.389311	0.00121662
	PINX1	sp|Q96BK5|PINX1_HUMAN	-0.0218299	0.851839	-0.200129	0.00752167	-0.351641	0.000127118
	NA	cu|PYGL_I772L|snp	-0.00224892	0.987896	-0.200023	0.00759186	-0.171077	0.0080845
	CDC123	sp|O75794|CD123_HUMAN	-0.200432	0.0299972	-0.199684	0.00873249	-0.239621	0.001517
	C9orf40	sp|Q8IXQ3|CI040_HUMAN	-0.00145038	0.992727	-0.199672	0.0106683	-0.341577	0.000232699
	PRKCA	sp|P17252|KPCA_HUMAN	-0.161252	0.441838	-0.199512	0.185314	-0.309309	0.0299595
	TRAM2	sp|Q15035|TRAM2_HUMAN	0.0164765	0.963933	-0.199467	0.221383	-0.129457	0.364094
	BCKDHB	sp|P21953|ODBB_HUMAN	-0.155768	0.688726	-0.199449	0.440015	-0.415165	0.0671448
	NA	tr|Q59EK0|Q59EK0_HUMAN	-0.241356	0.236573	-0.199243	0.195207	-0.264651	0.0600506
	RIPOR2	sp|Q9Y4F9|RIPR2_HUMAN	-0.222739	0.443578	-0.199058	0.34776	-0.111942	0.54483
	PRKCQ	sp|Q04759|KPCT_HUMAN	-0.166083	0.170398	-0.198913	0.0429632	-0.275317	0.00500521
	IQGAP2	sp|Q13576|IQGA2_HUMAN	-0.144234	0.0657109	-0.198826	0.00524507	-0.258217	0.000521186
	SCAPER	sp|Q9BY12|SCAPE_HUMAN	-0.16456	0.0726063	-0.198614	0.0115716	-0.113857	0.0663908
	ENSA	tr|Q5T5H1|Q5T5H1_HUMAN	-0.0333892	0.839744	-0.198507	0.0394516	-0.147047	0.0723806
	ZMYM4	sp|Q5VZL5|ZMYM4_HUMAN	-0.119386	0.0609209	-0.198378	0.00175258	-0.245218	0.000197231
	HYPK	sp|Q9NX55-3|HYPK_HUMAN	-0.0857484	0.323352	-0.198178	0.00881949	-0.392537	7.41208e-05
	MRPS36	sp|P82909|RT36_HUMAN	0.284825	0.343153	-0.198003	0.382478	-0.140276	0.470393
	NA	cu|LINC00707_6879941_104aa|ribo	-0.143388	0.0650128	-0.197994	0.00516723	-0.261627	0.000455526
	FRY	sp|Q5TBA9|FRY_HUMAN	-0.104365	0.569822	-0.197958	0.122718	-0.13164	0.235976
	RASSF3	sp|Q86WH2|RASF3_HUMAN	-0.148438	0.537435	-0.197907	0.23943	0.261561	0.0842936
	MCTP2	sp|Q6DN12-4|MCTP2_HUMAN	-0.213794	0.777933	-0.197664	0.689937	-0.137576	0.73881
	EPOP	sp|A6NHQ4|EPOP_HUMAN	-0.217082	0.331558	-0.197656	0.230769	-0.0516881	0.732467
	DDX11	sp|Q96FC9-2|DDX11_HUMAN	-0.167693	0.133116	-0.197515	0.0306454	-0.175844	0.0282533
	USP42	sp|Q9H9J4|UBP42_HUMAN	-0.0633864	0.719394	-0.196971	0.0843976	-0.369548	0.00271501
	VWA3B	sp|Q502W6|VWA3B_HUMAN	0.51048	0.302006	-0.196841	0.621056	-0.476675	0.145733
	TRAPPC9	sp|Q96Q05-3|TPPC9_HUMAN	-0.164669	0.0632578	-0.196806	0.0101334	-0.126882	0.0384177
	TRAPPC9	sp|Q96Q05|TPPC9_HUMAN	-0.164669	0.0632578	-0.196806	0.0101334	-0.126882	0.0384177
	ODC1	sp|P11926|DCOR_HUMAN	-0.125811	0.424174	-0.196599	0.0913944	-0.00568231	0.959553
	FUT8	sp|Q9BYC5|FUT8_HUMAN	-0.0952224	0.703696	-0.196425	0.215636	-0.00726861	0.963059
	RIOX2	sp|Q8IUF8|RIOX2_HUMAN	-0.0900239	0.485841	-0.196105	0.0445459	-0.356666	0.00114691
	EIF4A1	sp|P60842|IF4A1_HUMAN	-0.0418009	0.787067	-0.19602	0.0428621	-0.226278	0.0127252
	PEX10	sp|O60683|PEX10_HUMAN	-0.0724232	0.470825	-0.19567	0.0153518	-0.127685	0.0517314
	DOCK9	sp|Q9BZ29|DOCK9_HUMAN	0.0242473	0.960236	-0.195579	0.365204	-0.166426	0.367704
	RIOK1	sp|Q9BRS2|RIOK1_HUMAN	-0.0878707	0.193884	-0.195484	0.00300084	-0.357052	3.38703e-05
	ALG13	sp|Q9NP73|ALG13_HUMAN	0.109877	0.792531	-0.195246	0.441218	-0.213061	0.318084
	INTS13	sp|Q9NVM9|INT13_HUMAN	-0.114508	0.0516321	-0.195161	0.00117808	-0.278799	5.12062e-05
	COMMD6	sp|Q7Z4G1|COMD6_HUMAN	-0.0883324	0.499714	-0.195157	0.0467911	-0.268956	0.00580285
	SCAMP1	sp|O15126|SCAM1_HUMAN	-0.10325	0.0658028	-0.194926	0.00100546	-0.380621	7.26957e-06
	RIMBP2	sp|O15034|RIMB2_HUMAN	-0.0377244	0.846905	-0.194256	0.0752269	-0.12524	0.179025
	NA	cu|KIR2DS4_M1V|snp	-0.150182	0.316733	-0.194192	0.0891104	-0.401563	0.00178209
	PDCD2L	sp|Q9BRP1|PDD2L_HUMAN	-0.072281	0.731369	-0.193714	0.141719	-0.528404	0.000918395
	COMMD1	sp|Q8N668|COMD1_HUMAN	-0.283035	0.0910876	-0.193579	0.126683	-0.335921	0.00884268
	CLCN3	sp|P51790|CLCN3_HUMAN	-0.0786689	0.829665	-0.193528	0.349159	-0.130467	0.464491
	ANKIB1	sp|Q9P2G1|AKIB1_HUMAN	-0.146095	0.0478659	-0.193127	0.00396903	-0.143103	0.00876021
	SCML2	sp|Q9UQR0|SCML2_HUMAN	-0.0370966	0.74904	-0.193057	0.0159797	-0.265658	0.001443
	ZNF605	sp|Q86T29|ZN605_HUMAN	0.0043746	0.985735	-0.192642	0.0728766	-0.278862	0.00870528
	TRUB1	sp|Q8WWH5|TRUB1_HUMAN	-0.122402	0.499445	-0.192545	0.13665	-0.310307	0.0145078
	POLR1D	sp|P0DPB5|RPC22_HUMAN	-0.0126121	0.959321	-0.192529	0.0827455	-0.474053	0.000551388
	HGSNAT	sp|Q68CP4|HGNAT_HUMAN	-0.0842466	0.680024	-0.192247	0.147804	-0.226806	0.0600506
	CSPG4	sp|Q6UVK1|CSPG4_HUMAN	-0.0240469	0.921148	-0.192156	0.107103	-0.145361	0.160068
	PABPC3	sp|Q9H361|PABP3_HUMAN	-0.179776	0.0266027	-0.191962	0.00535163	-0.282304	0.000250568
	MBLAC2	sp|Q68D91|MBLC2_HUMAN	-0.213616	0.0169501	-0.191936	0.00765952	-0.386847	5.53352e-05
	HDDC3	sp|Q8N4P3|MESH1_HUMAN	0.0381695	0.940802	-0.191873	0.417629	-0.454382	0.0349437
	DDX31	sp|Q9H8H2|DDX31_HUMAN	0.0105523	0.951127	-0.191764	0.0242107	-0.375078	0.00030774
	ITGB5	sp|P18084|ITB5_HUMAN	-0.113492	0.895566	-0.191371	0.687887	-0.129255	0.745479
	LAS1L	sp|Q9Y4W2|LAS1L_HUMAN	-0.0618603	0.444158	-0.191279	0.0062931	-0.216651	0.00143033
	POLR2K	sp|P53803|RPAB4_HUMAN	-0.130171	0.538054	-0.190944	0.195593	-0.286508	0.0378438
	ALG14	sp|Q96F25|ALG14_HUMAN	0.0293742	0.947446	-0.190932	0.353862	0.00613263	0.975111
	CCDC46	tr|A2RRR7|A2RRR7_HUMAN	-0.0239432	0.944284	-0.19092	0.211101	-0.213077	0.117493
	BIRC6	sp|Q9NR09|BIRC6_HUMAN	-0.174204	0.0335528	-0.190552	0.00655901	-0.126531	0.023518
	NOL10	sp|Q9BSC4|NOL10_HUMAN	-0.141115	0.419018	-0.190422	0.134755	-0.32826	0.010177
	GTPBP10	sp|A4D1E9|GTPBA_HUMAN	-0.053925	0.824792	-0.190399	0.164285	-0.346086	0.0114721
	CDC25A	sp|P30304-2|MPIP1_HUMAN	-0.0707392	0.756544	-0.190336	0.172154	-0.0744559	0.546504
	NCBP2AS2	sp|Q69YL0|NCAS2_HUMAN	-0.266534	0.306087	-0.190283	0.333594	-0.30924	0.0780643
	DUT	sp|P33316|DUT_HUMAN	-0.0367962	0.840661	-0.190079	0.0664246	-0.347879	0.00211055
	BEND3	sp|Q5T5X7|BEND3_HUMAN	-0.0239449	0.855968	-0.190046	0.016073	-0.320381	0.000435364
	RAI14	sp|Q9P0K7|RAI14_HUMAN	-0.0716723	0.616418	-0.189943	0.0575783	-0.138501	0.10515
	PYURF	sp|Q96I23|PREY_HUMAN	-0.0903938	0.703383	-0.18993	0.206177	-0.318622	0.0265454
	ZC3H7A	sp|Q8IWR0|Z3H7A_HUMAN	-0.12264	0.0950053	-0.189787	0.00515979	-0.362293	4.95206e-05
	COQ5	sp|Q5HYK3|COQ5_HUMAN	-0.154221	0.508075	-0.189778	0.248412	-0.152754	0.286307
	DCAF12	sp|Q5T6F0|DCA12_HUMAN	-0.0918306	0.540215	-0.18967	0.0793191	-0.257962	0.0134528
	NA	cu|IFITM3_H3Q|snp	-0.144744	0.389382	-0.18942	0.126	-0.216891	0.0540853
	PTAR1	sp|Q7Z6K3|PTAR1_HUMAN	-0.0967893	0.345423	-0.189319	0.0230863	-0.0747799	0.258028
	DHX32	sp|Q7L7V1|DHX32_HUMAN	-0.23017	0.650981	-0.18925	0.594588	-0.376861	0.198223
	ZNF91	sp|Q05481|ZNF91_HUMAN	-0.0106672	0.94598	-0.188686	0.01945	-0.161705	0.0211551
	PODXL	sp|O00592|PODXL_HUMAN	-0.0520361	0.892241	-0.188467	0.330671	-0.3509	0.0470996
	RFX7	sp|Q2KHR2|RFX7_HUMAN	-0.102401	0.42207	-0.188258	0.0518951	-0.235063	0.0112998
	DENND1A	sp|Q8TEH3|DEN1A_HUMAN	-0.157493	0.248356	-0.187969	0.077315	-0.282422	0.00781589
	ERC1	sp|Q8IUD2|RB6I2_HUMAN	-0.10796	0.323293	-0.187737	0.0318333	-0.133627	0.0692685
	CEP70	sp|Q8NHQ1|CEP70_HUMAN	-0.203322	0.150973	-0.187531	0.0880742	-0.120129	0.202378
	PREP	sp|P48147|PPCE_HUMAN	-0.0745228	0.619934	-0.187396	0.0714236	-0.246271	0.0136341
	FKBP2	sp|P26885|FKBP2_HUMAN	0.0988332	0.736138	-0.187304	0.304733	-0.117774	0.458509
	KLHDC2	sp|Q9Y2U9|KLDC2_HUMAN	-0.0304526	0.907367	-0.187105	0.150034	-0.212531	0.0702624
	NA	tr|B7Z5V0|B7Z5V0_HUMAN	-0.0650658	0.771045	-0.187035	0.165043	-0.232077	0.0587729
	PAICS	sp|P22234|PUR6_HUMAN	-0.108539	0.306853	-0.186968	0.0298802	-0.307964	0.0011311
	DHODH	sp|Q02127|PYRD_HUMAN	-0.0992782	0.409943	-0.186882	0.0438824	-0.226185	0.0103482
	COCH	sp|O43405|COCH_HUMAN	-0.195161	0.376268	-0.186756	0.248243	-0.13229	0.34797
	PABPC4	sp|Q13310-2|PABP4_HUMAN	-0.209624	0.0300363	-0.186621	0.0148786	-0.275267	0.000879284
	RPF2	sp|Q9H7B2|RPF2_HUMAN	-0.0209299	0.895052	-0.186568	0.0293352	-0.205378	0.0100247
	HMX2	sp|A2RU54|HMX2_HUMAN	0.451614	0.455639	-0.186526	0.69323	-0.334534	0.375392
	CCDC122	sp|Q5T0U0|CC122_HUMAN	-0.492562	0.224693	-0.186493	0.566317	-0.283986	0.288296
	MCCC2	sp|Q9HCC0|MCCB_HUMAN	-0.151469	0.0527726	-0.186241	0.00668173	-0.179047	0.00377835
	TCEAL8	sp|Q8IYN2|TCAL8_HUMAN	-0.143155	0.489015	-0.186046	0.205674	-0.330863	0.020425
	ATPAF1	sp|Q5TC12|ATPF1_HUMAN	-0.216213	0.298979	-0.186025	0.231345	-0.120518	0.375017
	ABCE1	sp|P61221|ABCE1_HUMAN	-0.15765	0.247305	-0.185946	0.0790357	-0.2731	0.00910463
	WDR46	sp|O15213|WDR46_HUMAN	-0.0121244	0.923218	-0.185841	0.00873249	-0.336954	0.000125985
	PEX7	sp|O00628|PEX7_HUMAN	-0.161108	0.522212	-0.185556	0.295797	-0.12197	0.429455
	FHL1	sp|Q13642|FHL1_HUMAN	-0.0714018	0.744197	-0.185405	0.170666	-0.231646	0.0604657
	UTP20	sp|O75691|UTP20_HUMAN	-0.0979417	0.151015	-0.185349	0.0041853	-0.360674	3.38703e-05
	ARMC6	sp|Q6NXE6|ARMC6_HUMAN	-0.0393597	0.848663	-0.185216	0.102985	-0.153416	0.121543
	ZCCHC7	sp|Q8N3Z6|ZCHC7_HUMAN	-0.0275512	0.842728	-0.185109	0.0257803	-0.147727	0.0372224
	GNB1L	sp|Q9BYB4|GNB1L_HUMAN	-0.121888	0.365908	-0.1851	0.0713303	-0.378586	0.00126561
	NA	cu|ARMC3_R184Q|snp	-0.145901	0.797931	-0.184676	0.604297	-0.0356787	0.912378
	NUP35	sp|Q8NFH5|NUP35_HUMAN	-0.0974265	0.139994	-0.184661	0.00353635	-0.257389	0.000209399
	ZNF550	sp|Q7Z398|ZN550_HUMAN	-0.0549915	0.659543	-0.184564	0.0351185	-0.26852	0.00289001
	ALG8	sp|Q9BVK2|ALG8_HUMAN	-0.439188	0.130341	-0.184561	0.414187	-0.164172	0.390915
	QRSL1	sp|Q9H0R6|GATA_HUMAN	-0.106987	0.437727	-0.184529	0.0715746	-0.219618	0.0215958
	EIPR1	sp|Q53HC9|EIPR1_HUMAN	-0.104615	0.195694	-0.184424	0.00991149	-0.179897	0.00541849
	NBN	sp|O60934|NBN_HUMAN	-0.105008	0.0517965	-0.184192	0.000991884	-0.212994	0.000154102
	ARHGAP18	sp|Q8N392|RHG18_HUMAN	-0.148672	0.0539631	-0.184182	0.00668972	-0.11813	0.0279082
	SLC35F5	sp|Q8WV83|S35F5_HUMAN	0.00310467	0.988899	-0.184138	0.0756293	-0.117467	0.184065
	LAMTOR5	sp|O43504|LTOR5_HUMAN	-0.102497	0.344946	-0.184055	0.0329369	-0.270216	0.00250245
	NDUFA13	sp|Q9P0J0|NDUAD_HUMAN	-0.0365187	0.906045	-0.18401	0.224261	0.0957884	0.471931
	BAIAP2L2	sp|Q6UXY1|BI2L2_HUMAN	-0.163301	0.847295	-0.183991	0.714749	-0.359926	0.369204
	PIGW	sp|Q7Z7B1|PIGW_HUMAN	-0.0650274	0.474985	-0.183871	0.0127957	-0.37849	9.48643e-05
	NDOR1	sp|Q9UHB4|NDOR1_HUMAN	-0.235617	0.287077	-0.183661	0.271283	-0.0299484	0.849007
	GALNT2	sp|Q10471|GALT2_HUMAN	-0.0522402	0.397373	-0.183554	0.00210314	-0.0915142	0.0310597
	NMD3	sp|Q96D46|NMD3_HUMAN	-0.148687	0.0768082	-0.183516	0.0114147	-0.23684	0.0013573
	CNOT2	sp|Q9NZN8|CNOT2_HUMAN	-0.0568103	0.486334	-0.183382	0.00783244	-0.219223	0.00136103
	MPP5	sp|Q8N3R9|MPP5_HUMAN	-0.0671188	0.636816	-0.183316	0.0614238	-0.324383	0.00224326
	CEP162	sp|Q5TB80|CE162_HUMAN	-0.187789	0.0815439	-0.183203	0.0346674	-0.016664	0.826039
	RB1	tr|A0A2R8Y743|A0A2R8Y743_HUMAN	-0.0197509	0.791411	-0.182932	0.00185264	-0.216451	0.00026936
	GSK3B	sp|P49841|GSK3B_HUMAN	-0.213471	0.359297	-0.182868	0.288585	-0.0534971	0.732774
	PLD1	sp|Q13393|PLD1_HUMAN	-0.0735661	0.93078	-0.182761	0.669688	-0.0729784	0.844063
	MPDZ	sp|O75970|MPDZ_HUMAN	-0.0921133	0.355061	-0.182729	0.0232715	-0.226148	0.00409388
	NA	cu|PABPC1_T115M|snp	-0.169854	0.0253555	-0.182698	0.00493964	-0.257827	0.000289131
	PABPC4	sp|Q13310|PABP4_HUMAN	-0.213877	0.031768	-0.182692	0.0192327	-0.259485	0.00152769
	RPS15	sp|P62841|RS15_HUMAN	-0.0384722	0.66339	-0.182611	0.00782046	-0.310483	0.000162222
	EIF4B	tr|F8VP89|F8VP89_HUMAN	-0.0940303	0.167439	-0.182534	0.00462643	-0.344173	4.69299e-05
	STIM2	sp|Q9P246-2|STIM2_HUMAN	-0.0514376	0.617473	-0.182507	0.017821	-0.049172	0.414908
	USP45	sp|Q70EL2|UBP45_HUMAN	-0.237534	0.0170764	-0.182425	0.0164017	-0.362323	0.000165873
	TMEM141	sp|Q96I45|TM141_HUMAN	-0.0407583	0.85033	-0.18229	0.121789	-0.22585	0.0380746
	KLHL8	sp|Q9P2G9|KLHL8_HUMAN	-0.0916289	0.553857	-0.182236	0.0967795	-0.204127	0.0413087
	NFKBIA	sp|P25963|IKBA_HUMAN	-0.242052	0.07509	-0.182236	0.0808484	-0.259001	0.0111448
	HMX3	sp|A6NHT5|HMX3_HUMAN	0.18973	0.575797	-0.182155	0.44958	-0.256397	0.210016
	ZNF383	sp|Q8NA42|ZN383_HUMAN	-0.13173	0.557966	-0.181872	0.243898	-0.185122	0.178062
	WDR3	sp|Q9UNX4|WDR3_HUMAN	-0.108981	0.154044	-0.181548	0.00819266	-0.311766	0.00016309
	ASPH	sp|Q12797|ASPH_HUMAN	-0.139843	0.441794	-0.181442	0.165917	-0.36955	0.00653215
	DOCK7	sp|Q96N67|DOCK7_HUMAN	-0.122867	0.192032	-0.181439	0.0215689	-0.128629	0.0504018
	ALKBH8	sp|Q96BT7|ALKB8_HUMAN	-0.14349	0.0913255	-0.181336	0.012835	-0.206655	0.00315929
	MLH1	sp|P40692|MLH1_HUMAN	-0.152818	0.0536871	-0.181144	0.00813242	-0.200352	0.00218781
	ALKBH2	sp|Q6NS38|ALKB2_HUMAN	0.0922797	0.861273	-0.180998	0.536759	-0.534392	0.0395349
	DOCK7	sp|Q96N67-2|DOCK7_HUMAN	-0.120912	0.194118	-0.18051	0.020854	-0.129766	0.0465223
	VRK1	tr|H0YJF7|H0YJF7_HUMAN	-0.0578382	0.9056	-0.180184	0.467607	-0.0145911	0.950189
	ZBTB11	sp|O95625|ZBT11_HUMAN	-0.109235	0.283966	-0.180171	0.0301256	-0.240468	0.00373747
	CAPRIN1	sp|Q14444|CAPR1_HUMAN	-0.0771572	0.275917	-0.179981	0.00550577	-0.232173	0.000571335
	GRAMD1A	sp|Q96CP6|ASTRA_HUMAN	-0.0586004	0.703648	-0.179972	0.074595	-0.298349	0.00439631
	GAB1	sp|Q13480-2|GAB1_HUMAN	-0.0633607	0.934729	-0.179962	0.639861	-0.21895	0.482849
	TXNDC5	sp|Q8NBS9|TXND5_HUMAN	-0.0972403	0.0816105	-0.179863	0.00159692	-0.334972	1.55446e-05
	PROM1	sp|O43490|PROM1_HUMAN	-0.096118	0.451012	-0.179657	0.0595015	-0.0310262	0.709226
	DAAM2	sp|Q86T65|DAAM2_HUMAN	-0.0787177	0.62514	-0.179642	0.101415	-0.156631	0.103517
	OXCT1	sp|P55809|SCOT1_HUMAN	0.0987582	0.708033	-0.179406	0.287079	-0.190154	0.196236
	DLG1	tr|A0A590UK31|A0A590UK31_HUMAN	0.0145801	0.870426	-0.179406	0.002831	-0.161326	0.00216563
	STAT1	sp|P42224|STAT1_HUMAN	0.0479495	0.824504	-0.179282	0.141458	-0.0889959	0.399622
	ATP8B4	sp|Q8TF62|AT8B4_HUMAN	-0.0933799	0.877006	-0.179161	0.58381	-0.164292	0.547174
	MTERF3	sp|Q96E29|MTEF3_HUMAN	-0.111809	0.248846	-0.178788	0.0259655	-0.19148	0.00996556
	ERC1	sp|Q8IUD2-5|RB6I2_HUMAN	-0.100091	0.365484	-0.178666	0.0397493	-0.129033	0.0791383
	RBAK	sp|Q9NYW8|RBAK_HUMAN	0.0771618	0.669297	-0.178388	0.133308	-0.213097	0.0497075
	CYB5R4	sp|Q7L1T6|NB5R4_HUMAN	-0.121297	0.0645984	-0.178326	0.00372839	-0.0979161	0.0327738
	ABCF2	sp|Q9UG63|ABCF2_HUMAN	-0.0873737	0.471182	-0.178315	0.0494142	-0.345104	0.000959326
	NA	tr|Q8TCI4|Q8TCI4_HUMAN	0.0437383	0.914386	-0.178225	0.376597	-0.133708	0.439291
	EEF1A1	sp|P68104|EF1A1_HUMAN	-0.0959264	0.450091	-0.178104	0.0606282	-0.265688	0.00559589
	TBL3	sp|Q12788|TBL3_HUMAN	-0.0867949	0.440522	-0.178012	0.0393138	-0.312134	0.00117212
	RPF1	sp|Q9H9Y2|RPF1_HUMAN	0.0250505	0.934421	-0.1779	0.202089	-0.300177	0.0249818
	FAM3C	sp|Q92520|FAM3C_HUMAN	-0.128927	0.211712	-0.177775	0.0348474	-0.0720746	0.291757
	NA	cu|NKAPL_Y96C|snp	0.0334926	0.931518	-0.177754	0.33373	0.240341	0.135379
	ERCC6	sp|Q03468|ERCC6_HUMAN	-0.175156	0.0509459	-0.177727	0.0156414	0.00108216	0.986626
	NEK7	sp|Q8TDX7|NEK7_HUMAN	-0.123868	0.275673	-0.177586	0.0484621	0.0966483	0.197167
	ZNF791	sp|Q3KP31|ZN791_HUMAN	-0.0103817	0.971652	-0.177554	0.170198	-0.121868	0.28006
	COX6C	sp|P09669|COX6C_HUMAN	-0.499013	0.153924	-0.177311	0.523382	-0.171583	0.46185
	NA	tr|B4DJI1|B4DJI1_HUMAN	-0.11744	0.151015	-0.177149	0.012711	-0.29972	0.000312183
	FBXO41	sp|Q8TF61|FBX41_HUMAN	0.0269077	0.914374	-0.177121	0.145829	-0.422	0.00211337
	DOCK10	sp|Q96BY6|DOC10_HUMAN	-0.12186	0.7653	-0.176933	0.490324	0.0770876	0.732467
	RPL10	sp|P27635|RL10_HUMAN	0.0432747	0.769559	-0.176923	0.0571046	-0.273966	0.00415951
	RPL10	tr|A0A087WV22|A0A087WV22_HUMAN	0.0432747	0.769559	-0.176923	0.0571046	-0.273966	0.00415951
	LDHA	sp|P00338|LDHA_HUMAN	-0.117431	0.150973	-0.176888	0.0126823	-0.299438	0.000310731
	PARN	sp|O95453|PARN_HUMAN	-0.087359	0.522212	-0.176791	0.0733925	-0.219213	0.0185206
	CCNH	sp|P51946|CCNH_HUMAN	-0.138857	0.0289317	-0.176716	0.00242399	-0.221037	0.000260187
	RPIA	sp|P49247|RPIA_HUMAN	-0.136332	0.158663	-0.176664	0.0276771	-0.38242	0.000201336
	ZNHIT2	sp|Q9UHR6|ZNHI2_HUMAN	-0.0758066	0.45336	-0.176594	0.0257891	-0.146955	0.0315145
	MRE11	sp|P49959|MRE11_HUMAN	-0.07326	0.225705	-0.176451	0.002831	-0.249354	0.000146999
	CUEDC2	sp|Q9H467|CUED2_HUMAN	-0.105938	0.195782	-0.176348	0.0128991	-0.25643	0.000801036
	MRPS17	sp|Q9Y2R5|RT17_HUMAN	-0.142697	0.486264	-0.176229	0.226289	-0.301579	0.0293157
	NA	cu|PARP8_F578L|snp	-0.296701	0.0649522	-0.176204	0.142279	-0.312333	0.00982845
	NA	cu|ZNF79_R51G|snp	0.0165124	0.945722	-0.175728	0.110842	-0.299095	0.00751181
	MACROD1	sp|Q9BQ69|MACD1_HUMAN	-0.313316	0.416823	-0.175674	0.55117	-0.54306	0.0372684
	ADD2	sp|P35612|ADDB_HUMAN	-0.0973673	0.858894	-0.175619	0.56681	-0.322194	0.204133
	GRK2	sp|P25098|ARBK1_HUMAN	-0.127873	0.0619935	-0.175598	0.00494263	-0.223656	0.00053628
	RPUSD1	sp|Q9UJJ7|RUSD1_HUMAN	-0.208786	0.0619935	-0.175594	0.0451687	-0.209146	0.0116986
	ERICH1	sp|Q86X53|ERIC1_HUMAN	-0.1041	0.120364	-0.175526	0.00490047	-0.215025	0.000669086
	CAMSAP2	sp|Q08AD1-2|CAMP2_HUMAN	-0.0934467	0.278556	-0.175379	0.0161277	-0.234677	0.00172044
	CAMSAP2	sp|Q08AD1|CAMP2_HUMAN	-0.0934467	0.278556	-0.175379	0.0161277	-0.234677	0.00172044
	MTHFD2	sp|P13995|MTDC_HUMAN	-0.0761299	0.598351	-0.175351	0.0817144	-0.196729	0.0329191
	KANSL1	sp|Q7Z3B3|KANL1_HUMAN	-0.116609	0.248846	-0.175336	0.0334207	-0.301321	0.00105088
	PRKY	sp|O43930|PRKY_HUMAN	-0.191158	0.673803	-0.175282	0.576868	-0.358235	0.17014
	HACL1	sp|Q9UJ83|HACL1_HUMAN	-0.0227024	0.933422	-0.175277	0.164621	-0.117525	0.283754
	MKLN1	sp|Q9UL63|MKLN1_HUMAN	-0.13838	0.199984	-0.175147	0.0439742	-0.118074	0.106409
	GSTCD	sp|Q8NEC7|GSTCD_HUMAN	-0.170809	0.356815	-0.175097	0.197255	0.22805	0.0655069
	PCLAF	sp|Q15004|PAF15_HUMAN	0.0678672	0.843323	-0.174747	0.360042	-0.184043	0.260917
	ZNF557	sp|Q8N988|ZN557_HUMAN	-0.0684461	0.713391	-0.17461	0.141347	-0.250222	0.0262059
	HLX	sp|Q14774|HLX_HUMAN	-0.177425	0.264102	-0.174593	0.148008	-0.237586	0.0349329
	PTDSS1	sp|P48651|PTSS1_HUMAN	0.120199	0.620854	-0.174574	0.286144	-0.180702	0.205669
	PPHLN1	sp|Q8NEY8-5|PPHLN_HUMAN	-0.0814823	0.439331	-0.174128	0.0329369	-0.143532	0.0414484
	LDHA	sp|P00338-3|LDHA_HUMAN	-0.116211	0.153924	-0.174121	0.0134464	-0.294676	0.000335849
	ITSN1	sp|Q15811-10|ITSN1_HUMAN	-0.0993953	0.0806354	-0.174056	0.00210314	-0.342931	1.51276e-05
	NUP98	tr|H0YCR0|H0YCR0_HUMAN	-0.0995752	0.208149	-0.173953	0.0119665	-0.2373	0.00104
	ARID2	sp|Q68CP9|ARID2_HUMAN	-0.071912	0.308095	-0.173916	0.0062931	-0.144632	0.00766564
	XPO5	sp|Q9HAV4|XPO5_HUMAN	-0.136243	0.209282	-0.1736	0.0465916	-0.336284	0.000867051
	NAA10	sp|P41227-2|NAA10_HUMAN	-0.0992648	0.281769	-0.17351	0.0228291	-0.305955	0.000529976
	AGFG1	sp|P52594|AGFG1_HUMAN	-0.136992	0.022781	-0.173486	0.00184785	-0.348616	1.19311e-05
	NA	cu|uc010bfn.3|ucsc	-0.0844159	0.539825	-0.173134	0.0807533	-0.227198	0.01629
	COX7A2	sp|P14406|CX7A2_HUMAN	-0.080584	0.938807	-0.17312	0.740718	-0.249933	0.551543
	PRPF18	sp|Q99633|PRP18_HUMAN	-0.131541	0.232317	-0.172886	0.0486921	-0.348134	0.000741954
	SLCO4A1	sp|Q96BD0|SO4A1_HUMAN	-0.171157	0.237676	-0.172874	0.118803	-0.26184	0.0153078
	STIM2	sp|Q9P246|STIM2_HUMAN	-0.0409239	0.683184	-0.172742	0.0169775	-0.0486978	0.387507
	FNIP1	sp|Q8TF40|FNIP1_HUMAN	-0.0892588	0.38581	-0.172729	0.0331664	-0.0161379	0.818903
	PIGB	sp|Q92521|PIGB_HUMAN	-0.145372	0.517564	-0.172703	0.275238	-0.316638	0.0328066
	STX10	sp|O60499|STX10_HUMAN	-0.237705	0.565791	-0.172646	0.570196	-0.492468	0.0602343
	CTU2	sp|Q2VPK5|CTU2_HUMAN	-0.0567356	0.665968	-0.172424	0.0552875	-0.271886	0.00360194
	NAA10	sp|P41227|NAA10_HUMAN	-0.102628	0.12457	-0.172375	0.0052207	-0.330438	4.94271e-05
	RPS15A	sp|P62244|RS15A_HUMAN	-0.16114	0.428873	-0.172159	0.241882	-0.221362	0.0931849
	MYBBP1A	sp|Q9BQG0-2|MBB1A_HUMAN	-0.0722281	0.378763	-0.172086	0.0125327	-0.394237	4.94271e-05
	ARID1B	tr|A0A3F2YNW7|A0A3F2YNW7_HUMAN	-0.103354	0.644612	-0.172048	0.242213	-0.0418938	0.757265
	ATP8B2	sp|P98198|AT8B2_HUMAN	-0.0547759	0.917329	-0.171907	0.519426	-0.11676	0.609483
	MAPRE2	sp|Q15555-3|MARE2_HUMAN	0.113123	0.527473	-0.171801	0.171642	-0.179624	0.108559
	MAPRE2	sp|Q15555|MARE2_HUMAN	0.113123	0.527473	-0.171801	0.171642	-0.179624	0.108559
	RLIM	sp|Q9NVW2|RNF12_HUMAN	-0.0446257	0.416639	-0.171691	0.00154397	-0.222503	0.000125585
	DOCK2	sp|Q92608|DOCK2_HUMAN	-0.131461	0.181509	-0.171653	0.0333927	-0.156565	0.0279334
	ZNF692	sp|Q9BU19|ZN692_HUMAN	-0.098293	0.160877	-0.171432	0.00721692	-0.306077	0.000110321
	MYBBP1A	sp|Q9BQG0|MBB1A_HUMAN	-0.0726452	0.3765	-0.171306	0.0128087	-0.393781	4.99257e-05
	ZNF658	sp|Q5TYW1|ZN658_HUMAN	0.00543874	0.990491	-0.1709	0.431879	-0.178554	0.330034
	METTL1	sp|Q9UBP6|TRMB_HUMAN	-0.0415574	0.736567	-0.170884	0.0365341	-0.316256	0.000784542
	NA	tr|B4E365|B4E365_HUMAN	-0.070728	0.580944	-0.170805	0.0617021	-0.296186	0.00251754
	N4BP2L2	sp|Q92802-2|N42L2_HUMAN	-0.0843508	0.449824	-0.170779	0.044321	-0.0650667	0.351296
	KDM5C	sp|P41229|KDM5C_HUMAN	-0.0827184	0.549371	-0.170759	0.0838642	-0.249548	0.010196
	RPL26	sp|P61254|RL26_HUMAN	-0.00756288	0.972857	-0.170417	0.0943891	-0.363067	0.00168091
	FBXO25	sp|Q8TCJ0|FBX25_HUMAN	-0.200746	0.270989	-0.170372	0.213376	-0.124623	0.298013
	ATG7	sp|O95352|ATG7_HUMAN	-0.109076	0.0768082	-0.170155	0.00356765	-0.131828	0.00617781
	NA	tr|B7Z615|B7Z615_HUMAN	-0.0739058	0.557966	-0.170098	0.0617124	-0.1258	0.107078
	RPL26L1	sp|Q9UNX3|RL26L_HUMAN	-0.0269379	0.922872	-0.169855	0.200554	-0.38837	0.00558936
	NR3C1	sp|P04150|GCR_HUMAN	-0.0375654	0.941956	-0.169765	0.482117	-0.229319	0.258608
	DNAAF5	sp|Q86Y56|DAAF5_HUMAN	-0.0787055	0.585381	-0.169754	0.0928338	-0.391536	0.00102057
	SMARCB1	sp|Q12824|SNF5_HUMAN	-0.0242887	0.914386	-0.169744	0.12437	-0.0873902	0.359857
	NAA50	sp|Q9GZZ1|NAA50_HUMAN	-0.0837888	0.397373	-0.169627	0.030125	-0.163906	0.0191991
	ZNF117	sp|Q03924|ZN117_HUMAN	0.0502993	0.670121	-0.16946	0.0393294	-0.265297	0.00224326
	STARD7	sp|Q9NQZ5|STAR7_HUMAN	-0.154858	0.0337176	-0.169326	0.00668173	-0.364979	3.2668e-05
	PRR3	sp|P79522|PRR3_HUMAN	0.0737703	0.940822	-0.169191	0.728697	-0.226558	0.565657
	HOXA10	sp|P31260|HXA10_HUMAN	0.211333	0.444408	-0.169143	0.406408	0.0382127	0.838578
	HOXD10	sp|P28358|HXD10_HUMAN	0.211333	0.444408	-0.169143	0.406408	0.0382127	0.838578
	TTC16	sp|Q8NEE8|TTC16_HUMAN	-0.0880293	0.812612	-0.169107	0.441218	-0.0665564	0.732028
	EIF4EBP1	sp|Q13541|4EBP1_HUMAN	0.0324607	0.893429	-0.169071	0.162495	-0.325529	0.00838816
	FLJ00085	tr|Q9H7J4|Q9H7J4_HUMAN	-0.135267	0.166278	-0.168912	0.0348019	-0.291333	0.00108887
	YBX3	sp|P16989-2|YBOX3_HUMAN	-0.0483051	0.691347	-0.168836	0.0417323	-0.245592	0.00366087
	PRDM15	sp|P57071|PRD15_HUMAN	-0.0789259	0.275515	-0.16842	0.00861394	-0.181142	0.00268264
	PIGO	sp|Q8TEQ8|PIGO_HUMAN	-0.115264	0.387744	-0.168404	0.0912111	-0.337412	0.00218968
	EEA1	sp|Q15075|EEA1_HUMAN	-0.0659683	0.739568	-0.168356	0.170143	-0.0912153	0.39373
	NDUFAF4	sp|Q9P032|NDUF4_HUMAN	-0.10012	0.540256	-0.168306	0.144104	-0.295709	0.0104928
	TRPC4AP	sp|Q8TEL6|TP4AP_HUMAN	-0.0801537	0.511692	-0.16824	0.0605977	-0.222376	0.0104343
	NA	tr|H0YIV9|H0YIV9_HUMAN	-0.169427	0.537194	-0.168132	0.393368	-0.133973	0.42503
	TRMT13	sp|Q9NUP7|TRM13_HUMAN	-0.21015	0.0509076	-0.167948	0.0432243	-0.216111	0.00742751
	TICRR	sp|Q7Z2Z1|TICRR_HUMAN	-0.0652392	0.652134	-0.167917	0.0847638	-0.126227	0.133886
	BMP2K	sp|Q9NSY1|BMP2K_HUMAN	-0.0990691	0.192032	-0.167839	0.0115668	-0.145268	0.0118205
	PICALM	sp|Q13492|PICAL_HUMAN	-0.111078	0.304114	-0.167832	0.0486977	-0.150699	0.0441445
	NR3C1	sp|P04150-11|GCR_HUMAN	-0.0250753	0.961602	-0.167756	0.482117	-0.217929	0.277196
	GAB1	sp|Q13480|GAB1_HUMAN	-0.0766059	0.926828	-0.167692	0.697445	-0.224832	0.518946
	TRIM34	sp|Q9BYJ4|TRI34_HUMAN	-0.173082	0.244501	-0.167542	0.138415	0.0032831	0.975788
	PEX3	sp|P56589|PEX3_HUMAN	-0.0466244	0.687652	-0.167454	0.0358531	-0.265588	0.00185571
	AGTPBP1	sp|Q9UPW5|CBPC1_HUMAN	-0.106107	0.187223	-0.167407	0.0154151	-0.168962	0.00742639
	TBRG4	sp|Q969Z0|FAKD4_HUMAN	-0.0342919	0.851435	-0.166951	0.0968046	-0.340853	0.00220434
	EIF2A	sp|Q9BY44|EIF2A_HUMAN	-0.182383	0.0911098	-0.166893	0.0501332	-0.31989	0.0010389
	LYAR	sp|Q9NX58|LYAR_HUMAN	0.0386037	0.810375	-0.166843	0.0788943	-0.309758	0.00255918
	RPS17	sp|P08708|RS17_HUMAN	-0.0148627	0.896012	-0.16684	0.0116796	-0.268373	0.000375998
	RPS10P5	sp|Q9NQ39|RS10L_HUMAN	-0.00933367	0.945722	-0.166834	0.0164485	-0.239633	0.0011517
	SRP54	sp|P61011|SRP54_HUMAN	-0.110056	0.138163	-0.166587	0.0104972	-0.374656	4.45478e-05
	CDK17	sp|Q00537|CDK17_HUMAN	-0.0794202	0.451472	-0.166563	0.0392404	0.0547638	0.406621
	YBX3	sp|P16989|YBOX3_HUMAN	-0.0462532	0.695367	-0.166561	0.0387926	-0.224621	0.00498003
	ARID1B	sp|Q8NFD5|ARI1B_HUMAN	-0.098645	0.664332	-0.166546	0.264809	-0.0375579	0.784534
	PPHLN1	sp|Q8NEY8-2|PPHLN_HUMAN	-0.100725	0.113987	-0.166476	0.00490042	-0.163094	0.00240038
	IFRD2	sp|Q12894|IFRD2_HUMAN	-0.00389707	0.9939	-0.166421	0.459295	-0.308612	0.11087
	NDUFA6	sp|P56556|NDUA6_HUMAN	-0.0187576	0.964306	-0.166399	0.393368	-0.141693	0.392564
	ATP5MPL	sp|P56378|ATP68_HUMAN	-0.281346	0.0418773	-0.166364	0.101116	-0.209648	0.0270225
	TMEM237	sp|Q96Q45|TM237_HUMAN	-0.0556333	0.824504	-0.166345	0.236076	-0.229345	0.07195
	IFT172	sp|Q9UG01|IF172_HUMAN	-0.203761	0.0636559	-0.166305	0.0516281	-0.150401	0.0457904
	INAFM2	sp|P0DMQ5|INAM2_HUMAN	-0.259482	0.496026	-0.166262	0.561821	-0.244626	0.300333
	FUBP1	sp|Q96AE4|FUBP1_HUMAN	-0.0409676	0.643945	-0.1662	0.0127041	-0.259401	0.000509689
	SMN1	sp|Q16637|SMN_HUMAN	-0.0151414	0.971275	-0.166147	0.37943	-0.570266	0.00411783
	BDP1	sp|A6H8Y1|BDP1_HUMAN	-0.0480391	0.480478	-0.16613	0.00513619	-0.189048	0.00108887
	UTP14A	sp|Q9BVJ6|UT14A_HUMAN	0.00178077	0.987555	-0.166127	0.00487503	-0.369739	1.90887e-05
	EBP	sp|Q15125|EBP_HUMAN	0.0430579	0.890419	-0.166028	0.288123	-0.198731	0.148288
	DCTPP1	sp|Q9H773|DCTP1_HUMAN	-0.155556	0.235024	-0.165795	0.100294	-0.347351	0.00204902
	SORD	sp|Q00796|DHSO_HUMAN	-0.0230976	0.90293	-0.165764	0.0848815	-0.286325	0.00437441
	PARN	tr|A0A494C002|A0A494C002_HUMAN	-0.0670663	0.691055	-0.165748	0.127887	-0.208001	0.0388409
	PPP1R12A	sp|O14974-4|MYPT1_HUMAN	-0.0814995	0.357231	-0.165748	0.0212157	-0.110416	0.0625235
	ATXN10	sp|Q9UBB4|ATX10_HUMAN	-0.160151	0.0388336	-0.165721	0.0103189	-0.250485	0.000468352
	ITSN1	sp|Q15811|ITSN1_HUMAN	-0.0942071	0.0945673	-0.165527	0.00267117	-0.32808	1.90887e-05
	FUBP1	sp|Q96AE4-2|FUBP1_HUMAN	-0.0429615	0.623359	-0.165451	0.0131618	-0.258107	0.00053628
	NHP2	sp|Q9NX24|NHP2_HUMAN	-0.0563354	0.392449	-0.165335	0.00508919	-0.317594	4.73817e-05
	SPTLC3	sp|Q9NUV7|SPTC3_HUMAN	-0.266171	0.247584	-0.165294	0.351223	-0.0195551	0.908864
	N4BP2L2	sp|Q92802|N42L2_HUMAN	-0.0823707	0.44864	-0.165293	0.0447032	-0.0509837	0.454209
	CDT1	sp|Q9H211|CDT1_HUMAN	-0.295453	0.074064	-0.165235	0.180277	0.0515203	0.641953
	NA	tr|H7C0S8|H7C0S8_HUMAN	-0.18409	0.466046	-0.165185	0.36766	-0.307024	0.061427
	DDX5	sp|P17844|DDX5_HUMAN	-0.124014	0.0699804	-0.165142	0.00680627	-0.209025	0.000826672
	POLR2J	sp|P52435|RPB11_HUMAN	-0.017446	0.94432	-0.165089	0.145488	-0.213951	0.0412826
	DUSP28	sp|Q4G0W2|DUS28_HUMAN	-0.146166	0.527153	-0.165067	0.312715	-0.116418	0.411114
	NA	cu|TSSC4_H226Q|snp	-0.104724	0.877778	-0.165001	0.665332	-0.544162	0.0839688
	CRYAB	sp|P02511|CRYAB_HUMAN	-0.0855292	0.766115	-0.164613	0.351834	0.0215866	0.898654
	PRMT7	sp|Q9NVM4|ANM7_HUMAN	-0.080006	0.427547	-0.164459	0.0352881	-0.253504	0.00212495
	RYR1	sp|P21817|RYR1_HUMAN	0.591075	0.374927	-0.16444	0.761768	-0.470279	0.270427
	NA	tr|B4DF07|B4DF07_HUMAN	-0.147181	0.725029	-0.164323	0.553069	0.0948588	0.68915
	NUDT11	sp|Q96G61|NUD11_HUMAN	-0.0266346	0.69379	-0.164272	0.00307786	-0.356247	1.33419e-05
	COQ4	sp|Q9Y3A0|COQ4_HUMAN	0.0115154	0.975325	-0.164084	0.313267	0.0269352	0.860754
	NA	tr|B4DEM4|B4DEM4_HUMAN	0.0352962	0.965901	-0.16408	0.688994	-0.510679	0.12336
	ITGA4	sp|P13612|ITA4_HUMAN	-0.0748256	0.830867	-0.163985	0.412886	-0.138004	0.417295
	MYO18A	tr|A0A1B0GWJ6|A0A1B0GWJ6_HUMAN	-0.128565	0.790742	-0.163913	0.587287	-0.0670451	0.799121
	C8orf33	sp|Q9H7E9|CH033_HUMAN	-0.0313534	0.726724	-0.163889	0.0114497	-0.363633	5.19534e-05
	RPL39	sp|P62891|RL39_HUMAN	-0.210045	0.419206	-0.163832	0.396905	-0.392855	0.0280986
	GNG5	sp|P63218|GBG5_HUMAN	-0.0672855	0.668222	-0.163744	0.115325	-0.136141	0.134514
	C12orf29	sp|Q8N999|CL029_HUMAN	-0.0708971	0.620854	-0.16362	0.0950892	-0.117238	0.166773
	NA	cu|KCNMA1_79397482_26aa|ribo	-0.171444	0.353835	-0.163565	0.22788	0.0822824	0.491467
	LAMC1	sp|P11047|LAMC1_HUMAN	-0.171444	0.353835	-0.163565	0.22788	0.0822824	0.491467
	SMARCAD1	sp|Q9H4L7|SMRCD_HUMAN	-0.0970804	0.103645	-0.163512	0.00376069	-0.192196	0.000629047
	CFDP1	sp|Q9UEE9|CFDP1_HUMAN	-0.0584477	0.772061	-0.163436	0.176819	-0.275174	0.019146
	MAP4K3	sp|Q8IVH8|M4K3_HUMAN	-0.0365371	0.539825	-0.16315	0.00264631	-0.176328	0.000696053
	DNAH5	sp|Q8TE73|DYH5_HUMAN	-0.0930388	0.466807	-0.163003	0.0817144	-0.211598	0.017362
	RINT1	sp|Q6NUQ1|RINT1_HUMAN	-0.0995179	0.393559	-0.162946	0.0649436	-0.297901	0.00205902
	OSBPL8	sp|Q9BZF1|OSBL8_HUMAN	-0.0787042	0.384346	-0.162929	0.0247479	-0.0788642	0.175856
	RPL23A	sp|P62750|RL23A_HUMAN	0.0584151	0.620854	-0.162884	0.0501941	-0.207996	0.00960323
	RPL23A	tr|H7BY10|H7BY10_HUMAN	0.0684815	0.672629	-0.162867	0.126758	-0.218226	0.0294816
	RPL37A	sp|P61513|RL37A_HUMAN	0.077808	0.636707	-0.162815	0.138006	-0.235558	0.0241008
	RPL22L1	sp|Q6P5R6|RL22L_HUMAN	0.23554	0.489015	-0.162748	0.521357	-0.197638	0.350419
	EEF1AKMT1	sp|Q8WVE0|EFMT1_HUMAN	-0.0592673	0.409943	-0.162698	0.00823434	-0.277453	0.000171936
	NCAM1	tr|A0A087WWJ5|A0A087WWJ5_HUMAN	-0.0479024	0.976748	-0.162633	0.847076	-0.341887	0.599664
	WDFY4	sp|Q6ZS81|WDFY4_HUMAN	-0.130689	0.127207	-0.162497	0.022614	-0.0704752	0.213626
	POLR3B	sp|Q9NW08|RPC2_HUMAN	-0.0985039	0.198618	-0.162386	0.013928	-0.330626	0.000114045
	AARS2	sp|Q5JTZ9|SYAM_HUMAN	-0.087289	0.231902	-0.162222	0.0110485	-0.428239	1.87966e-05
	JMJD1C	sp|Q15652|JHD2C_HUMAN	-0.04304	0.705132	-0.162077	0.0363469	-0.229844	0.003507
	TSFM	sp|P43897|EFTS_HUMAN	-0.0565349	0.562607	-0.162009	0.0281256	-0.390478	0.000105569
	CHCHD3	sp|Q9NX63|MIC19_HUMAN	-0.117441	0.234974	-0.161925	0.0417323	-0.224619	0.0047408
	RSU1	sp|Q15404|RSU1_HUMAN	-0.114268	0.237676	-0.161724	0.0387926	-0.0464757	0.469204
	SERF1A	sp|O75920|SERF1_HUMAN	-0.17538	0.188636	-0.161659	0.115645	-0.347051	0.00232551
	MGA	sp|Q8IWI9|MGAP_HUMAN	-0.0213398	0.900551	-0.161605	0.0668694	-0.149422	0.0552163
	MDM4	sp|O15151|MDM4_HUMAN	-0.216162	0.35168	-0.16159	0.352665	-0.267603	0.0821688
	GTF2H4	sp|Q92759|TF2H4_HUMAN	-0.0556337	0.72252	-0.161497	0.107126	-0.22908	0.0172931
	IPO4	sp|Q8TEX9|IPO4_HUMAN	-0.100145	0.149847	-0.161429	0.0089904	-0.391467	2.41608e-05
	FMN1	sp|Q68DA7-3|FMN1_HUMAN	-0.235218	0.0191797	-0.161428	0.0302176	-0.210775	0.00424243
	CENPH	sp|Q9H3R5|CENPH_HUMAN	-0.121604	0.120364	-0.161392	0.0155049	-0.206916	0.00206147
	MAP4K5	sp|Q9Y4K4|M4K5_HUMAN	-0.00515369	0.969204	-0.161355	0.0137559	-0.283572	0.000277512
	AEBP1	sp|Q8IUX7|AEBP1_HUMAN	-0.00237109	0.99632	-0.161264	0.38134	-0.387691	0.0245324
	ING3	sp|Q9NXR8|ING3_HUMAN	0.00492735	0.980888	-0.161039	0.0687317	-0.176068	0.0295843
	B2M	sp|P61769|B2MG_HUMAN	0.0812049	0.743805	-0.160727	0.297716	-0.161545	0.228643
	UCHL5	sp|Q9Y5K5|UCHL5_HUMAN	-0.0891873	0.569351	-0.160718	0.141094	-0.260405	0.0149744
	DAZAP1	sp|Q96EP5|DAZP1_HUMAN	-0.0926008	0.165452	-0.160696	0.00782046	-0.202671	0.000992129
	NOC4L	sp|Q9BVI4|NOC4L_HUMAN	-0.0942964	0.515828	-0.160692	0.118885	-0.402738	0.00103486
	LARP1B	tr|A0A3B3ISF0|A0A3B3ISF0_HUMAN	-0.120517	0.145841	-0.160378	0.020854	-0.165839	0.00930311
	EIF5A	sp|P63241|IF5A1_HUMAN	-0.105655	0.111832	-0.160289	0.00721692	-0.361907	2.78827e-05
	MRPL53	sp|Q96EL3|RM53_HUMAN	-0.0204834	0.958139	-0.160184	0.359541	-0.180919	0.228221
	TBC1D1	sp|Q86TI0|TBCD1_HUMAN	-0.0766813	0.591187	-0.159963	0.106471	-0.0999037	0.240085
	NR2C1	sp|P13056|NR2C1_HUMAN	-0.0923462	0.701913	-0.159735	0.301082	-0.203878	0.133936
	SPECC1	sp|Q5M775|CYTSB_HUMAN	-0.0989547	0.661564	-0.159734	0.282648	-0.238998	0.0740552
	NOL6	sp|Q9H6R4|NOL6_HUMAN	-0.0761588	0.310453	-0.15941	0.0127957	-0.280991	0.000248046
	DCAF6	sp|Q58WW2|DCAF6_HUMAN	-0.2568	0.0467559	-0.159324	0.0944172	-0.168613	0.0496659
	TRIM33	sp|Q9UPN9|TRI33_HUMAN	-0.129215	0.293244	-0.159263	0.0910364	-0.148114	0.0754041
	UQCRC2	sp|P22695|QCR2_HUMAN	-0.097262	0.804432	-0.159229	0.500512	-0.256457	0.197482
	ADD3	sp|Q9UEY8|ADDG_HUMAN	-0.150069	0.463902	-0.159227	0.278312	-0.154448	0.227099
	TRAF3IP2	sp|O43734|CIKS_HUMAN	-0.210581	0.098932	-0.159209	0.103123	-0.213837	0.0210125
	IREB2	sp|P48200|IREB2_HUMAN	-0.0914313	0.507092	-0.159023	0.108198	-0.373601	0.00121443
	TCEAL1	sp|Q15170|TCAL1_HUMAN	0.0621109	0.904127	-0.159021	0.554008	-0.520809	0.0304466
	NA	tr|Q15918|Q15918_HUMAN	0.0694112	0.703481	-0.159019	0.170213	-0.147799	0.149259
	IKZF3	sp|Q9UKT9-3|IKZF3_HUMAN	-0.115013	0.745047	-0.158896	0.483699	-0.334621	0.0883295
	NR2C2AP	sp|Q86WQ0|NR2CA_HUMAN	-0.171031	0.283582	-0.158886	0.184914	-0.284895	0.0156237
	PARG	sp|Q86W56|PARG_HUMAN	-0.114278	0.3018	-0.15883	0.0649388	-0.233781	0.00663104
	UBASH3B	sp|Q8TF42|UBS3B_HUMAN	-0.126988	0.358422	-0.158687	0.122181	-0.0960297	0.279162
	NA	cu|STXBP4_C45R|snp	-0.0701115	0.84667	-0.158585	0.434767	0.0678934	0.703921
	SDHAF2	sp|Q9NX18|SDHF2_HUMAN	0.0364065	0.640225	-0.158535	0.00873989	-0.235897	0.000424414
	EIF3H	sp|O15372|EIF3H_HUMAN	-0.0381511	0.672093	-0.158313	0.0165963	-0.237837	0.00090895
	TMC7	sp|Q7Z402|TMC7_HUMAN	-0.314477	0.366468	-0.158194	0.559737	-0.172865	0.441553
	NA	cu|TSKU_R328S|snp	-0.0120394	0.980662	-0.158101	0.461027	-0.385024	0.0447418
	USE1	sp|Q9NZ43|USE1_HUMAN	-0.0516089	0.584013	-0.158038	0.0254813	-0.253236	0.00107132
	NBDY	sp|A0A0U1RRE5|NBDY_HUMAN	-0.0777711	0.27685	-0.157968	0.011025	-0.172513	0.00331943
	ADD3	sp|Q9UEY8-2|ADDG_HUMAN	-0.14806	0.471793	-0.157963	0.28275	-0.149084	0.243353
	URB1	sp|O60287|NPA1P_HUMAN	-0.072846	0.403947	-0.157909	0.0234663	-0.34808	0.000140937
	NEDD4L	sp|Q96PU5|NED4L_HUMAN	-0.116241	0.360653	-0.157789	0.098242	-0.0779273	0.339697
	ZNF134	sp|P52741|ZN134_HUMAN	-0.00148464	0.99632	-0.157725	0.181483	-0.21427	0.0486863
	PPP1R12A	sp|O14974|MYPT1_HUMAN	-0.0740049	0.364712	-0.157633	0.0186415	-0.0949528	0.0800395
	ERLEC1	sp|Q96DZ1|ERLEC_HUMAN	-0.0548483	0.622699	-0.15756	0.0457481	-0.0408222	0.536461
	MTFR1	sp|Q15390|MTFR1_HUMAN	-0.112035	0.917329	-0.157549	0.788487	-0.137828	0.775504
	SLC25A15	sp|Q9Y619|ORNT1_HUMAN	-0.242394	0.0930555	-0.157527	0.148766	-0.354516	0.00300632
	DRG1	sp|Q9Y295|DRG1_HUMAN	-0.0996389	0.287179	-0.157525	0.0364321	-0.243733	0.00216563
	NCEH1	sp|Q6PIU2|NCEH1_HUMAN	0.0344396	0.923601	-0.157005	0.369211	-0.298103	0.0577379
	WDR36	sp|Q8NI36|WDR36_HUMAN	-0.0658017	0.45345	-0.156869	0.0233033	-0.297892	0.000345661
	TTK	sp|P33981|TTK_HUMAN	-0.115854	0.899215	-0.156604	0.75754	-0.202749	0.620739
	RPS26	sp|P62854|RS26_HUMAN	0.0265536	0.844228	-0.156446	0.0447923	-0.265771	0.00174607
	USP25	sp|Q9UHP3|UBP25_HUMAN	-0.104287	0.206401	-0.156429	0.0234663	-0.0900793	0.107658
	NDUFB7	sp|P17568|NDUB7_HUMAN	-0.0966821	0.539663	-0.156369	0.158396	-0.21139	0.0396944
	HEATR5A	sp|Q86XA9|HTR5A_HUMAN	-0.116574	0.409943	-0.156314	0.130349	-0.162648	0.0788907
	RPLP2	sp|P05387|RLA2_HUMAN	-0.0264962	0.831538	-0.156288	0.0350017	-0.291359	0.000703477
	NAA15	sp|Q9BXJ9|NAA15_HUMAN	-0.0702321	0.349144	-0.156177	0.0131257	-0.284306	0.000212799
	ZNF492	sp|Q9P255|ZN492_HUMAN	0.0149198	0.895566	-0.156113	0.0154532	-0.17981	0.00366798
	TCF7	sp|P36402-10|TCF7_HUMAN	-0.155128	0.122929	-0.155852	0.0503804	-0.149232	0.0357373
	TMEM260	sp|Q9NX78|TM260_HUMAN	-0.196997	0.150911	-0.155822	0.135944	-0.159107	0.0881569
	CHN2	sp|P52757|CHIO_HUMAN	-0.0679234	0.926771	-0.155692	0.685032	-0.168936	0.586672
	NA	cu|STOML3_V81I|snp	-0.076943	0.501913	-0.15564	0.0649436	-0.0910944	0.201217
	ECD	sp|O95905|ECD_HUMAN	-0.135443	0.0584334	-0.155636	0.0107559	-0.223456	0.000675554
	SMIM12	sp|Q96EX1|SIM12_HUMAN	-0.274687	0.050518	-0.155553	0.130295	-0.397474	0.00110789
	INO80B	sp|Q9C086|IN80B_HUMAN	-0.200045	0.201572	-0.15555	0.191299	-0.0840191	0.41987
	RPL22	sp|P35268|RL22_HUMAN	0.22993	0.486651	-0.155457	0.529535	-0.188035	0.35979
	COMMD7	sp|Q86VX2|COMD7_HUMAN	0.0203065	0.918215	-0.155063	0.110618	-0.215577	0.0200501
	NA	tr|B4DKT8|B4DKT8_HUMAN	-0.176464	0.647049	-0.155047	0.561821	0.099122	0.662371
	SF3B5	sp|Q9BWJ5|SF3B5_HUMAN	-0.0530742	0.539914	-0.155016	0.020928	-0.261471	0.000615515
	SASS6	sp|Q6UVJ0|SAS6_HUMAN	-0.0615755	0.429038	-0.155015	0.0148647	-0.192157	0.00233719
	AMFR	sp|Q9UKV5|AMFR_HUMAN	-0.104027	0.370862	-0.154963	0.0780952	-0.190996	0.0206928
	RPS4X	sp|P62701|RS4X_HUMAN	-0.0505114	0.607362	-0.154885	0.0307662	-0.207132	0.00383231
	HOXA7	sp|P31268|HXA7_HUMAN	-0.109415	0.256666	-0.154684	0.0451687	-0.352285	0.000310789
	NCK2	sp|O43639|NCK2_HUMAN	-0.0522946	0.844228	-0.15466	0.288934	-0.111169	0.379664
	AGL	sp|P35573|GDE_HUMAN	-0.116758	0.159174	-0.154634	0.025402	-0.136748	0.0239265
	RPS3A	sp|P61247|RS3A_HUMAN	-0.0277014	0.768676	-0.154558	0.0156414	-0.227282	0.000952143
	FARSA	sp|Q9Y285|SYFA_HUMAN	-0.00754846	0.965901	-0.154548	0.0630315	-0.264897	0.00277657
	SAAL1	sp|Q96ER3|SAAL1_HUMAN	-0.038407	0.90736	-0.15452	0.350166	-0.441701	0.00808466
	KANK3	tr|A0A087X2C6|A0A087X2C6_HUMAN	-0.161284	0.0925773	-0.154179	0.0438215	-0.228242	0.00357475
	RALGPS2	sp|Q86X27|RGPS2_HUMAN	-0.090205	0.363116	-0.154094	0.046178	-0.158646	0.0236149
	XXYLT1	sp|Q8NBI6|XXLT1_HUMAN	-0.0523138	0.636765	-0.153922	0.0470249	-0.111219	0.0911355
	TRAP1	sp|Q12931|TRAP1_HUMAN	-0.0351596	0.830792	-0.15374	0.098368	-0.250745	0.00764602
	CCDC30	sp|Q5VVM6|CCD30_HUMAN	-0.135059	0.0336475	-0.153638	0.00543768	-0.100109	0.0217967
	CCDC30	tr|A0A590UK19|A0A590UK19_HUMAN	-0.135059	0.0336475	-0.153638	0.00543768	-0.100109	0.0217967
	PFAS	sp|O15067|PUR4_HUMAN	-0.106179	0.0808568	-0.153296	0.0056804	-0.295697	5.1523e-05
	CNPY3	sp|Q9BT09|CNPY3_HUMAN	-0.123176	0.102672	-0.153122	0.0162248	-0.252464	0.000505872
	PPHLN1	sp|Q8NEY8|PPHLN_HUMAN	-0.0905534	0.199063	-0.153081	0.0125199	-0.155854	0.00561267
	DTNA	sp|Q9Y4J8|DTNA_HUMAN	-0.137524	0.309041	-0.153052	0.132305	-0.0110294	0.911168
	DHX57	sp|Q6P158|DHX57_HUMAN	-0.12765	0.146252	-0.15299	0.0329872	-0.201657	0.00454253
	THOC3	sp|Q96J01|THOC3_HUMAN	-0.143569	0.0825276	-0.152956	0.0244777	-0.249211	0.000933895
	R3HDM2	tr|B5MCU0|B5MCU0_HUMAN	-0.0811214	0.52703	-0.15294	0.0951734	-0.0371832	0.644722
	ATRX	sp|P46100|ATRX_HUMAN	-0.0437491	0.698434	-0.152806	0.0447432	-0.0816038	0.195804
	ITPRID2	sp|P28290|ITPI2_HUMAN	-0.0461913	0.589621	-0.152774	0.018889	-0.0684187	0.183431
	NEDD4L	tr|A0A1B0GVY1|A0A1B0GVY1_HUMAN	-0.112701	0.377608	-0.152774	0.108576	-0.0647202	0.429888
	LDAH	sp|Q9H6V9|LDAH_HUMAN	-0.101274	0.160059	-0.152771	0.0142012	-0.145554	0.00918715
	ERI3	sp|O43414|ERI3_HUMAN	-0.0826046	0.0902351	-0.152724	0.0018623	-0.269278	2.54431e-05
	MARS2	sp|Q96GW9|SYMM_HUMAN	-0.0743792	0.667012	-0.152647	0.177139	-0.253423	0.0205157
	XYLT1	sp|Q86Y38|XYLT1_HUMAN	-0.0559152	0.799019	-0.152581	0.231511	0.107444	0.334565
	EEF2	sp|P13639|EF2_HUMAN	-0.0822085	0.135693	-0.152542	0.00371034	-0.243647	9.50907e-05
	MIS18BP1	sp|Q6P0N0|M18BP_HUMAN	0.00373593	0.981459	-0.152527	0.0337483	-0.215001	0.0032771
	NOL12	sp|Q9UGY1|NOL12_HUMAN	-0.147878	0.139994	-0.152361	0.0545821	-0.401526	0.000176623
	CENPX	sp|A8MT69|CENPX_HUMAN	-0.132909	0.42207	-0.152225	0.202352	-0.400589	0.00263541
	CASP10	sp|Q92851-2|CASPA_HUMAN	0.160376	0.480478	-0.152213	0.354829	-0.39726	0.0134229
	LDB2	sp|O43679|LDB2_HUMAN	-0.0881554	0.449778	-0.152198	0.077263	-0.170079	0.0312591
	SYVN1	sp|Q86TM6|SYVN1_HUMAN	-0.191466	0.206414	-0.152176	0.187073	-0.131594	0.193765
	ZNF551	sp|Q7Z340|ZN551_HUMAN	-0.135532	0.316733	-0.152001	0.13405	-0.104599	0.234716
	UTP18	sp|Q9Y5J1|UTP18_HUMAN	-0.0341053	0.719876	-0.151965	0.0218199	-0.236095	0.00105088
	NCOA1	sp|Q15788|NCOA1_HUMAN	0.0831039	0.708033	-0.151958	0.28391	-0.0285307	0.82993
	TET3	sp|O43151|TET3_HUMAN	-0.0910186	0.567122	-0.151926	0.169037	-0.20392	0.0455485
	RPS10	sp|P46783|RS10_HUMAN	-0.038987	0.743207	-0.151803	0.0495956	-0.228034	0.00399931
	TTC37	sp|Q6PGP7|TTC37_HUMAN	-0.0874918	0.171893	-0.151581	0.0086426	-0.174897	0.00185036
	ATG13	sp|O75143|ATG13_HUMAN	0.0319381	0.870201	-0.151533	0.138039	0.0650166	0.464754
	NA	cu|DZANK1_T196P|snp	-0.116959	0.0882092	-0.151446	0.0109877	-0.241593	0.00036577
	INO80D	sp|Q53TQ3|IN80D_HUMAN	-0.137941	0.140218	-0.151435	0.0436282	-0.13093	0.0452484
	LAMA2	sp|P24043|LAMA2_HUMAN	-0.0583631	0.449824	-0.151395	0.0154889	-0.158008	0.00627705
	TNRC6A	sp|Q8NDV7|TNR6A_HUMAN	-0.0174185	0.920991	-0.151394	0.0800777	-0.222938	0.0091731
	RPL15	sp|P61313|RL15_HUMAN	-0.062668	0.30045	-0.151389	0.00586202	-0.240424	0.000174841
	MTRF1L	sp|Q9UGC7|RF1ML_HUMAN	-0.0601254	0.7653	-0.151313	0.212979	-0.10283	0.332685
	RAB7A	sp|P51149|RAB7A_HUMAN	-0.00449407	0.990031	-0.151104	0.382808	-0.157171	0.28661
	CEP95	sp|Q96GE4|CEP95_HUMAN	-0.0833834	0.363991	-0.151057	0.0369853	-0.101877	0.0930959
	BORCS5	sp|Q969J3|BORC5_HUMAN	-0.10689	0.480104	-0.151017	0.161039	-0.138513	0.145028
	ZNF496	sp|Q96IT1|ZN496_HUMAN	-0.194458	0.350615	-0.151001	0.330838	-0.446868	0.00562858
	ZNF268	sp|Q14587|ZN268_HUMAN	-0.106286	0.461459	-0.150439	0.146131	-0.18051	0.0557665
	BOLA3	sp|Q53S33|BOLA3_HUMAN	-0.0700324	0.727369	-0.150258	0.230786	-0.161392	0.14657
	POLR2B	sp|P30876|RPB2_HUMAN	-0.107662	0.0397919	-0.15013	0.00238859	-0.0806575	0.0250782
	RUFY3	sp|Q7L099-3|RUFY3_HUMAN	-0.0834692	0.562607	-0.150102	0.136183	-0.180223	0.0501748
	MRPS9	sp|P82933|RT09_HUMAN	-0.074733	0.513329	-0.150019	0.0713934	-0.332529	0.000798386
	FADS1	tr|A0A0A0MR51|A0A0A0MR51_HUMAN	-0.106432	0.40791	-0.149979	0.112705	-0.296769	0.00348251
	TRIM6-TRIM34	tr|B2RNG4|B2RNG4_HUMAN	-0.148315	0.346507	-0.14984	0.196266	0.0204088	0.853449
	LTN1	sp|O94822|LTN1_HUMAN	-0.08929	0.462974	-0.149829	0.0912111	-0.113964	0.138052
	MRPL3	sp|P09001|RM03_HUMAN	-0.101789	0.0649134	-0.149744	0.00374657	-0.187452	0.00042945
	EEF1AKMT4	sp|P0DPD7|EFMT4_HUMAN	-0.0854992	0.306853	-0.149709	0.0278525	-0.266375	0.000661489
	ZNF250	sp|P15622|ZN250_HUMAN	-0.0629244	0.727688	-0.149677	0.185476	-0.268618	0.0156523
	ATAD5	sp|Q96QE3|ATAD5_HUMAN	-0.00740158	0.973121	-0.149675	0.133308	-0.211253	0.0254751
	GRK3	sp|P35626|ARBK2_HUMAN	-0.0707523	0.31655	-0.14962	0.012753	-0.19376	0.00154837
	ATP5ME	sp|P56385|ATP5I_HUMAN	-0.0902045	0.605773	-0.149574	0.202897	-0.324483	0.00756472
	PTK2B	sp|Q14289|FAK2_HUMAN	-0.103034	0.177293	-0.149476	0.02054	-0.0203352	0.700888
	RBMXL2	sp|O75526|RMXL2_HUMAN	0.0379585	0.845951	-0.149433	0.160304	-0.0702436	0.449735
	PPM1E	sp|Q8WY54|PPM1E_HUMAN	0.0550025	0.876887	-0.149314	0.424676	-0.184516	0.243552
	PES1	sp|O00541|PESC_HUMAN	-0.0749265	0.552153	-0.149283	0.0949832	-0.276508	0.0036307
	MPLKIP	sp|Q8TAP9|MPLKI_HUMAN	-0.0537952	0.565623	-0.149192	0.0330187	-0.262147	0.000913002
	DDX5-ETV4	tr|C1IK54|C1IK54_HUMAN	-0.12198	0.0910876	-0.149172	0.0149463	-0.195495	0.00175475
	GTPBP4	sp|Q9BZE4|NOG1_HUMAN	-0.0462477	0.701242	-0.149154	0.0615139	-0.236448	0.00412512
	SSBP3	sp|Q9BWW4|SSBP3_HUMAN	-0.152815	0.200339	-0.149121	0.105802	-0.246786	0.00795973
	LRRC40	sp|Q9H9A6|LRC40_HUMAN	-0.073475	0.166477	-0.149107	0.00362704	-0.110756	0.00783793
	PIK3R4	sp|Q99570|PI3R4_HUMAN	-0.0791078	0.226608	-0.14909	0.0098597	-0.140797	0.0063847
	NOA1	sp|Q8NC60|NOA1_HUMAN	-0.0217223	0.797237	-0.149063	0.00970581	-0.441521	7.92058e-06
	ELAC2	sp|Q9BQ52|RNZ2_HUMAN	-0.0688821	0.52887	-0.149014	0.0618053	-0.278193	0.00170823
	ANKRD26	sp|Q9UPS8|ANR26_HUMAN	-0.0949774	0.239476	-0.14896	0.0259114	-0.121965	0.0337907
	DOT1L	sp|Q8TEK3|DOT1L_HUMAN	-0.0857801	0.483279	-0.14895	0.0940795	-0.185853	0.0255364
	VGLL4	sp|Q14135|VGLL4_HUMAN	-0.0776941	0.431691	-0.14873	0.0480962	-0.229346	0.00329779
	STON1	sp|Q9Y6Q2|STON1_HUMAN	-0.104905	0.499714	-0.148691	0.177538	-0.258953	0.0165399
	PEX5	sp|P50542|PEX5_HUMAN	-0.099459	0.339153	-0.148491	0.0630315	-0.262637	0.00233891
	ERI3	tr|H0Y4B0|H0Y4B0_HUMAN	-0.0791878	0.108897	-0.148392	0.0023779	-0.262362	3.18526e-05
	AAAS	sp|Q9NRG9|AAAS_HUMAN	-0.0931901	0.510869	-0.148375	0.139611	-0.162149	0.0729372
	RPS21	sp|P63220|RS21_HUMAN	-0.0424506	0.571996	-0.148214	0.0125861	-0.243956	0.000363247
	DTNA	sp|Q9Y4J8-10|DTNA_HUMAN	-0.128473	0.374724	-0.147939	0.164571	-0.0268464	0.784248
	SLC25A13	sp|Q9UJS0|CMC2_HUMAN	-0.186796	0.094757	-0.147905	0.0864287	-0.189403	0.020176
	PTGER4	sp|P35408|PE2R4_HUMAN	-0.0783306	0.619162	-0.147839	0.162495	-0.125401	0.177022
	ATP13A3	tr|A0A2R8YDN7|A0A2R8YDN7_HUMAN	-0.11634	0.267614	-0.147756	0.0710739	-0.124941	0.0801356
	PHRF1	sp|Q9P1Y6|PHRF1_HUMAN	-0.1815	0.0178781	-0.147673	0.01305	-0.083754	0.0756786
	PHF10	sp|Q8WUB8|PHF10_HUMAN	-0.129957	0.132712	-0.147646	0.0350139	-0.162026	0.0127564
	MRPS25	sp|P82663|RT25_HUMAN	-0.0539554	0.701242	-0.147344	0.10559	-0.249635	0.00704416
	MRPL17	sp|Q9NRX2|RM17_HUMAN	-0.182004	0.0195666	-0.147291	0.0148595	-0.215531	0.000915452
	XIAP	sp|P98170|XIAP_HUMAN	-0.0940539	0.230715	-0.147231	0.0239944	-0.0147578	0.787765
	PPP3CB	sp|P16298-3|PP2BB_HUMAN	-0.0966221	0.418518	-0.147223	0.0950892	-0.128583	0.0969209
	PPP3CB	sp|P16298|PP2BB_HUMAN	-0.0966221	0.418518	-0.147223	0.0950892	-0.128583	0.0969209
	DNAJA2	sp|O60884|DNJA2_HUMAN	-0.00276728	0.9899	-0.147168	0.14198	-0.228986	0.0182558
	CDKN2AIPNL	sp|Q96HQ2|C2AIL_HUMAN	-0.0954022	0.45895	-0.147132	0.11451	-0.293429	0.00344472
	ZBTB8OS	sp|Q8IWT0|ARCH_HUMAN	-0.105187	0.44864	-0.146936	0.141112	0.0190084	0.839437
	MRPS12	sp|O15235|RT12_HUMAN	0.0211756	0.958622	-0.146828	0.429634	-0.309713	0.0595539
	NA	cu|PTPRG-AS1_62303513_11aa|ribo	-0.0663335	0.610922	-0.146785	0.100284	-0.365486	0.000755124
	COG6	sp|Q9Y2V7|COG6_HUMAN	-0.0400499	0.719876	-0.146777	0.0482283	-0.237125	0.00253512
	ZNF708	sp|P17019|ZN708_HUMAN	0.103395	0.596837	-0.146662	0.271143	-0.141621	0.22228
	TIMM9	sp|Q9Y5J7|TIM9_HUMAN	-0.206474	0.248774	-0.146533	0.282221	-0.312039	0.0181184
	ZC3H15	sp|Q8WU90|ZC3HF_HUMAN	-0.0357623	0.613738	-0.146485	0.00873989	-0.236238	0.00026027
	MTFR2	sp|Q6P444|MTFR2_HUMAN	-0.0799645	0.244501	-0.146384	0.0133336	-0.178831	0.00224326
	PIKFYVE	sp|Q9Y2I7|FYV1_HUMAN	-0.127518	0.0757022	-0.146362	0.0155468	0.0169311	0.730043
	SLC44A1	sp|Q8WWI5|CTL1_HUMAN	-0.204784	0.236351	-0.146258	0.264872	-0.104455	0.359105
	RBM18	sp|Q96H35|RBM18_HUMAN	-0.0223073	0.965901	-0.146244	0.554746	-0.48405	0.0292907
	NDUFB5	sp|O43674|NDUB5_HUMAN	0.113611	0.90033	-0.146204	0.770621	-0.154454	0.706374
	LRRIQ1	sp|Q96JM4|LRIQ1_HUMAN	0.0628035	0.756142	-0.146177	0.234236	-0.161013	0.139707
	ADIPOR2	sp|Q86V24|PAQR2_HUMAN	0.0901304	0.61481	-0.146137	0.221752	-0.629034	0.000189435
	VPS13A	sp|Q96RL7|VP13A_HUMAN	-0.119458	0.40883	-0.146131	0.164571	-0.0599598	0.51679
	TBL1XR1	sp|Q9BZK7|TBL1R_HUMAN	-0.0564953	0.552153	-0.14606	0.0386651	-0.12317	0.0441663
	SLC2A1	sp|P11166|GTR1_HUMAN	-0.26887	0.343153	-0.145948	0.503984	-0.0559741	0.772918
	MARK1	sp|Q9P0L2|MARK1_HUMAN	-0.0304239	0.840434	-0.145919	0.0846098	-0.142399	0.0588469
	EXOSC1	sp|Q9Y3B2|EXOS1_HUMAN	-0.110646	0.38581	-0.145896	0.121478	-0.209802	0.0202012
	SLF1	sp|Q9BQI6|SLF1_HUMAN	-0.0790394	0.658253	-0.14582	0.211273	-0.249932	0.0253503
	EIF2D	sp|P41214|EIF2D_HUMAN	-0.0681804	0.487747	-0.14571	0.0484919	-0.315667	0.000472464
	SUCLG2	sp|Q96I99|SUCB2_HUMAN	-0.127172	0.130828	-0.145706	0.0333927	-0.182345	0.00611875
	PPHLN1	tr|F8W6A0|F8W6A0_HUMAN	-0.0670895	0.61093	-0.145654	0.106591	-0.105871	0.175358
	ATP7A	sp|Q04656|ATP7A_HUMAN	-0.0978838	0.193423	-0.145598	0.0211056	-0.140221	0.0134229
	ZBTB26	sp|Q9HCK0|ZBT26_HUMAN	0.0740031	0.6711	-0.145313	0.200318	-0.089619	0.366824
	MYBL1	sp|P10243|MYBA_HUMAN	-0.10968	0.712355	-0.145285	0.455804	-0.278317	0.0990704
	MRPS27	sp|Q92552|RT27_HUMAN	0.072907	0.79435	-0.145122	0.387523	-0.220668	0.129077
	U31	tr|A0A126LAX2|A0A126LAX2_HUMAN	-0.034358	0.813746	-0.145024	0.0894163	-0.148772	0.052206
	NGLY1	sp|Q96IV0|NGLY1_HUMAN	-0.0700795	0.524911	-0.144818	0.0701585	0.0561165	0.405396
	KMT2C	sp|Q8NEZ4|KMT2C_HUMAN	-0.142752	0.117375	-0.144584	0.0463928	-0.0630699	0.291624
	IGF2R	sp|P11717|MPRI_HUMAN	-0.0751499	0.649454	-0.144545	0.182683	-0.1206	0.204696
	NA	cu|MPC2_D18N|snp	-0.0413513	0.877053	-0.144503	0.296161	-0.197945	0.106635
	ATP5F1B	sp|P06576|ATPB_HUMAN	-0.0431368	0.780946	-0.144387	0.119897	-0.198219	0.0242831
	KAT5	sp|Q92993|KAT5_HUMAN	-0.0665874	0.641977	-0.144251	0.129044	-0.274525	0.00563071
	MID1	sp|O15344|TRI18_HUMAN	-0.0902217	0.829855	-0.14421	0.55955	-0.175886	0.388027
	PRRC2B	sp|Q5JSZ5-4|PRC2B_HUMAN	-0.138883	0.256677	-0.144202	0.122833	-0.292447	0.00362199
	PFDN6	sp|O15212|PFD6_HUMAN	-0.0430911	0.598741	-0.14417	0.0194376	-0.277923	0.000249996
	NA	cu|EPS8L1_55593515_247aa|ribo	-0.105978	0.128426	-0.144111	0.0154423	-0.191106	0.00170485
	C1orf43	sp|Q9BWL3|CA043_HUMAN	-0.101059	0.488103	-0.143981	0.166994	-0.0585255	0.524148
	TRMT61A	sp|Q96FX7|TRM61_HUMAN	-0.0622219	0.782221	-0.143953	0.282648	0.0477724	0.69221
	EIF3M	sp|Q7L2H7|EIF3M_HUMAN	0.00833043	0.9711	-0.143783	0.152316	-0.139013	0.11801
	CDC73	sp|Q6P1J9|CDC73_HUMAN	-0.00720528	0.945865	-0.14365	0.0106407	-0.0563298	0.186121
	ABI2	sp|Q9NYB9|ABI2_HUMAN	-0.0265558	0.923106	-0.143618	0.277454	-0.185754	0.112803
	HNRNPD	sp|Q14103-3|HNRPD_HUMAN	-0.0639981	0.675218	-0.143571	0.150588	-0.220381	0.0215789
	NA	cu|POLR2B_57845151_31aa|ribo	-0.17768	0.0189653	-0.143492	0.0144411	-0.0804833	0.0839335
	ZNF12	sp|P17014|ZNF12_HUMAN	-0.0507007	0.795509	-0.14331	0.20867	0.0459957	0.653797
	ANO6	sp|Q4KMQ2|ANO6_HUMAN	-0.164838	0.107163	-0.14326	0.0715746	-0.0769873	0.252004
	RPS16	sp|P62249|RS16_HUMAN	0.00697534	0.954791	-0.143215	0.0191646	-0.15586	0.00646335
	GPBP1	sp|Q86WP2|GPBP1_HUMAN	-0.0460772	0.647669	-0.143158	0.0418015	-0.165272	0.0123034
	EPG5	sp|Q9HCE0|EPG5_HUMAN	-0.185279	0.171926	-0.14313	0.168438	-0.092726	0.305171
	CCDC137	sp|Q6PK04|CC137_HUMAN	0.0402169	0.7653	-0.143128	0.0862237	-0.37493	0.000415035
	CASP8AP2	sp|Q9UKL3|C8AP2_HUMAN	0.0261771	0.839346	-0.143104	0.0531416	-0.209006	0.00516356
	BAIAP2L1	sp|Q9UHR4|BI2L1_HUMAN	-0.219729	0.713674	-0.142979	0.732133	-0.166186	0.624991
	EIF2S3	sp|P41091|IF2G_HUMAN	-0.0612094	0.384419	-0.142692	0.0144735	-0.36671	3.05223e-05
	NA	cu|CYB5R4_84569440_43aa|ribo	-0.160959	0.347992	-0.142651	0.260184	-0.13622	0.218483
	ZNF530	sp|Q6P9A1|ZN530_HUMAN	-0.0458712	0.737769	-0.142504	0.0980483	-0.100839	0.175502
	NPHP4	sp|O75161-2|NPHP4_HUMAN	-0.187007	0.145493	-0.142454	0.145068	-0.162864	0.0654519
	BNIP5	sp|P0C671|BNIP5_HUMAN	-0.116825	0.474373	-0.14235	0.217879	-0.292259	0.0118217
	ASCC1	sp|Q8N9N2|ASCC1_HUMAN	-0.198466	0.167439	-0.142201	0.193996	-0.383089	0.00208613
	RPL6	sp|Q02878|RL6_HUMAN	0.0178723	0.906573	-0.142121	0.0671403	-0.252285	0.00252397
	PWP1	sp|Q13610|PWP1_HUMAN	-0.134525	0.106928	-0.142033	0.0349402	-0.264632	0.000703477
	ZNF404	sp|Q494X3|ZN404_HUMAN	0.0217227	0.951926	-0.141716	0.392576	-0.239876	0.0973275
	RSL1D1	sp|O76021|RL1D1_HUMAN	0.000878835	0.99632	-0.141597	0.0502884	-0.349568	0.000230979
	ACO1	sp|P21399|ACOC_HUMAN	-0.0588609	0.552153	-0.14149	0.0502266	-0.303563	0.000534403
	RCL1	sp|Q9Y2P8|RCL1_HUMAN	-0.110937	0.3328	-0.141447	0.101415	-0.251756	0.00506864
	RACK1	sp|P63244|RACK1_HUMAN	-0.0710405	0.209492	-0.141323	0.00647704	-0.260765	7.77487e-05
	CFAP54	sp|Q96N23|CFA54_HUMAN	-0.235195	0.696315	-0.141257	0.739635	0.485012	0.153632
	TMEM106C	sp|Q9BVX2|T106C_HUMAN	-0.215961	0.583273	-0.141168	0.627551	-0.190137	0.420345
	KDM6A	sp|O15550|KDM6A_HUMAN	-0.0747774	0.244024	-0.141162	0.0115668	-0.064188	0.13515
	GALNT5	sp|Q7Z7M9|GALT5_HUMAN	0.130571	0.573117	-0.140821	0.390605	-0.000859179	0.995767
	ATAD1	sp|Q8NBU5|ATAD1_HUMAN	0.218914	0.447852	-0.140713	0.512403	-0.22154	0.219519
	NDUFAF3	sp|Q9BU61|NDUF3_HUMAN	-0.0665899	0.566581	-0.140648	0.0884054	-0.316292	0.00106746
	ATRX	tr|A0A096LNX6|A0A096LNX6_HUMAN	0.204279	0.701913	-0.140544	0.705546	0.0751442	0.812704
	RPLP0	sp|P05388|RLA0_HUMAN	-0.0553017	0.557966	-0.140493	0.0432181	-0.221665	0.00245515
	ABRAXAS1	sp|Q6UWZ7|ABRX1_HUMAN	-0.0459191	0.691655	-0.140479	0.0676189	-0.13728	0.0452983
	MAPKAP1	sp|Q9BPZ7|SIN1_HUMAN	-0.0964103	0.206281	-0.140388	0.0266391	-0.101498	0.0562217
	RNF5	sp|Q99942|RNF5_HUMAN	-0.0430064	0.728659	-0.140353	0.0786067	-0.237472	0.00426894
	BDH1	sp|Q02338|BDH_HUMAN	0.142212	0.480478	-0.140258	0.333936	-0.256223	0.0517649
	MRPL15	sp|Q9P015|RM15_HUMAN	-0.117889	0.247516	-0.140214	0.0772486	-0.0745235	0.26808
	NLN	sp|Q9BYT8|NEUL_HUMAN	-0.0698768	0.556455	-0.140211	0.0953115	-0.227517	0.00744238
	MAP3K7	sp|O43318-2|M3K7_HUMAN	-0.0975217	0.183535	-0.140139	0.0228291	-0.14866	0.00901859
	KDM3B	sp|Q7LBC6|KDM3B_HUMAN	-0.04382	0.487747	-0.139976	0.00847854	-0.271304	8.04436e-05
	ATRX	sp|P46100-2|ATRX_HUMAN	-0.0174387	0.906418	-0.1399	0.064803	-0.0591958	0.351794
	RRP36	sp|Q96EU6|RRP36_HUMAN	0.0525307	0.835838	-0.139772	0.321953	-0.270104	0.0381355
	NA	cu|SFRP2_A45V|snp	0.0590734	0.713158	-0.139763	0.170143	-0.0683355	0.443739
	EEF1A2	sp|Q05639|EF1A2_HUMAN	-0.0523855	0.68111	-0.139578	0.0965076	-0.277058	0.00253997
	AUTS2	sp|Q8WXX7|AUTS2_HUMAN	-0.0816585	0.241189	-0.139577	0.0177822	-0.117594	0.0209139
	RPL30	sp|P62888|RL30_HUMAN	-0.04942	0.438578	-0.139559	0.00941286	-0.194556	0.000681043
	ACY1	sp|Q03154|ACY1_HUMAN	-0.0823706	0.562607	-0.139271	0.160304	-0.182211	0.0459871
	TRIP12	sp|Q14669|TRIPC_HUMAN	-0.0617786	0.301073	-0.139264	0.00828106	0.0828898	0.044923
	EEF1D	sp|P29692-2|EF1D_HUMAN	-0.0360444	0.74747	-0.139223	0.053685	-0.246059	0.00185036
	CENPS	sp|Q8N2Z9|CENPS_HUMAN	-0.0770303	0.483279	-0.139014	0.0837796	-0.269193	0.00225376
	SERGEF	sp|Q9UGK8|SRGEF_HUMAN	-0.0934691	0.615708	-0.138904	0.26699	-0.0663928	0.547425
	SPTBN1	sp|Q01082-3|SPTB2_HUMAN	-0.0653082	0.91201	-0.138785	0.656396	-0.141803	0.578771
	POLR2C	sp|P19387|RPB3_HUMAN	-0.0629927	0.430659	-0.138676	0.0273571	-0.116354	0.0322811
	DCUN1D5	sp|Q9BTE7|DCNL5_HUMAN	0.0209775	0.932195	-0.138537	0.225327	-0.308693	0.00844667
	ALKBH3	sp|Q96Q83|ALKB3_HUMAN	-0.0484821	0.771873	-0.13849	0.167945	-0.199032	0.0344259
	CD53	sp|P19397|CD53_HUMAN	0.148463	0.707761	-0.138374	0.608593	0.239031	0.276345
	ITPRIPL1	sp|Q6GPH6|IPIL1_HUMAN	-0.164074	0.717643	-0.138345	0.656229	0.153512	0.544893
	PTPRJ	sp|Q12913|PTPRJ_HUMAN	-0.188178	0.532913	-0.138284	0.533755	0.27448	0.142712
	ATG4C	sp|Q96DT6|ATG4C_HUMAN	-0.111866	0.211895	-0.138281	0.0527078	-0.0471088	0.429455
	OGT	sp|O15294|OGT1_HUMAN	-0.128143	0.198966	-0.138277	0.076198	-0.105465	0.117036
	PDK3	sp|Q15120|PDK3_HUMAN	-0.111371	0.468589	-0.138274	0.204821	-0.0268997	0.790105
	GNS	sp|P15586|GNS_HUMAN	0.188281	0.537832	-0.138213	0.538818	-0.167593	0.368447
	MRFAP1	sp|Q9Y605|MOFA1_HUMAN	-0.0738897	0.814475	-0.13815	0.457981	-0.340074	0.0419292
	RUFY3	sp|Q7L099-2|RUFY3_HUMAN	-0.0915989	0.438578	-0.138148	0.109874	-0.166877	0.0361595
	RNF10	sp|Q8N5U6|RNF10_HUMAN	-0.04928	0.752619	-0.137981	0.151056	-0.125335	0.139343
	SNRPF	sp|P62306|RUXF_HUMAN	-0.0340938	0.584218	-0.137979	0.00692295	-0.286174	4.36617e-05
	SRSF9	sp|Q13242|SRSF9_HUMAN	-0.0641675	0.302755	-0.137934	0.0106836	-0.240755	0.000207845
	MICAL3	sp|Q7RTP6|MICA3_HUMAN	-0.0829781	0.298071	-0.137928	0.0321624	-0.0442471	0.395033
	RPS12	sp|P25398|RS12_HUMAN	-0.0531589	0.331558	-0.137849	0.00533121	-0.279744	3.58318e-05
	TGDS	sp|O95455|TGDS_HUMAN	0.0644069	0.639833	-0.137729	0.132356	-0.147662	0.072908
	HIBADH	sp|P31937|3HIDH_HUMAN	0.0271694	0.960535	-0.137722	0.59366	-0.0943347	0.66484
	MYD88	sp|Q99836|MYD88_HUMAN	0.029767	0.839744	-0.137696	0.0937207	-0.195655	0.014054
	ZFP82	sp|Q8N141|ZFP82_HUMAN	-0.000520334	0.998437	-0.137663	0.255438	-0.268679	0.0211934
	NPM3	sp|O75607|NPM3_HUMAN	-0.166751	0.0726063	-0.13756	0.0570654	-0.41781	7.88143e-05
	GPT	sp|P24298|ALAT1_HUMAN	0.220537	0.0606841	-0.137484	0.117246	-0.512811	9.03559e-05
	EIF4G1	sp|Q04637|IF4G1_HUMAN	-0.067036	0.636127	-0.137399	0.145255	-0.218193	0.0172627
	TRIP12	sp|Q14669-3|TRIPC_HUMAN	-0.0624258	0.282297	-0.137277	0.00786589	0.0855325	0.0360986
	PTGES3L-AARSD1	tr|C9J5N1|C9J5N1_HUMAN	-0.0539246	0.488916	-0.137219	0.0243401	-0.366428	4.74887e-05
	ATIC	sp|P31939|PUR9_HUMAN	-0.0495647	0.437715	-0.137192	0.0102253	-0.27433	8.39065e-05
	VMA21	sp|Q3ZAQ7|VMA21_HUMAN	-0.183538	0.293547	-0.13718	0.297775	-0.315914	0.0145923
	CEP41	sp|Q9BYV8|CEP41_HUMAN	-0.143325	0.0527726	-0.137143	0.0216944	-0.172534	0.00344409
	EBNA1BP2	sp|Q99848|EBP2_HUMAN	-0.082509	0.355804	-0.137136	0.0478301	-0.312765	0.000335734
	TSR1	sp|Q2NL82|TSR1_HUMAN	-0.0102245	0.960236	-0.136924	0.131773	-0.315794	0.00206368
	TRIT1	sp|Q9H3H1|MOD5_HUMAN	-0.176856	0.252534	-0.1367	0.241882	-0.069541	0.49877
	MIEF1	sp|L0R8F8|MIDUO_HUMAN	-0.115467	0.468907	-0.136683	0.227174	-0.126466	0.204017
	ZNF22	sp|P17026|ZNF22_HUMAN	0.119261	0.331558	-0.136601	0.13485	-0.22658	0.0123619
	MELTF	sp|P08582|TRFM_HUMAN	-0.0414408	0.841026	-0.136562	0.224261	-0.171679	0.089802
	NCAM1	sp|P13591|NCAM1_HUMAN	-0.0111153	0.994122	-0.136461	0.852824	-0.24864	0.662642
	PYROXD1	sp|Q8WU10|PYRD1_HUMAN	-0.0510291	0.824798	-0.136232	0.29514	0.0774113	0.496514
	SPTLC2	sp|O15270|SPTC2_HUMAN	-0.106887	0.526243	-0.136137	0.24994	-0.139128	0.181147
	SMARCC1	sp|Q92922|SMRC1_HUMAN	-0.00964163	0.963933	-0.136066	0.152586	-0.0978429	0.237317
	WBP1L	sp|Q9NX94|WBP1L_HUMAN	0.0164441	0.966585	-0.136055	0.454865	-0.0740946	0.640045
	TRMO	sp|Q9BU70|TRMO_HUMAN	-0.00573745	0.981589	-0.136024	0.18788	0.0727799	0.420207
	DNAJA3	sp|Q96EY1|DNJA3_HUMAN	-0.123243	0.203935	-0.135878	0.0740433	-0.250009	0.00243774
	VARS1	sp|P26640|SYVC_HUMAN	-0.080481	0.169933	-0.135658	0.00955933	-0.194412	0.000588604
	USP1	sp|O94782|UBP1_HUMAN	-0.013075	0.92596	-0.135651	0.0516285	-0.308832	0.000392284
	MARK1	tr|A0A087X0I6|A0A087X0I6_HUMAN	-0.0267192	0.862591	-0.135596	0.101233	-0.114145	0.114273
	ARPP21	sp|Q9UBL0|ARP21_HUMAN	-0.0426406	0.664757	-0.135565	0.0464778	0.0611038	0.276781
	CCT7	sp|Q99832|TCPH_HUMAN	-0.0178141	0.894595	-0.135447	0.0520526	-0.206193	0.00402564
	LTV1	sp|Q96GA3|LTV1_HUMAN	-0.219544	0.168468	-0.13537	0.268191	-0.422817	0.00214108
	DUS3L	sp|Q96G46|DUS3L_HUMAN	-0.0743658	0.32428	-0.135195	0.0266666	-0.210764	0.00135626
	SLC35B3	sp|Q9H1N7|S35B3_HUMAN	0.0958809	0.738981	-0.135092	0.463615	-0.0540048	0.739952
	SPC24	sp|Q8NBT2-2|SPC24_HUMAN	-0.1237	0.265213	-0.13508	0.112162	-0.0505109	0.49328
	UTP14C	sp|Q5TAP6|UT14C_HUMAN	0.024912	0.772061	-0.134965	0.0187634	-0.347811	4.22379e-05
	RPL34	sp|P49207|RL34_HUMAN	-0.0144853	0.921766	-0.134907	0.0670219	-0.263991	0.00148416
	PRDM15	sp|P57071-2|PRD15_HUMAN	-0.0743642	0.236706	-0.134895	0.0129356	-0.141544	0.00499722
	FBXO31	sp|Q5XUX0|FBX31_HUMAN	-0.0459301	0.883825	-0.134865	0.408734	-0.236873	0.0956373
	DSC1	sp|Q08554|DSC1_HUMAN	-0.500486	0.583112	-0.134672	0.852785	-0.119743	0.839437
	TAF7	sp|Q15545|TAF7_HUMAN	-0.0341309	0.877006	-0.134664	0.230331	-0.135127	0.173148
	RBMS1	sp|P29558|RBMS1_HUMAN	-0.215136	0.0425601	-0.134627	0.0862237	-0.187553	0.013611
	MAP3K7	sp|O43318|M3K7_HUMAN	-0.0999889	0.184671	-0.134617	0.0303283	-0.13372	0.0171441
	OS9	sp|Q13438|OS9_HUMAN	-0.107757	0.243534	-0.134616	0.0634506	-0.0947789	0.126032
	VMP1	sp|Q96GC9|VMP1_HUMAN	0.00335052	0.994808	-0.134589	0.523103	-0.078328	0.66554
	RPL8	sp|P62917|RL8_HUMAN	0.0182636	0.898627	-0.134527	0.0705298	-0.227278	0.00360846
	CRY2	sp|Q49AN0|CRY2_HUMAN	-0.100315	0.585381	-0.134393	0.288934	-0.0362368	0.754712
	EEF1D	sp|P29692|EF1D_HUMAN	-0.0319892	0.783228	-0.13435	0.0605054	-0.232479	0.00246651
	NOL8	sp|Q76FK4|NOL8_HUMAN	-0.0223234	0.832207	-0.134198	0.0328248	-0.372079	5.56898e-05
	MROH5	sp|Q6ZUA9|MROH5_HUMAN	0.0154486	0.969718	-0.134149	0.459427	-0.485045	0.00736345
	PKIA	sp|P61925|IPKA_HUMAN	0.0119827	0.976523	-0.134081	0.468172	-0.377832	0.0263467
	DPY19L1	sp|Q2PZI1|D19L1_HUMAN	-0.12688	0.267614	-0.134053	0.123712	-0.178291	0.0292907
	HZF14	tr|Q6RFS3|Q6RFS3_HUMAN	-0.00624272	0.979882	-0.133931	0.198692	-0.284962	0.00792918
	SPTBN1	sp|Q01082|SPTB2_HUMAN	-0.0636308	0.913644	-0.133908	0.665675	-0.132003	0.603092
	PRRC2B	sp|Q5JSZ5|PRC2B_HUMAN	-0.0783226	0.470825	-0.133724	0.0905715	-0.190289	0.0132562
	ATP5F1C	sp|P36542|ATPG_HUMAN	-0.0439282	0.853401	-0.133655	0.296549	-0.177837	0.116087
	EPB41L1	sp|Q9H4G0-4|E41L1_HUMAN	-0.214624	0.127934	-0.133627	0.20795	-0.0355962	0.713177
	ADCY3	sp|O60266|ADCY3_HUMAN	-0.161025	0.503796	-0.133539	0.447844	0.130497	0.380174
	EIF3E	sp|P60228|EIF3E_HUMAN	-0.123328	0.157125	-0.133494	0.0545821	-0.13797	0.0284628
	TRIM65	sp|Q6PJ69|TRI65_HUMAN	-0.0883489	0.163069	-0.133471	0.0147845	-0.238824	0.0002705
	COX5B	sp|P10606|COX5B_HUMAN	-0.0624461	0.877053	-0.133353	0.540206	-0.264768	0.147766
	C1orf131	sp|Q8NDD1-6|CA131_HUMAN	0.06371	0.418518	-0.133339	0.0306899	-0.2394	0.00072329
	ALDH1B1	sp|P30837|AL1B1_HUMAN	-0.0924973	0.719876	-0.133332	0.427459	-0.429423	0.00936976
	NOB1	sp|Q9ULX3|NOB1_HUMAN	-0.101045	0.595251	-0.133257	0.306303	-0.420502	0.00307499
	GSPT1	sp|P15170-2|ERF3A_HUMAN	-0.0665735	0.28565	-0.13325	0.0127672	-0.239658	0.000218735
	CATSPERZ	sp|Q9NTU4|CTSRZ_HUMAN	-0.165349	0.860878	-0.133197	0.813051	-0.00800113	0.986853
	NSA2	sp|O95478|NSA2_HUMAN	-0.0604085	0.651975	-0.133146	0.132665	-0.0376251	0.633578
	ATF7IP	sp|Q6VMQ6|MCAF1_HUMAN	-0.0749987	0.724617	-0.133007	0.324255	-0.135674	0.244689
	OTUD5	sp|Q96G74|OTUD5_HUMAN	0.00755626	0.9711	-0.132992	0.14602	-0.2908	0.00341088
	ZNF598	sp|Q86UK7|ZN598_HUMAN	-0.0556775	0.53277	-0.132957	0.044814	-0.239234	0.00124413
	RBM28	sp|Q9NW13|RBM28_HUMAN	-0.0131133	0.938023	-0.132741	0.0894955	-0.381798	0.000251792
	SMCO4	sp|Q9NRQ5|SMCO4_HUMAN	-0.107794	0.766688	-0.132603	0.568751	-0.298065	0.125892
	NA	cu|DUSP11_R255C|snp	-0.00709261	0.973045	-0.132556	0.162495	-0.325483	0.00225422
	RUFY3	sp|Q7L099|RUFY3_HUMAN	-0.0920152	0.4891	-0.132512	0.164158	-0.158887	0.0656693
	CCNY	sp|Q8ND76|CCNY_HUMAN	-0.076627	0.374927	-0.132471	0.0476878	-0.117903	0.0445144
	ZFHX4	sp|Q86UP3|ZFHX4_HUMAN	0.170318	0.843428	-0.132373	0.804284	-0.00280327	0.995372
	SYNE1	sp|Q8NF91|SYNE1_HUMAN	-0.123799	0.333578	-0.132307	0.164285	-0.151325	0.0771781
	THAP4	sp|Q8WY91|THAP4_HUMAN	-0.0846254	0.77911	-0.132185	0.477829	-0.191766	0.221977
	NEO1	sp|Q92859|NEO1_HUMAN	-0.0744089	0.738737	-0.132166	0.344918	-0.131097	0.275675
	POLR2I	sp|P36954|RPB9_HUMAN	-0.050773	0.757768	-0.132096	0.188644	-0.170195	0.0630312
	DENND5A	sp|Q6IQ26|DEN5A_HUMAN	-0.104965	0.132712	-0.132078	0.0229638	-0.0873746	0.0681544
	ATP13A3	sp|Q9H7F0|AT133_HUMAN	-0.10846	0.199561	-0.132026	0.0502024	-0.144052	0.0203444
	NA	cu|NCAPD2_6602663_11aa|ribo	-0.0323803	0.831139	-0.131969	0.120869	-0.301981	0.00181638
	NA	cu|HINFP_118997654_133aa|ribo	-0.064984	0.295297	-0.131954	0.0129609	-0.237487	0.000223486
	MDN1	sp|Q9NU22|MDN1_HUMAN	-0.0869784	0.280052	-0.131927	0.0406228	-0.166463	0.00754609
	NA	tr|B4DIB4|B4DIB4_HUMAN	-0.0687118	0.699716	-0.131616	0.245892	0.183496	0.0738844
	EIF3I	sp|Q13347|EIF3I_HUMAN	-0.139917	0.129019	-0.131554	0.0681236	-0.220691	0.00355414
	DDX3X	sp|O00571|DDX3X_HUMAN	-0.0742353	0.159828	-0.131419	0.00660804	-0.185902	0.000404302
	MAD2L1	sp|Q13257|MD2L1_HUMAN	-0.0505812	0.439968	-0.131411	0.0139936	-0.0946291	0.0328031
	NA	tr|B4DKN9|B4DKN9_HUMAN	0.0353084	0.89217	-0.131244	0.314907	-0.067509	0.555929
	WARS2	sp|Q9UGM6|SYWM_HUMAN	-0.104124	0.439331	-0.131113	0.175556	-0.231246	0.0152769
	PHF20	sp|Q9BVI0|PHF20_HUMAN	-0.0518673	0.596584	-0.131089	0.0588263	-0.255044	0.00121898
	CDC45	sp|O75419|CDC45_HUMAN	-0.0256736	0.969718	-0.131082	0.681883	-0.125505	0.630639
	AASS	sp|Q9UDR5|AASS_HUMAN	-0.117787	0.42372	-0.130989	0.217374	-0.161391	0.091412
	ANKHD1	tr|H3BLS9|H3BLS9_HUMAN	-0.0826818	0.190756	-0.13096	0.0155468	-0.142126	0.00513699
	ABLIM1	sp|O14639|ABLM1_HUMAN	-0.101228	0.607328	-0.130946	0.329443	-0.382461	0.00593577
	RBMX	sp|P38159|RBMX_HUMAN	-0.00720193	0.935607	-0.130923	0.00716432	-0.105968	0.0101228
	CUTC	sp|Q9NTM9|CUTC_HUMAN	-0.165624	0.189672	-0.130847	0.172834	-0.135562	0.11246
	NDUFA9	sp|Q16795|NDUA9_HUMAN	0.000958643	0.997254	-0.130734	0.264809	-0.216658	0.0448946
	PAPSS1	sp|O43252|PAPS1_HUMAN	-0.123516	0.214633	-0.130728	0.0906297	-0.164113	0.0235713
	DNMT1	sp|P26358|DNMT1_HUMAN	0.0235854	0.807208	-0.130712	0.030125	-0.217685	0.00107382
	ARSB	sp|P15848|ARSB_HUMAN	-0.0996079	0.708718	-0.130606	0.455658	-0.0906373	0.546086
	ETF1	sp|P62495|ERF1_HUMAN	-0.0525467	0.719816	-0.130498	0.159137	-0.281377	0.00439003
	MBOAT1	sp|Q6ZNC8|MBOA1_HUMAN	0.00608451	0.988195	-0.130403	0.475916	-0.0864503	0.580869
	PDP2	sp|Q9P2J9|PDP2_HUMAN	-0.00834363	0.970827	-0.130372	0.18852	-0.193486	0.0368723
	CCDC58	sp|Q4VC31|CCD58_HUMAN	0.00637282	0.970184	-0.130136	0.0831707	-0.306064	0.000737956
	PDCD2	sp|Q16342|PDCD2_HUMAN	-0.147633	0.2029	-0.130117	0.142279	-0.0534446	0.490932
	KIF13A	sp|Q9H1H9-3|KI13A_HUMAN	-0.0337029	0.793261	-0.130088	0.0915161	-0.107584	0.10949
	EIF4G1	sp|Q04637-7|IF4G1_HUMAN	-0.0638375	0.653567	-0.130043	0.165073	-0.208283	0.0209605
	CD3EAP	sp|O15446|RPA34_HUMAN	-0.00118772	0.996268	-0.130035	0.131269	-0.190337	0.0211551
	GSPT1	sp|P15170|ERF3A_HUMAN	-0.0676386	0.257541	-0.130019	0.012178	-0.233612	0.000206522
	PHF3	sp|Q92576|PHF3_HUMAN	0.0260365	0.649454	-0.12975	0.00499773	-0.179175	0.000333158
	GALNT7	sp|Q86SF2|GALT7_HUMAN	-0.135033	0.174181	-0.1297	0.0942948	0.0792186	0.2327
	HLA-E	sp|P13747|HLAE_HUMAN	-0.0833661	0.660157	-0.129423	0.299607	-0.0937215	0.386229
	NA	tr|V9HVW7|V9HVW7_HUMAN	-0.244455	0.177996	-0.129415	0.358392	-0.34364	0.0127107
	SLC38A2	sp|Q96QD8|S38A2_HUMAN	0.160279	0.563944	-0.129364	0.521135	-0.0685764	0.694769
	NA	cu|SLCO1B3_G256A|snp	-0.0347933	0.914386	-0.129291	0.424658	-0.128372	0.34775
	RPL13	sp|P26373|RL13_HUMAN	0.091622	0.413848	-0.129078	0.116238	-0.207537	0.0110278
	FUOM	sp|A2VDF0|FUCM_HUMAN	-0.144873	0.567122	-0.129066	0.478981	0.0557783	0.728219
	RREB1	sp|Q92766-2|RREB1_HUMAN	-0.0101231	0.921766	-0.12906	0.0193532	-0.173621	0.00207411
	FOXRED2	sp|Q8IWF2|FXRD2_HUMAN	-0.168068	0.226608	-0.129	0.218535	-0.116821	0.205509
	TMEM109	sp|Q9BVC6|TM109_HUMAN	-0.0766	0.867933	-0.128925	0.618353	-0.232247	0.269361
	ALYREF	sp|Q86V81|THOC4_HUMAN	-0.00797612	0.944284	-0.128847	0.0220647	-0.100574	0.0354243
	ENY2	sp|Q9NPA8|ENY2_HUMAN	0.0620311	0.620612	-0.128725	0.128142	-0.121502	0.105127
	NA	cu|RNF19B_A97V|snp	0.0167094	0.892241	-0.128709	0.0477416	-0.222583	0.00173835
	EVI2A	sp|P22794|EVI2A_HUMAN	0.0768888	0.801426	-0.128689	0.485212	-0.235934	0.133652
	NA	tr|H2BNB9|H2BNB9_HUMAN	-0.133879	0.538693	-0.128673	0.411979	-0.0634081	0.643237
	PSPC1	sp|Q8WXF1|PSPC1_HUMAN	-0.103372	0.154306	-0.12861	0.0311723	-0.107878	0.0366828
	HP	sp|P00738|HPT_HUMAN	-0.0916651	0.952114	-0.128602	0.872179	-0.544319	0.36264
	YBEY	sp|P58557|YBEY_HUMAN	-0.180795	0.116668	-0.128549	0.140768	-0.246382	0.00640891
	MTAP	sp|Q13126|MTAP_HUMAN	-0.097038	0.209282	-0.128509	0.0402353	-0.206145	0.00204779
	ELP2	sp|Q6IA86|ELP2_HUMAN	-0.147584	0.0499392	-0.128507	0.0301327	-0.171395	0.00375485
	ABCC1	tr|G0ZCM3|G0ZCM3_HUMAN	-0.0158467	0.956473	-0.128475	0.316944	-0.192113	0.0921093
	TSKU	sp|Q8WUA8|TSK_HUMAN	0.019705	0.962893	-0.128465	0.509579	-0.0109031	0.952486
	DOHH	sp|Q9BU89|DOHH_HUMAN	-0.0225675	0.951127	-0.128295	0.454003	-0.204985	0.161417
	IRF8	sp|Q02556|IRF8_HUMAN	-0.0797656	0.757768	-0.128289	0.431929	-0.179988	0.194387
	DNMT1	sp|P26358-2|DNMT1_HUMAN	0.0225196	0.818531	-0.128271	0.032539	-0.217701	0.00108195
	RPS2	sp|P15880|RS2_HUMAN	-0.103004	0.141549	-0.128173	0.0268795	-0.16405	0.00408365
	SMC1B	sp|Q8NDV3|SMC1B_HUMAN	-0.00273133	0.989356	-0.128078	0.172382	-0.133581	0.1099
	DSG2	sp|Q14126|DSG2_HUMAN	-0.00185426	0.997872	-0.127995	0.684165	-0.306776	0.220688
	HNRNPAB	sp|Q99729|ROAA_HUMAN	-0.0349052	0.653382	-0.127913	0.0228875	-0.22368	0.000556455
	KLHL9	sp|Q9P2J3|KLHL9_HUMAN	-0.0872458	0.665751	-0.127907	0.339602	-0.0117325	0.928337
	TWISTNB	sp|Q3B726|RPA43_HUMAN	-0.0519223	0.797474	-0.127892	0.281905	-0.277684	0.0165292
	DGKH	sp|Q86XP1|DGKH_HUMAN	-0.0333562	0.823046	-0.127892	0.129866	0.016527	0.834275
	CEP85L	sp|Q5SZL2|CE85L_HUMAN	0.00824537	0.985324	-0.127884	0.507479	-0.0736139	0.657065
	SREK1IP1	sp|Q8N9Q2|SR1IP_HUMAN	0.00705712	0.972847	-0.127841	0.164571	-0.17687	0.0385239
	NA	cu|R3HCC1_L176R|snp	-0.127824	0.0870681	-0.127815	0.0336938	-0.172234	0.00415844
	SMC5	sp|Q8IY18|SMC5_HUMAN	-0.0207751	0.920699	-0.127762	0.199715	-0.273041	0.00785219
	ZNF17	sp|P17021|ZNF17_HUMAN	0.0305301	0.949927	-0.127588	0.579858	-0.487601	0.0204574
	TAGLN3	sp|Q9UI15|TAGL3_HUMAN	-0.0640906	0.467975	-0.127518	0.0529381	-0.295361	0.00036577
	CEBPZOS	sp|A8MTT3|CEBOS_HUMAN	-0.142954	0.373856	-0.127517	0.28198	-0.00299516	0.979352
	TRPM2	sp|O94759|TRPM2_HUMAN	-0.12068	0.428643	-0.127293	0.247607	0.0376923	0.706402
	HNRNPAB	sp|Q99729-2|ROAA_HUMAN	-0.0345166	0.657923	-0.127048	0.0233661	-0.222573	0.000567339
	PDRG1	sp|Q9NUG6|PDRG1_HUMAN	-0.0740777	0.448767	-0.127011	0.0779716	-0.290343	0.000776367
	CDK5RAP1	sp|Q96SZ6|CK5P1_HUMAN	-0.0642983	0.511766	-0.126936	0.0747595	-0.31465	0.000442158
	CHEK1	sp|O14757|CHK1_HUMAN	-0.0798011	0.449213	-0.126916	0.0987425	-0.252226	0.00263188
	NGRN	sp|Q9NPE2|NGRN_HUMAN	-0.0942962	0.143489	-0.126769	0.0194304	-0.310957	5.58702e-05
	DDX58	sp|O95786|DDX58_HUMAN	-0.156384	0.0206525	-0.126742	0.0155222	-0.1202	0.0103194
	TOMM22	sp|Q9NS69|TOM22_HUMAN	-0.0772983	0.595995	-0.126626	0.199386	-0.21013	0.0260464
	DOCK11	sp|Q5JSL3|DOC11_HUMAN	-0.0725847	0.777782	-0.126577	0.422498	-0.105506	0.430473
	LRPAP1	sp|P30533|AMRP_HUMAN	-0.0782108	0.49347	-0.126499	0.123139	-0.0536118	0.452051
	DKFZp779O048	tr|Q7Z683|Q7Z683_HUMAN	-0.129742	0.511061	-0.126328	0.373964	-0.310766	0.0208088
	UVRAG	sp|Q9P2Y5|UVRAG_HUMAN	-0.0188999	0.918218	-0.126046	0.15983	-0.0342932	0.669583
	DEAF1	sp|O75398|DEAF1_HUMAN	-0.0915399	0.620612	-0.126006	0.313289	-0.0575525	0.603092
	HNRNPA3	sp|P51991|ROA3_HUMAN	-0.105224	0.168024	-0.125988	0.0419802	-0.164612	0.00658183
	RPS5	sp|P46782|RS5_HUMAN	-0.0746648	0.244501	-0.125949	0.019428	-0.202643	0.000743847
	TSEN2	sp|Q8NCE0|SEN2_HUMAN	-0.0589204	0.520656	-0.12591	0.0600409	-0.24317	0.00132594
	FUS	sp|P35637|FUS_HUMAN	-0.263877	0.112003	-0.125892	0.318649	-0.123374	0.258277
	ZNF263	sp|O14978|ZN263_HUMAN	0.00305779	0.988899	-0.125737	0.206684	-0.122333	0.165357
	NA	tr|B4E345|B4E345_HUMAN	-0.00959435	0.980284	-0.125529	0.454623	-0.078369	0.588057
	RPL35A	sp|P18077|RL35A_HUMAN	-0.0524496	0.615708	-0.125438	0.080882	-0.218704	0.00380783
	NAV1	sp|Q8NEY1|NAV1_HUMAN	-0.0562685	0.539825	-0.125421	0.0609425	-0.241357	0.00139389
	SPC24	sp|Q8NBT2|SPC24_HUMAN	-0.122112	0.215845	-0.125303	0.100383	-0.0868261	0.187152
	CUX2	sp|O14529|CUX2_HUMAN	-0.12441	0.673803	-0.125278	0.536744	-0.125184	0.459201
	RPS19	sp|P39019|RS19_HUMAN	-0.0231842	0.830792	-0.125273	0.0484084	-0.209188	0.00214198
	NAA20	sp|P61599|NAA20_HUMAN	-0.0135018	0.924809	-0.125257	0.0748195	-0.26962	0.00102784
	NPM1	sp|P06748|NPM_HUMAN	-0.0721085	0.254834	-0.125068	0.0190012	-0.261956	0.000144608
	MRPL34	sp|Q9BQ48|RM34_HUMAN	0.0593752	0.723356	-0.125014	0.235089	-0.124727	0.179025
	PDHA2	sp|P29803|ODPAT_HUMAN	0.0694168	0.515812	-0.124994	0.101941	-0.169949	0.019594
	ITGB1BP1	sp|O14713|ITBP1_HUMAN	-0.00588935	0.9899	-0.124824	0.577178	0.12234	0.510819
	TBC1D31	sp|Q96DN5|TBC31_HUMAN	-0.0798318	0.214633	-0.124735	0.020928	-0.0487528	0.252677
	RTF2	sp|Q9BY42|RTF2_HUMAN	-0.0860952	0.314421	-0.124429	0.0606282	-0.179707	0.00662272
	AMOTL1	sp|Q8IY63|AMOL1_HUMAN	-0.0492199	0.866521	-0.124398	0.433266	-0.0462399	0.74245
	TRPT1	sp|Q86TN4|TRPT1_HUMAN	-0.138593	0.214898	-0.124345	0.144888	-0.0849305	0.251414
	C12orf66	sp|Q96MD2|CL066_HUMAN	0.0104973	0.941672	-0.124205	0.0630315	-0.187215	0.00562858
	GALK2	sp|Q01415|GALK2_HUMAN	-0.0445114	0.808153	-0.124195	0.237361	-0.146082	0.118259
	USP15	sp|Q9Y4E8-2|UBP15_HUMAN	-0.0581519	0.604128	-0.124142	0.107066	-0.172789	0.0188586
	RIC1	sp|Q4ADV7|RIC1_HUMAN	-0.0481885	0.743805	-0.124112	0.172836	-0.103328	0.195805
	SNX13	sp|Q9Y5W8|SNX13_HUMAN	0.0430416	0.761377	-0.124091	0.15031	-0.0467802	0.538427
	DIS3	sp|Q9Y2L1|RRP44_HUMAN	-0.10681	0.215264	-0.123865	0.0676189	-0.173784	0.00906198
	STRN	sp|O43815|STRN_HUMAN	-0.033593	0.868248	-0.123831	0.241882	-0.0446007	0.639402
	THOC2	sp|Q8NI27|THOC2_HUMAN	-0.065972	0.223662	-0.123791	0.00971804	-0.169712	0.000789771
	FANCD2	sp|Q9BXW9|FACD2_HUMAN	-0.016694	0.864041	-0.123667	0.0268999	-0.165361	0.00322306
	PRPF31	sp|Q8WWY3|PRP31_HUMAN	0.00281132	0.985708	-0.123315	0.0685189	-0.211173	0.00320903
	SUB1	sp|P53999|TCP4_HUMAN	0.130801	0.510013	-0.123311	0.389936	-0.110546	0.364865
	KIF13A	sp|Q9H1H9|KI13A_HUMAN	-0.0330724	0.777782	-0.123249	0.0847638	-0.108938	0.0827323
	HNRNPH3	sp|P31942|HNRH3_HUMAN	-0.110258	0.176347	-0.123003	0.0583234	-0.134505	0.0240826
	IKBIP	sp|Q70UQ0-4|IKIP_HUMAN	-0.135932	0.480075	-0.122967	0.378349	-0.172494	0.153034
	AGAP1	sp|Q9UPQ3|AGAP1_HUMAN	-0.07435	0.647821	-0.12295	0.250035	-0.16745	0.081851
	CUX1	sp|Q13948-9|CASP_HUMAN	-0.0723151	0.500526	-0.122842	0.111939	-0.0892451	0.183108
	ADAT2	sp|Q7Z6V5|ADAT2_HUMAN	0.0314464	0.717643	-0.122776	0.036605	-0.432424	1.70061e-05
	ENO1	sp|P06733|ENOA_HUMAN	0.0107248	0.965901	-0.122759	0.28275	-0.232644	0.0305172
	ZC3H14	sp|Q6PJT7|ZC3HE_HUMAN	-0.0478428	0.487656	-0.122739	0.0232413	-0.207679	0.000696546
	NTHL1	sp|P78549|NTH_HUMAN	-0.202945	0.521334	-0.1227	0.606341	-0.2354	0.225579
	RAPGEF1	tr|Q5JUE9|Q5JUE9_HUMAN	-0.133097	0.247584	-0.122545	0.160478	-0.0559947	0.463313
	TFAP4	tr|I3L301|I3L301_HUMAN	-0.0158795	0.942498	-0.122509	0.21705	-0.396232	0.000992371
	ZNF493	sp|Q6ZR52|ZN493_HUMAN	0.023439	0.926828	-0.122464	0.314907	-0.229813	0.0407251
	RPL7A	sp|P62424|RL7A_HUMAN	0.0538846	0.792531	-0.122409	0.312629	-0.215001	0.0515126
	APEX1	sp|P27695|APEX1_HUMAN	-0.00420753	0.974229	-0.122321	0.0451687	-0.244865	0.000675435
	ANKRD40	sp|Q6AI12|ANR40_HUMAN	-0.026545	0.906805	-0.122259	0.27579	-0.202283	0.049127
	PNN	sp|Q9H307|PININ_HUMAN	-0.0274124	0.701481	-0.1222	0.0166051	-0.20047	0.00053628
	ACTR5	sp|Q9H9F9|ARP5_HUMAN	-0.072458	0.664332	-0.122192	0.265143	0.0852929	0.370604
	BCCIP	sp|Q9P287-2|BCCIP_HUMAN	-0.104177	0.176237	-0.122062	0.0486921	-0.17418	0.00510918
	C20orf112	tr|D1LUZ8|D1LUZ8_HUMAN	-0.121302	0.398789	-0.122042	0.243095	-0.0572226	0.536836
	USP34	sp|Q70CQ2|UBP34_HUMAN	-0.0853091	0.112003	-0.122029	0.00969546	-0.0489913	0.169126
	PRKDC	sp|P78527|PRKDC_HUMAN	-0.0568329	0.316379	-0.122027	0.0119383	-0.175093	0.0007744
	ERBIN	sp|Q96RT1-9|ERBIN_HUMAN	-0.0538103	0.605844	-0.122018	0.0901798	-0.0182244	0.779681
	RTN4IP1	sp|Q8WWV3|RT4I1_HUMAN	-0.11448	0.541052	-0.121997	0.361325	-0.192582	0.100649
	CEP192	sp|Q8TEP8|CE192_HUMAN	-0.0769448	0.330402	-0.12197	0.0478854	-0.010843	0.84435
	NDUFA4	sp|O00483|NDUA4_HUMAN	-0.154352	0.459333	-0.12195	0.428415	-0.318286	0.0253503
	RUVBL1	sp|Q9Y265|RUVB1_HUMAN	-0.0655633	0.42207	-0.121934	0.0498269	-0.243392	0.000815532
	TBC1D15	sp|Q8TC07|TBC15_HUMAN	-0.0823824	0.292645	-0.12176	0.0487695	-0.123599	0.0269345
	PYCR2	sp|Q96C36|P5CR2_HUMAN	0.0285076	0.902304	-0.121675	0.294081	-0.332666	0.00588322
	ETV6	sp|P41212|ETV6_HUMAN	-0.0979403	0.76224	-0.121673	0.558361	-0.021483	0.911168
	FEM1B	sp|Q9UK73|FEM1B_HUMAN	-0.151273	0.331558	-0.121666	0.294235	-0.149844	0.142049
	NA	cu|uc001skk.3|ucsc	0.178761	0.360001	-0.121613	0.411387	-0.201003	0.115961
	NABP2	sp|Q9BQ15|SOSB1_HUMAN	0.178761	0.360001	-0.121613	0.411387	-0.201003	0.115961
	RPL12	sp|P30050|RL12_HUMAN	-0.0323574	0.723276	-0.121601	0.0454044	-0.259799	0.000458428
	GNL2	sp|Q13823|NOG2_HUMAN	-0.0279822	0.870426	-0.121552	0.172575	-0.178598	0.0330648
	NA	tr|B4DKP9|B4DKP9_HUMAN	-0.0468176	0.726157	-0.121501	0.148611	-0.189758	0.019432
	UTY	tr|A0A087X2I9|A0A087X2I9_HUMAN	-0.0251649	0.850245	-0.12147	0.0980152	-0.0189957	0.775534
	RPL9	sp|P32969|RL9_HUMAN	-0.149171	0.486317	-0.121422	0.441844	-0.166266	0.214073
	PA2G4	sp|Q9UQ80-2|PA2G4_HUMAN	-0.0183807	0.810772	-0.121387	0.014847	-0.275893	6.17118e-05
	COX7C	sp|P15954|COX7C_HUMAN	-0.150144	0.418755	-0.121342	0.376762	-0.253244	0.0423957
	SELENOF	sp|O60613|SEP15_HUMAN	-0.00181387	0.994808	-0.12124	0.273268	-0.173982	0.0800866
	ZC3H14	sp|Q6PJT7-11|ZC3HE_HUMAN	-0.0508312	0.449824	-0.121208	0.0226062	-0.220638	0.000431627
	USP32	sp|Q8NFA0|UBP32_HUMAN	-0.0904193	0.236706	-0.121194	0.047178	0.0208172	0.690705
	PRRC2C	sp|Q9Y520|PRC2C_HUMAN	-0.0109727	0.900154	-0.121175	0.0140762	-0.18307	0.000709913
	CUL9	sp|Q8IWT3|CUL9_HUMAN	-0.0736731	0.480478	-0.121143	0.108298	-0.273238	0.00155952
	PSME4	sp|Q14997|PSME4_HUMAN	-0.119079	0.104675	-0.121121	0.0394477	-0.0966961	0.0554893
	TOP1MT	sp|Q969P6|TOP1M_HUMAN	0.0154522	0.877053	-0.12111	0.0298802	-0.184865	0.00178239
	EPB41L1	sp|Q9H4G0-2|E41L1_HUMAN	-0.210939	0.141528	-0.121083	0.267055	0.0376515	0.703373
	ZCCHC2	sp|Q9C0B9|ZCHC2_HUMAN	-0.0846085	0.489082	-0.121033	0.166169	0.153774	0.0545512
	NA	cu|MCM10_A194P|snp	0.198525	0.449951	-0.1209	0.542794	0.0198026	0.914578
	RPS18	sp|P62269|RS18_HUMAN	-0.0481204	0.581579	-0.120851	0.0539454	-0.237152	0.00102062
	NARS2	sp|Q96I59|SYNM_HUMAN	-0.114697	0.081939	-0.120798	0.025539	-0.147405	0.00493585
	DNAH17	sp|Q9UFH2|DYH17_HUMAN	-0.0569935	0.547992	-0.12079	0.075872	-0.180809	0.00774819
	LENG8	sp|Q96PV6|LENG8_HUMAN	-0.0528719	0.719394	-0.1207	0.192376	-0.193462	0.0280979
	SDF4	sp|Q9BRK5|CAB45_HUMAN	-0.18072	0.145994	-0.120591	0.198757	-0.462216	0.000281723
	AHCY	sp|P23526|SAHH_HUMAN	-0.163636	0.147	-0.120583	0.159991	-0.268793	0.00371073
	WDSUB1	sp|Q8N9V3|WSDU1_HUMAN	-0.0869624	0.199504	-0.120436	0.0305139	-0.080912	0.0809655
	PPP3CC	sp|P48454|PP2BC_HUMAN	-0.0766805	0.470661	-0.12043	0.115571	-0.0492986	0.456933
	ARL13B	sp|Q3SXY8|AR13B_HUMAN	-0.0844042	0.658306	-0.12029	0.343099	-0.00804701	0.947532
	BAZ1A	sp|Q9NRL2|BAZ1A_HUMAN	-0.0427036	0.546411	-0.120272	0.0259023	-0.0424413	0.323174
	HSPA9	sp|P38646|GRP75_HUMAN	-0.0248209	0.842159	-0.119981	0.0848535	-0.238798	0.00201893
	RPS6	sp|P62753|RS6_HUMAN	0.0233654	0.849803	-0.119929	0.0800586	-0.216645	0.00307895
	DROSHA	sp|Q9NRR4|RNC_HUMAN	-0.0794084	0.158663	-0.119928	0.0139164	-0.0572996	0.132142
	EIF2B3	sp|Q9NR50|EI2BG_HUMAN	-0.0661032	0.514403	-0.119915	0.0990129	-0.140351	0.0357938
	EPRS1	sp|P07814|SYEP_HUMAN	0.0151425	0.949011	-0.119829	0.261709	-0.20256	0.040732
	PTMA	sp|P06454|PTMA_HUMAN	-0.0567096	0.761377	-0.119775	0.294042	-0.312191	0.0075513
	ABCC1	sp|P33527|MRP1_HUMAN	-0.0697754	0.705287	-0.119729	0.312532	-0.133283	0.196029
	G3BP1	sp|Q13283|G3BP1_HUMAN	-0.0638029	0.236706	-0.119674	0.0111607	-0.202856	0.000260187
	TRMT1L	sp|Q7Z2T5|TRM1L_HUMAN	-0.0579188	0.557966	-0.119625	0.0882605	-0.115721	0.0637035
	HAAO	sp|P46952|3HAO_HUMAN	-0.20792	0.720025	-0.119541	0.769258	-0.0468476	0.895801
	MIB1	sp|Q86YT6|MIB1_HUMAN	-0.0702608	0.415104	-0.119494	0.0650342	-0.121912	0.036704
	ERGIC1	sp|Q969X5|ERGI1_HUMAN	-0.11001	0.849994	-0.119481	0.729128	-0.237855	0.385407
	CLTA	sp|P09496|CLCA_HUMAN	-0.030385	0.863053	-0.11947	0.196457	-0.160184	0.0587692
	FLVCR1	sp|Q9Y5Y0|FLVC1_HUMAN	-0.0709917	0.699716	-0.119462	0.312596	-0.0576917	0.579877
	SLC12A2	sp|P55011|S12A2_HUMAN	0.0247363	0.980582	-0.119441	0.804195	0.111006	0.777422
	CHD1L	tr|A0A494C1H1|A0A494C1H1_HUMAN	-0.0234037	0.913644	-0.119393	0.254009	-0.222394	0.0257901
	VPS37C	sp|A5D8V6|VP37C_HUMAN	-0.0153289	0.972655	-0.119376	0.569678	-0.0584206	0.748486
	MRPL50	sp|Q8N5N7|RM50_HUMAN	-0.0316469	0.701871	-0.119321	0.0345239	-0.187915	0.00183837
	USP37	sp|Q86T82|UBP37_HUMAN	-0.0461496	0.553701	-0.11926	0.0393138	-0.13276	0.0136057
[truncated: 8,320 more rows]

## Sheet: Phosphoproteome
	Additional file 7: Table S6.2. Differential expression analysis of Phosphoproteome data
	In total, 11,924 phosphopeptides were quantified in all samples. Differential expression analysis was carried out via LIMMA R package, and mutiple-test were adjusted for p values by Benjamini-Hochberg (BH) to generate FDR. differentially expressed (DE) proteins were identified by cutoff of FDR 0.05.
	Gene Name	Protein Accession	Phosphosite	Localization score	log2FC (+IAA 12h / No IAA)	FDR (+IAA 12h / No IAA)	log2FC (+IAA 24h / No IAA)	FDR (+IAA 24h / No IAA)	log2FC (+IAA 48h / No IAA)	FDR (+IAA 48h / No IAA)
	FAM117B	sp|Q6P1L5|F117B_HUMAN	S180	100	-1.17809	0.00146987	-1.2678	0.000180412	-1.49347	1.94452e-05
	RBMX	sp|P38159|RBMX_HUMAN	S116	99.95	-0.693459	0.00165822	-1.15541	1.48514e-05	-1.02825	8.89967e-06
	FAM117B	sp|Q6P1L5|F117B_HUMAN	S449	100	-0.661919	0.00264106	-1.13924	2.31711e-05	-1.39921	3.21175e-06
	NCOA2	sp|Q15596|NCOA2_HUMAN	S493	100	-0.741545	0.0134555	-1.11664	0.000242921	-1.25445	2.97386e-05
	STK10	sp|O94804|STK10_HUMAN	T714,T715	100100	0.487442	0.56163	-1.03416	0.0799279	-0.834919	0.105892
	CDK14	sp|O94921|CDK14_HUMAN	S119	33.2	-0.543357	0.00146987	-1.03314	2.8442e-06	-0.87075	3.62319e-06
	ARHGAP15	sp|Q53QZ3|RHG15_HUMAN	S212	93.38	-0.546924	0.00146987	-1.02848	2.8442e-06	-1.49485	8.97475e-08
	SYT1	sp|P21579|SYT1_HUMAN	T129	98.96	-0.778799	0.00146987	-1.00942	2.31711e-05	-0.873992	2.04354e-05
	CDK14	sp|O94921|CDK14_HUMAN	S122	96.05	-0.515062	0.026258	-0.998017	6.45889e-05	-0.878528	4.28866e-05
	ANXA2	sp|P07355|ANXA2_HUMAN	Y24	98.02	-0.440694	0.0973166	-0.978243	0.00048749	-1.18125	4.027e-05
	PLA2G4A	sp|P47712|PA24A_HUMAN	S437	49.84	-0.467562	0.0123198	-0.971572	2.31711e-05	-1.14807	3.62319e-06
	CALM2	sp|P0DP24|CALM2_HUMAN	S102	79.83	-0.529051	0.401542	-0.963638	0.0419386	-0.998518	0.0200767
	PSD3	sp|Q9NYI0|PSD3_HUMAN	S1011,S1020	97.00,97.17	-0.368226	0.0863633	-0.960719	0.00013807	-0.888346	6.02565e-05
	PLA2G4A	sp|P47712|PA24A_HUMAN	S435	98.96	-0.428695	0.101665	-0.940281	0.00059277	-1.12973	5.32953e-05
	APBA1	sp|Q02410|APBA1_HUMAN	S568	100	-0.355637	0.316341	-0.895294	0.00488189	-0.918993	0.00163091
	NAP1L4	sp|Q99733|NP1L4_HUMAN	S121	82.05	0.574019	0.46468	-0.892157	0.108319	-0.735478	0.132861
	ARHGAP15	sp|Q53QZ3|RHG15_HUMAN	S64	100	-0.322665	0.177972	-0.875693	0.000723092	-1.59065	5.98689e-06
	SF3B1	sp|O75533|SF3B1_HUMAN	T207	89.49	-0.337518	0.223094	-0.863115	0.00162396	-0.672049	0.00204702
	CHD4	sp|Q14839|CHD4_HUMAN	S277	100	-0.357812	0.396578	-0.853664	0.0133473	-0.40832	0.12403
	RB1	sp|P06400|RB_HUMAN	S350,T353	99.86,90.48	-0.624569	0.0748813	-0.830908	0.00349891	-0.719354	0.00290548
	LMO7	sp|Q8WWI1|LMO7_HUMAN	S1044	99.99	-0.668151	0.00146987	-0.830414	6.45889e-05	-0.827843	2.04354e-05
	USP36	sp|Q9P275|UBP36_HUMAN	S614	95.78	-0.0849405	0.880004	-0.822051	0.0198585	-0.94939	0.00460101
	EIF4G1	sp|Q04637|IF4G1_HUMAN	S1147	97.84	-0.51383	0.00262348	-0.812924	2.47176e-05	-0.953632	3.96021e-06
	KCNQ5	sp|Q9NR82|KCNQ5_HUMAN	S466	94.83	-0.608987	0.0592787	-0.81019	0.00253276	-1.31152	5.16252e-05
	ARHGAP15	sp|Q53QZ3|RHG15_HUMAN	S243	49.98	-0.436493	0.0606198	-0.810023	0.00048749	-1.48709	3.96021e-06
	TBC1D5	sp|Q92609|TBCD5_HUMAN	T552	99.9	-0.180559	0.540291	-0.80412	0.00291084	-1.16239	0.000110019
	TFAP4	sp|Q01664|TFAP4_HUMAN	S123	96.92	-0.443222	0.0469172	-0.800025	0.000333218	-1.16358	8.89967e-06
	ROBO1	sp|Q9Y6N7|ROBO1_HUMAN	T1052	86.16	-0.267523	0.446829	-0.797391	0.0077371	-0.77859	0.00356095
	PSD3	sp|Q9NYI0|PSD3_HUMAN	S1012,S1020	48.34,96.72	-0.293272	0.290863	-0.79726	0.00268587	-0.681297	0.00214602
	CDK14	sp|O94921|CDK14_HUMAN	S123	97.3	-0.46347	0.00264106	-0.776139	2.31711e-05	-0.652809	2.04354e-05
	CDK14	sp|O94921|CDK14_HUMAN	S24	98.62	-0.54412	0.080079	-0.767813	0.00301777	-0.873679	0.000481392
	RB1	sp|P06400|RB_HUMAN	S350,T356	99.87,50.05	-0.464433	0.193047	-0.762625	0.00927729	-0.597916	0.0138171
	TBC1D5	sp|Q92609|TBCD5_HUMAN	S554	97.16	-0.162258	0.510794	-0.759166	0.00164255	-0.932664	0.000145505
	NOP56	sp|O00567|NOP56_HUMAN	S569,S570	100.00,100.00	0.038978	0.950707	-0.747753	0.0328095	-1.24947	0.00109872
	CHD7	sp|Q9P2D1|CHD7_HUMAN	S725,T730,S734	100.00,100.00,100.00	-0.272173	0.150115	-0.745279	0.000411691	-0.943261	2.67146e-05
	PSD3	sp|Q9NYI0|PSD3_HUMAN	T1019,S1020	50.00,50.00	-0.262053	0.372366	-0.744026	0.004784	-0.587105	0.00655772
	BCLAF1	sp|Q9NYF8|BCLF1_HUMAN	S290,S297	99.89,86.86	0.540442	0.45107	-0.742499	0.139596	-0.576012	0.195198
	KCNQ5	sp|Q9NR82|KCNQ5_HUMAN	S464	81.67	-0.396361	0.0949469	-0.731254	0.00120252	-1.22522	1.94452e-05
	DNTTIP2	sp|Q5QJE6|TDIF2_HUMAN	S381	100	0.243513	0.698699	-0.728052	0.0795155	-1.05935	0.00976706
	PPM1H	sp|Q9ULR3|PPM1H_HUMAN	T113	97.16	-0.47761	0.0687909	-0.719329	0.00162396	-1.13223	3.59692e-05
	PTPN11	sp|Q06124|PTN11_HUMAN	Y542	99.96	-0.310277	0.563934	-0.716702	0.0616818	-0.812419	0.0223234
	CHAMP1	sp|Q96JM3|CHAP1_HUMAN	S87	100	0.0368597	0.956327	-0.716563	0.0448183	-0.871041	0.0102678
	ZC3HC1	sp|Q86WB0|NIPA_HUMAN	S335,S338	99.70,99.70	-0.217882	0.435732	-0.712501	0.00430964	-0.435805	0.0207832
	TPD52L2	sp|O43399|TPD54_HUMAN	S166	49.98	0.474032	0.577016	-0.709643	0.218614	-0.715559	0.165948
	NA	tr|B4DR05|B4DR05_HUMAN	S19	25	-0.205244	0.341482	-0.709358	0.00149359	-0.983604	6.51369e-05
	TBC1D4	sp|O60343|TBCD4_HUMAN	S591	50	-0.685938	0.152893	-0.704377	0.039257	-0.920861	0.00587157
	PRPF40A	sp|O75400|PR40A_HUMAN	S885,S888	99.93,99.30	-0.112895	0.814123	-0.701658	0.0250169	-1.02167	0.00168862
	TOP2A	sp|P11388|TOP2A_HUMAN	S1106	100	0.636179	0.331275	-0.700797	0.132893	-0.711506	0.0898376
	PARD3	sp|Q8TEW0|PARD3_HUMAN	S873	50	-0.258698	0.160659	-0.697092	0.00050713	-1.04016	1.354e-05
	NA	tr|B4DR05|B4DR05_HUMAN	S23	32.26	-0.327395	0.14222	-0.694788	0.00129009	-0.893053	8.54509e-05
	PARD3	sp|Q8TEW0|PARD3_HUMAN	S827	99.87	-0.267914	0.219306	-0.689604	0.00156947	-0.904837	9.19592e-05
	ESF1	sp|Q9H501|ESF1_HUMAN	T192	48.33	-0.35688	0.0949469	-0.688828	0.00101632	-0.960575	3.71305e-05
	FAM117B	sp|Q6P1L5|F117B_HUMAN	S106	99.6	-0.326393	0.0446731	-0.68774	8.96966e-05	-0.791939	1.34273e-05
	ARPP19	sp|P56211|ARP19_HUMAN	S23	50	0.0417788	0.950656	-0.685135	0.0570133	-0.888186	0.0105231
	SSBP2	sp|P81877|SSBP2_HUMAN	S321	99.9	-0.51102	0.106891	-0.684853	0.00685935	-0.836601	0.000826405
	TCOF1	sp|Q13428|TCOF_HUMAN	S1257	100	-0.122472	0.753852	-0.682342	0.0142076	-0.778663	0.00321865
	SEC62	sp|Q99442|SEC62_HUMAN	T155	99.77	0.258423	0.689761	-0.674631	0.108319	-0.799488	0.0388806
	WDR70	sp|Q9NW82|WDR70_HUMAN	T631	99.93	-0.423093	0.00681754	-0.671334	6.45889e-05	-0.930499	3.62319e-06
	SMARCD2	sp|Q92925|SMRD2_HUMAN	T217	98.2	-0.505276	0.0099445	-0.668688	0.000408656	-0.427237	0.00113482
	TBC1D5	sp|Q92609|TBCD5_HUMAN	S538,S539	66.46,66.46	-0.261495	0.218191	-0.664637	0.00162396	-1.03038	3.71305e-05
	PPM1H	sp|Q9ULR3|PPM1H_HUMAN	T111	95.25	-0.459666	0.190649	-0.662031	0.0161632	-0.850921	0.00194685
	IRF2BP2	sp|Q7Z5L9|I2BP2_HUMAN	S457	49.99	-0.339206	0.263535	-0.661541	0.00931318	-0.52949	0.0126032
	ADD1	sp|P35611|ADDA_HUMAN	S586	100	-0.281736	0.481093	-0.660814	0.0304161	-0.696532	0.0124917
	DDX21	sp|Q9NR30|DDX21_HUMAN	S71	100	-0.482745	0.0743459	-0.651635	0.00320989	-0.716541	0.000654758
	ESF1	sp|Q9H501|ESF1_HUMAN	S198	99.77	-0.353838	0.10822	-0.651126	0.00162396	-0.924989	6.51369e-05
	SNTB1	sp|Q13884|SNTB1_HUMAN	S87	100	-0.37595	0.077026	-0.650814	0.00114729	-0.664809	0.000258566
	FMNL2	sp|Q96PY5|FMNL2_HUMAN	S1016	100	-0.320802	0.241222	-0.647681	0.00640918	-0.454465	0.0158556
	H1-5	sp|P16401|H15_HUMAN	T138	100	0.109225	0.93374	-0.646026	0.312808	0.386454	0.510845
	TCOF1	sp|Q13428|TCOF_HUMAN	S156	50	-0.45878	0.0361888	-0.645654	0.000853235	-0.738174	9.32371e-05
	PPM1H	sp|Q9ULR3|PPM1H_HUMAN	S124	99.89	-0.55511	0.225382	-0.645563	0.0529164	-1.00269	0.00364911
	ZHX2	sp|Q9Y6X8|ZHX2_HUMAN	S719	99.92	-0.131039	0.712366	-0.643693	0.0138767	-0.756994	0.00264587
	TRIM33	sp|Q9UPN9|TRI33_HUMAN	S856	93.38	-0.456352	0.00699029	-0.643368	0.000177831	-0.612212	6.10247e-05
	CLASP2	sp|O75122|CLAP2_HUMAN	S323,S327	74.30,28.74	-0.396028	0.267826	-0.642428	0.0222268	-0.574552	0.0186564
	UCK2	sp|Q9BZX2|UCK2_HUMAN	S254	99.9	-0.384156	0.115641	-0.642213	0.00281916	-0.644661	0.000861776
	NOP2	sp|P46087|NOP2_HUMAN	S67	99.59	0.164534	0.823929	-0.641781	0.138529	-0.960307	0.021353
	SVIL	sp|O95425|SVIL_HUMAN	S245	100	-0.313065	0.0802741	-0.641683	0.00050615	-0.901091	1.94452e-05
	WDR70	sp|Q9NW82|WDR70_HUMAN	S638	100	-0.383408	0.0414163	-0.641585	0.000408656	-0.85295	1.94452e-05
	STAMBPL1	sp|Q96FJ0|STALP_HUMAN	S240	94.96	-0.428064	0.452289	-0.641427	0.11123	-0.309851	0.384712
	BICD1	sp|Q96G01|BICD1_HUMAN	S593	95.7	-0.396258	0.00664985	-0.640817	5.81758e-05	-0.753945	7.66179e-06
	ZHX2	sp|Q9Y6X8|ZHX2_HUMAN	T713	94.09	-0.152806	0.552707	-0.637114	0.00437101	-0.768545	0.000539086
	ZC3H4	sp|Q9UPT8|ZC3H4_HUMAN	S908	92.77	-0.18112	0.597341	-0.636695	0.0166688	-0.753127	0.00321598
	SORBS1	sp|Q9BX66-4|SRBS1_HUMAN	T601	99.96	-0.189919	0.644677	-0.633267	0.0328322	-0.678678	0.0126412
	CLASP1	sp|Q7Z460|CLAP1_HUMAN	S246	100	-0.507499	0.0399065	-0.631513	0.00162396	-0.821577	0.000104146
	ZC3H4	sp|Q9UPT8|ZC3H4_HUMAN	S907	50	-0.156671	0.615708	-0.628364	0.0107986	-0.621415	0.00507725
	MAK16	sp|Q9BXY0|MAK16_HUMAN	S197,S200	95.78,51.92	-0.416117	0.119066	-0.626722	0.0048231	-0.755138	0.000617547
	EIF5B	sp|O60841|IF2P_HUMAN	S113	100	0.166732	0.737451	-0.620099	0.054661	-0.853857	0.00726953
	WDR70	sp|Q9NW82|WDR70_HUMAN	S638	53.8	-0.364122	0.0500226	-0.619991	0.000472482	-0.908033	1.35327e-05
	UNG	sp|P13051|UNG_HUMAN	T60,S63	100.00,50.00	-0.172253	0.329725	-0.619098	0.0010772	-0.727882	0.000106521
	TIAM1	sp|Q13009|TIAM1_HUMAN	S358	24.99	-0.358138	0.147918	-0.616613	0.00373041	-0.595686	0.00167816
	DDX10	sp|Q13206|DDX10_HUMAN	T577	100	-0.15035	0.650917	-0.616407	0.0151954	-0.784751	0.00188198
	GAB2	sp|Q9UQC2|GAB2_HUMAN	Y643	100	-0.373086	0.258162	-0.616139	0.0184439	-0.71594	0.00403802
	TRIP12	sp|Q14669|TRIPC_HUMAN	T1426	48.87	0.00300277	0.994916	-0.615669	0.0129572	-0.397584	0.0442452
	SMARCA4	sp|P51532|SMCA4_HUMAN	S1570,S1575,S1586	99.99,100.00,99.99	0.262013	0.586043	-0.612371	0.0696971	-0.724329	0.0217507
	PPFIBP1	sp|Q86W92-2|LIPB1_HUMAN	S534	100	-0.426601	0.118265	-0.612328	0.006023	-0.360674	0.0326296
	TBC1D5	sp|Q92609|TBCD5_HUMAN	S554	49.99	-0.402026	0.0743459	-0.611156	0.00185663	-0.81084	0.000106521
	BBX	sp|Q8WY36|BBX_HUMAN	S183	100	-0.32919	0.15709	-0.611039	0.00294623	-0.536748	0.00215198
	RBMX	sp|P38159|RBMX_HUMAN	Y206	97.95	-0.413517	0.106891	-0.610623	0.00414252	-0.337425	0.0310458
	TRIP12	sp|Q14669|TRIPC_HUMAN	Y1015	99.96	0.0691999	0.872174	-0.610364	0.0240172	-0.472271	0.0377985
	MAK16	sp|Q9BXY0|MAK16_HUMAN	S199,S200	73.64,50.00	-0.296852	0.231112	-0.606391	0.00540934	-0.62404	0.00176865
	DTL	sp|Q9NZJ0|DTL_HUMAN	S487,S488,S490	95.69,99.79,99.79	-0.393218	0.254496	-0.599631	0.0250169	-0.690902	0.00614454
	ABCC4	sp|O15439|MRP4_HUMAN	S404	100	-0.166962	0.676193	-0.59928	0.03313	-0.910283	0.00201437
	IRF2BP2	sp|Q7Z5L9|I2BP2_HUMAN	S455	99.98	-0.307922	0.212208	-0.597221	0.00511521	-0.54584	0.00331415
	ZMYM2	sp|Q9UBW7|ZMYM2_HUMAN	S838	98.58	-0.292828	0.0760852	-0.59635	0.000472482	-0.567676	0.000141854
	EIF4G1	sp|Q04637|IF4G1_HUMAN	S1147	99.63	-0.0537763	0.923002	-0.59365	0.0458699	-0.535404	0.0401157
	NIPBL	sp|Q6KC79|NIPBL_HUMAN	S2658	99.98	0.443951	0.743935	-0.58979	0.493234	0.430115	0.579339
	EHBP1	sp|Q8NDI1|EHBP1_HUMAN	S1058	100	-0.383565	0.0394999	-0.587653	0.00059277	-1.00311	7.66179e-06
	PLA2G4A	sp|P47712|PA24A_HUMAN	S434,S435	95.08,99.73	-0.273931	0.103824	-0.587378	0.000723092	-0.87317	1.94452e-05
	FBXO41	sp|Q8TF61|FBX41_HUMAN	S478	96.1	-0.067386	0.831176	-0.586748	0.00842518	-0.653517	0.00192262
	ARHGAP15	sp|Q53QZ3|RHG15_HUMAN	S241	97.4	-0.31574	0.223289	-0.586658	0.00754178	-1.0245	0.000115025
	SMARCD2	sp|Q92925|SMRD2_HUMAN	S211	98.62	-0.375645	0.0477571	-0.585333	0.000726481	-0.25103	0.0181687
	C19orf47	sp|Q8N9M1-3|CS047_HUMAN	S5	74.8	-0.311973	0.350253	-0.582638	0.0261828	-0.352685	0.0982605
	CCDC86	sp|Q9H6F5|CCD86_HUMAN	S102,S113	99.81,90.28	-0.497192	0.0871106	-0.582328	0.00882147	-0.796069	0.000616335
	ABCF1	sp|Q8NE71|ABCF1_HUMAN	T108,S109	99.98,100.00	-0.0067081	0.987487	-0.580928	0.00916619	-0.70476	0.00129303
	SVIL	sp|O95425|SVIL_HUMAN	T240	97.31	-0.278872	0.231425	-0.579658	0.004879	-0.799458	0.00028774
	SRFBP1	sp|Q8NEF9|SRFB1_HUMAN	T199	96.28	-0.138693	0.474477	-0.577102	0.00226004	-0.611871	0.000453024
	YAF2	sp|Q8IY57|YAF2_HUMAN	S144	99.9	-0.0253146	0.91019	-0.577059	0.00110452	-0.744354	6.75174e-05
	CLASP1	sp|Q7Z460|CLAP1_HUMAN	S646	98.59	-0.23049	0.253589	-0.576731	0.00263559	-0.553292	0.00101292
	RRP1B	sp|Q14684|RRP1B_HUMAN	T451	86.34	-0.120222	0.579417	-0.575671	0.00320668	-0.503601	0.00245629
	PLA2G4A	sp|P47712|PA24A_HUMAN	S435,S437	94.38,99.65	-0.25001	0.129868	-0.574491	0.000789707	-0.849909	2.04354e-05
	DDX21	sp|Q9NR30|DDX21_HUMAN	S71	100	-0.414441	0.097185	-0.574084	0.00479526	-0.630232	0.00100752
	HSP90AB1	sp|P08238|HS90B_HUMAN	S255	100	0.0597508	0.918145	-0.572834	0.0626981	-0.659161	0.0213772
	THRAP3	sp|Q9Y2W1|TR150_HUMAN	S248,S253	100.00,100.00	-0.407544	0.0529155	-0.572667	0.00148705	-0.711159	0.000110019
	PIKFYVE	sp|Q9Y2I7|FYV1_HUMAN	S1754	91.55	-0.0226752	0.957534	-0.571762	0.0175366	-0.342912	0.0742174
	TOP2B	sp|Q02880|TOP2B_HUMAN	S1336,S1340	100100	-0.0147738	0.985295	-0.569264	0.129526	-0.605977	0.0747201
	H1-3	sp|P16402|H13_HUMAN	T147	100	0.0310379	0.949687	-0.568888	0.0346638	-0.441041	0.0541669
	RESDA1	tr|Q5Y190|Q5Y190_HUMAN	S3307	100	-0.391971	0.0342392	-0.568781	0.000695271	-0.553082	0.000177985
	VAT1L	sp|Q9HCJ6|VAT1L_HUMAN	S392,T395	50.00,50.00	-0.192594	0.629931	-0.568014	0.044835	-0.726728	0.00788421
	FMNL2	sp|Q96PY5|FMNL2_HUMAN	S171	100	-0.253375	0.420643	-0.567927	0.0210522	-0.546832	0.0124588
	RAPGEF6	sp|Q8TEU7-2|RPGF6_HUMAN	S1236,S1237	100.00,100.00	-0.178627	0.626191	-0.567445	0.0328322	-0.557832	0.0189637
	RFX7	sp|Q2KHR2|RFX7_HUMAN	S418	98.9	-0.3843	0.140405	-0.566071	0.00710084	-0.407677	0.0153647
	KCNQ5	sp|Q9NR82|KCNQ5_HUMAN	T450	97.6	-0.291195	0.153396	-0.56504	0.00243821	-0.712987	0.000181905
	H1-5	sp|P16401|H15_HUMAN	T138	100	-0.239388	0.866393	-0.564441	0.4927	0.273713	0.722651
	POLA1	sp|P09884|DPOLA_HUMAN	S209	99.99	-0.452329	0.0802961	-0.562852	0.00583581	-0.70353	0.000622108
	FARP1	sp|Q9Y4F1|FARP1_HUMAN	S424	96.9	-0.148022	0.738483	-0.56271	0.0530164	-0.545763	0.0357094
	NCOA2	sp|Q15596|NCOA2_HUMAN	S771	99.97	-0.248721	0.323628	-0.562649	0.00886912	-0.451356	0.0117631
	TMPO	sp|P42167|LAP2B_HUMAN	T208	96.82	-0.10397	0.663398	-0.561784	0.00475726	-0.579702	0.0014654
	GNL1	sp|P36915|GNL1_HUMAN	T48,T50	66.16,66.16	-0.494021	0.225382	-0.561287	0.0571847	-0.769294	0.0079342
	EHBP1	sp|Q8NDI1|EHBP1_HUMAN	S1035	100	-0.371047	0.189002	-0.559824	0.0128168	-0.907368	0.000367043
	PRKCE	sp|Q02156|KPCE_HUMAN	S368	100	-0.215033	0.56249	-0.559736	0.0401925	-0.463623	0.0489418
	U2SURP	sp|O15042|SR140_HUMAN	S974	97.62	-0.0372271	0.860026	-0.559152	0.00146675	-0.724139	8.77937e-05
	LRMP	sp|Q12912|LRMP_HUMAN	T133	74.29	-0.128248	0.423677	-0.558889	0.00104569	-0.772777	4.08484e-05
	NOP14	sp|P78316|NOP14_HUMAN	S96	99.79	-0.338288	0.0831836	-0.557549	0.00162396	-0.717009	0.000107589
	APBA1	sp|Q02410|APBA1_HUMAN	S242	99.72	-0.319328	0.253023	-0.557544	0.0135828	-0.429063	0.0222962
	RB1	sp|P06400|RB_HUMAN	T241,T252	96.43,96.43	-0.556002	0.169776	-0.557108	0.0514474	-0.155748	0.531953
	PPFIBP1	sp|Q86W92|LIPB1_HUMAN	S464	96.09	-0.145228	0.556753	-0.556873	0.00715784	-0.612623	0.00164053
	CIZ1	sp|Q9ULV3|CIZ1_HUMAN	S838	98.05	-0.28918	0.297133	-0.556114	0.0139999	-0.939361	0.000318467
	GRIP1	sp|Q9Y3R0|GRIP1_HUMAN	S43	100	-0.360938	0.091792	-0.556081	0.00266059	-0.77842	0.000115025
	SPTBN1	sp|Q01082|SPTB2_HUMAN	S2164,S2165,S2169	98.88,99.32,91.70	0.224162	0.646173	-0.555399	0.0936543	-0.36221	0.208419
	DDX10	sp|Q13206|DDX10_HUMAN	S7	99.93	-0.382451	0.00681754	-0.555377	0.000135473	-0.793069	4.98662e-06
	CHD7	sp|Q9P2D1|CHD7_HUMAN	T2952,S2956	97.55,100.00	-0.271756	0.0760852	-0.553716	0.000472482	-0.671905	3.71305e-05
	HSP90AB1	sp|P08238|HS90B_HUMAN	S255,S261	100100	0.150947	0.788412	-0.552826	0.107259	-0.702254	0.0287991
	LMO7	sp|Q8WWI1|LMO7_HUMAN	T1425	33.22	-0.300268	0.0944702	-0.551815	0.00118836	-0.753325	5.60049e-05
	SGK3	sp|Q96BR1|SGK3_HUMAN	S126	95.06	-0.289047	0.246701	-0.549944	0.00876691	-0.28217	0.0748634
	CTR9	sp|Q6PD62|CTR9_HUMAN	S970	100	0.441425	0.441856	-0.548395	0.168837	-0.645564	0.0756345
	PRKCE	sp|Q02156|KPCE_HUMAN	S329	49.97	0.0220709	0.957675	-0.548175	0.0208671	-0.389989	0.0463999
	PSD3	sp|Q9NYI0|PSD3_HUMAN	S1031	100	-0.436431	0.385203	-0.548026	0.124984	-0.552167	0.0857116
	SLC4A7	sp|Q9Y6M7|S4A7_HUMAN	S403	24.66	-0.145861	0.453848	-0.547816	0.00282523	-0.464695	0.00239019
	ZNF423	sp|Q2M1K9|ZN423_HUMAN	S604,S607,S608	99.70,99.97,99.97	-0.0476695	0.910148	-0.546709	0.0253194	-0.838964	0.0012508
	ESF1	sp|Q9H501|ESF1_HUMAN	S193	48.38	-0.286424	0.118151	-0.546581	0.0015722	-0.688372	0.000112188
	GRIP1	sp|Q9Y3R0|GRIP1_HUMAN	S953	100	-0.381556	0.0846052	-0.546373	0.00320668	-0.76164	0.000151317
	LRMP	sp|Q12912|LRMP_HUMAN	S444,S447	100.00,94.46	-0.23338	0.248928	-0.546336	0.00327614	-0.877486	7.69107e-05
	CDCA7L	sp|Q96GN5|CDA7L_HUMAN	S117	98.93	-0.273389	0.0570915	-0.545605	0.000302028	-0.641386	2.75907e-05
	SPAG9	sp|O60271|JIP4_HUMAN	S593	48.96	-0.11499	0.796566	-0.544895	0.0528714	-1.03601	0.00110899
	NOLC1	sp|Q14978|NOLC1_HUMAN	S538	100	0.028085	0.950294	-0.544745	0.0293145	-0.96196	0.000692785
	FAM117B	sp|Q6P1L5|F117B_HUMAN	S10	99.99	-0.292945	0.189203	-0.544238	0.0048231	-0.736783	0.000314191
	SMARCA4	sp|P51532|SMCA4_HUMAN	S1570,S1575,S1586	100.00,100.00,99.98	0.404392	0.467987	-0.544223	0.161038	-0.689239	0.0543439
	HNRNPC	sp|P07910|HNRPC_HUMAN	S240	33.32	-0.0203524	0.958788	-0.544059	0.0161632	-0.667869	0.00251679
	ZNF423	sp|Q2M1K9|ZN423_HUMAN	S1053	97.63	-0.327035	0.10822	-0.543588	0.00263559	-0.706649	0.000171698
	USP36	sp|Q9P275|UBP36_HUMAN	S546	100	-0.363114	0.230114	-0.542872	0.0213766	-0.582098	0.00729336
	MDN1	sp|Q9NU22|MDN1_HUMAN	S4752	92.8	-0.351324	0.0914488	-0.542475	0.00263028	-0.558628	0.000678412
	MGMT	sp|P16455|MGMT_HUMAN	S201	33.33	-0.279379	0.476329	-0.542239	0.0585897	-0.678109	0.0130151
	TCF12	sp|Q99081|HTF4_HUMAN	S559	96.81	-0.355474	0.107287	-0.54167	0.00370562	-0.504461	0.00204702
	RETREG3	sp|Q86VR2|RETR3_HUMAN	T310,S313	91.34,100.00	0.551504	0.304165	-0.541023	0.154316	-0.36651	0.275855
	PHF20	sp|Q9BVI0|PHF20_HUMAN	S488	96.34	-0.264896	0.581863	-0.54072	0.104741	-0.876356	0.00880236
	NUCKS1	sp|Q9H1E3|NUCKS_HUMAN	S229,S234,S240	100.00,100.00,100.00	-0.00253545	0.996183	-0.540709	0.0282571	-0.739694	0.00289801
	ZNF423	sp|Q2M1K9|ZN423_HUMAN	S1054	98.45	-0.206237	0.458689	-0.540465	0.0156001	-0.64988	0.0026748
	DDX21	sp|Q9NR30|DDX21_HUMAN	S71	98.13	-0.455918	0.0940039	-0.540438	0.00927729	-0.539705	0.003989
	CRACD	sp|Q6ZU35|CRACD_HUMAN	S874	49.22	-0.246309	0.276988	-0.540079	0.00631031	-0.655691	0.000789829
	SCML2	sp|Q9UQR0|SCML2_HUMAN	S267	94.06	-0.0736316	0.802752	-0.539296	0.009607	-0.516532	0.00526065
	SVIL	sp|O95425|SVIL_HUMAN	S707	100	-0.268671	0.201653	-0.539232	0.00393385	-1.05048	3.1436e-05
	EXOC1	sp|Q9NV70|EXOC1_HUMAN	T468,S470	98.53,98.53	-0.128696	0.590686	-0.538665	0.00702183	-0.686869	0.000678412
	YBX1	sp|P67809|YBOX1_HUMAN	S165,S167	99.67,99.67	0.155217	0.705214	-0.538444	0.0511102	-0.661219	0.0116894
	TBC1D5	sp|Q92609|TBCD5_HUMAN	S539,S541	96.53,96.53	-0.35991	0.316205	-0.535472	0.047481	-0.897093	0.00201113
	GRSF1	sp|Q12849|GRSF1_HUMAN	S105,T114	99.25,99.25	-0.402289	0.205321	-0.53526	0.0264626	-0.132443	0.506954
	HNRNPC	sp|P07910|HNRPC_HUMAN	S241	47.96	0.00136789	0.997696	-0.535061	0.021238	-0.836519	0.000858302
	JADE3	sp|Q92613|JADE3_HUMAN	S566	100	-0.0788424	0.846281	-0.534896	0.0338399	-0.398855	0.0608584
	EXOC1	sp|Q9NV70-2|EXOC1_HUMAN	S448	94.95	-0.163779	0.39034	-0.533507	0.0029144	-0.741025	0.000141026
	MYBBP1A	sp|Q9BQG0|MBB1A_HUMAN	S1267	100	0.179189	0.716125	-0.533409	0.093605	-0.841246	0.00831107
	SATB1	sp|Q01826|SATB1_HUMAN	S38	100	-0.325304	0.0301612	-0.533341	0.000302028	-0.518031	8.06409e-05
	DDX23	sp|Q9BUQ8|DDX23_HUMAN	S14	100	0.270773	0.689196	-0.53276	0.215595	-0.602256	0.120794
	NIFK	sp|Q9BYG3|MK67I_HUMAN	T223	99.94	-0.0947974	0.753948	-0.53129	0.0140143	-0.790806	0.000678412
	NUCKS1	sp|Q9H1E3|NUCKS_HUMAN	S54,S58	95.78,99.80	0.383081	0.5186	-0.529698	0.190386	-0.842316	0.029101
	DDX21	sp|Q9NR30|DDX21_HUMAN	S65	96.91	-0.27538	0.167498	-0.52965	0.00291084	-0.431087	0.00321425
	SRRM1	sp|Q8IYB3|SRRM1_HUMAN	S463,S465	100100	0.207262	0.730157	-0.52955	0.157246	-0.835604	0.0209179
	RPRD2	sp|Q5VT52|RPRD2_HUMAN	S769	25	0.338426	0.517484	-0.529333	0.140617	-0.258433	0.422334
	ZEB2	sp|O60315|ZEB2_HUMAN	S705	49.15	-0.266909	0.128324	-0.527704	0.00155566	-0.447432	0.00107851
	UTP18	sp|Q9Y5J1|UTP18_HUMAN	S205,S206	93.83,94.20	-0.0437274	0.877702	-0.525539	0.00719184	-0.639077	0.000879179
	RB1	sp|P06400|RB_HUMAN	S249	97.49	-0.193629	0.494005	-0.52532	0.0182363	-0.0271003	0.889664
	JMJD1C	sp|Q15652|JHD2C_HUMAN	S652	97.81	-0.260764	0.152893	-0.524247	0.00199924	-0.48422	0.000903966
	HDGF	sp|P51858|HDGF_HUMAN	S132,S133	100100	0.287709	0.558656	-0.521342	0.122193	-0.642558	0.0398274
	ARPP19	sp|P56211|ARP19_HUMAN	S23	50	0.080243	0.871471	-0.521197	0.0709986	-0.640541	0.0186411
	TBC1D5	sp|Q92609|TBCD5_HUMAN	T552	98.95	-0.283339	0.142446	-0.518325	0.00266059	-0.688836	0.000151317
	MDN1	sp|Q9NU22|MDN1_HUMAN	S4752	98.99	-0.411144	0.0760852	-0.517694	0.00481591	-0.661831	0.00043227
	WRN	sp|Q14191|WRN_HUMAN	S1133	100	-0.25064	0.140405	-0.517616	0.00148705	-0.656799	9.99158e-05
	VAMP8	sp|Q9BV40|VAMP8_HUMAN	T54	94.64	-0.209305	0.241017	-0.517492	0.00254487	-0.825129	5.60049e-05
	PAWR	sp|Q96IZ0|PAWR_HUMAN	T229	99.21	-0.343512	0.147918	-0.517267	0.00746211	-0.74443	0.000358023
	NUDC	sp|Q9Y266|NUDC_HUMAN	S139	99.95	0.230546	0.718475	-0.516239	0.196468	-0.642948	0.0786221
	SLC7A6	sp|Q92536|YLAT2_HUMAN	S20	47.37	-0.14023	0.556485	-0.515436	0.00854894	-0.405675	0.0123546
	DTL	sp|Q9NZJ0|DTL_HUMAN	S488,S490	50.00,99.35	-0.32284	0.286265	-0.514531	0.0281903	-0.772066	0.00170076
	MAK16	sp|Q9BXY0|MAK16_HUMAN	S197,S199	62.62,62.62	-0.437928	0.140405	-0.514304	0.0193059	-0.633463	0.00314906
	ILF3	sp|Q12906|ILF3_HUMAN	S792	49.9	-0.133438	0.655386	-0.513336	0.020665	-0.445823	0.0198778
	EIF5B	sp|O60841|IF2P_HUMAN	S113	100	0.193648	0.626191	-0.513162	0.062475	-0.525113	0.0351802
	CHD7	sp|Q9P2D1|CHD7_HUMAN	S2251	98.79	-0.264978	0.273947	-0.511874	0.0107569	-0.605978	0.0018767
	MEF2C	sp|Q06413|MEF2C_HUMAN	S240	100	0.11306	0.781023	-0.511538	0.0499823	-0.353979	0.110129
	LMNB2	sp|Q03252|LMNB2_HUMAN	S405	98.66	-0.364986	0.100577	-0.510492	0.004879	-0.41995	0.00551683
	PRICKLE1	sp|Q96MT3|PRIC1_HUMAN	S683	99.88	-0.360765	0.303737	-0.508929	0.0511102	-0.670235	0.00813949
	LARP1	sp|Q6PKG0|LARP1_HUMAN	S766,T769	99.96,96.48	-0.345619	0.32885	-0.508493	0.0536379	-0.245174	0.270699
	MCM4	sp|P33991|MCM4_HUMAN	T110	100	-0.390685	0.0503758	-0.507533	0.00197518	-0.393188	0.00261149
	NAF1	sp|Q96HR8|NAF1_HUMAN	S315	100	-0.33586	0.0935494	-0.507409	0.00291084	-0.771122	8.72151e-05
	EHBP1	sp|Q8NDI1|EHBP1_HUMAN	T1053	92.61	0.116365	0.803055	-0.5072	0.0746441	-0.640926	0.0176064
	FARP1	sp|Q9Y4F1|FARP1_HUMAN	S889	50	-0.252194	0.303897	-0.507141	0.0121869	-0.489823	0.00653884
	PNN	tr|G3V579|G3V579_HUMAN	S100	100	0.101962	0.634868	-0.506211	0.00482857	-0.447681	0.00370853
	LRMP	sp|Q12912|LRMP_HUMAN	T440,S444	98.31,100.00	-0.255185	0.231112	-0.505742	0.00627036	-0.914323	8.29796e-05
	FAM133B	sp|Q5BKY9|F133B_HUMAN	S82	50	-0.195425	0.355665	-0.504785	0.00648507	-0.51602	0.00227024
	LRMP	sp|Q12912|LRMP_HUMAN	S131	92.22	-0.0940607	0.593069	-0.503801	0.00235937	-0.761321	6.72528e-05
	NUDC	sp|Q9Y266|NUDC_HUMAN	S139,T145	99.68,99.68	0.223532	0.597341	-0.501839	0.0881074	-0.579376	0.0323922
	HNRNPD	sp|Q14103|HNRPD_HUMAN	S80,S83	66.67,66.67	-0.0398135	0.917048	-0.501703	0.0222268	-0.576613	0.00537327
	BOD1L1	tr|H0Y9Y2|H0Y9Y2_HUMAN	S143	96.27	-0.461252	0.00788121	-0.501399	0.000860913	-0.415825	0.000634781
	MYCBP2	sp|O75592|MYCB2_HUMAN	S2789	98.5	-0.00566879	0.990059	-0.501281	0.0216647	-0.522214	0.00862824
	BAZ1A	sp|Q9NRL2|BAZ1A_HUMAN	S1413	100	-0.119849	0.676855	-0.501136	0.0177913	-0.703966	0.00129484
	RAP1GAP2	sp|Q684P5|RPGP2_HUMAN	S709	33.33	-0.288814	0.0932677	-0.500386	0.00156947	-0.446947	0.000822127
	HECTD1	sp|Q9ULT8|HECD1_HUMAN	S1570	50	-0.36296	0.0634131	-0.500362	0.00242251	-0.526882	0.000536757
	NCOA2	sp|Q15596|NCOA2_HUMAN	S771	100	-0.574582	0.0802741	-0.499866	0.0277945	-0.234991	0.199542
	DTL	sp|Q9NZJ0|DTL_HUMAN	S679	99.62	-0.24673	0.3155	-0.499165	0.0135516	-0.664435	0.00123424
	RAB13	sp|P51153|RAB13_HUMAN	Y5	100	-0.244009	0.774498	-0.497292	0.339649	-0.236795	0.624842
	PIKFYVE	sp|Q9Y2I7|FYV1_HUMAN	S1754	99.88	-0.452411	0.0766943	-0.496246	0.00946577	-0.304388	0.0410647
	NGDN	sp|Q8NEJ9|NGDN_HUMAN	S143	94.97	-0.161419	0.377844	-0.494758	0.00346846	-0.609556	0.000367043
	RPS6	sp|P62753|RS6_HUMAN	T241,S242,S244	98.46,99.18,99.18	-0.323801	0.578389	-0.493759	0.211389	-0.154129	0.681677
	BUD13	sp|Q9BRD0|BUD13_HUMAN	S197,S201,S210	93.93,93.93,55.89	-0.181405	0.403246	-0.49367	0.00782688	-0.366501	0.0148492
	RAPGEF2	sp|Q9Y4G8|RPGF2_HUMAN	S1115,S1116	99.99,99.99	-0.125409	0.596327	-0.493411	0.00976029	-0.438715	0.00787103
	RB1	sp|P06400|RB_HUMAN	S795,Y805	91.54,90.62	0.0794887	0.814586	-0.490965	0.0257403	-0.346499	0.0577454
	BBX	sp|Q8WY36|BBX_HUMAN	S844	98.98	-0.162422	0.32705	-0.490193	0.0024469	-0.399301	0.00246618
	PHF3	sp|Q92576|PHF3_HUMAN	S125	99.99	-0.230921	0.1728	-0.490167	0.00205237	-0.599426	0.000181905
	HIRIP3	sp|Q9BW71|HIRP3_HUMAN	S125	100	0.20082	0.658701	-0.489187	0.10672	-0.653013	0.0231745
	FBRSL1	sp|Q9HCM7|FBSL_HUMAN	S1034	96.96	-0.282827	0.0621043	-0.488985	0.000819222	-0.481157	0.000199455
	VAT1L	sp|Q9HCJ6|VAT1L_HUMAN	S392,T395	64.74,64.74	-0.22991	0.473233	-0.485633	0.0422274	-0.587689	0.00966512
	APC	sp|P25054|APC_HUMAN	S2449	99.99	-0.277618	0.170248	-0.485561	0.00479735	-0.466055	0.00229408
	ZC3H18	sp|Q86VM9|ZCH18_HUMAN	T162	100	-0.0255132	0.947831	-0.484645	0.0267677	-0.585337	0.00530057
	EPB41	sp|P11171|41_HUMAN	S104	100	-0.0400107	0.924168	-0.481329	0.0350753	-0.79281	0.00135098
	PPFIBP1	sp|Q86W92-2|LIPB1_HUMAN	T537	96.6	-0.372924	0.123042	-0.481201	0.010554	-0.298793	0.0436711
	ESF1	sp|Q9H501|ESF1_HUMAN	S153	99.82	3.38465e-05	0.999939	-0.478546	0.00760953	-0.697999	0.000342084
	RBMX	sp|P38159|RBMX_HUMAN	S215	49.77	-0.277829	0.175281	-0.478121	0.00557612	-0.57885	0.000696694
	NBAS	sp|A2RRP1|NBAS_HUMAN	S473	49.99	-0.270724	0.0540422	-0.477456	0.00048749	-0.760774	8.89967e-06
	SIPA1L1	sp|O43166|SI1L1_HUMAN	S1585	100	-0.213124	0.138277	-0.477128	0.000949783	-0.573461	8.55394e-05
	MGMT	sp|P16455|MGMT_HUMAN	T198	95.86	-0.206906	0.662959	-0.477107	0.126753	-0.754644	0.0141857
	NUCKS1	sp|Q9H1E3|NUCKS_HUMAN	S58,S61	99.93,50.04	0.326922	0.502329	-0.475869	0.156495	-0.6613	0.0358287
	RRP36	sp|Q96EU6|RRP36_HUMAN	S73	100	-0.401418	0.339722	-0.475505	0.114326	-0.453973	0.0918229
	CLASP1	sp|Q7Z460-4|CLAP1_HUMAN	S691,S693	99.86,92.68	0.0746738	0.714888	-0.474986	0.00424781	-0.290334	0.0205822
	TASOR2	sp|Q5VWN6|TASO2_HUMAN	S685	99.87	-0.153367	0.462031	-0.474592	0.00768585	-0.674017	0.000400514
	TRIM34	sp|Q9BYJ4|TRI34_HUMAN	S87	100	-0.486275	0.10822	-0.474503	0.0286518	-0.295282	0.0968732
	PPP1R18	sp|Q6NYC8|PPR18_HUMAN	S209,S213	100100	-0.000286838	0.999513	-0.474132	0.0402473	-0.25316	0.185813
	MYCBP2	sp|O75592|MYCB2_HUMAN	S2985	100	-0.232579	0.167498	-0.473174	0.00236743	-0.22766	0.0318135
	REXO4	sp|Q9GZR2|REXO4_HUMAN	S15	99.63	0.26926	0.578389	-0.473137	0.154113	-0.748959	0.0199319
	SSBP3	sp|Q9BWW4|SSBP3_HUMAN	S347	99.99	-0.35311	0.0743459	-0.473057	0.00320668	-0.54213	0.000499352
	ZNF551	sp|Q7Z340|ZN551_HUMAN	T125	98.04	-0.12146	0.543724	-0.472693	0.0056778	-0.353847	0.0103409
	VIM	sp|P08670|VIME_HUMAN	S214	100	-0.758194	0.245597	-0.471801	0.298972	-0.0432908	0.925099
	DCP1A	sp|Q9NPI6|DCP1A_HUMAN	S522,S523	50.03,99.93	-0.0587306	0.850229	-0.470354	0.018759	-0.57927	0.00302146
	ACIN1	sp|Q9UKV3|ACINU_HUMAN	S216	100	0.267189	0.531831	-0.470241	0.112725	-0.783207	0.00885146
	RBMX	sp|P38159|RBMX_HUMAN	S208	99.98	-0.230764	0.143312	-0.468547	0.00162396	-0.40976	0.00101667
	ARID5B	sp|Q14865|ARI5B_HUMAN	S1032	100	-0.323845	0.223094	-0.467773	0.022659	-0.321052	0.0572755
	CAD	sp|P27708|PYR1_HUMAN	S1859	100	-0.279522	0.0581646	-0.467278	0.000830935	-0.439017	0.000275675
	RB1	sp|P06400|RB_HUMAN	S249,T252	100.00,100.00	-0.437319	0.150115	-0.465869	0.0335124	-0.170358	0.34386
	JADE1	sp|Q6IE81|JADE1_HUMAN	S603	100	-0.202981	0.143312	-0.465797	0.000949783	-0.500725	0.000147362
	POLA2	sp|Q14181|DPOA2_HUMAN	T127	99.95	-0.365739	0.0621043	-0.465218	0.00320668	-0.527061	0.00053382
	ARHGAP32	sp|A7KAX9|RHG32_HUMAN	S952	99.93	-0.235017	0.0629174	-0.465133	0.000408656	-0.596038	2.25833e-05
	NA	tr|Q6ZP45|Q6ZP45_HUMAN	S113,S116,S117	100100100	0.0289778	0.973396	-0.464548	0.235897	0.0142653	0.971439
	SEC62	sp|Q99442|SEC62_HUMAN	T158	50	0.318937	0.507351	-0.464271	0.160359	-0.423671	0.150336
	RB1CC1	sp|Q8TDY2|RBCC1_HUMAN	T646,S647	66.13,66.13	-0.328869	0.167093	-0.464042	0.0122952	-0.356267	0.020402
	JMJD1C	sp|Q15652|JHD2C_HUMAN	T650	99.01	-0.238418	0.195301	-0.46399	0.00424781	-0.494295	0.00104848
	CLASP1	sp|Q7Z460|CLAP1_HUMAN	S797	49.51	-0.199635	0.240171	-0.463959	0.00319554	-0.583377	0.00028774
	DDX21	sp|Q9NR30|DDX21_HUMAN	S65	98.41	-0.307615	0.118698	-0.463492	0.00479735	-0.433439	0.00267309
	RB1	sp|P06400|RB_HUMAN	S794	50	-0.381904	0.261331	-0.463075	0.0618634	-0.555591	0.0172428
	PARG	sp|Q86W56|PARG_HUMAN	S197	97.06	-0.381302	0.0503758	-0.463002	0.00272562	-0.508118	0.000499332
	STK39	sp|Q9UEW8|STK39_HUMAN	T352	97.44	-0.0688637	0.695356	-0.46126	0.00266059	-0.464942	0.000787171
	NOL8	sp|Q76FK4|NOL8_HUMAN	S268	100	-0.24552	0.230114	-0.461205	0.00785244	-0.626177	0.00054133
	ARPP19	sp|P56211|ARP19_HUMAN	T22	97.26	0.0175438	0.9772	-0.461112	0.11123	-0.570738	0.0342219
	LMNB2	sp|Q03252|LMNB2_HUMAN	S405	49.48	-0.412608	0.0503758	-0.459281	0.0037428	-0.43932	0.00179177
	CHD7	tr|A0A024R7V7|A0A024R7V7_HUMAN	S2266,S2269	98.67,89.37	-0.263137	0.189414	-0.459054	0.00673154	-0.587223	0.000637525
	ZMYM2	sp|Q9UBW7|ZMYM2_HUMAN	T831	98.18	-0.219875	0.100577	-0.458759	0.000789707	-0.471504	0.000146758
	GLCCI1	sp|Q86VQ1|GLCI1_HUMAN	S397	49.71	-0.22256	0.261877	-0.458214	0.00739182	-0.692388	0.000265162
	TRIM24	sp|O15164|TIF1A_HUMAN	S687	98.5	-0.384513	0.107287	-0.458203	0.0119057	-0.642132	0.00077612
	UTP18	sp|Q9Y5J1|UTP18_HUMAN	S206,S210	89.94,99.98	-0.0289966	0.917609	-0.457835	0.00836053	-0.605608	0.000683497
	UNG	sp|P13051|UNG_HUMAN	T60,S64	99.99,95.24	-0.174737	0.374185	-0.457739	0.00731796	-0.627516	0.000447628
	PACS1	sp|Q6VY07|PACS1_HUMAN	S531,S534	86.31,86.31	-0.0647128	0.839028	-0.457456	0.0250458	-0.458151	0.012576
	MEF2C	sp|Q06413|MEF2C_HUMAN	S396	100	-0.258889	0.0802961	-0.457151	0.00115574	-0.414525	0.000526027
	STK3	sp|Q13188|STK3_HUMAN	S316	100	-0.331889	0.504765	-0.45556	0.181308	-0.498114	0.105381
	NOP14	sp|P78316|NOP14_HUMAN	S96	99.99	-0.316286	0.151205	-0.455377	0.00927729	-0.654362	0.000481392
	CCDC86	sp|Q9H6F5|CCD86_HUMAN	S58	100	-0.236642	0.255108	-0.45416	0.00916619	-0.661831	0.000438348
	SRRM2	sp|Q9UQ35|SRRM2_HUMAN	S332	49.06	0.355761	0.573542	-0.453461	0.293415	-0.527048	0.169818
	HNRNPD	sp|Q14103|HNRPD_HUMAN	S71	99.39	0.230906	0.60161	-0.453078	0.132654	-0.643673	0.0250335
	SRPK2	sp|P78362|SRPK2_HUMAN	S496,S497	50.56,96.61	-0.235038	0.313695	-0.452368	0.0166351	-0.378826	0.0184518
	SMARCC1	sp|Q92922|SMRC1_HUMAN	S330	50	-0.13012	0.645844	-0.452248	0.0285766	-0.26853	0.111415
	ZFAND5	sp|O76080|ZFAN5_HUMAN	S48	49.47	-0.202046	0.129693	-0.4517	0.000860913	-0.509911	0.000104259
	NCOA2	sp|Q15596|NCOA2_HUMAN	S493	100	-0.286255	0.0949469	-0.451472	0.00263028	-0.193542	0.0557209
	RAI1	sp|Q7Z5J4|RAI1_HUMAN	S1133	49.12	-0.038689	0.937148	-0.451448	0.07427	-0.589566	0.0149226
	MDN1	sp|Q9NU22|MDN1_HUMAN	T4898	100	-0.243848	0.106891	-0.45106	0.00154319	-0.701168	3.45867e-05
	PARD3	sp|Q8TEW0|PARD3_HUMAN	S852	100	-0.306019	0.0894251	-0.450963	0.00300692	-0.680588	9.52035e-05
	IWS1	sp|Q96ST2|IWS1_HUMAN	S362,S363,S365	100100100	-0.318805	0.140405	-0.450721	0.00857105	-0.643179	0.00044284
	HNRNPA2B1	sp|P22626|ROA2_HUMAN	Y244	50	-0.343632	0.0529155	-0.450477	0.0021097	-0.38266	0.00163091
	PSIP1	sp|O75475|PSIP1_HUMAN	T115,S116,S118	74.84,74.85,74.83	0.0190844	0.972449	-0.450104	0.0803161	-0.526408	0.0273038
	PHF8	sp|Q9UPP1|PHF8_HUMAN	S791	97.47	-0.135905	0.499619	-0.449784	0.00782688	-0.558251	0.000879179
	MAK16	sp|Q9BXY0|MAK16_HUMAN	S199,S200	98.53,50.71	-0.410845	0.178341	-0.44911	0.0426912	-0.331789	0.0780813
	SLIRP	sp|Q9GZT3|SLIRP_HUMAN	S102	94.92	-0.173572	0.558978	-0.448753	0.039257	-0.930467	0.000427269
	SIPA1L3	sp|O60292|SI1L3_HUMAN	T277	100	-0.387248	0.0831836	-0.448642	0.00865249	-0.36724	0.0103307
	SMARCD2	sp|Q92925|SMRD2_HUMAN	T214	33.33	-0.411562	0.0550673	-0.447223	0.00549446	-0.306379	0.0153626
	PIKFYVE	sp|Q9Y2I7|FYV1_HUMAN	S1754	99.89	-0.311581	0.0581646	-0.446334	0.00162396	-0.12703	0.148405
	CLSPN	sp|Q9HAW4|CLSPN_HUMAN	S703	98.82	-0.335594	0.0280939	-0.446042	0.000830935	-0.42809	0.000247853
	PHF10	sp|Q8WUB8|PHF10_HUMAN	S319	14.29	-0.248574	0.0503758	-0.444911	0.000408656	-0.551788	2.82283e-05
	MTDH	sp|Q86UE4|LYRIC_HUMAN	S426	100	0.197831	0.637059	-0.444669	0.112003	-0.623498	0.0202166
	TONSL	sp|Q96HA7|TONSL_HUMAN	S719	100	-0.26819	0.312841	-0.443632	0.0306824	-0.397025	0.026604
	PHLPP1	sp|O60346|PHLP1_HUMAN	S412	93.18	-0.303546	0.178341	-0.44349	0.0130067	-0.102577	0.461267
	LMO7	sp|Q8WWI1|LMO7_HUMAN	S1593	100	0.0116583	0.948936	-0.442559	0.00120252	-0.388276	0.000696694
	PNN	sp|Q9H307|PININ_HUMAN	S690	98.38	-0.0159566	0.9467	-0.442348	0.00444113	-0.39136	0.00333059
	PPP4R2	sp|Q9NY27|PP4R2_HUMAN	S226	98.74	-0.0222371	0.956327	-0.441829	0.0419847	-0.583167	0.00613247
	LARP4	sp|Q71RC2|LARP4_HUMAN	S647	100	-0.349413	0.193047	-0.441371	0.0289058	-0.531789	0.00591603
	NCL	sp|P19338|NUCL_HUMAN	S67	99.98	0.0881747	0.835081	-0.440546	0.0812807	-0.838888	0.00240973
	ATP8A1	sp|Q9Y2Q0|AT8A1_HUMAN	S25,T28	94.93,94.93	-0.127024	0.288988	-0.4405	0.000860913	-0.324131	0.00119301
	ZZZ3	sp|Q8IYH5|ZZZ3_HUMAN	T109	98.95	-0.309162	0.11989	-0.440376	0.00642384	-0.582036	0.000494269
	SPTBN1	sp|Q01082|SPTB2_HUMAN	S2161,S2164,S2165	82.32,98.97,98.24	0.0876675	0.856602	-0.440241	0.112875	-0.411258	0.0967334
	ZEB2	sp|O60315|ZEB2_HUMAN	S780,T782	98.78,98.78	-0.191347	0.272781	-0.440085	0.00475726	-0.273959	0.0208239
	MATR3	sp|P43243|MATR3_HUMAN	S620	30.71	-0.030456	0.937167	-0.439455	0.0366455	-0.520491	0.00881096
	RRP1B	sp|Q14684|RRP1B_HUMAN	T451,S453	48.84,48.84	-0.230824	0.380138	-0.439322	0.0306824	-0.81067	0.000576556
	AVEN	sp|Q9NQS1|AVEN_HUMAN	S94	33.33	-0.266512	0.286265	-0.439024	0.0249181	-0.830296	0.000362122
	NA	cu|MYBPC2_T171M|snp	S6	100	-0.257638	0.0932677	-0.438352	0.00162396	-0.535303	0.000145961
	IWS1	sp|Q96ST2|IWS1_HUMAN	S377	100	-0.108747	0.508423	-0.438352	0.00323672	-0.510348	0.000456929
	LSM11	sp|P83369|LSM11_HUMAN	S307	98.01	-0.321639	0.254106	-0.437826	0.0383624	-0.521012	0.00923812
	NFX1	sp|Q12986|NFX1_HUMAN	S150	99.3	-0.0672511	0.630293	-0.437508	0.00135076	-0.503473	0.000152469
	LMO7	sp|Q8WWI1|LMO7_HUMAN	S246	100	-0.263646	0.0743459	-0.437495	0.00120252	-0.539166	9.70593e-05
	IWS1	sp|Q96ST2|IWS1_HUMAN	S377	100	-0.100056	0.544763	-0.437488	0.00320989	-0.512613	0.000438348
	IRF2BP2	sp|Q7Z5L9|I2BP2_HUMAN	S455,S457	98.49,98.49	-0.213838	0.242752	-0.437412	0.00604947	-0.584601	0.000433611
	MCPH1	sp|Q8NEM0|MCPH1_HUMAN	S333	97.22	-0.402387	0.036315	-0.436867	0.00289361	-0.292014	0.00880886
	INCENP	sp|Q9NQS7|INCE_HUMAN	S306,S314	100.00,98.35	-0.143486	0.645202	-0.43685	0.046467	-0.202803	0.268942
	KIDINS220	sp|Q9ULH0|KDIS_HUMAN	S1555	100	0.0197676	0.951757	-0.436798	0.0201555	-0.369665	0.0218365
	MYCBP2	sp|O75592|MYCB2_HUMAN	S2812	100	-0.140501	0.645844	-0.436479	0.0435261	-0.244487	0.174593
	DTL	sp|Q9NZJ0|DTL_HUMAN	S676	99.98	-0.38615	0.409474	-0.436242	0.182849	-0.789543	0.0149872
	SPAG9	sp|O60271|JIP4_HUMAN	S1005	99.97	-0.253477	0.163351	-0.436085	0.004682	-0.324629	0.0086084
	RFX7	sp|Q2KHR2|RFX7_HUMAN	S1028	99.85	-0.255945	0.32705	-0.435604	0.0312982	-0.651611	0.00202562
	JMJD1C	sp|Q15652|JHD2C_HUMAN	S639,S641	99.63,94.27	-0.0131809	0.951793	-0.435303	0.00320668	-0.508448	0.000438348
	H1-3	sp|P16402|H13_HUMAN	T147	100	0.047585	0.908299	-0.433504	0.0546635	-0.174685	0.363565
	ZEB2	sp|O60315|ZEB2_HUMAN	T782,S784	98.34,98.34	-0.193157	0.395035	-0.432306	0.0176605	-0.285687	0.0531118
	DTL	sp|Q9NZJ0|DTL_HUMAN	S428	95.03	0.0993936	0.77313	-0.432017	0.0517076	-0.515056	0.0137887
	FYTTD1	sp|Q96QD9|UIF_HUMAN	S23	100	-0.249373	0.0977658	-0.431998	0.00164255	-0.189034	0.0371314
	SUV39H2	sp|Q9H5I1|SUV92_HUMAN	S381,S382,S384	99.98,99.66,99.66	-0.26614	0.119066	-0.431602	0.00333427	-0.344693	0.00427536
	NA	tr|Q0ZHH2|Q0ZHH2_HUMAN	T73,S76	99.97,99.61	-0.249148	0.0743459	-0.43072	0.00106572	-0.346937	0.000903386
	RSL1D1	sp|O76021|RL1D1_HUMAN	S427	95.35	-0.172486	0.263535	-0.429849	0.00291084	-0.592478	0.000145961
	PALLD	sp|Q8WX93|PALLD_HUMAN	S1104	100	-0.284754	0.793238	-0.429491	0.521845	-0.325358	0.589485
	DCAF1	sp|Q9Y4B6|DCAF1_HUMAN	S985	46.8	-0.168674	0.529691	-0.429316	0.0322293	-0.4351	0.0160444
	DEK	sp|P35659|DEK_HUMAN	S51	100	-0.0613571	0.921374	-0.429001	0.169025	-0.101199	0.736602
	RBMX	sp|P38159|RBMX_HUMAN	S208	84.97	-0.223058	0.178341	-0.428693	0.00349891	-0.309434	0.00759933
	PHACTR2	tr|J3KP75|J3KP75_HUMAN	S53	100	-0.206228	0.267826	-0.428112	0.00754178	-0.666508	0.000227159
	USP36	sp|Q9P275|UBP36_HUMAN	S580	49.68	-0.215194	0.374337	-0.427333	0.0249181	-0.534696	0.00392914
	STK3	sp|Q13188|STK3_HUMAN	S316	33.33	-0.320384	0.494005	-0.426725	0.186033	-0.451533	0.120048
	DTL	sp|Q9NZJ0|DTL_HUMAN	S485,S490	83.07,90.15	-0.225426	0.272872	-0.42594	0.011775	-0.661703	0.000427269
	RIF1	sp|Q5UIP0|RIF1_HUMAN	S782	100	-0.162077	0.473455	-0.425882	0.0177913	-0.656805	0.000748639
	SMG1	sp|Q96Q15|SMG1_HUMAN	S3165	24.57	-0.37226	0.114834	-0.425789	0.0161632	-0.248714	0.0761274
	BCL11A	sp|Q9H165|BC11A_HUMAN	S625,S627	100.00,99.83	-0.204584	0.179528	-0.425525	0.00263028	-0.220241	0.0260343
	SLIRP	sp|Q9GZT3|SLIRP_HUMAN	T101	96.53	-0.114727	0.729077	-0.425303	0.051099	-0.940975	0.000437597
	PDS5B	sp|Q9NTI5|PDS5B_HUMAN	S1362,S1366,T1367	88.82,93.59,49.94	-0.161816	0.358766	-0.425001	0.00613192	-0.524354	0.000696694
	NA	tr|Q708E2|Q708E2_HUMAN	S532	100	-0.181751	0.511645	-0.424933	0.0382731	-0.666761	0.00209609
	STK3	sp|Q13188|STK3_HUMAN	S323	47.95	-0.286027	0.460914	-0.424759	0.119599	-0.493897	0.0488731
	TBC1D4	sp|O60343|TBCD4_HUMAN	S588	99.86	-0.0195282	0.967143	-0.424754	0.0707964	-0.40522	0.0537403
	SORBS1	sp|Q9BX66|SRBS1_HUMAN	T82	97.6	-0.216964	0.552707	-0.42444	0.0941135	-0.590759	0.0155478
	HSP90AA1	sp|P07900|HS90A_HUMAN	S231	100	0.20209	0.591615	-0.424402	0.102472	-0.443443	0.0586714
	CAD	sp|P27708|PYR1_HUMAN	S1859	100	-0.318878	0.0543532	-0.424328	0.00203051	-0.379933	0.00111614
	SORBS1	sp|Q9BX66|SRBS1_HUMAN	S350	94.82	-0.205207	0.535685	-0.423741	0.0703589	-0.61694	0.00800459
	USP16	sp|Q9Y5T5|UBP16_HUMAN	S415	100	-0.153359	0.471275	-0.423663	0.0138368	-0.483849	0.0031005
	HSP90AB1	sp|P08238|HS90B_HUMAN	S255	100	0.165644	0.896511	-0.423599	0.54837	0.632285	0.299723
	MEF2C	sp|Q06413|MEF2C_HUMAN	T205	33.33	-0.0871089	0.75107	-0.423544	0.0246097	-0.281005	0.0689789
	EPS15L1	sp|Q9UBC2|EP15R_HUMAN	S253	48.29	0.0171327	0.976097	-0.423345	0.100268	-0.324952	0.14873
	EHBP1	sp|Q8NDI1|EHBP1_HUMAN	S1058	49.87	0.104394	0.796967	-0.421616	0.0900685	-0.522155	0.0248801
	PHF8	sp|Q9UPP1|PHF8_HUMAN	S804	47.86	-0.310568	0.0760852	-0.421337	0.00327614	-0.373492	0.00235186
	MYBBP1A	sp|Q9BQG0|MBB1A_HUMAN	T1161	50	0.00815479	0.988291	-0.421234	0.0839302	-0.555296	0.0169376
	TWIST1	sp|Q15672|TWST1_HUMAN	S68	100	-0.0495802	0.852055	-0.421014	0.0152224	-0.49064	0.00310803
	NA	tr|Q59EI6|Q59EI6_HUMAN	T257	98.75	-0.364807	0.187193	-0.420896	0.0380148	-0.374719	0.0346852
	PARG	sp|Q86W56|PARG_HUMAN	S197,T199	94.57,99.67	-0.415949	0.0621043	-0.420816	0.009607	-0.558342	0.000809462
	SIPA1L1	sp|O43166|SI1L1_HUMAN	S1270	100	-0.238896	0.245945	-0.420632	0.0123225	-0.421212	0.00548436
	PHF8	sp|Q9UPP1|PHF8_HUMAN	S874	99.98	-0.285595	0.0831836	-0.420051	0.00283191	-0.42141	0.00086596
	H1-4	sp|P10412|H14_HUMAN	T142	95.98	-0.0202133	0.962897	-0.420049	0.0557564	-0.28519	0.128031
	PHIP	sp|Q8WWQ0|PHIP_HUMAN	S1473	98.41	-0.29526	0.272997	-0.419846	0.0386652	-0.0957061	0.583635
	SON	sp|P18583|SON_HUMAN	S1697	33.33	-0.308332	0.0503758	-0.419705	0.00156947	-0.613877	5.32953e-05
	TASOR	sp|Q9UK61|TASOR_HUMAN	S1103,S1107	100100	-0.199303	0.468639	-0.419281	0.0411934	-0.400015	0.0280889
	DDX54	sp|Q8TDD1|DDX54_HUMAN	S782	100	0.131911	0.751478	-0.418935	0.108084	-0.726992	0.00661012
	MAP4	tr|E7EVA0|E7EVA0_HUMAN	S806	100	-0.0939422	0.748755	-0.418547	0.0335162	-0.523531	0.00591544
	ANKRD17	sp|O75179|ANR17_HUMAN	S1696,S1700	100.00,50.00	-0.215906	0.241222	-0.418492	0.00781418	-0.427792	0.00282
	INCENP	sp|Q9NQS7|INCE_HUMAN	S306,S312	99.99,83.01	-0.0483493	0.892163	-0.41845	0.0436021	-0.0940656	0.601131
	PACS1	sp|Q6VY07|PACS1_HUMAN	S529,S531	94.17,94.17	-0.135628	0.527762	-0.417668	0.0142076	-0.354522	0.0147561
	ZEB2	sp|O60315|ZEB2_HUMAN	S352,S353	50.48,98.01	-0.151793	0.350626	-0.417352	0.00458005	-0.431764	0.00139041
	DNM1L	sp|O00429|DNM1L_HUMAN	S529	99.63	-0.117014	0.763296	-0.417266	0.0889032	-0.858018	0.00180606
	ANKRD11	sp|Q6UB99|ANR11_HUMAN	S1983	100	-0.136616	0.32582	-0.417147	0.00232039	-0.584018	9.59463e-05
	ACIN1	sp|Q9UKV3|ACINU_HUMAN	S216	100	0.390369	0.489052	-0.416359	0.287511	-0.336006	0.335486
	VAT1L	sp|Q9HCJ6|VAT1L_HUMAN	S392	24.85	-0.143156	0.753948	-0.416277	0.140617	-0.677427	0.0149226
	CEP135	sp|Q66GS9|CP135_HUMAN	S439	99.9	-0.195314	0.376776	-0.416088	0.0187672	-0.456723	0.00559766
	MCM4	sp|P33991|MCM4_HUMAN	S120	100	-0.346413	0.18885	-0.415779	0.0335124	-0.205943	0.197279
	DROSHA	sp|Q9NRR4|RNC_HUMAN	S246	100	-0.146879	0.67342	-0.414899	0.0742269	-0.0325642	0.88441
	CDK17	sp|Q00537|CDK17_HUMAN	S137	100	-0.141426	0.489556	-0.414339	0.0124723	-0.261095	0.0473432
	RBM25	sp|P49756|RBM25_HUMAN	S583	100	0.253439	0.575785	-0.414279	0.17921	-0.659995	0.0257697
	PRKCE	sp|Q02156|KPCE_HUMAN	S334	33.3	0.215292	0.436001	-0.414249	0.0436429	-0.336264	0.057541
	NA	cu|HEXB_73981085_286aa|ribo	S3	100	-0.295458	0.143312	-0.414188	0.00928186	-0.431245	0.00320624
	DTL	sp|Q9NZJ0|DTL_HUMAN	S485,S488,S490	75.00,75.00,75.00	-0.431947	0.111355	-0.413819	0.0323474	-0.513178	0.00588556
	ZMYM2	sp|Q9UBW7|ZMYM2_HUMAN	S833	99.95	-0.216672	0.0862189	-0.413548	0.000860913	-0.378061	0.000359774
	GAB1	sp|Q13480|GAB1_HUMAN	S266	78.77	-0.185048	0.571882	-0.413511	0.0733376	-0.581828	0.0102183
	PDS5A	sp|Q29RF7|PDS5A_HUMAN	S1305	100	-0.0509014	0.867415	-0.413294	0.0285645	-0.332956	0.0381641
	KIF21A	sp|Q7Z4S6|KI21A_HUMAN	S1239	99.99	-0.138221	0.598708	-0.413175	0.0329127	-0.561587	0.00370853
	CLASP1	sp|Q7Z460-4|CLAP1_HUMAN	S693,S694	53.88,91.75	-0.0191951	0.951793	-0.413035	0.0229382	-0.36663	0.0201223
	RBMX	sp|P38159|RBMX_HUMAN	S208	100	-0.430643	0.100577	-0.412417	0.0268074	-0.364844	0.0243169
	LMO7	sp|Q8WWI1|LMO7_HUMAN	S1510	100	-0.146385	0.223104	-0.412063	0.00106572	-0.528668	6.72528e-05
	KCNQ5	sp|Q9NR82|KCNQ5_HUMAN	T67	99.98	-0.191877	0.313695	-0.411468	0.00999508	-0.640441	0.00034429
	SRRM2	sp|Q9UQ35|SRRM2_HUMAN	S474	100	-0.0646759	0.857672	-0.409889	0.0557564	-0.324412	0.0801007
	RPTOR	sp|Q8N122|RPTOR_HUMAN	S881	24.51	-0.0941791	0.798662	-0.409691	0.0721205	-0.138751	0.490138
	KDM2A	sp|Q9Y2K7|KDM2A_HUMAN	S740	99.95	-0.0150952	0.977063	-0.409413	0.091046	-0.388142	0.0717126
	CHD7	sp|Q9P2D1|CHD7_HUMAN	T2952	98.14	-0.0785923	0.523579	-0.409354	0.0011658	-0.656768	2.1115e-05
	ESF1	sp|Q9H501|ESF1_HUMAN	S150	50	-0.19214	0.264548	-0.408841	0.00631031	-0.797022	5.60049e-05
	SRRM2	sp|Q9UQ35|SRRM2_HUMAN	S1383,S1387	65.26,65.26	0.00255826	0.994776	-0.408296	0.0181979	-0.481358	0.0036644
	DCAF1	sp|Q9Y4B6|DCAF1_HUMAN	T257	96.15	-0.412352	0.0711089	-0.408164	0.0122329	-0.44872	0.0033131
	SLC4A7	sp|Q9Y6M7|S4A7_HUMAN	S84	99.91	-0.184069	0.169776	-0.408043	0.00158755	-0.440112	0.00028774
	IRF2BP2	sp|Q7Z5L9|I2BP2_HUMAN	S457,S460	98.91,50.53	-0.233934	0.0802741	-0.408029	0.00118836	-0.637329	2.67146e-05
	ATP8A1	sp|Q9Y2Q0|AT8A1_HUMAN	S29	96.26	-0.185752	0.258212	-0.407874	0.00488189	-0.319667	0.00713937
	SLC4A7	sp|Q9Y6M7|S4A7_HUMAN	S242	100	-0.186522	0.167498	-0.407791	0.00162396	-0.533704	9.59463e-05
	SIPA1L1	sp|O43166|SI1L1_HUMAN	S1528	99.97	-0.157982	0.195127	-0.407582	0.00115574	-0.638199	2.48246e-05
	LMNB2	sp|Q03252|LMNB2_HUMAN	S407	50	-0.4796	0.0106469	-0.40726	0.00341238	-0.388955	0.00160652
	CENPC	sp|Q03188|CENPC_HUMAN	S127	86.42	0.0702338	0.876229	-0.407104	0.109712	-0.462521	0.0471599
	SRFBP1	sp|Q8NEF9|SRFB1_HUMAN	S203	99.51	-0.131086	0.565082	-0.406348	0.020665	-0.491817	0.00371451
	BAZ2A	sp|Q9UIF9|BAZ2A_HUMAN	S613	45.55	-0.260324	0.18512	-0.405959	0.0103934	-0.332832	0.0126657
	INO80C	sp|Q6PI98|IN80C_HUMAN	S32	91.88	0.129006	0.644965	-0.405779	0.0413881	-0.492787	0.00914273
	MEF2C	sp|Q06413|MEF2C_HUMAN	S240	100	-0.298333	0.0310285	-0.405176	0.000860913	-0.212772	0.00796705
	KLF16	sp|Q9BXK1|KLF16_HUMAN	S105	19.63	0.124492	0.77692	-0.405173	0.132514	-0.10509	0.676984
	MAPRE2	sp|Q15555|MARE2_HUMAN	S219	46.51	-0.0991536	0.772811	-0.404395	0.0630623	-0.482148	0.0182408
	GTF3C1	sp|Q12789|TF3C1_HUMAN	S1062,S1063	95.40,95.40	0.230016	0.585736	-0.404354	0.158561	-0.270595	0.287799
	FARP1	sp|Q9Y4F1|FARP1_HUMAN	S889,S894	100.00,94.69	-0.0570418	0.79491	-0.404258	0.00996974	-0.461995	0.00207566
	MEF2C	sp|Q06413|MEF2C_HUMAN	S240	100	-0.270173	0.0621043	-0.404156	0.00156025	-0.1896	0.0248966
	HMGA2	sp|P52926|HMGA2_HUMAN	S44	100	-0.0419929	0.948824	-0.404135	0.217645	-0.487421	0.101042
	CHD7	sp|Q9P2D1|CHD7_HUMAN	T730,S734	100.00,99.99	-0.279283	0.0949469	-0.404105	0.00366768	-0.376028	0.00202424
	VAT1L	sp|Q9HCJ6|VAT1L_HUMAN	T395	85.83	-0.235053	0.615334	-0.404045	0.193115	-0.705731	0.020049
	HUWE1	sp|Q7Z6Z7|HUWE1_HUMAN	S2362	100	-0.152307	0.406681	-0.403764	0.00906362	-0.321	0.0125514
	FARP1	sp|Q9Y4F1|FARP1_HUMAN	T883	99.98	-0.334134	0.138277	-0.403735	0.0167515	-0.498828	0.0025394
	SLC7A6OS	sp|Q96CW6|S7A6O_HUMAN	Y300,S302	99.86,99.86	-0.16154	0.293339	-0.403167	0.00396658	-0.471161	0.000587152
	ZNF423	sp|Q2M1K9|ZN423_HUMAN	T1159	98.78	-0.180091	0.360766	-0.402759	0.0132378	-0.585038	0.000718591
	APC	sp|P25054|APC_HUMAN	T1438	100	-0.226865	0.191178	-0.402755	0.00628952	-0.330332	0.00716525
	RIPOR2	sp|Q9Y4F9|RIPR2_HUMAN	T572	50	-0.294678	0.386638	-0.402485	0.10038	-0.537511	0.0208568
	EPS15L1	sp|Q9UBC2|EP15R_HUMAN	S250	33.01	0.0485505	0.924238	-0.402202	0.119346	-0.354249	0.122033
	PRICKLE1	sp|Q96MT3|PRIC1_HUMAN	S681	75.78	-0.189578	0.683867	-0.401712	0.178648	-0.474383	0.0807181
	LARP1	sp|Q6PKG0|LARP1_HUMAN	S90	100	0.243237	0.554296	-0.4014	0.151811	-0.397591	0.112776
	PNKP	sp|Q96T60|PNKP_HUMAN	T118	96.52	0.0833746	0.708024	-0.401367	0.0143307	-0.572215	0.000861776
	CDC20	sp|Q12834|CDC20_HUMAN	T55,T59	100.00,100.00	-0.124359	0.679304	-0.401081	0.0501259	-0.423712	0.0231366
	ZMYM4	sp|Q5VZL5|ZMYM4_HUMAN	S1539,S1542,S1547	100100100	-0.31591	0.0446731	-0.400748	0.00164255	-0.40974	0.000437597
	QSER1	sp|Q2KHR3|QSER1_HUMAN	S987	33.33	-0.0652913	0.79491	-0.400454	0.0187768	-0.425105	0.00667193
	SAP130	sp|Q9H0E3|SP130_HUMAN	T853,S855	50.72,98.56	-0.0468832	0.901254	-0.400045	0.0573327	-0.685671	0.00241561
	ARFGEF1	sp|Q9Y6D6|BIG1_HUMAN	S397	49.28	-0.205173	0.160659	-0.399855	0.00263028	-0.272559	0.00687657
	EVL	sp|Q9UI08|EVL_HUMAN	S349	99.87	0.169481	0.77313	-0.398943	0.265988	-0.309964	0.332481
	ADAR	sp|P55265|DSRAD_HUMAN	S825	91.89	-0.225649	0.193421	-0.397048	0.00687242	-0.412134	0.00222479
	RAI1	sp|Q7Z5J4|RAI1_HUMAN	S1102	100	-0.105775	0.508503	-0.396652	0.00475067	-0.179408	0.0736568
	SGK3	sp|Q96BR1|SGK3_HUMAN	S129	90.29	-0.385019	0.122764	-0.395661	0.028373	-0.224929	0.125376
	HNRNPD	sp|Q14103|HNRPD_HUMAN	S80	32.81	0.285468	0.521448	-0.395485	0.192718	-0.54217	0.0544349
	SRRM1	sp|Q8IYB3|SRRM1_HUMAN	S450	99.95	0.251059	0.571446	-0.395389	0.190069	-0.566346	0.0444399
	BCLAF1	sp|Q9NYF8|BCLF1_HUMAN	S397,T402	99.98,100.00	0.0861172	0.860477	-0.39519	0.15576	-0.689651	0.0127571
	VPS4A	sp|Q9UN37|VPS4A_HUMAN	S97	99.98	-0.115295	0.595182	-0.394938	0.0179372	-0.474104	0.00328278
	NA	cu|HERC1_K1038T|snp	S6,T10	91.56,54.22	-0.00713494	0.989377	-0.3949	0.0960294	-0.444815	0.0402101
	RAF1	sp|P04049-2|RAF1_HUMAN	S285	50	-0.153877	0.447891	-0.394862	0.0154887	-0.309616	0.0231292
	ARID5B	sp|Q14865|ARI5B_HUMAN	S264	96.3	-0.424911	0.213935	-0.394517	0.0996138	-0.188471	0.369667
	NA	cu|MYBPC2_T171M|snp	S6	100	-0.28948	0.134533	-0.394108	0.00946577	-0.506572	0.000926158
	CEP170	sp|Q5SW79|CE170_HUMAN	S1112	99.98	-0.222181	0.254496	-0.394039	0.0129473	-0.341806	0.0120781
	PPFIA1	sp|Q13136|LIPA1_HUMAN	T761	93.84	-0.264424	0.334409	-0.394007	0.0535468	-0.272847	0.117181
	JMJD1C	sp|Q15652|JHD2C_HUMAN	S942	49.64	-0.254897	0.0789177	-0.392966	0.00203637	-0.490105	0.000157609
	PRRC2B	sp|Q5JSZ5|PRC2B_HUMAN	S480	100	0.0898037	0.854461	-0.392911	0.157264	-0.768063	0.00733755
	CENPQ	sp|Q7L2Z9|CENPQ_HUMAN	S50	98.59	-0.340224	0.0949469	-0.392854	0.010829	-0.29132	0.0211459
	HDGFL2	sp|Q7Z4V5|HDGR2_HUMAN	S625	100	0.186295	0.555069	-0.392483	0.0751137	-0.183853	0.336107
	NA	cu|ZBTB7B_P224S|snp	S16	95.08	-0.150814	0.45099	-0.392361	0.0149212	-0.352606	0.0117608
	PPHLN1	sp|Q8NEY8|PPHLN_HUMAN	S133	99.84	-0.19989	0.169776	-0.391517	0.00281916	-0.554551	0.000115025
	STK39	sp|Q9UEW8|STK39_HUMAN	T354	100	-0.394357	0.223944	-0.39106	0.0891876	-0.204188	0.306308
	SGK3	sp|Q96BR1|SGK3_HUMAN	S126,S129	100.00,100.00	-0.144144	0.559787	-0.39017	0.0335124	-0.230265	0.127119
	GRK2	sp|P25098|ARBK1_HUMAN	S670	100	-0.27935	0.0438198	-0.389973	0.00106572	-0.42117	0.00016546
	NSD1	sp|Q96L73|NSD1_HUMAN	S478,S483	93.71,100.00	-0.152011	0.407474	-0.389758	0.0105429	-0.502513	0.00107082
	RANBP2	sp|P49792|RBP2_HUMAN	S796,T799	95.79,51.71	-0.227335	0.275369	-0.38974	0.0186826	-0.42983	0.00542196
	RSL1D1	sp|O76021|RL1D1_HUMAN	S421	49.6	-0.251125	0.193047	-0.389019	0.0120336	-0.52951	0.000903966
	BCAR3	sp|O75815|BCAR3_HUMAN	S145,S146,S151	75.00,75.00,75.00	-0.29612	0.531831	-0.388765	0.229359	-0.496664	0.0908962
	RB1	sp|P06400|RB_HUMAN	S249,T252	95.89,95.89	-0.276037	0.160872	-0.388561	0.0114524	-0.0728978	0.544981
	POLR3C	sp|Q9BUI4|RPC3_HUMAN	S205	100	-0.211462	0.224394	-0.388536	0.00792032	-0.564191	0.000374392
	LARP4B	sp|Q92615|LAR4B_HUMAN	S718	97.47	-0.212785	0.196079	-0.388313	0.00590111	-0.309543	0.00778107
	POLR3E	sp|Q9NVU0|RPC5_HUMAN	S161,S162	100100	-0.207656	0.215228	-0.388179	0.00667683	-0.631451	0.000146758
	BBX	sp|Q8WY36|BBX_HUMAN	S565	98.94	-0.0840172	0.714983	-0.387886	0.0186826	-0.111303	0.393384
	RFX7	sp|Q2KHR2|RFX7_HUMAN	S321	100	-0.253822	0.345244	-0.387547	0.0533457	-0.261143	0.125794
	SENP7	sp|Q9BQF6|SENP7_HUMAN	S12	48.6	-0.300029	0.134464	-0.387479	0.0119291	-0.454525	0.00224335
	DDX21	sp|Q9NR30|DDX21_HUMAN	S89	100	-0.0833899	0.719903	-0.387205	0.0191174	-0.716282	0.000289449
	ILF3	sp|Q12906|ILF3_HUMAN	Y790	92.64	-0.100372	0.65486	-0.387043	0.0202968	-0.216545	0.103871
	MAK16	sp|Q9BXY0|MAK16_HUMAN	S197,S199	66.63,66.63	-0.216096	0.447891	-0.386762	0.0611529	-0.362312	0.0487362
	RBL1	sp|P28749|RBL1_HUMAN	S649	98.89	-0.128652	0.694657	-0.3865	0.0742778	-0.182209	0.330151
	CFAP97	sp|Q9P2B7|CFA97_HUMAN	T133,S138,S139	89.15,89.15,98.96	-0.136675	0.469885	-0.385758	0.0123225	-0.229078	0.0585302
	PNN	sp|Q9H307|PININ_HUMAN	S100	100	-0.0570409	0.8101	-0.385294	0.0157131	-0.367769	0.00915509
	PDAP1	sp|Q13442|HAP28_HUMAN	S60,S63	100.00,100.00	0.168692	0.71627	-0.385285	0.186598	-0.502514	0.0614606
	RRP1B	sp|Q14684|RRP1B_HUMAN	S453,S458	48.33,49.34	-0.0230666	0.933439	-0.385144	0.0140375	-0.512518	0.00129484
	PPM1H	sp|Q9ULR3|PPM1H_HUMAN	S124	50	0.00410441	0.991794	-0.384758	0.0335162	-0.427436	0.0108353
	TOX4	sp|O94842|TOX4_HUMAN	S178,S182	48.67,48.67	-0.181092	0.421337	-0.384713	0.0263731	-0.413225	0.00948159
	RB1	sp|P06400|RB_HUMAN	T252	99.91	-0.103952	0.741766	-0.384493	0.0598757	-0.121842	0.495192
	NUMA1	sp|Q14980|NUMA1_HUMAN	T2000	99.97	0.0383953	0.930208	-0.383777	0.0850139	-0.206655	0.283928
	THRAP3	sp|Q9Y2W1|TR150_HUMAN	S257	68.87	-0.471243	0.0675682	-0.383488	0.0269263	-0.334599	0.0258549
	RSL1D1	sp|O76021|RL1D1_HUMAN	T423	50	-0.222935	0.214915	-0.38335	0.00951122	-0.594023	0.000322933
	DNAJC1	sp|Q96KC8|DNJC1_HUMAN	S479,S480	100.00,100.00	-0.119743	0.474472	-0.382863	0.00754178	-0.177469	0.0928191
	TCF12	sp|Q99081|HTF4_HUMAN	T560	49.69	-0.276128	0.155501	-0.382532	0.0115438	-0.395584	0.00436733
	ATRX	sp|P46100|ATRX_HUMAN	S1155	92.12	-0.0866696	0.598209	-0.382399	0.00592094	-0.194378	0.0576022
	UTP20	sp|O75691|UTP20_HUMAN	S2601	100	-0.0963449	0.557337	-0.382371	0.0060314	-0.718893	6.51369e-05
	SATB1	sp|Q01826|SATB1_HUMAN	S637	89.41	-0.045349	0.892163	-0.382178	0.048226	-0.706359	0.001115
	ARPP21	sp|Q9UBL0|ARP21_HUMAN	S344,S348	49.97,94.13	-0.200371	0.316205	-0.381842	0.0178579	-0.045779	0.73704
	EXOC1	sp|Q9NV70|EXOC1_HUMAN	S470,T471	98.75,50.57	-0.00930264	0.976523	-0.381607	0.0190775	-0.459108	0.00351352
	SUV39H2	sp|Q9H5I1|SUV92_HUMAN	S382,S384,S388	94.78,94.78,55.21	-0.100392	0.570151	-0.380896	0.00876691	-0.318843	0.00935037
	PKP4	sp|Q99569|PKP4_HUMAN	S776	100	-0.0888389	0.596209	-0.380894	0.00662244	-0.473449	0.000730049
	DDX21	sp|Q9NR30|DDX21_HUMAN	S13	99.99	-0.183977	0.379027	-0.380615	0.0217365	-0.703441	0.00034429
	PHF8	sp|Q9UPP1|PHF8_HUMAN	S802,S804	93.79,99.57	-0.251572	0.174607	-0.38012	0.00999508	-0.320803	0.0105318
	RSF1	sp|Q96T23|RSF1_HUMAN	S1277	62.91	-0.120664	0.723814	-0.380028	0.0836693	-0.240706	0.205302
	SRPK2	sp|P78362|SRPK2_HUMAN	S494,S496	98.21,50.42	-0.248818	0.2268	-0.380016	0.0187601	-0.449543	0.00374959
	JADE1	sp|Q6IE81|JADE1_HUMAN	T740	97.44	-0.125924	0.472426	-0.379798	0.00934298	-0.570357	0.000380039
	SMARCC2	sp|Q8TAQ2|SMRC2_HUMAN	S399	98.03	-0.0498749	0.877175	-0.37973	0.0474737	-0.233137	0.147328
	TMEM201	sp|Q5SNT2|TM201_HUMAN	T440	97.43	-0.176787	0.424779	-0.37963	0.0261561	-0.358962	0.0173521
	PML	sp|P29590|PML_HUMAN	S527	99.94	-0.245429	0.117284	-0.379431	0.00402389	-0.384176	0.00137032
	APC	sp|P25054|APC_HUMAN	S1038	99.99	-0.159128	0.43434	-0.379397	0.0183109	-0.267002	0.0428722
	PHRF1	sp|Q9P1Y6|PHRF1_HUMAN	T917	95.26	0.00298172	0.995157	-0.379194	0.0889593	-0.276463	0.153127
	RAD18	sp|Q9NS91|RAD18_HUMAN	T468	50	-0.240446	0.100577	-0.378882	0.00284341	-0.483426	0.000220324
	NA	cu|HERC1_K1038T|snp	S8,T10	91.00,99.01	-0.0856066	0.695356	-0.378772	0.0177913	-0.484866	0.00224477
	CCDC82	sp|Q8N4S0|CCD82_HUMAN	S220	50	-0.401794	0.338114	-0.378659	0.19958	-0.263123	0.32043
	STK39	sp|Q9UEW8|STK39_HUMAN	T354	97.08	-0.118821	0.449261	-0.378494	0.0057569	-0.409135	0.00142248
	LMO7	sp|Q8WWI1|LMO7_HUMAN	S1431	43.5	-0.0499925	0.762527	-0.378419	0.00396658	-0.725825	3.51094e-05
	EP400	sp|Q96L91|EP400_HUMAN	S721	77.82	-0.335241	0.0675682	-0.378411	0.00631031	-0.379781	0.00245192
	CEP170	sp|Q5SW79|CE170_HUMAN	S1112	50	-0.0268723	0.899493	-0.378349	0.00709116	-0.310338	0.00800459
	HSP90AB1	sp|P08238|HS90B_HUMAN	S255	100	-0.062275	0.812162	-0.378205	0.0257403	-0.593251	0.00110846
	DDX21	sp|Q9NR30|DDX21_HUMAN	S71	99.97	-0.369056	0.0977658	-0.377923	0.0195005	-0.420742	0.00543433
	PARN	sp|O95453|PARN_HUMAN	S163	49.41	-0.154411	0.313695	-0.377605	0.00549446	-0.501077	0.000403464
	RERE	sp|Q9P2R6|RERE_HUMAN	S594,T599	99.74,99.74	0.265955	0.533355	-0.377171	0.194531	-0.203632	0.440366
	THRAP3	sp|Q9Y2W1|TR150_HUMAN	S406,S408	100.00,100.00	0.498087	0.426154	-0.376825	0.391948	-0.61457	0.116012
	SATB1	sp|Q01826|SATB1_HUMAN	T630,S633	94.93,100.00	-0.293802	0.374337	-0.376805	0.111373	-0.66709	0.00636529
	CDKN1B	sp|P46527|CDN1B_HUMAN	S175	97.72	-0.195771	0.331275	-0.376739	0.0194331	-0.437573	0.00436747
	TASOR2	sp|Q5VWN6|TASO2_HUMAN	S685	100	-0.276114	0.118265	-0.37641	0.0077741	-0.466439	0.00086799
	PIKFYVE	sp|Q9Y2I7|FYV1_HUMAN	T326	94.65	-0.320862	0.248579	-0.376305	0.0623591	-0.208556	0.227408
	STAT5B	sp|P51692|STA5B_HUMAN	Y699	100	-0.145431	0.782057	-0.375805	0.236861	-0.407219	0.151804
	BPTF	sp|Q12830|BPTF_HUMAN	S763	50	-0.187175	0.284456	-0.375732	0.00999508	-0.387574	0.00371451
	CHD7	sp|Q9P2D1|CHD7_HUMAN	S2559	100	-0.32343	0.0999776	-0.374932	0.0114503	-0.491148	0.00108663
	YAF2	sp|Q8IY57|YAF2_HUMAN	S167	88.19	0.127961	0.637447	-0.374885	0.0484306	-0.27573	0.0888183
	RSL1D1	sp|O76021|RL1D1_HUMAN	S445	96.18	0.187327	0.565753	-0.37468	0.0996138	-0.296216	0.136824
	INO80C	sp|Q6PI98|IN80C_HUMAN	S26	49.79	0.147255	0.409097	-0.374542	0.0110948	-0.305268	0.014029
	MPHOSPH6	sp|Q99547|MPH6_HUMAN	T147	100	-0.195812	0.330718	-0.374537	0.0197937	-0.42134	0.00527506
	CEP128	sp|Q6ZU80|CE128_HUMAN	S740	100	-0.170914	0.704236	-0.374131	0.190326	-0.261333	0.306308
	UTP18	sp|Q9Y5J1|UTP18_HUMAN	S205,S206	96.20,96.35	-0.357185	0.184155	-0.374094	0.052238	-0.542828	0.0051802
	DDX21	sp|Q9NR30|DDX21_HUMAN	S121	100	-0.0549753	0.833101	-0.373959	0.0256847	-0.766619	0.00023605
	CDK17	sp|Q00537|CDK17_HUMAN	S137	100	-0.0699097	0.80429	-0.3734	0.0377796	-0.207104	0.163029
	SLC4A7	sp|Q9Y6M7-2|S4A7_HUMAN	S258	96.73	-0.185012	0.315783	-0.37318	0.0138676	-0.527421	0.00086596
	ADNP	sp|Q9H2P0|ADNP_HUMAN	S607	90.68	-0.215519	0.344784	-0.372995	0.0337624	-0.367896	0.0193746
	XRN1	sp|Q8IZH2|XRN1_HUMAN	S1634	48.09	0.00155641	0.994776	-0.372711	0.0039009	-0.119967	0.176322
	H1-5	sp|P16401|H15_HUMAN	S189	93.56	0.577025	0.633571	-0.372657	0.656578	0.403677	0.58517
	RB1	sp|P06400|RB_HUMAN	S347,S350	71.96,48.91	-0.299533	0.241017	-0.372614	0.0488925	-0.209636	0.18638
	PHF2	sp|O75151|PHF2_HUMAN	S1059	99.81	-0.278624	0.287487	-0.371997	0.0548198	-0.252467	0.126552
	MEF2C	sp|Q06413|MEF2C_HUMAN	S396	100	-0.313495	0.0476564	-0.371795	0.00263559	-0.396048	0.000567486
	PNN	sp|Q9H307|PININ_HUMAN	S100	100	-0.290162	0.239695	-0.371277	0.043377	-0.558219	0.00322056
	MYCBP2	sp|O75592|MYCB2_HUMAN	S2871	48.5	-0.188287	0.348157	-0.371098	0.0207273	-0.483874	0.00248382
	ZEB2	sp|O60315|ZEB2_HUMAN	S703	94.38	-0.280165	0.251831	-0.370901	0.0419847	-0.48719	0.00629247
	RIC1	sp|Q4ADV7|RIC1_HUMAN	S1393	23.94	-0.142985	0.447891	-0.36991	0.0147438	-0.322241	0.013543
	RPS6	sp|P62753|RS6_HUMAN	S240,T241,S242	92.46,85.89,85.89	-0.0683064	0.913486	-0.369659	0.254411	-0.255008	0.380541
	ENAH	sp|Q8N8S7-2|ENAH_HUMAN	S508	92.75	0.00225746	0.994176	-0.369179	0.00952959	-0.311352	0.0100393
	NA	tr|B3KUH3|B3KUH3_HUMAN	S354	100	-0.164559	0.470291	-0.368918	0.0328322	-0.382699	0.0147636
	WDR74	sp|Q6RFH5|WDR74_HUMAN	S382	91.77	-0.159191	0.381617	-0.368782	0.0135404	-0.635918	0.000275675
	NCK2	sp|O43639|NCK2_HUMAN	S90,T92	99.93,99.97	-0.12502	0.559802	-0.368755	0.0237948	-0.281293	0.0396878
	PIKFYVE	sp|Q9Y2I7|FYV1_HUMAN	S318	98.75	-0.331914	0.143312	-0.367724	0.0265707	-0.247647	0.0702895
	TBC1D14	sp|Q9P2M4|TBC14_HUMAN	S688	100	-0.188568	0.253142	-0.367532	0.00836053	-0.304379	0.00927076
	GPATCH2	sp|Q9NW75|GPTC2_HUMAN	S115,S117	100100	-0.16185	0.174607	-0.366975	0.00155566	-0.139004	0.0586566
	SPTBN1	sp|Q01082|SPTB2_HUMAN	S2138	99.97	-0.250008	0.557473	-0.366733	0.203103	-0.210016	0.420893
	CENPC	sp|Q03188|CENPC_HUMAN	S110	100	-0.505076	0.0503758	-0.36638	0.0265169	-0.304513	0.031219
	IWS1	sp|Q96ST2|IWS1_HUMAN	S362,S363,S365	100100100	-0.271684	0.0743459	-0.366354	0.00320668	-0.472929	0.000252619
	LMO7	sp|Q8WWI1|LMO7_HUMAN	Y1430	91.84	-0.385048	0.0971441	-0.366302	0.0259299	-0.517743	0.00213755
	TGS1	sp|Q96RS0|TGS1_HUMAN	S405,T407,S412	100.00,100.00,100.00	-0.0818798	0.62449	-0.365896	0.00748463	-0.595211	0.000170644
	RBMX	sp|P38159|RBMX_HUMAN	S326,S329	92.87,92.00	-0.226651	0.238647	-0.36584	0.0169229	-0.409099	0.00448167
	PPM1H	sp|Q9ULR3|PPM1H_HUMAN	S211	100	-0.0536543	0.877175	-0.365466	0.0682592	-0.422414	0.0233544
	DOCK7	sp|Q96N67|DOCK7_HUMAN	S1432	97.33	-0.222025	0.213935	-0.365425	0.0113147	-0.499548	0.000830464
	UBAP2L	sp|Q14157|UBP2L_HUMAN	S467,S477	84.55,84.56	-0.13601	0.441856	-0.365334	0.0114845	-0.0865372	0.435324
	IWS1	sp|Q96ST2|IWS1_HUMAN	S252,S261,S263	82.22,99.79,99.79	-0.289363	0.194507	-0.365237	0.0294485	-0.286991	0.04384
	SF3B2	sp|Q13435|SF3B2_HUMAN	S309	96.58	0.165306	0.650269	-0.365029	0.132483	-0.455203	0.0428722
	MAP4K4	sp|O95819|M4K4_HUMAN	T628,S629	50.00,73.95	-0.287791	0.167093	-0.364736	0.0197	-0.295917	0.0255809
	TOP2B	sp|Q02880|TOP2B_HUMAN	S1550,S1552	100.00,100.00	0.0650989	0.891213	-0.364627	0.158561	-0.661729	0.0109817
	UTP18	sp|Q9Y5J1|UTP18_HUMAN	S205,S210	47.24,98.73	-0.0346605	0.905557	-0.364537	0.0301716	-0.410551	0.00882198
	UBR4	sp|Q5T4S7|UBR4_HUMAN	S2718,S2719	87.12,87.12	0.477797	0.315772	-0.364064	0.279805	-0.274754	0.362233
	IRF2BP2	sp|Q7Z5L9|I2BP2_HUMAN	S460,S462	63.63,63.63	-0.174288	0.237519	-0.363645	0.00507699	-0.508614	0.000276939
	DLG1	sp|Q12959-2|DLG1_HUMAN	S706	50	-0.033142	0.925416	-0.363642	0.0511102	-0.384835	0.0234422
	CTPS1	sp|P17812|PYRG1_HUMAN	S574,S575	97.31,87.32	-0.211735	0.13108	-0.363509	0.00297075	-0.342094	0.00144779
	RBM39	sp|Q14498|RBM39_HUMAN	Y95	79.63	-0.0288958	0.842222	-0.363324	0.00190778	-0.44197	0.000175755
	POLR1D	sp|P0DPB5|RPC22_HUMAN	Y103	93.24	-0.168793	0.407013	-0.363032	0.0228894	-0.39352	0.00753882
	RPL4	sp|P36578|RL4_HUMAN	S295	100	-0.0585893	0.833827	-0.362705	0.0378441	-0.441227	0.00803058
	SPAG9	sp|O60271|JIP4_HUMAN	S329,T330	100.00,100.00	-0.2494	0.318889	-0.362006	0.0529208	-0.121884	0.447451
	HECW1	sp|Q76N89|HECW1_HUMAN	S68	50	-0.153327	0.498902	-0.362002	0.033233	-0.403975	0.0104891
	GPATCH2	sp|Q9NW75|GPTC2_HUMAN	S115,S117	100100	-0.230894	0.0778603	-0.361992	0.00177834	-0.29637	0.00173125
	SRFBP1	sp|Q8NEF9|SRFB1_HUMAN	S264	99.98	-0.296999	0.0760852	-0.361953	0.00573553	-0.332874	0.00357104
	LMO7	sp|Q8WWI1|LMO7_HUMAN	S1423	91.86	-0.17848	0.190747	-0.361872	0.00321389	-0.536297	0.000112077
	VAT1L	sp|Q9HCJ6|VAT1L_HUMAN	S392	24.67	-0.129404	0.710199	-0.361789	0.107418	-0.577268	0.0101083
	USP36	sp|Q9P275|UBP36_HUMAN	S742	100	-0.106557	0.738445	-0.36141	0.0771852	-0.69901	0.0020265
	ATAD2B	sp|Q9ULI0|ATD2B_HUMAN	S1321	87.06	-0.269116	0.111355	-0.36112	0.00757941	-0.00534756	0.963012
	CBX3	sp|Q13185|CBX3_HUMAN	S95,S97	100.00,50.00	-0.0360364	0.861726	-0.360712	0.00967811	-0.300069	0.0109228
	DDX51	sp|Q8N8A6|DDX51_HUMAN	S103	31.25	-0.0596692	0.807021	-0.360557	0.0243335	-0.40582	0.0066721
	SSB	sp|P05455|LA_HUMAN	T379	99.77	0.102379	0.774864	-0.360252	0.105146	-0.605004	0.00739125
	PLXDC2	sp|Q6UX71|PXDC2_HUMAN	Y511	99.84	-0.205142	0.707242	-0.360195	0.298759	-0.121007	0.716449
	APC	sp|P25054|APC_HUMAN	S2771	98.9	-0.17376	0.568927	-0.359435	0.0916191	-0.206277	0.26411
	CNOT2	sp|Q9NZN8|CNOT2_HUMAN	S157	99.97	-0.153416	0.502329	-0.358921	0.0352222	-0.240327	0.0908498
	PNN	tr|G3V579|G3V579_HUMAN	S100	100	-0.248063	0.215219	-0.358761	0.0208671	-0.58416	0.000680368
	LARP1	sp|Q6PKG0|LARP1_HUMAN	S774	97.21	-0.129703	0.477028	-0.358176	0.0149414	-0.408465	0.00342494
	DDX21	sp|Q9NR30|DDX21_HUMAN	S89	100	-0.177185	0.280016	-0.358164	0.00946577	-0.579048	0.000253983
	TRPM7	sp|Q96QT4|TRPM7_HUMAN	T1505	48.92	-0.282978	0.0584129	-0.358143	0.00291084	-0.488844	0.000151038
	SRSF10	sp|O75494|SRS10_HUMAN	S133	99.71	-0.464367	0.231112	-0.357996	0.184175	-0.109747	0.665495
	SORBS1	sp|Q9BX66|SRBS1_HUMAN	T349	86.39	-0.144335	0.620574	-0.357946	0.0746148	-0.504425	0.0104123
	PKN2	sp|Q16513|PKN2_HUMAN	S582	98.89	-0.131157	0.297263	-0.357455	0.00281916	-0.298861	0.00256932
	RB1	sp|P06400|RB_HUMAN	S919	47.22	-0.0991771	0.689196	-0.356562	0.0372029	-0.216705	0.126884
	TCF12	sp|Q99081|HTF4_HUMAN	S534	48.5	-0.0329329	0.908299	-0.356207	0.0291769	-0.181777	0.169481
	HCFC1	sp|P51610|HCFC1_HUMAN	S2019	95.47	-0.175293	0.274317	-0.356153	0.00865249	-0.25776	0.0186314
	NPM1	sp|P06748|NPM_HUMAN	T234,T237	100.00,100.00	0.612484	0.558656	-0.355839	0.629804	-0.391741	0.550664
	CALM2	sp|P0DP24|CALM2_HUMAN	Y100	100	-0.260437	0.275318	-0.355802	0.0456737	-0.333925	0.0342219
	NCOA2	sp|Q15596|NCOA2_HUMAN	S736	100	-0.122466	0.438499	-0.35574	0.00789659	-0.368859	0.0026748
	KLF16	sp|Q9BXK1|KLF16_HUMAN	S99	30.23	-0.242769	0.172031	-0.355576	0.0112706	-0.511172	0.00063796
	MYCBP2	sp|O75592|MYCB2_HUMAN	S178,S181,S183	99.94,100.00,100.00	-0.160387	0.368425	-0.355334	0.0145477	-0.417071	0.0028388
	ARPP21	sp|Q9UBL0|ARP21_HUMAN	S342,S344	49.48,74.72	-0.262473	0.121381	-0.35497	0.00847496	-0.00709126	0.950826
	GLCCI1	sp|Q86VQ1|GLCI1_HUMAN	S105,S107	97.93,97.93	-0.228298	0.231112	-0.354861	0.0187161	-0.458389	0.0022873
	RFX7	sp|Q2KHR2|RFX7_HUMAN	S424	100	-0.162476	0.403246	-0.354594	0.0208671	-0.260903	0.0403744
	FARP1	sp|Q9Y4F1|FARP1_HUMAN	S427	50	-0.111742	0.570151	-0.354007	0.0195005	-0.343511	0.011025
	USP36	sp|Q9P275|UBP36_HUMAN	S871	50	-0.210653	0.388347	-0.353521	0.0514221	-0.540784	0.003772
	PNN	sp|Q9H307|PININ_HUMAN	S692	50	-0.00967079	0.97713	-0.351935	0.0341629	-0.384188	0.0121099
	FRYL	sp|O94915|FRYL_HUMAN	S1957	97.53	-0.217647	0.250708	-0.350384	0.0190775	-0.312658	0.0161084
	STT3B	sp|Q8TCJ2|STT3B_HUMAN	S498	50	0.209962	0.534142	-0.350276	0.13204	-0.307162	0.136987
	CEP170	sp|Q5SW79|CE170_HUMAN	S1114	99.83	-0.0133123	0.962897	-0.350173	0.0230646	-0.219422	0.0794616
	IKZF1	sp|Q13422|IKZF1_HUMAN	S63	98.48	-0.218456	0.382556	-0.349212	0.0587808	-0.522776	0.00526039
	SENP7	sp|Q9BQF6|SENP7_HUMAN	S11	33.33	-0.190289	0.196079	-0.348817	0.0057569	-0.375288	0.00145705
	NSD1	sp|Q96L73|NSD1_HUMAN	S483,S486	100.00,94.55	-0.0891157	0.563089	-0.348788	0.00731796	-0.515928	0.000298583
	NA	tr|B4E345|B4E345_HUMAN	S212	98.4	-0.102592	0.824494	-0.348679	0.193115	-0.0624017	0.812576
	CUL4B	sp|Q13620|CUL4B_HUMAN	S78	91.01	-0.284262	0.10283	-0.348636	0.00951122	-0.168577	0.0963256
	SRRM2	sp|Q9UQ35|SRRM2_HUMAN	S973	24.89	0.000535685	0.99836	-0.348041	0.0160834	-0.297991	0.0159567
	COPB2	sp|P35606|COPB2_HUMAN	T861	88.01	0.279701	0.586687	-0.347847	0.31742	-0.4886	0.118361
	XRCC6	sp|P12956|XRCC6_HUMAN	S477	100	-0.0374742	0.85608	-0.347735	0.0114524	-0.00518202	0.966318
	KDM5A	sp|P29375|KDM5A_HUMAN	T203	20	-0.139915	0.474472	-0.347616	0.0227595	-0.494668	0.00170335
	C2CD3	sp|Q4AC94|C2CD3_HUMAN	S608,S609,T612	100100100	-0.0717458	0.830027	-0.347587	0.081623	-0.537426	0.00739311
	DNAJC2	sp|Q99543|DNJC2_HUMAN	S47,S49	100100	-0.245808	0.322487	-0.347446	0.05907	-0.470427	0.00885146
	PPFIA1	sp|Q13136|LIPA1_HUMAN	S666	98.72	-0.276517	0.241017	-0.34722	0.0473301	-0.191646	0.19071
	RPS6	sp|P62753|RS6_HUMAN	S240,T241	95.13,95.13	-0.0641636	0.871508	-0.347021	0.123449	-0.291403	0.143672
	PHF8	sp|Q9UPP1|PHF8_HUMAN	T886	100	-0.238007	0.193047	-0.346927	0.0160657	-0.269826	0.0246721
	EXOC1	sp|Q9NV70|EXOC1_HUMAN	T471,S472	65.90,65.88	-0.206523	0.351087	-0.346892	0.0396106	-0.506031	0.00331415
	RBMX	sp|P38159|RBMX_HUMAN	Y327	46.75	0.263961	0.535685	-0.346792	0.232411	0.0481952	0.867486
	CCDC86	sp|Q9H6F5|CCD86_HUMAN	S110	49.69	-0.155138	0.517968	-0.346654	0.0469724	-0.81271	0.000276939
	HMGN1	sp|P05114|HMGN1_HUMAN	T81,S86	52.48,94.15	0.323868	0.43434	-0.346346	0.226891	-0.401284	0.12008
	NCBP3	sp|Q53F19|NCBP3_HUMAN	S412,T413	96.64,99.86	-0.0955078	0.738058	-0.346226	0.0605018	-0.172017	0.273281
	EPB41L2	sp|O43491|E41L2_HUMAN	S715	100	-0.235807	0.0621043	-0.346005	0.00164255	-0.0884217	0.197902
	SCAF11	sp|Q99590|SCAFB_HUMAN	T800,S802	94.55,94.55	0.11316	0.804288	-0.345473	0.197151	-0.332284	0.166047
	CRYBG3	sp|Q68DQ2|CRBG3_HUMAN	S452	49.73	-0.247839	0.0740892	-0.345201	0.00266059	-0.22531	0.00895934
	RECQL5	sp|O94762|RECQ5_HUMAN	S488,S491	99.94,99.35	-0.162649	0.245597	-0.345186	0.00507858	-0.5011	0.000220324
	SATB1	sp|Q01826|SATB1_HUMAN	T630,S633	95.12,100.00	-0.100799	0.671893	-0.345142	0.0377043	-0.526212	0.0023999
	RIF1	sp|Q5UIP0|RIF1_HUMAN	S2348	77.81	-0.334027	0.170271	-0.344845	0.0465995	-0.512375	0.00380235
	EPB41L2	sp|O43491|E41L2_HUMAN	S39	98.09	-0.176481	0.449843	-0.344754	0.0463664	-0.324586	0.0344241
	NOP2	sp|P46087|NOP2_HUMAN	S67	100	-0.0654786	0.866393	-0.344726	0.119873	-0.56063	0.0111938
	LLGL2	sp|Q6P1M3|L2GL2_HUMAN	T836,S841	100100	-0.254508	0.194507	-0.344718	0.0222268	-0.381877	0.00650084
	NAP1L4	sp|Q99733|NP1L4_HUMAN	S125	100	0.465299	0.346454	-0.344513	0.325021	-0.294682	0.346853
	MGMT	sp|P16455|MGMT_HUMAN	S201	96.76	-0.42515	0.205351	-0.344463	0.137572	-0.539324	0.0170958
	EXOC1	sp|Q9NV70-2|EXOC1_HUMAN	S448	97.75	-0.104924	0.410492	-0.344362	0.00333427	-0.539174	8.91199e-05
	PSIP1	sp|O75475|PSIP1_HUMAN	T115,S116	95.01,84.28	0.208739	0.593069	-0.344182	0.19106	-0.272842	0.245545
	HNRNPM	sp|P52272|HNRPM_HUMAN	S528	100	-0.147352	0.573299	-0.344149	0.0636802	-0.321708	0.0516586
	POLR1D	sp|P0DPB5|RPC22_HUMAN	Y103,S104	96.38,99.84	0.0292418	0.925758	-0.344145	0.0419847	-0.368519	0.0172365
	CUL4B	sp|Q13620|CUL4B_HUMAN	T48,T49	96.86,96.86	-0.398324	0.0310285	-0.344108	0.00717891	-0.378502	0.00164946
	FMNL2	sp|Q96PY5|FMNL2_HUMAN	S179	98.57	-0.331742	0.143312	-0.343917	0.0337538	-0.215792	0.107391
	YBX1	sp|P67809|YBOX1_HUMAN	S174	50	-0.172959	0.159195	-0.343808	0.00234107	-0.471384	0.000107589
	LMO7	sp|Q8WWI1|LMO7_HUMAN	S1586	33.15	-0.343164	0.0280939	-0.343464	0.00294623	-0.242194	0.00705627
	CD44	sp|P16070|CD44_HUMAN	S706	99.14	-0.0526253	0.805525	-0.342389	0.0174351	-0.35638	0.00666635
	SCAPER	sp|Q9BY12|SCAPE_HUMAN	S86	99.99	-0.121717	0.4325	-0.342263	0.00859434	-0.323069	0.00492973
	MGMT	sp|P16455|MGMT_HUMAN	T198	49.64	-0.221578	0.508059	-0.341765	0.139663	-0.327186	0.113552
	RAPGEF6	sp|Q8TEU7-2|RPGF6_HUMAN	S1094	96.78	-0.277691	0.200893	-0.341535	0.034845	-0.359046	0.0148483
	MEF2C	sp|Q06413|MEF2C_HUMAN	T404	99.78	-0.0287649	0.938696	-0.341513	0.0785554	-0.0458053	0.802534
	LARP1	sp|Q6PKG0|LARP1_HUMAN	T770	49.61	-0.162461	0.225382	-0.341415	0.00421338	-0.388145	0.000722316
	HERC1	sp|Q15751|HERC1_HUMAN	T2701,S2706	99.94,49.20	-0.214693	0.340899	-0.340963	0.045028	0.00670953	0.968136
	REPS1	sp|Q96D71|REPS1_HUMAN	S537,S540	98.04,90.08	0.0169338	0.945241	-0.340937	0.0162541	-0.289081	0.0170788
	DDX21	sp|Q9NR30|DDX21_HUMAN	S84	99.64	-0.0413069	0.860581	-0.340912	0.0224442	-0.602336	0.00045304
	BAZ2A	sp|Q9UIF9|BAZ2A_HUMAN	S1778	98.83	-0.241257	0.0760852	-0.34089	0.00287174	-0.315345	0.0014654
	NA	cu|SMTN_A559V|snp	S11	49.71	-0.162632	0.278039	-0.340619	0.0078627	-0.380216	0.00174504
	ABCC4	sp|O15439|MRP4_HUMAN	T646	99.99	-0.243999	0.307296	-0.340455	0.0544106	-0.396992	0.0165183
	SORBS1	sp|Q9BX66|SRBS1_HUMAN	T349	50	-0.161501	0.604948	-0.340355	0.11123	-0.532349	0.0118585
	TBC1D14	sp|Q9P2M4|TBC14_HUMAN	S295	99.8	-0.323674	0.186594	-0.339589	0.0533457	-0.38513	0.0181755
	NA	tr|B7Z2B0|B7Z2B0_HUMAN	T370	50	-0.337985	0.0949469	-0.339515	0.0197937	-0.576066	0.000497153
	RIF1	sp|Q5UIP0|RIF1_HUMAN	S2161	49.97	-0.330196	0.0621043	-0.339474	0.00879167	-0.453859	0.000692785
	IWS1	sp|Q96ST2|IWS1_HUMAN	S420,S422	99.73,95.09	-0.140561	0.599078	-0.339443	0.069704	-0.280243	0.0872331
	TRIM24	sp|O15164|TIF1A_HUMAN	S1019,S1025	50.00,100.00	-0.12714	0.467987	-0.339359	0.0157131	-0.264559	0.0240126
	CFAP97	sp|Q9P2B7|CFA97_HUMAN	Y132,T133,S138	53.22,93.28,96.47	-0.247234	0.235568	-0.339113	0.0325102	-0.35342	0.0142786
	RASAL3	sp|Q86YV0|RASL3_HUMAN	S949	92.23	-0.0872789	0.599528	-0.338863	0.010829	-0.196607	0.057541
	SRRM2	sp|Q9UQ35|SRRM2_HUMAN	S1384,S1387	95.45,95.45	0.0853211	0.744251	-0.338031	0.048628	-0.451039	0.00711111
	SNTB2	sp|Q13425|SNTB2_HUMAN	S95,S110	100100	0.156151	0.620879	-0.337928	0.113453	-0.163142	0.388838
	NUCKS1	sp|Q9H1E3|NUCKS_HUMAN	S229,S234,S240	100.00,100.00,100.00	-0.132298	0.447825	-0.337905	0.01556	-0.249536	0.0298928
	MTA3	sp|Q9BTC8|MTA3_HUMAN	S428	95.67	-0.189902	0.521257	-0.337892	0.102374	-0.28416	0.118632
	NIFK	sp|Q9BYG3|MK67I_HUMAN	T223	33.33	-0.189489	0.177914	-0.337828	0.0048231	-0.390681	0.000774739
	MYBBP1A	sp|Q9BQG0|MBB1A_HUMAN	S1241	91.52	-0.285169	0.106891	-0.337739	0.0117158	-0.339051	0.00515683
	NIFK	sp|Q9BYG3|MK67I_HUMAN	S218	50	-0.128336	0.450267	-0.337521	0.014108	-0.483121	0.000829999
	YBX3	sp|P16989|YBOX3_HUMAN	S203	96.72	-0.155418	0.338432	-0.337307	0.0123225	-0.261913	0.0194746
	LDB1	sp|Q86U70|LDB1_HUMAN	S265	50	-0.244179	0.208459	-0.337218	0.0233552	-0.203915	0.0902681
	RAB12	sp|Q6IQ22|RAB12_HUMAN	S21	100	-0.080934	0.600925	-0.337105	0.00806894	-0.33198	0.00364537
	PPP1R14B	sp|Q96C90|PP14B_HUMAN	T143	50	-0.34705	0.120652	-0.336478	0.0346638	-0.649784	0.000516628
	EXOC1	sp|Q9NV70|EXOC1_HUMAN	T468	49.68	-0.0466877	0.788798	-0.336242	0.00838035	-0.581069	0.000141026
	NOP2	sp|P46087|NOP2_HUMAN	T727	96.56	-0.149276	0.506403	-0.335779	0.0420579	-0.609852	0.000985425
	BCL11A	sp|Q9H165|BC11A_HUMAN	S205	50	-0.0212068	0.912084	-0.335276	0.00667683	-0.313456	0.00381699
	SLC38A1	sp|Q9H2H9|S38A1_HUMAN	T54,S56	96.33,96.33	-0.246805	0.334184	-0.334814	0.0733242	-0.217485	0.176367
	ANKRD17	sp|O75179|ANR17_HUMAN	T1706	99.99	-0.279136	0.0778603	-0.33481	0.00642384	-0.360364	0.00166961
	PRRC2B	sp|Q5JSZ5|PRC2B_HUMAN	S1399	50	-0.214412	0.190448	-0.334522	0.0110948	-0.185585	0.0689789
	ADD2	sp|P35612|ADDB_HUMAN	S693	99.94	-0.152873	0.811836	-0.334491	0.37506	-0.656586	0.0568985
	NSMCE3	sp|Q96MG7|NSE3_HUMAN	S64	100	-0.207563	0.167093	-0.334397	0.00673154	-0.473826	0.00034889
	UTP18	sp|Q9Y5J1|UTP18_HUMAN	S124	95.76	-0.104822	0.489282	-0.334386	0.00850354	-0.24354	0.0177136
	TOP2B	sp|Q02880|TOP2B_HUMAN	T1317	98.85	-0.30431	0.260363	-0.333896	0.0854616	-0.201365	0.231591
	VAT1L	sp|Q9HCJ6|VAT1L_HUMAN	T395	31.25	-0.132089	0.727452	-0.333673	0.158241	-0.521286	0.0222306
	SSB	sp|P05455|LA_HUMAN	S366	100	0.105633	0.702912	-0.333525	0.0685735	-0.572706	0.00323574
	PRCC	sp|Q92733|PRCC_HUMAN	S157,S159	100.00,100.00	0.0123001	0.962897	-0.332721	0.0213766	-0.555946	0.000605456
	IWS1	sp|Q96ST2|IWS1_HUMAN	S196,S198	100100	-0.458726	0.14222	-0.332572	0.109712	-0.425601	0.0289651
	ATP8A1	sp|Q9Y2Q0|AT8A1_HUMAN	T28,S29	94.44,94.44	-0.0821665	0.511677	-0.332156	0.00333427	-0.319512	0.00147371
	POLDIP3	sp|Q9BY77|PDIP3_HUMAN	S368	96.63	-0.0721136	0.855564	-0.332084	0.140617	-0.23356	0.242163
	PTPN13	sp|Q12923|PTN13_HUMAN	S1086	33.33	-0.175285	0.404473	-0.331964	0.0369977	-0.419006	0.00647786
	SYNM	sp|O15061|SYNEM_HUMAN	Y262	100	-0.190917	0.200962	-0.331896	0.0078627	-0.411554	0.000900435
	RNF213	sp|Q63HN8|RN213_HUMAN	T317	100	0.221429	0.606582	-0.331789	0.252835	-0.419862	0.107895
	OBI1	sp|Q5W0B1|OBI1_HUMAN	S210	100	-0.180939	0.217803	-0.331775	0.00754178	-0.40924	0.00086383
	CNOT2	sp|Q9NZN8|CNOT2_HUMAN	S159	96.57	-0.198155	0.177914	-0.331649	0.00679028	-0.18319	0.0466046
	CLCC1	sp|Q96S66|CLCC1_HUMAN	S524	99.98	-0.345122	0.324332	-0.331574	0.179903	-0.0956718	0.68293
	NA	tr|B4DX78|B4DX78_HUMAN	S226	100	-0.162583	0.638696	-0.331487	0.148051	-0.0242549	0.916349
	LATS1	sp|O95835|LATS1_HUMAN	S177	99.78	-0.147557	0.571289	-0.331473	0.0712316	-0.365077	0.0302651
	CWC22	sp|Q9HCG8|CWC22_HUMAN	S866	48.57	-0.0602589	0.782198	-0.331228	0.0244625	-0.397722	0.00481138
	EP400	sp|Q96L91|EP400_HUMAN	S722	50.79	-0.28633	0.0833183	-0.330936	0.008775	-0.412223	0.00101492
	PTPN2	sp|P17706|PTN2_HUMAN	S304	100	-0.107158	0.421337	-0.330925	0.00485345	-0.447032	0.000318467
	DDX21	sp|Q9NR30|DDX21_HUMAN	T15	99.89	-0.141915	0.644773	-0.330879	0.109154	-0.632444	0.00405901
	RAPGEF2	sp|Q9Y4G8|RPGF2_HUMAN	T1021	50	-0.151113	0.479199	-0.330876	0.0388734	-0.27535	0.0466393
	RIPOR2	sp|Q9Y4F9|RIPR2_HUMAN	T572	48.04	-0.266408	0.525661	-0.330155	0.249221	-0.366642	0.151839
	ATXN2	sp|Q99700|ATX2_HUMAN	S772	50	-0.150013	0.409984	-0.330098	0.0214228	-0.358665	0.00687657
	NOP2	sp|P46087|NOP2_HUMAN	T723	97.2	-0.182932	0.428023	-0.329927	0.0516819	-0.609959	0.00128817
	ZFP106	tr|A0A024R9R5|A0A024R9R5_HUMAN	S527,T534	100100	-0.159755	0.316341	-0.329835	0.0125129	-0.142805	0.15613
	POLA2	sp|Q14181|DPOA2_HUMAN	T127,T130	99.84,99.84	-0.281284	0.230252	-0.32949	0.0547082	-0.186717	0.198735
	ZNF423	sp|Q2M1K9|ZN423_HUMAN	S1053,S1054	99.99,99.99	-0.183884	0.259339	-0.329484	0.0130476	-0.484075	0.000673707
	IWS1	sp|Q96ST2|IWS1_HUMAN	T435,S438	100.00,99.96	-0.175764	0.185485	-0.329432	0.00444808	-0.30941	0.00239019
	LARP1	sp|Q6PKG0|LARP1_HUMAN	S521	33.33	-0.10781	0.451295	-0.328687	0.00746211	-0.477084	0.000341577
	BAZ1A	sp|Q9NRL2|BAZ1A_HUMAN	T1367	100	-0.225447	0.100577	-0.328333	0.00396658	-0.184181	0.0281667
	CCNY	sp|Q8ND76|CCNY_HUMAN	S21	99.96	-0.149792	0.446827	-0.328308	0.0290424	-0.519864	0.00128817
	TASOR	sp|Q9UK61|TASOR_HUMAN	S927	100	-0.271633	0.24206	-0.328119	0.0541401	-0.344295	0.0262958
	RSL1D1	sp|O76021|RL1D1_HUMAN	S443	97.14	0.0241916	0.962764	-0.328116	0.185753	-0.524639	0.0270922
	HNRNPD	sp|Q14103|HNRPD_HUMAN	S80,S82	100.00,92.15	0.00516215	0.988291	-0.327644	0.0417719	-0.503123	0.0026748
	CCDC82	sp|Q8N4S0|CCD82_HUMAN	S219,S220	100100	0.379455	0.380585	-0.327582	0.284123	-0.216762	0.431577
	MEF2C	sp|Q06413|MEF2C_HUMAN	S459	85.11	-0.37037	0.0450213	-0.327569	0.00952959	-0.187014	0.0553656
	SMC5	sp|Q8IY18|SMC5_HUMAN	S9	99.03	-0.250177	0.169776	-0.327294	0.018146	-0.572591	0.000370128
	MAP4K4	sp|O95819|M4K4_HUMAN	S801	49.51	-0.287262	0.124036	-0.327098	0.0187378	-0.289023	0.0165402
	LCOR	sp|Q96JN0-3|LCOR_HUMAN	S128	95.07	0.095324	0.753948	-0.326853	0.0889032	-0.329181	0.0563583
	ATP8A1	sp|Q9Y2Q0|AT8A1_HUMAN	T28	92.26	-0.154043	0.333593	-0.326405	0.0129572	-0.221277	0.0365401
	ZHX2	sp|Q9Y6X8|ZHX2_HUMAN	T207	100	-0.382798	0.101518	-0.326062	0.0429224	-0.298439	0.0352777
	DPY19L1	tr|A0A1B0GW05|A0A1B0GW05_HUMAN	S25	98.71	-0.274902	0.215219	-0.325909	0.0453219	-0.253033	0.0698106
	RIPOR2	sp|Q9Y4F9|RIPR2_HUMAN	S573	93.04	-0.205898	0.534142	-0.325885	0.152024	-0.363526	0.0777419
	IWS1	sp|Q96ST2|IWS1_HUMAN	S511,S513	100100	-0.20061	0.271149	-0.325881	0.0227595	-0.315172	0.0133618
	ARHGEF2	sp|Q92974|ARHG2_HUMAN	T945	94.86	-0.253822	0.343582	-0.325844	0.093765	-0.189237	0.262288
	IWS1	sp|Q96ST2|IWS1_HUMAN	S363,S365	90.05,90.05	-0.105693	0.643101	-0.325595	0.0430432	-0.280183	0.0453227
	R3HDM1	sp|Q15032|R3HD1_HUMAN	S261,S262	100100	-0.161566	0.166492	-0.325572	0.0023857	-0.587248	2.64268e-05
	SPAG9	sp|O60271|JIP4_HUMAN	S593	33.33	-0.177617	0.407831	-0.325535	0.0430487	-0.6128	0.000833991
	SRPK1	sp|Q96SB4|SRPK1_HUMAN	S311	100	0.0824577	0.774498	-0.325354	0.0733363	-0.488068	0.00728841
	MEF2A	sp|Q02078|MEF2A_HUMAN	S255	46.37	-0.109582	0.601448	-0.325242	0.0349072	-0.325815	0.0186541
	CEP350	sp|Q5VT06|CE350_HUMAN	S1648	100	-0.328987	0.261331	-0.325184	0.116722	-0.3963	0.0388806
	ARHGAP32	sp|A7KAX9|RHG32_HUMAN	S685	100	-0.399185	0.175281	-0.324967	0.105525	-0.735595	0.00144777
	YAF2	sp|Q8IY57|YAF2_HUMAN	S166	50	0.0565451	0.767722	-0.324771	0.0160834	-0.27682	0.0163367
	BCL11A	sp|Q9H165|BC11A_HUMAN	S201,S205	50.06,99.87	0.0459429	0.877113	-0.324723	0.0598757	-0.128238	0.386716
	RRP1B	sp|Q14684|RRP1B_HUMAN	S458	99.65	-0.0193378	0.939304	-0.324592	0.0240739	-0.347853	0.00848686
	DENR	sp|O43583|DENR_HUMAN	S81	99.99	-0.120456	0.486798	-0.324504	0.0177913	-0.370027	0.0042818
	PRRC2B	sp|Q5JSZ5|PRC2B_HUMAN	T1134,S1136	50.91,95.81	-0.124308	0.755226	-0.324448	0.185013	-0.337905	0.1245
	CHD7	sp|Q9P2D1|CHD7_HUMAN	S2956	99.99	-0.0815283	0.461023	-0.324391	0.00238505	-0.524907	4.64417e-05
	PPHLN1	sp|Q8NEY8|PPHLN_HUMAN	T204,S205	97.10,34.35	-0.0136271	0.954022	-0.324389	0.0176605	-0.390684	0.00314007
	TOMM70	sp|O94826|TOM70_HUMAN	S96	94.36	0.0323138	0.913264	-0.324142	0.046467	-0.263567	0.060818
	PPIP5K2	sp|O43314|VIP2_HUMAN	S1172	96.8	-0.0214036	0.935769	-0.324113	0.0269975	-0.349356	0.00963325
	THRAP3	sp|Q9Y2W1|TR150_HUMAN	S253	100	-0.442802	0.0529155	-0.3239	0.0288493	-0.266051	0.0359093
	ATAD2	sp|Q6PL18|ATAD2_HUMAN	S84,S85	99.96,99.96	-0.0491553	0.737006	-0.322769	0.0048231	-0.153237	0.0640892
	GTF2F1	sp|P35269|T2FA_HUMAN	T389	91.41	-0.145742	0.435732	-0.322522	0.025518	-0.255322	0.0366942
	HNRNPH1	sp|P31943|HNRH1_HUMAN	T100	100	-0.137739	0.371544	-0.322009	0.0116516	-0.30767	0.00660231
	NSD2	sp|O96028|NSD2_HUMAN	S437	100	-0.247621	0.0599404	-0.321941	0.00281916	-0.236146	0.00526065
	SCAF11	sp|Q99590|SCAFB_HUMAN	T799,T800	65.91,65.90	0.0696809	0.887546	-0.321837	0.230103	-0.355613	0.139258
	BOD1L1	sp|Q8NFC6|BD1L1_HUMAN	S2975,S2986	84.59,99.98	-0.00903086	0.964363	-0.321806	0.00781418	-0.246278	0.0127061
	CEP135	sp|Q66GS9|CP135_HUMAN	S1125,S1126	63.85,63.85	0.0500169	0.92305	-0.321309	0.213482	-0.315524	0.172773
	NUMA1	sp|Q14980|NUMA1_HUMAN	T2000	100	-0.0576347	0.866542	-0.321303	0.103264	-0.132813	0.447507
	CCDC86	sp|Q9H6F5|CCD86_HUMAN	T65,S66	99.81,99.81	-0.139577	0.56949	-0.321297	0.0643055	-0.604316	0.00173609
	DCP1A	sp|Q9NPI6|DCP1A_HUMAN	S525,T528	97.02,50.00	-0.0289766	0.922488	-0.320974	0.0435261	-0.0613217	0.6615
	SATB1	sp|Q01826|SATB1_HUMAN	S633,S637	98.27,88.13	-0.121811	0.60297	-0.320965	0.0540155	-0.485059	0.00442533
	PPHLN1	sp|Q8NEY8|PPHLN_HUMAN	S207	91.61	-0.0549045	0.950811	-0.320942	0.491239	-0.199563	0.638408
	TCF12	sp|Q99081|HTF4_HUMAN	T57	49.42	-0.119088	0.58245	-0.320796	0.0420588	-0.19956	0.130333
	FRYL	sp|O94915|FRYL_HUMAN	T1959	99.39	0.0455201	0.851451	-0.320549	0.0325102	-0.297766	0.0241739
	SPTBN1	sp|Q01082|SPTB2_HUMAN	S2128	100	-0.243378	0.468639	-0.320505	0.169623	-0.255081	0.220166
	BRD7	sp|Q9NPI1|BRD7_HUMAN	S279,S289	100.00,100.00	-0.160235	0.374337	-0.320411	0.0242007	-0.170945	0.133772
	DIS3L2	sp|Q8IYB7|DI3L2_HUMAN	S875	97.76	-0.024648	0.877113	-0.320302	0.00467977	-0.428218	0.000314939
	TCF12	sp|Q99081|HTF4_HUMAN	S534	83.39	-0.223099	0.32705	-0.320214	0.0578175	-0.443722	0.00761712
	SIPA1L3	sp|O60292|SI1L3_HUMAN	S1364	100	-0.0229774	0.899493	-0.319941	0.00746412	-0.235951	0.0144296
	INCENP	sp|Q9NQS7|INCE_HUMAN	S306,S311	100.00,33.33	-0.132722	0.618664	-0.31992	0.0807422	-0.114638	0.479182
	H1-4	sp|P10412|H14_HUMAN	T146	96.96	-0.0310251	0.939123	-0.319891	0.123166	-0.215173	0.239728
	JMJD1C	sp|Q15652|JHD2C_HUMAN	S638	50.3	-0.247915	0.175645	-0.319627	0.0208829	-0.252485	0.0302865
	RPS6KA3	sp|P51812|KS6A3_HUMAN	S369	99.68	-0.0462876	0.812709	-0.319469	0.0154053	-0.378193	0.00287426
	PLXDC2	sp|Q6UX71|PXDC2_HUMAN	S506	50	-0.387257	0.48029	-0.319447	0.409183	-0.199084	0.573292
	CDKN1B	sp|P46527|CDN1B_HUMAN	S175,S178	100.00,100.00	-0.303441	0.192238	-0.319419	0.0554298	-0.567009	0.00188198
	ARPP21	sp|Q9UBL0|ARP21_HUMAN	S33	99.99	0.0882426	0.800588	-0.319009	0.126768	-0.497956	0.0150533
	SORBS1	sp|Q9BX66|SRBS1_HUMAN	S350	93.3	-0.192249	0.548657	-0.318908	0.143869	-0.569339	0.0099377
	CEP128	sp|Q6ZU80|CE128_HUMAN	S1008	99.99	-0.203891	0.258162	-0.318873	0.0233467	-0.515334	0.000813901
	TBC1D4	sp|O60343|TBCD4_HUMAN	S588	99.04	-0.135488	0.732197	-0.318842	0.191957	-0.453968	0.0466053
	ARID4B	sp|Q4LE39|ARI4B_HUMAN	S656	50	-0.0196514	0.953762	-0.318784	0.0732721	-0.408242	0.0159796
	KAT5	sp|Q92993-2|KAT5_HUMAN	S90	90.37	-0.0143577	0.969282	-0.318522	0.07427	-0.277538	0.0774752
	ADD2	sp|P35612|ADDB_HUMAN	S592,S596,S600	100.00,100.00,99.56	0.026716	0.946141	-0.318381	0.112253	-0.392335	0.0353319
	BCL7C	sp|Q8WUZ0|BCL7C_HUMAN	S114,T118	84.56,91.55	-0.189009	0.49651	-0.317827	0.104169	-0.276818	0.108831
	DKC1	sp|O60832|DKC1_HUMAN	S451,S455	99.94,50.00	-0.30652	0.163351	-0.317782	0.0421148	-0.621459	0.000671936
	RAI1	sp|Q7Z5J4|RAI1_HUMAN	T1136	48.96	0.12921	0.71789	-0.317486	0.159301	-0.482633	0.0253131
	PPHLN1	sp|Q8NEY8|PPHLN_HUMAN	S201,T204	49.58,92.04	-0.161856	0.323628	-0.317361	0.0168452	-0.401027	0.00225682
	ZMYND8	sp|Q9ULU4|PKCB1_HUMAN	S737	100	0.305722	0.424779	-0.317352	0.232268	-0.325932	0.169413
	CLASP2	sp|O75122|CLAP2_HUMAN	S455,S459	97.89,99.95	0.0558031	0.854351	-0.317317	0.0739459	-0.203554	0.183433
	HNRNPC	sp|P07910|HNRPC_HUMAN	S241	48.78	-0.14144	0.265699	-0.317251	0.00485592	-0.362149	0.000833991
	HNRNPUL2	sp|Q1KMD3|HNRL2_HUMAN	S185,S188	100.00,100.00	-0.0960793	0.556856	-0.317166	0.0140319	-0.349283	0.00381968
	IWS1	sp|Q96ST2|IWS1_HUMAN	S69,S80	99.99,100.00	-0.114222	0.653897	-0.317137	0.0686376	-0.16585	0.26669
	SSBP2	sp|P81877|SSBP2_HUMAN	S321	99.93	-0.331091	0.172031	-0.316673	0.0615377	-0.432876	0.00904081
	YEATS2	sp|Q9ULM3|YETS2_HUMAN	T513	16.67	-0.172453	0.239367	-0.316552	0.00952959	-0.421365	0.000785278
	SATB1	sp|Q01826|SATB1_HUMAN	S637	95.66	-0.332047	0.0789177	-0.316292	0.0185662	-0.531269	0.000481126
	YBX1	sp|P67809|YBOX1_HUMAN	Y162,S165,S167	94.96,100.00,100.00	-0.11647	0.531198	-0.315936	0.025357	-0.606406	0.000343258
	ESF1	sp|Q9H501|ESF1_HUMAN	S150	100	-0.267583	0.129693	-0.315737	0.0168536	-0.614577	0.000175755
	CUL4B	sp|Q13620|CUL4B_HUMAN	T79	45.76	-0.309162	0.214915	-0.315402	0.0744867	-0.271354	0.0810732
	RFC1	sp|P35251|RFC1_HUMAN	S311	98.84	-0.217551	0.240171	-0.315278	0.0272373	-0.2013	0.0859039
	MDC1	sp|Q14676|MDC1_HUMAN	S453	90.69	0.00642391	0.976207	-0.315242	0.0077371	-0.0841223	0.329174
	ARPP21	sp|Q9UBL0|ARP21_HUMAN	S344,S347	85.57,86.68	-0.15998	0.380138	-0.315078	0.0267677	0.023492	0.853491
	SRRM2	sp|Q9UQ35|SRRM2_HUMAN	S353,T359	76.78,76.78	0.158873	0.504525	-0.314894	0.0639309	-0.28028	0.0617074
	SATB1	sp|Q01826|SATB1_HUMAN	S633,S637	99.99,92.70	-0.31758	0.278215	-0.314762	0.128435	-0.635961	0.00417469
	CUL4B	sp|Q13620|CUL4B_HUMAN	S47	49.21	-0.176451	0.159195	-0.314587	0.00362585	-0.434184	0.000192308
	KAT7	sp|O95251|KAT7_HUMAN	S50	49.21	-0.294642	0.180042	-0.314361	0.0476472	-0.452424	0.00466884
	SRPK2	sp|P78362|SRPK2_HUMAN	T492,S494	98.62,99.96	-0.0748909	0.80114	-0.313877	0.0836953	-0.252384	0.111543
	HNRNPC	sp|P07910|HNRPC_HUMAN	S240,S241	82.16,82.16	-0.212663	0.287157	-0.313345	0.0383624	-0.183459	0.143528
	EPB41L2	sp|O43491|E41L2_HUMAN	S614	100	-0.159576	0.607838	-0.313198	0.137227	-0.282524	0.131773
	PDS5B	sp|Q9NTI5|PDS5B_HUMAN	Y1187	91.59	-0.0681779	0.635403	-0.313118	0.00739182	-0.303468	0.00348439
	TICRR	sp|Q7Z2Z1|TICRR_HUMAN	S1057,S1064	95.52,95.52	-0.275251	0.189203	-0.31283	0.0415468	-0.399516	0.00710836
	TBC1D5	sp|Q92609|TBCD5_HUMAN	S522	100	-0.136181	0.737006	-0.312725	0.208065	-0.826744	0.00290548
	TWIST1	sp|Q15672|TWST1_HUMAN	S68	100	-0.26005	0.258287	-0.31267	0.0618571	-0.383161	0.0156015
	MEF2A	sp|Q02078|MEF2A_HUMAN	S255	49.18	-0.00545606	0.989589	-0.312625	0.0927872	-0.226548	0.161524
	RAD18	sp|Q9NS91|RAD18_HUMAN	S158	100	-0.27625	0.100577	-0.31246	0.0132861	-0.621501	0.000115025
	ZNF551	sp|Q7Z340|ZN551_HUMAN	T124	49.98	-0.0439159	0.83989	-0.312336	0.0250458	-0.282772	0.0201877
	EIF4ENIF1	sp|Q9NRA8|4ET_HUMAN	S78	66.39	-0.0160512	0.953748	-0.311771	0.0384315	-0.379652	0.00820407
	MAP2	sp|P11137|MTAP2_HUMAN	T1780	98.33	-0.255632	0.275315	-0.311726	0.0669571	-0.257044	0.0840463
	ATF7IP	sp|Q6VMQ6|MCAF1_HUMAN	S473,S474	100.00,100.00	-0.385621	0.0529155	-0.311435	0.0188622	-0.290637	0.0128561
	PPP1R12A	sp|O14974|MYPT1_HUMAN	S299	99.99	0.149179	0.393376	-0.311248	0.0233552	-0.248232	0.0325213
	BRIP1	sp|Q9BX63|FANCJ_HUMAN	S505	99.91	-0.183614	0.384762	-0.311234	0.0487932	-0.150646	0.255147
	TMX1	sp|Q9H3N1|TMX1_HUMAN	S247	100	-0.0579568	0.944583	-0.31116	0.465445	-0.14088	0.725334
	UNG	sp|P13051|UNG_HUMAN	T60	100	-0.0578293	0.673624	-0.310439	0.00543871	-0.446907	0.000251171
	UNG	sp|P13051|UNG_HUMAN	S23	99.97	-0.0302384	0.869687	-0.310171	0.0110948	-0.502062	0.00031399
	INCENP	sp|Q9NQS7|INCE_HUMAN	S311,S312	97.61,51.13	-0.00327515	0.992912	-0.309823	0.0509081	-0.154818	0.245162
	CCDC86	sp|Q9H6F5|CCD86_HUMAN	Y109,S110,S113	99.98,99.82,98.60	-0.385826	0.217887	-0.309763	0.152977	-0.627086	0.00580409
	CCDC86	sp|Q9H6F5|CCD86_HUMAN	S47	91.82	-0.161567	0.331364	-0.309676	0.0198568	-0.524175	0.000506138
	ZC3HAV1L	sp|Q96H79|ZCCHL_HUMAN	S257	96.68	-0.13187	0.371544	-0.309386	0.0114503	-0.330826	0.00357363
	RAPGEF2	sp|Q9Y4G8|RPGF2_HUMAN	S960	96.04	-0.234617	0.447825	-0.309242	0.151592	-0.159746	0.407881
	PPAN	sp|Q9NQ55|SSF1_HUMAN	S359	100	-0.127738	0.427185	-0.308992	0.0162157	-0.567901	0.00023754
	FRY	sp|Q5TBA9|FRY_HUMAN	S1939	98.86	-0.124137	0.945562	-0.308464	0.756688	-0.365357	0.669607
	ATXN2	sp|Q99700|ATX2_HUMAN	T771	97.13	-0.118448	0.393383	-0.308387	0.00876691	-0.323991	0.00282815
	PDCD4	sp|Q53EL6|PDCD4_HUMAN	S68	94.69	-0.207258	0.300789	-0.308357	0.0413881	-0.25312	0.0521756
	ATP8A1	sp|Q9Y2Q0|AT8A1_HUMAN	S25	49.13	-0.0761196	0.651843	-0.30808	0.0161632	-0.311239	0.00711272
	MAP7D3	sp|Q8IWC1|MA7D3_HUMAN	S437	100	-0.202724	0.338213	-0.308062	0.0517076	-0.250934	0.0674064
	PHF10	sp|Q8WUB8|PHF10_HUMAN	S327	92.15	-0.115882	0.738076	-0.308032	0.153832	-0.347061	0.0764903
	SENP3	sp|Q9H4L4|SENP3_HUMAN	S188	100	-0.250784	0.0802741	-0.308028	0.00621719	-0.257402	0.00646558
	LUC7L2	sp|Q9Y383|LC7L2_HUMAN	T17	94.55	-0.147288	0.366919	-0.307807	0.0185166	-0.191344	0.0688196
	TMEM201	sp|Q5SNT2|TM201_HUMAN	S466	49.96	-0.0615219	0.830027	-0.30771	0.0734748	-0.483808	0.00577591
	RAI1	sp|Q7Z5J4|RAI1_HUMAN	S1266	99.38	-0.0256036	0.923635	-0.307471	0.0346638	-0.324818	0.0144296
	NBEAL2	sp|Q6ZNJ1|NBEL2_HUMAN	S2012,S2013	59.86,59.86	-0.20601	0.398228	-0.307073	0.0812807	-0.225678	0.140012
	ILF3	sp|Q12906|ILF3_HUMAN	S860	85.68	-0.185826	0.379223	-0.306977	0.0514773	-0.23735	0.0798765
	TWIST1	sp|Q15672|TWST1_HUMAN	S68	100	-0.131193	0.354926	-0.306878	0.00999508	-0.399242	0.000943314
	SMARCA2	sp|P51531|SMCA2_HUMAN	S1512,S1516	99.98,100.00	-0.0368205	0.934599	-0.306656	0.16655	-0.199278	0.312906
	USP24	sp|Q9UPU5|UBP24_HUMAN	S1138	77.47	0.088063	0.695662	-0.306566	0.0460817	-0.176508	0.169525
	ELAC2	sp|Q9BQ52|RNZ2_HUMAN	S213,S215	59.94,59.94	-0.0465697	0.852817	-0.306553	0.0437085	-0.448128	0.003772
	SLC7A6	sp|Q92536|YLAT2_HUMAN	S22	98.58	-0.191978	0.570312	-0.306486	0.182514	-0.35462	0.0891793
	TCF12	sp|Q99081|HTF4_HUMAN	S534,S535	99.99,99.94	-0.227763	0.215568	-0.306193	0.0284333	-0.181378	0.111706
	BRD8	sp|Q9H0E9|BRD8_HUMAN	T175	100	-0.209918	0.111355	-0.305297	0.00496938	-0.36136	0.000711176
	CD44	sp|P16070|CD44_HUMAN	S706	97.89	-0.0447192	0.819866	-0.305253	0.0190775	-0.371486	0.00330932
	GTPBP4	sp|Q9BZE4|NOG1_HUMAN	S558	100	-0.193549	0.286265	-0.304771	0.0295461	-0.525596	0.000793408
	AEBP2	sp|Q6ZN18|AEBP2_HUMAN	S141	100	-0.184428	0.194417	-0.304611	0.00916619	-0.27979	0.00614038
	RB1	sp|P06400|RB_HUMAN	S919	100	-0.302015	0.193421	-0.304145	0.0656265	-0.0750819	0.611335
	CCDC6	sp|Q16204|CCDC6_HUMAN	S244	50	-0.0593555	0.830235	-0.304067	0.0683558	-0.386438	0.0150938
	KMT2A	sp|Q03164|KMT2A_HUMAN	T2100	94.25	-0.0191727	0.958064	-0.303623	0.105141	-0.174647	0.286489
	SCAF11	sp|Q99590|SCAFB_HUMAN	S798,T799	40.00,40.00	0.335053	0.519261	-0.303444	0.398958	-0.558839	0.0837733
	HMGN1	sp|P05114|HMGN1_HUMAN	T81,T83	64.54,64.54	0.35708	0.393898	-0.303159	0.302448	-0.355595	0.174414
	IL1RAP	sp|Q9NPH3|IL1AP_HUMAN	S556	48.92	-0.00134656	0.996183	-0.303122	0.0237652	-0.273755	0.0193589
	TCF12	sp|Q99081|HTF4_HUMAN	S534,S535,S540	100.00,100.00,100.00	-0.170375	0.3155	-0.302735	0.0237652	-0.403355	0.00265009
	LUC7L2	sp|Q9Y383|LC7L2_HUMAN	S18	90.36	-0.125294	0.359987	-0.302363	0.00916619	-0.264823	0.00782785
	IRF2BP2	sp|Q7Z5L9|I2BP2_HUMAN	S462,S463	93.61,93.61	-0.080474	0.674773	-0.302233	0.0271099	-0.469228	0.00130685
	KIF20B	sp|Q96Q89|KI20B_HUMAN	T1754	96.61	0.340888	0.318512	-0.302076	0.209385	-0.172378	0.430349
	ZMYM4	sp|Q5VZL5|ZMYM4_HUMAN	S122	99.99	-0.063763	0.570541	-0.301739	0.00303924	-0.4275	0.00013508
	SCAF11	sp|Q99590|SCAFB_HUMAN	T800,S802	89.77,84.85	0.0401997	0.887875	-0.30117	0.0631394	-0.385424	0.013098
	PRAG1	sp|Q86YV5|PRAG1_HUMAN	S712	100	0.0995016	0.563081	-0.300946	0.0225544	-0.405455	0.0022873
	SATB1	sp|Q01826|SATB1_HUMAN	T630	90.66	-0.0202148	0.953762	-0.30069	0.0961266	-0.283004	0.0782346
	NIPBL	sp|Q6KC79|NIPBL_HUMAN	T735	100	-0.0186171	0.943981	-0.299254	0.0359398	-0.199442	0.0935164
	ATXN2	sp|Q99700|ATX2_HUMAN	S784	100	-0.292193	0.372366	-0.298829	0.193122	-0.139235	0.510286
	SRRM1	sp|Q8IYB3|SRRM1_HUMAN	S752,S754,S756	99.78,99.79,95.14	-0.02354	0.930549	-0.29846	0.0380051	-0.245014	0.0479581
	ZC3HC1	sp|Q86WB0|NIPA_HUMAN	S338	90.83	0.212865	0.458333	-0.298373	0.137379	-0.326985	0.072555
	HNRNPUL2	sp|Q1KMD3|HNRL2_HUMAN	S185,S188	100.00,100.00	-0.237246	0.178694	-0.29831	0.0250458	-0.355026	0.00522862
	RB1	sp|P06400|RB_HUMAN	T345	93.08	-0.0617252	0.808904	-0.29823	0.0566836	-0.181788	0.171299
	PRPF40A	sp|O75400|PR40A_HUMAN	S888	96.06	-0.287873	0.111251	-0.298146	0.0231992	-0.366936	0.00392914
	NCKAP5L	sp|Q9HCH0|NCK5L_HUMAN	S473	49.12	-0.176319	0.479711	-0.298122	0.0941735	-0.187993	0.225506
	SKA3	sp|Q8IX90|SKA3_HUMAN	S152	94.79	-0.166475	0.617288	-0.297528	0.179993	0.0170546	0.940609
	HSPA4	sp|P34932|HSP74_HUMAN	T655	50	-0.0997694	0.798662	-0.297477	0.199004	-0.681049	0.00562776
	TMPO	sp|P42167|LAP2B_HUMAN	S66,S67	99.92,100.00	-0.118059	0.45526	-0.297413	0.017885	-0.347412	0.00376582
	SF3B2	sp|Q13435|SF3B2_HUMAN	T311	49.97	0.10578	0.736239	-0.297152	0.128234	-0.322861	0.0686209
	R3HDM1	sp|Q15032|R3HD1_HUMAN	S262	50	0.0123215	0.955156	-0.296877	0.0180158	-0.501249	0.00044284
	IQGAP1	sp|P46940|IQGA1_HUMAN	S1443	94.62	-0.0181163	0.979491	-0.296482	0.371899	-0.262077	0.374487
	AKAP1	sp|Q92667|AKAP1_HUMAN	S444	50	-0.261743	0.0592787	-0.296401	0.00507699	-0.413472	0.000281407
	IWS1	sp|Q96ST2|IWS1_HUMAN	S400	50	-0.192	0.194507	-0.296303	0.0124723	-0.130095	0.150353
	ARPP21	sp|Q9UBL0|ARP21_HUMAN	S31	59.52	0.0807447	0.812709	-0.2961	0.140071	-0.6021	0.00476642
	CLCC1	sp|Q96S66|CLCC1_HUMAN	S498	92.31	-0.100076	0.846422	-0.296074	0.313402	-0.196968	0.462137
	ZNF423	sp|Q2M1K9|ZN423_HUMAN	S1160	98.6	-0.281167	0.284315	-0.296058	0.11247	-0.521912	0.00660231
	FAM117B	sp|Q6P1L5|F117B_HUMAN	S273	98.74	-0.177811	0.515645	-0.295981	0.118064	-0.469063	0.0124068
	PPP4R2	sp|Q9NY27|PP4R2_HUMAN	S224	97.04	0.0566688	0.824046	-0.29586	0.057411	-0.382214	0.0108164
	THRAP3	sp|Q9Y2W1|TR150_HUMAN	S743	49.99	0.221007	0.518672	-0.295836	0.204404	-0.149934	0.482819
	RB1	sp|P06400|RB_HUMAN	S919	99.5	-0.393354	0.169776	-0.29571	0.125675	-0.159284	0.35269
	THOC2	sp|Q8NI27|THOC2_HUMAN	T1385	100	-0.164037	0.445714	-0.29555	0.0586534	-0.290052	0.0381357
	MZT2B	sp|Q6NZ67|MZT2B_HUMAN	S139	50	0.207691	0.528327	-0.295512	0.18773	-0.239093	0.233376
	HNRNPD	sp|Q14103|HNRPD_HUMAN	S80	33.33	0.0975597	0.95011	-0.295336	0.728152	-0.4315	0.551271
	ERBIN	sp|Q96RT1|ERBIN_HUMAN	T853	99.79	-0.295263	0.303228	-0.29532	0.144137	-0.290788	0.108705
	ZZZ3	sp|Q8IYH5|ZZZ3_HUMAN	S391	49.91	-0.209423	0.328556	-0.295146	0.0618294	-0.154054	0.25342
	RB1	sp|P06400|RB_HUMAN	S347,S350,T356	66.84,98.73,66.81	-0.227566	0.426613	-0.294978	0.140617	-0.467724	0.0167898
	STK39	sp|Q9UEW8|STK39_HUMAN	S385	100	-0.135488	0.338213	-0.294876	0.0121424	-0.321421	0.00342539
	ABCF1	sp|Q8NE71|ABCF1_HUMAN	S105	48.07	0.106438	0.738843	-0.294573	0.140406	-0.42317	0.0260343
	CLASP1	sp|Q7Z460|CLAP1_HUMAN	S558	95.59	-0.134652	0.364108	-0.294532	0.0149984	-0.17361	0.0696242
	FXR1	sp|P51114|FXR1_HUMAN	S406,S409	99.94,49.97	-0.2068	0.134171	-0.294065	0.00780231	-0.24671	0.0079342
	CDKN1B	sp|P46527|CDN1B_HUMAN	S178	50	-0.161296	0.436001	-0.293649	0.0530164	-0.395579	0.00774419
	ARHGEF2	sp|Q92974|ARHG2_HUMAN	S952	49.92	-0.189248	0.324332	-0.293584	0.0433281	-0.311401	0.0188365
	MARCKS	sp|P29966|MARCS_HUMAN	T133	91.28	-0.0952631	0.727452	-0.293555	0.0921576	-0.148202	0.328629
	SLC4A7	tr|C9JRP1|C9JRP1_HUMAN	S283	49.94	-0.0694011	0.846572	-0.293554	0.153112	-0.392401	0.0402103
	WWP2	sp|O00308|WWP2_HUMAN	T204	97.63	-0.177119	0.51161	-0.293345	0.117448	-0.24064	0.14574
	NOP2	sp|P46087|NOP2_HUMAN	S732	50	-0.150048	0.44065	-0.293094	0.0429478	-0.569176	0.000709496
	LRRC1	sp|Q9BTT6|LRRC1_HUMAN	T480	100	-0.0532338	0.938914	-0.29303	0.410787	-0.659809	0.0440777
	GRIP1	sp|Q9Y3R0|GRIP1_HUMAN	T972	98.36	-0.285812	0.181509	-0.293001	0.0554298	-0.460643	0.00370538
	ING5	sp|Q8WYH8|ING5_HUMAN	S118	100	-0.138285	0.311653	-0.292403	0.0105361	-0.41093	0.000671495
	KDM5A	sp|P29375|KDM5A_HUMAN	T199	92.76	0.045032	0.861848	-0.292224	0.0573327	-0.250113	0.0629612
	DST	sp|Q03001|DYST_HUMAN	S3968	95.02	-0.320554	0.256795	-0.291999	0.140617	-0.744692	0.00133492
	MGA	sp|Q8IWI9|MGAP_HUMAN	S534	100	-0.135654	0.63913	-0.291515	0.129454	-0.284087	0.0990117
	NCOR1	sp|O75376|NCOR1_HUMAN	T1522	97.58	-0.175152	0.275318	-0.291307	0.0213631	0.0552442	0.595253
	RIOK1	sp|Q9BRS2|RIOK1_HUMAN	S21	50	-0.0708498	0.596209	-0.290861	0.00803837	-0.439757	0.000303444
	RFX7	sp|Q2KHR2|RFX7_HUMAN	S282	50	-0.187211	0.303787	-0.290843	0.0360735	-0.259125	0.0323455
	ATP1A1	sp|P05023|AT1A1_HUMAN	S16	100	-0.12722	0.563089	-0.290802	0.0633295	-0.248333	0.0707049
	LIN9	sp|Q5TKA1|LIN9_HUMAN	T93	96.02	-0.136954	0.371595	-0.290772	0.018048	-0.0905721	0.348896
	HSP90AA1	sp|P07900|HS90A_HUMAN	S263	100	0.291355	0.434815	-0.290755	0.261697	-0.151455	0.524892
	ZNRF2	sp|Q8NHG8|ZNRF2_HUMAN	S135	100	-0.226667	0.205321	-0.290423	0.0307362	-0.176502	0.110129
	CHAF1B	sp|Q13112|CAF1B_HUMAN	S428,S429	44.44,44.44	-0.248098	0.18512	-0.290401	0.0356526	-0.43158	0.0025394
	CCDC86	sp|Q9H6F5|CCD86_HUMAN	S80,S91	100100	-0.334497	0.114834	-0.290235	0.048226	-0.437179	0.00370853
	C9orf78	sp|Q9NZ63|TLS1_HUMAN	T253	92.65	0.018487	0.930562	-0.290185	0.0161632	-0.555661	0.000179615
	CCNL2	sp|Q96S94|CCNL2_HUMAN	S345,S348	90.26,99.96	-0.241762	0.315202	-0.289914	0.0957706	-0.338667	0.0346928
	AMFR	sp|Q9UKV5|AMFR_HUMAN	S522	47.58	-0.156119	0.283099	-0.289836	0.014354	-0.36978	0.00172251
	PHLPP1	sp|O60346|PHLP1_HUMAN	S425	100	-0.263924	0.0736998	-0.289536	0.00792032	-0.0399336	0.633757
	NSUN5	sp|Q96P11|NSUN5_HUMAN	S327	50	-0.270261	0.25263	-0.289254	0.0865563	-0.295608	0.0521192
	CLASP2	sp|O75122|CLAP2_HUMAN	S370	100	-0.0640737	0.556753	-0.288912	0.00320668	-0.45405	8.41695e-05
	TCF12	sp|Q99081|HTF4_HUMAN	S535,S540	64.26,64.26	-0.125317	0.659477	-0.288682	0.124557	-0.209841	0.206095
	LCOR	sp|Q96JN0-3|LCOR_HUMAN	S126	50	0.133618	0.676775	-0.288434	0.163261	-0.270984	0.142055
	SOGA1	sp|O94964|SOGA1_HUMAN	S1399	99.99	-0.138473	0.575313	-0.288254	0.0944594	-0.253122	0.0959447
	ZCCHC7	sp|Q8N3Z6|ZCHC7_HUMAN	S481	98.66	-0.252698	0.091792	-0.288202	0.0104717	-0.185977	0.0371314
	HNRNPC	sp|P07910|HNRPC_HUMAN	S238,S240	50.00,71.30	-0.402933	0.0740892	-0.288192	0.0480611	-0.417061	0.00457157
	EXOC1	sp|Q9NV70|EXOC1_HUMAN	S470	24.91	-0.0582061	0.758026	-0.288133	0.0257403	-0.321489	0.00752514
	HSF1	sp|Q00613|HSF1_HUMAN	T367,S368	92.71,93.15	-0.284187	0.0592787	-0.287756	0.00865064	-0.535888	9.85189e-05
	XRN2	sp|Q9H0D6|XRN2_HUMAN	S448	100	-0.463823	0.0286864	-0.287736	0.0272373	-0.353083	0.00500681
	SMG1	sp|Q96Q15|SMG1_HUMAN	S3570,T3573	99.27,50.36	-0.114987	0.388347	-0.287152	0.00999508	-0.325284	0.00222479
	SRRM2	sp|Q9UQ35|SRRM2_HUMAN	S1694	78.08	-0.0625973	0.824926	-0.287115	0.0892784	-0.022679	0.890195
	NA	cu|LINC00458_54706898_26aa|ribo	T0,T5	100100	-0.338798	0.143312	-0.287031	0.0691687	-0.429796	0.0067737
	NA	cu|SMTN_A559V|snp	S8	90.91	-0.062618	0.640586	-0.286933	0.00785926	-0.2703	0.00449789
	CNOT2	sp|Q9NZN8|CNOT2_HUMAN	S157	49.61	-0.262875	0.316498	-0.286731	0.12683	-0.225854	0.173258
	USP16	sp|Q9Y5T5|UBP16_HUMAN	S415	100	0.140499	0.722003	-0.28648	0.247006	-0.201236	0.36375
	TRIP12	sp|Q14669|TRIPC_HUMAN	T1377	95.35	-0.0773052	0.647506	-0.286393	0.022659	-0.233067	0.0288385
	APBA1	sp|Q02410|APBA1_HUMAN	T305,S313	100100	-0.2707	0.281135	-0.286308	0.109712	-0.310034	0.0567077
	NA	tr|B4DF07|B4DF07_HUMAN	S146,S149	100.00,97.83	-0.141966	0.606163	-0.286202	0.126613	-0.0521731	0.772052
	LDB1	sp|Q86U70|LDB1_HUMAN	T306	43.08	0.105575	0.454721	-0.286072	0.0129473	-0.260161	0.00951619
	ARL6IP4	sp|Q66PJ3|AR6P4_HUMAN	S332	100	-0.261963	0.0573213	-0.285917	0.00564739	-0.614916	2.79268e-05
	SRRM2	sp|Q9UQ35|SRRM2_HUMAN	S1694	100	-0.346851	0.215219	-0.285816	0.139936	-0.117693	0.504525
	CIAPIN1	sp|Q6FI81|CPIN1_HUMAN	S183	91.65	-0.0961722	0.587593	-0.285642	0.0300264	-0.262186	0.0234332
	RRP1B	sp|Q14684|RRP1B_HUMAN	S458,S460	81.43,81.43	-0.114963	0.679304	-0.285641	0.114387	-0.5295	0.00527967
	RAPGEF2	sp|Q9Y4G8|RPGF2_HUMAN	S1116,T1119	98.87,98.86	-0.0671886	0.833101	-0.285607	0.124641	-0.247457	0.13373
	ZC3H18	sp|Q86VM9|ZCH18_HUMAN	S67	100	-0.176289	0.279678	-0.285554	0.0250458	-0.489547	0.000653808
	ZNF423	sp|Q2M1K9|ZN423_HUMAN	S604,S608	98.70,98.70	-0.197479	0.30843	-0.28541	0.0488765	-0.314199	0.018444
	LRRFIP2	sp|Q9Y608|LRRF2_HUMAN	S314	98.69	-0.178871	0.282287	-0.285384	0.027084	-0.0355162	0.753126
	RCSD1	sp|Q6JBY9|CPZIP_HUMAN	S116,S120	100.00,100.00	0.0523481	0.855476	-0.285346	0.0870308	-0.17452	0.227538
	ADD2	sp|P35612|ADDB_HUMAN	S613,S617	99.99,50.00	-0.235566	0.67444	-0.285248	0.438134	-0.454847	0.158921
	WRN	sp|Q14191|WRN_HUMAN	S1133	99.98	-0.17777	0.255108	-0.284967	0.0202755	-0.46139	0.000680368
	FBRSL1	sp|Q9HCM7|FBSL_HUMAN	S844	100	-0.160385	0.214915	-0.284798	0.00830637	-0.387608	0.000577114
	NA	tr|B4E365|B4E365_HUMAN	S31,S36	94.37,52.40	-0.17864	0.557524	-0.284786	0.168837	-0.550612	0.00915977
	CCDC86	sp|Q9H6F5|CCD86_HUMAN	S102,S110	100.00,47.73	-0.230433	0.223562	-0.284616	0.0420588	-0.58522	0.000488478
	SCML2	sp|Q9UQR0|SCML2_HUMAN	S256	88	-0.140915	0.493599	-0.284438	0.0563656	-0.272897	0.040061
	SATB1	sp|Q01826|SATB1_HUMAN	S633	49.77	-0.0107302	0.976523	-0.284274	0.0941735	-0.481549	0.00582224
	SGTA	sp|O43765|SGTA_HUMAN	S77	91.58	0.0509718	0.899244	-0.284178	0.185536	0.0205194	0.925099
	TET2	sp|Q6N021|TET2_HUMAN	S72	49.95	-0.093159	0.608546	-0.284162	0.033233	-0.292732	0.0154802
	HMG20A	sp|Q9NP66|HM20A_HUMAN	S100	100	-0.0553596	0.780114	-0.284086	0.0309947	-0.369445	0.00436967
	SPECC1	sp|Q5M775|CYTSB_HUMAN	S55	94.93	0.0125923	0.975609	-0.284023	0.120602	-0.516547	0.00644221
	MDC1	sp|Q14676|MDC1_HUMAN	T1420	96.02	-0.076677	0.650468	-0.284	0.0232381	-0.0358422	0.739956
	U2AF2	sp|P26368|U2AF2_HUMAN	S79	100	-0.213426	0.0890399	-0.28394	0.00485345	-0.357315	0.000479321
	ILF3	sp|Q12906|ILF3_HUMAN	Y790,S792	97.63,97.63	-0.299698	0.291775	-0.283738	0.157461	-0.484146	0.0145844
	LARP1	sp|Q6PKG0|LARP1_HUMAN	T788	100	-0.112261	0.473455	-0.283591	0.0211413	-0.298227	0.00796257
	REEP3	sp|Q6NUK4|REEP3_HUMAN	T201,S210	99.94,92.34	-0.168244	0.335409	-0.283582	0.0348032	0.0962333	0.385848
	DIABLO	sp|Q9NR28|DBLOH_HUMAN	S67,S70	67.03,65.61	-0.0616089	0.786083	-0.283552	0.0499329	-0.353136	0.0105025
	RPS6	sp|P62753|RS6_HUMAN	S235,S236	100.00,100.00	-0.276759	0.619035	-0.283532	0.454237	-0.286002	0.390828
	FRYL	sp|O94915|FRYL_HUMAN	T1959	100	-0.104773	0.436817	-0.283216	0.0107986	-0.241318	0.0108622
	PPFIA1	sp|Q13136|LIPA1_HUMAN	T761	97.55	-0.0796947	0.716125	-0.283127	0.0521032	-0.208625	0.0946343
	UTP18	sp|Q9Y5J1|UTP18_HUMAN	S121,S124	100100	-0.123519	0.305046	-0.283046	0.00697593	-0.459076	0.000155462
	NCOR2	sp|Q9Y618|NCOR2_HUMAN	S1479	100	-0.276511	0.518527	-0.282913	0.334924	-0.450505	0.0892496
	CD44	sp|P16070|CD44_HUMAN	S704	99.8	-0.0826471	0.727409	-0.282885	0.0647153	-0.461211	0.00390935
	CLASP2	sp|O75122|CLAP2_HUMAN	S596	98.22	-0.193952	0.153711	-0.282804	0.00906362	-0.436037	0.00031399
	IKZF1	sp|Q13422|IKZF1_HUMAN	S442	100	-0.302391	0.0743459	-0.282774	0.0176605	-0.106288	0.252468
	ATP8A1	sp|Q9Y2Q0|AT8A1_HUMAN	S25,T28,S29	100.00,100.00,99.51	-0.247077	0.159342	-0.28272	0.0274617	-0.285591	0.013538
	RB1	sp|P06400|RB_HUMAN	S919	100	-0.379786	0.100577	-0.282656	0.0674378	-0.144142	0.276183
	GAB2	sp|Q9UQC2|GAB2_HUMAN	S141	99.83	-0.243202	0.421337	-0.28259	0.178557	-0.461442	0.0230559
	RPS6	sp|P62753|RS6_HUMAN	S240,S242	50.00,50.00	0.00118377	0.99813	-0.282538	0.193115	-0.182742	0.34922
	SMARCC2	sp|Q8TAQ2|SMRC2_HUMAN	S321	96.66	-0.174362	0.393331	-0.282477	0.0597033	-0.139468	0.273784
	PGM3	sp|O95394|AGM1_HUMAN	S64	99.87	0.0224948	0.930969	-0.282418	0.0401934	-0.319262	0.0126412
	SLBP	sp|Q14493|SLBP_HUMAN	T171	100	0.367215	0.230252	-0.282263	0.183451	-0.434556	0.031133
	SRRM2	sp|Q9UQ35|SRRM2_HUMAN	T289,S295	49.85,99.93	-0.230148	0.510853	-0.281916	0.239987	-0.396591	0.0707761
	GTF3C1	sp|Q12789|TF3C1_HUMAN	S1865	92.66	0.308351	0.481446	-0.281733	0.358455	-0.10919	0.708452
	TOP2B	sp|Q02880|TOP2B_HUMAN	S1550,S1552	100.00,100.00	-0.024285	0.884307	-0.281538	0.0100547	-0.307697	0.00272214
	IRF2BP1	sp|Q8IU81|I2BP1_HUMAN	S436	100	0.162213	0.546624	-0.281481	0.126768	-0.37256	0.0313642
	USP36	sp|Q9P275|UBP36_HUMAN	S716	32.13	-0.0962484	0.77313	-0.281415	0.16695	-0.300338	0.101749
	TOP2B	sp|Q02880|TOP2B_HUMAN	S1552	50	0.0437257	0.869155	-0.281049	0.0691251	-0.367931	0.0133876
	ARHGEF2	sp|Q92974|ARHG2_HUMAN	S941,T945	93.86,88.81	0.00576946	0.981293	-0.281044	0.0285645	-0.195059	0.0673719
	REPS1	sp|Q96D71|REPS1_HUMAN	S540	94.2	-0.136609	0.73157	-0.280958	0.254433	-0.211207	0.33785
	KAT7	sp|O95251|KAT7_HUMAN	S57	49.99	-0.206293	0.308335	-0.280725	0.0597184	-0.379931	0.00904213
	CLUH	sp|O75153|CLU_HUMAN	S664	100	-0.0433547	0.856859	-0.280714	0.0511102	-0.58036	0.000665255
	ZMYM4	sp|Q5VZL5|ZMYM4_HUMAN	S122	100	-0.00950816	0.974924	-0.280451	0.0491752	-0.313925	0.0172145
	ZPR1	sp|O75312|ZPR1_HUMAN	T322	99.41	0.0406073	0.910694	-0.28014	0.140362	-0.165134	0.327328
	PYGO2	sp|Q9BRQ0|PYGO2_HUMAN	S40	100	0.122429	0.674788	-0.280005	0.139614	-0.346923	0.0474378
	PWP1	sp|Q13610|PWP1_HUMAN	S57	25	-0.0969487	0.597424	-0.279903	0.0370212	-0.384419	0.0041697
	MYBBP1A	sp|Q9BQG0|MBB1A_HUMAN	S1163	97.41	-0.198143	0.246897	-0.279692	0.0318783	-0.530655	0.000506246
	SMC4	sp|Q9NTJ3|SMC4_HUMAN	S27,S28	97.36,97.36	0.022762	0.943186	-0.279462	0.088682	-0.163804	0.248833
	SAFB	sp|Q15424|SAFB1_HUMAN	S443	100	0.103753	0.753631	-0.279422	0.168211	-0.00784532	0.969599
	SRRM1	sp|Q8IYB3|SRRM1_HUMAN	S738	99.99	0.196895	0.543598	-0.27916	0.203573	-0.359907	0.0737794
	ILF3	sp|Q12906|ILF3_HUMAN	S382	99.91	0.200937	0.606163	-0.278806	0.289367	-0.423961	0.076515
	PWP1	sp|Q13610|PWP1_HUMAN	S59	94.41	-0.15586	0.230114	-0.278794	0.00963248	-0.365468	0.000861776
	PSIP1	sp|O75475|PSIP1_HUMAN	S116,S118	51.46,90.56	0.232873	0.606163	-0.278788	0.363275	-0.341465	0.207939
	RB1	sp|P06400|RB_HUMAN	S816	100	0.0756876	0.765715	-0.278711	0.0821893	-0.255652	0.0720751
	HNRNPK	sp|P61978|HNRPK_HUMAN	S284	100	-0.0979483	0.494041	-0.278651	0.0149414	-0.272592	0.0076346
	TICRR	sp|Q7Z2Z1|TICRR_HUMAN	T1633	96.56	-0.152047	0.386081	-0.278635	0.0370171	-0.412835	0.00273921
	TRIP12	sp|Q14669|TRIPC_HUMAN	S77,Y80	93.92,49.97	0.185508	0.68456	-0.278576	0.342983	-0.0750496	0.792512
	ZEB2	sp|O60315|ZEB2_HUMAN	S356	25	-0.0944061	0.737451	-0.278055	0.11432	-0.126098	0.421155
	IRF2BP2	sp|Q7Z5L9|I2BP2_HUMAN	S175	100	-0.155132	0.331275	-0.277923	0.0261966	-0.2808	0.0127107
	MEF2C	sp|Q06413|MEF2C_HUMAN	S240	100	-0.263536	0.0592787	-0.277849	0.00746211	-0.184627	0.0233544
	JMJD1C	sp|Q15652|JHD2C_HUMAN	S319,S320	99.73,99.73	-0.0179363	0.932257	-0.277608	0.0184306	-0.349816	0.00258933
	CLASP1	sp|Q7Z460-4|CLAP1_HUMAN	S687	50	-0.210348	0.364108	-0.277575	0.0972031	-0.279709	0.0625203
	MARCKS	sp|P29966|MARCS_HUMAN	S27	95.64	-0.206348	0.192587	-0.277441	0.0222268	-0.279204	0.0105949
	DTL	sp|Q9NZJ0|DTL_HUMAN	S512	99.04	-0.0836706	0.740452	-0.27744	0.0853814	-0.363706	0.017783
	MDC1	sp|Q14676|MDC1_HUMAN	T449	87.21	0.00725048	0.981293	-0.277271	0.0657959	-0.183597	0.156014
	HNRNPA2B1	sp|P22626|ROA2_HUMAN	Y247	99.96	-0.209156	0.192587	-0.277269	0.0234921	-0.0917864	0.349235
	HVCN1	sp|Q96D96|HVCN1_HUMAN	T60,S63	100100	-0.117143	0.547893	-0.277237	0.0483637	0.0475113	0.707529
	RPS26	sp|P62854|RS26_HUMAN	T96	100	-0.186568	0.420209	-0.277219	0.0925371	-0.503796	0.00387632
	IFI16	sp|Q16666|IF16_HUMAN	S153,S166	99.94,91.79	0.0334512	0.925577	-0.277165	0.125555	-0.0941453	0.570243
	ACIN1	sp|Q9UKV3|ACINU_HUMAN	S386	99.98	-0.140891	0.302108	-0.27706	0.0132378	-0.409178	0.000667112
	LDB1	sp|Q86U70|LDB1_HUMAN	S309	38.57	0.0933745	0.590862	-0.277025	0.0310626	-0.34274	0.00567808
	TOMM70	sp|O94826|TOM70_HUMAN	S91	99.97	-0.0942	0.571524	-0.277021	0.0272499	-0.305633	0.0086084
	CLASP1	sp|Q7Z460-4|CLAP1_HUMAN	S685	49.99	-0.289589	0.224394	-0.276941	0.0996138	-0.328167	0.0345417
	SLTM	sp|Q9NWH9|SLTM_HUMAN	S551,S553	94.42,52.79	0.0138251	0.958788	-0.276737	0.0507279	-0.279051	0.0283936
	MATR3	sp|P43243|MATR3_HUMAN	T150	100	-0.43794	0.0099445	-0.276635	0.0130402	-0.448357	0.000374385
	IRF2BP2	sp|Q7Z5L9|I2BP2_HUMAN	S462,S463	99.19,99.19	-0.0271173	0.92878	-0.276621	0.0746979	-0.539772	0.00183112
	TCOF1	sp|Q13428|TCOF_HUMAN	S1257	100	-0.0428063	0.854351	-0.276386	0.0483637	-0.268505	0.0314426
	MPRIP	tr|A0A494BZV2|A0A494BZV2_HUMAN	S402	100	-0.108476	0.712905	-0.276341	0.140617	0.164108	0.323811
	ITPR1	sp|Q14643|ITPR1_HUMAN	S1764	41.1	-0.177012	0.341482	-0.27634	0.04832	-0.289312	0.0229223
	RB1	sp|P06400|RB_HUMAN	S816,T821	93.36,99.96	-0.121359	0.778598	-0.276331	0.292387	-0.354244	0.131317
	TOP2B	sp|Q02880|TOP2B_HUMAN	S1550,S1552	100.00,100.00	0.0122631	0.949572	-0.276309	0.0145715	-0.428813	0.000557275
	CUL4B	sp|Q13620|CUL4B_HUMAN	S81	80.74	-0.308055	0.0871106	-0.276239	0.0281389	-0.290153	0.0114961
	PDS5A	sp|Q29RF7|PDS5A_HUMAN	S1305	100	-0.335743	0.0846052	-0.276227	0.0378764	-0.233454	0.0424892
	CC2D1A	sp|Q6P1N0|C2D1A_HUMAN	T120	99.85	0.0696709	0.751228	-0.276098	0.0530164	-0.262688	0.0384093
	EIF4EBP1	sp|Q13541|4EBP1_HUMAN	T70	97.17	-0.203251	0.217559	-0.276066	0.027511	-0.522255	0.000427223
	TBC1D4	sp|O60343|TBCD4_HUMAN	S588,S591	100100	-0.127783	0.384321	-0.275922	0.0187161	-0.350387	0.0025394
	CLASP1	sp|Q7Z460-4|CLAP1_HUMAN	S687,S691	94.65,94.65	-0.000368718	0.998989	-0.275905	0.0758861	-0.110341	0.416587
	CHD8	sp|Q9HCK8|CHD8_HUMAN	S2046	88.26	-0.278732	0.177914	-0.275865	0.0588468	-0.22101	0.0807413
	CSTF2T	sp|Q9H0L4|CSTFT_HUMAN	S563	97.96	-0.0840352	0.78116	-0.275802	0.1352	-0.0894476	0.598436
	PRRC2B	sp|Q5JSZ5|PRC2B_HUMAN	S1139,Y1141	95.20,95.20	-0.0657375	0.809235	-0.275738	0.091046	-0.282986	0.0542795
	CLASP1	sp|Q7Z460-4|CLAP1_HUMAN	S687,S691,S693	97.54,90.45,97.38	-0.00497901	0.983957	-0.275647	0.0282308	-0.17628	0.0878809
	BPTF	sp|Q12830|BPTF_HUMAN	S761	98.8	-0.0320224	0.856762	-0.275533	0.0166428	-0.130991	0.143525
	FOXK1	sp|P85037|FOXK1_HUMAN	S420	99.91	-0.0363742	0.862915	-0.275433	0.033565	-0.178486	0.0967334
	VPS50	sp|Q96JG6|VPS50_HUMAN	S559	50	-0.146698	0.303787	-0.275237	0.0166796	-0.278937	0.00726128
	CDKN1A	sp|P38936|CDN1A_HUMAN	S130	100	-0.0975188	0.833827	-0.275069	0.30528	-0.153333	0.53589
	EIF2A	sp|Q9BY44|EIF2A_HUMAN	S503	90.38	-0.149521	0.531641	-0.274878	0.100268	-0.235088	0.110314
	NOLC1	sp|Q14978|NOLC1_HUMAN	S643	100	-0.491689	0.0550673	-0.274842	0.0809217	-0.3096	0.0323772
	CCNL2	sp|Q96S94|CCNL2_HUMAN	S338	100	0.140751	0.786083	-0.274267	0.3824	-0.31932	0.248637
	ZEB2	sp|O60315|ZEB2_HUMAN	S1129	37.92	-0.105916	0.446827	-0.273802	0.0144972	-0.213626	0.022266
	PARN	sp|O95453|PARN_HUMAN	S619	100	-0.0302415	0.913138	-0.273761	0.0655171	-0.397902	0.00726273
	USP34	sp|Q70CQ2|UBP34_HUMAN	T3350	100	-0.250609	0.120652	-0.273755	0.0214098	-0.247039	0.0171932
	PDS5A	sp|Q29RF7|PDS5A_HUMAN	S1195	98.25	-0.113563	0.679304	-0.273392	0.124984	-0.250358	0.114918
	EXOC2	sp|Q96KP1|EXOC2_HUMAN	S432	50	-0.154921	0.374937	-0.273077	0.0396106	-0.425711	0.00227928
	FOXK1	sp|P85037|FOXK1_HUMAN	S428	91.91	-0.0249624	0.923002	-0.273051	0.0463664	-0.175899	0.127465
	DPY19L1	tr|A0A1B0GW05|A0A1B0GW05_HUMAN	S46	100	-0.252894	0.374337	-0.27298	0.17397	-0.07022	0.715897
	CLASP2	sp|O75122|CLAP2_HUMAN	S326,S327	94.21,94.21	-0.133951	0.459696	-0.272654	0.043201	-0.280783	0.0215219
	GIT2	sp|Q14161|GIT2_HUMAN	Y392,S394	98.77,99.86	0.0465282	0.878002	-0.272154	0.11252	-0.191634	0.203723
	JMJD1C	sp|Q15652|JHD2C_HUMAN	S2053	91.35	-0.0195769	0.955323	-0.272013	0.124408	-0.25228	0.110097
	YTHDC2	sp|Q9H6S0|YTDC2_HUMAN	S1281	95.61	-0.0674776	0.83989	-0.272003	0.157662	-0.192888	0.258759
	ADAR	sp|P55265|DSRAD_HUMAN	S823	49.84	-0.134348	0.319961	-0.271725	0.0143614	-0.266231	0.00726317
	ZC3HC1	sp|Q86WB0|NIPA_HUMAN	T333	98.73	-0.223974	0.5692	-0.271689	0.309702	-0.267965	0.260931
	RFC1	sp|P35251|RFC1_HUMAN	S368	99.53	0.112885	0.707242	-0.271674	0.156404	-0.281767	0.101682
	TCF12	sp|Q99081|HTF4_HUMAN	S559,T560	66.20,66.20	-0.101064	0.390654	-0.271485	0.00754178	-0.206847	0.0125538
	MTA1	sp|Q13330|MTA1_HUMAN	S576	100	-0.170567	0.231112	-0.271479	0.0168486	-0.295971	0.005091
	EHBP1	sp|Q8NDI1|EHBP1_HUMAN	S757	50	-0.20064	0.213604	-0.271446	0.0264754	-0.518898	0.000374385
	EPB41	sp|P11171|41_HUMAN	S188	100	-0.144876	0.276431	-0.271409	0.0129473	-0.181963	0.0379778
	FBRSL1	sp|Q9HCM7|FBSL_HUMAN	S844	100	-0.223656	0.155501	-0.271321	0.0209625	-0.366724	0.00204702
	SATB1	sp|Q01826|SATB1_HUMAN	S47	99.83	0.149803	0.546624	-0.271182	0.112632	-0.295665	0.0573043
	ZFYVE26	sp|Q68DK2|ZFY26_HUMAN	Y1036,S1048	83.88,45.20	0.125931	0.750468	-0.27084	0.267715	-0.44136	0.0511666
	FXR1	sp|P51114|FXR1_HUMAN	S409	99.94	-0.109392	0.583553	-0.270462	0.0571822	-0.285356	0.0274328
	SLMAP	sp|Q14BN4|SLMAP_HUMAN	S448	33.02	-0.197984	0.466142	-0.270429	0.154117	-0.0530364	0.772052
	ZZZ3	sp|Q8IYH5|ZZZ3_HUMAN	S113	99.87	-0.164421	0.345244	-0.270161	0.0413881	-0.392639	0.00357243
	BCKDHA	sp|P12694|ODBA_HUMAN	S337	97.67	-0.125722	0.453848	-0.270136	0.0339053	-0.0572862	0.59698
	CD19	sp|P15391|CD19_HUMAN	Y531	96.43	-0.103104	0.587593	-0.270114	0.04832	-0.29997	0.0173942
	LRMP	sp|Q12912|LRMP_HUMAN	T139	49.96	-0.0252288	0.882332	-0.270044	0.0135516	-0.284347	0.00471154
	RBM12B	sp|Q8IXT5|RB12B_HUMAN	S710	50	-0.0505499	0.827469	-0.270003	0.0561806	-0.196825	0.105126
	EPB41	sp|P11171-5|41_HUMAN	S585	100	-0.0962022	0.739201	-0.269935	0.135666	-0.455628	0.0116899
	ZMYM4	sp|Q5VZL5|ZMYM4_HUMAN	S1542,S1547	99.90,99.18	-0.105431	0.388347	-0.269874	0.0090896	-0.453164	0.000183411
	SORBS1	sp|Q9BX66|SRBS1_HUMAN	S504,S505,S510	58.86,58.86,60.96	-0.117305	0.762063	-0.269768	0.256278	0.222977	0.292105
	PPHLN1	sp|Q8NEY8|PPHLN_HUMAN	T200	87.04	-0.00773838	0.97748	-0.26972	0.0463317	-0.41736	0.0030347
	VGLL4	sp|Q14135|VGLL4_HUMAN	S101,S103	100100	-0.0472581	0.860477	-0.269621	0.0849121	-0.244693	0.0772664
	FRMD4B	sp|Q9Y2L6|FRM4B_HUMAN	S776	49.99	-0.0885344	0.638696	-0.269469	0.0426144	-0.350055	0.00675804
	TRIM24	sp|O15164|TIF1A_HUMAN	S744	99.66	-0.201658	0.175281	-0.269464	0.0177913	-0.375008	0.00137032
	SRRM2	sp|Q9UQ35|SRRM2_HUMAN	S1691	49.41	-0.126957	0.690078	-0.269402	0.184068	-0.137338	0.457004
	CAMK2D	sp|Q13557|KCC2D_HUMAN	S330,T331	72.20,72.20	-0.212811	0.570312	-0.269166	0.292353	-0.381034	0.0982293
	CLASP1	sp|Q7Z460|CLAP1_HUMAN	S600	100	-0.136477	0.197254	-0.269085	0.00404218	-0.296462	0.000822127
	SLX4IP	sp|Q5VYV7|SLX4I_HUMAN	S391	50	-0.280643	0.33373	-0.269024	0.188052	-0.325718	0.0802928
	PATL1	sp|Q86TB9|PATL1_HUMAN	S177,T178,S179	100.00,100.00,99.99	0.0222539	0.95011	-0.268863	0.135886	-0.0691733	0.682941
	VPS4A	sp|Q9UN37|VPS4A_HUMAN	S95,S99	52.99,94.01	0.0294682	0.93928	-0.268852	0.168837	-0.393012	0.0333835
	C19orf47	sp|Q8N9M1-3|CS047_HUMAN	S13,T14	91.30,91.30	0.00492081	0.99095	-0.268836	0.145093	-0.248119	0.131533
	CHD1	sp|O14646|CHD1_HUMAN	S215,S216	100.00,100.00	-0.0329951	0.884108	-0.268819	0.0435903	-0.53296	0.000657196
	CCDC88A	sp|Q3V6T2|GRDN_HUMAN	S1652	58.02	-0.0608809	0.87558	-0.268779	0.211809	-0.0136589	0.951088
	CCDC86	sp|Q9H6F5|CCD86_HUMAN	S102,Y109	99.57,50.21	-0.186955	0.315665	-0.26877	0.0529275	-0.512843	0.00109648
	ZMYM4	sp|Q5VZL5|ZMYM4_HUMAN	S1539,S1542	93.16,99.35	-0.0565701	0.694657	-0.268479	0.0127085	-0.313266	0.00249335
	PCBP1	sp|Q15365|PCBP1_HUMAN	T255	99.92	-0.0117935	0.976097	-0.268414	0.130157	-0.156366	0.319814
	PPHLN1	sp|Q8NEY8|PPHLN_HUMAN	T128	99.76	-0.152803	0.267962	-0.268302	0.0160942	-0.329412	0.00247605
	FTO	sp|Q9C0B1|FTO_HUMAN	T4	98.55	-0.44528	0.178021	-0.268112	0.229501	-0.231512	0.245039
	TRIM22	sp|Q8IYM9|TRI22_HUMAN	S87	100	0.108468	0.766148	-0.26805	0.229149	-0.211609	0.287646
	SVIL	sp|O95425|SVIL_HUMAN	S221	100	-0.107909	0.460788	-0.267993	0.0197937	-0.419106	0.000794378
	FLII	sp|Q13045|FLII_HUMAN	S165	100	-0.296918	0.650917	-0.267848	0.548978	-0.139372	0.73911
	NOL8	sp|Q76FK4|NOL8_HUMAN	S296,S298,T302	94.12,99.97,99.60	0.0986864	0.582339	-0.26773	0.0411837	-0.500297	0.000813901
	SRRM2	sp|Q9UQ35|SRRM2_HUMAN	S854,T856,S857	47.90,98.95,98.95	-0.187502	0.772574	-0.267696	0.510094	-0.288334	0.417392
	RRP1B	sp|Q14684|RRP1B_HUMAN	S458,S460	76.57,76.57	-0.146031	0.255108	-0.267473	0.0111246	-0.559056	7.41373e-05
	ARHGEF1	tr|M0QZR4|M0QZR4_HUMAN	S397	99.9	-0.281378	0.64076	-0.267429	0.513689	-0.462927	0.19121
	CLINT1	sp|Q14677|EPN4_HUMAN	T308	97.11	-0.0631422	0.854885	-0.267374	0.171161	-0.111177	0.537251
	ZC3H13	sp|Q5T200|ZC3HD_HUMAN	S492	97.4	-0.0193619	0.942292	-0.267359	0.0576073	-0.175114	0.144297
	TOP2A	sp|P11388|TOP2A_HUMAN	S1106	100	0.2773	0.49498	-0.267182	0.342487	-0.29606	0.236617
	RREB1	sp|Q92766|RREB1_HUMAN	S42	98.51	0.0148653	0.947045	-0.267091	0.0316443	-0.36692	0.00331415
	JMJD1C	sp|Q15652|JHD2C_HUMAN	S317,S320	92.24,92.24	-0.117203	0.554645	-0.266891	0.0582169	-0.261626	0.0379832
	PLXDC2	sp|Q6UX71|PXDC2_HUMAN	Y511	97.83	-0.268123	0.548418	-0.266623	0.382948	-0.127753	0.652521
	CLASP1	sp|Q7Z460-4|CLAP1_HUMAN	S685,S687	50.01,99.98	-0.386802	0.35669	-0.26628	0.372647	-0.446748	0.095201
	RANBP2	sp|P49792|RBP2_HUMAN	Y795,S796	91.05,99.07	-0.243066	0.239841	-0.26623	0.0739794	-0.449853	0.003989
	RB1	sp|P06400|RB_HUMAN	T356	91.96	-0.0674782	0.643101	-0.26603	0.0161231	-0.196964	0.0306187
	NUCKS1	sp|Q9H1E3|NUCKS_HUMAN	S73,S75	92.80,100.00	0.113985	0.5522	-0.26583	0.052238	-0.250066	0.0394052
	TBC1D10B	sp|Q4KMP7|TB10B_HUMAN	S132,T135	99.94,99.93	-0.171031	0.541115	-0.265788	0.164057	-0.161397	0.344426
	AKAP13	sp|Q12802|AKP13_HUMAN	S1929	97.6	0.107499	0.776396	-0.265432	0.249892	0.0614334	0.784382
	PNN	sp|Q9H307|PININ_HUMAN	T657	95.43	-0.125328	0.367364	-0.265371	0.0176605	-0.413482	0.000696694
	ANKZF1	sp|Q9H8Y5|ANKZ1_HUMAN	S361	99.57	-0.239349	0.272352	-0.265352	0.0902963	-0.152065	0.262807
	NGDN	sp|Q8NEJ9|NGDN_HUMAN	S143	98.8	-0.18783	0.458751	-0.265198	0.135471	-0.257286	0.105607
	SLC4A7	sp|Q9Y6M7|S4A7_HUMAN	S407,T408	90.74,89.85	-0.267143	0.494041	-0.26509	0.326515	-0.393626	0.105566
	PBRM1	sp|Q86U86|PB1_HUMAN	S177	89.35	-0.213402	0.528107	-0.264917	0.251511	-0.261074	0.204664
	PTK2	sp|Q05397|FAK1_HUMAN	S29	50	-0.218049	0.178341	-0.264703	0.0286343	0.2395	0.0236712
	PTBP1	tr|A0A0U1RRM4|A0A0U1RRM4_HUMAN	S155	50	-0.174137	0.239367	-0.26468	0.0221994	-0.307083	0.00511597
	ZZZ3	sp|Q8IYH5|ZZZ3_HUMAN	S125,S130,S131	97.45,100.00,100.00	-0.0629097	0.750102	-0.264657	0.0422543	-0.150962	0.163738
	SMARCA4	sp|P51532|SMCA4_HUMAN	T1423	97.03	-0.175147	0.313695	-0.264515	0.0436018	-0.230251	0.0440433
	CXCR4	sp|P61073|CXCR4_HUMAN	S321,S324	82.97,92.76	0.0894113	0.829351	-0.264487	0.271824	-0.624684	0.0103467
	CCNL1	sp|Q9UK58|CCNL1_HUMAN	S374	49.15	0.0500461	0.789624	-0.264295	0.0322633	-0.475155	0.000711176
	RPRD1B	sp|Q9NQG5|RPR1B_HUMAN	S132,S134,T140	97.66,99.52,99.52	0.172666	0.505055	-0.264245	0.13941	-0.356355	0.033739
	ZC3HC1	sp|Q86WB0|NIPA_HUMAN	S335	50	-0.108708	0.78116	-0.2642	0.265967	-0.194042	0.360955
	HNRNPC	sp|P07910|HNRPC_HUMAN	S239,S241	64.59,64.59	-0.0779339	0.775488	-0.264163	0.117258	-0.0262219	0.873703
	LARP1	sp|Q6PKG0|LARP1_HUMAN	T769	58.79	-0.0402198	0.881934	-0.264122	0.085742	-0.154597	0.245039
	RAD51AP1	sp|Q96B01|R51A1_HUMAN	S294	100	-0.16383	0.508503	-0.264108	0.124442	-0.26406	0.0873825
	HDAC2	sp|Q92769|HDAC2_HUMAN	S394	100	-0.0790085	0.531198	-0.264064	0.00999508	-0.471465	0.000146758
	USP24	sp|Q9UPU5|UBP24_HUMAN	S1141	48.54	0.110595	0.695662	-0.264052	0.146941	-0.265088	0.104625
	MARCKSL1	sp|P49006|MRP_HUMAN	S36	100	-0.0709027	0.690895	-0.264026	0.033565	-0.349133	0.00443215
	ARHGEF2	sp|Q92974|ARHG2_HUMAN	T945,S956	47.37,87.98	0.0539985	0.847392	-0.263898	0.1051	-0.0347435	0.825006
	HNRNPC	sp|P07910|HNRPC_HUMAN	S238,S241	94.97,48.85	-0.0523219	0.858253	-0.263886	0.116318	-0.333836	0.033359
	BABAM1	sp|Q9NWV8|BABA1_HUMAN	S62	98.34	-0.248439	0.228018	-0.263829	0.0735286	-0.356038	0.0126191
	CPSF4	sp|O95639|CPSF4_HUMAN	S200,S202	66.66,66.67	-0.237379	0.307331	-0.263775	0.112049	-0.307642	0.0439491
	SRRM2	sp|Q9UQ35|SRRM2_HUMAN	T983	90.61	0.142594	0.53151	-0.263766	0.0976682	-0.295082	0.0423686
	HNRNPH1	sp|P31943|HNRH1_HUMAN	S104	46.15	-0.161633	0.276144	-0.263532	0.023486	-0.269262	0.0105286
	GNL1	sp|P36915|GNL1_HUMAN	T48,T50	97.28,97.28	-0.201424	0.431963	-0.26347	0.140617	-0.267542	0.0960716
	CDK12	sp|Q9NYV4|CDK12_HUMAN	T514	100	-0.19174	0.311011	-0.26339	0.0588961	-0.0360786	0.780801
	RBL2	sp|Q08999|RBL2_HUMAN	T661	98.48	0.00183613	0.996817	-0.263253	0.170679	-0.145032	0.400872
	LUC7L2	sp|Q9Y383|LC7L2_HUMAN	S18	94.61	-0.132206	0.552707	-0.263083	0.0894676	-0.428592	0.00652504
	SH3KBP1	sp|Q96B97|SH3K1_HUMAN	S183	99.76	0.22557	0.662997	-0.262963	0.444611	-0.166032	0.595253
	IWS1	sp|Q96ST2|IWS1_HUMAN	S398,S400	100100	-0.206588	0.0743459	-0.262903	0.00424781	-0.273456	0.00122086
	ZEB2	sp|O60315|ZEB2_HUMAN	S353,S356	97.74,97.74	-0.0918841	0.639514	-0.262734	0.0538961	-0.279727	0.0245706
	YEATS2	sp|Q9ULM3|YETS2_HUMAN	S118	100	-0.206125	0.0977658	-0.262722	0.00746211	-0.358063	0.000481392
	LRMP	sp|Q12912|LRMP_HUMAN	S444	100	-0.0962026	0.635083	-0.26246	0.0603945	-0.449258	0.00267201
	WIZ	sp|O95785|WIZ_HUMAN	S1146,S1151	100.00,100.00	-0.0665068	0.746781	-0.262457	0.0511253	-0.125145	0.268931
	DOCK7	sp|Q96N67|DOCK7_HUMAN	S888	99.98	-0.142083	0.822656	-0.262433	0.488448	-0.325101	0.323172
	PPAN	sp|Q9NQ55|SSF1_HUMAN	S359	100	0.076281	0.766937	-0.262414	0.102472	-0.322404	0.0308668
	ASAP1	sp|Q9ULH1|ASAP1_HUMAN	S839	95.78	-0.0776738	0.757074	-0.262399	0.0977234	-0.029075	0.849408
	MTDH	sp|Q86UE4|LYRIC_HUMAN	S306	98.87	-0.149244	0.5186	-0.26236	0.103942	-0.0908003	0.53321
	CUL4B	sp|Q13620|CUL4B_HUMAN	T46	95.3	-0.160057	0.302761	-0.262261	0.0288771	-0.373716	0.00237898
	TCF3	sp|P15923|TFE2_HUMAN	S509	99.68	0.0481171	0.833309	-0.262223	0.0585897	-0.5219	0.00100846
	PRPF40A	sp|O75400|PR40A_HUMAN	S885	50	-0.153717	0.2254	-0.262049	0.0112026	-0.261868	0.0050536
	LARP4B	sp|Q92615|LAR4B_HUMAN	S720	99.52	-0.156665	0.639836	-0.26203	0.234709	-0.290405	0.141086
	ABI1	sp|Q8IZP0|ABI1_HUMAN	S222	50	-0.236801	0.225882	-0.262022	0.0630623	0.00825936	0.952862
	PPFIA1	sp|Q13136|LIPA1_HUMAN	S763	99.72	-0.190085	0.479377	-0.261835	0.16294	-0.28585	0.0917797
	HNRNPA3	sp|P51991|ROA3_HUMAN	S356	66.67	-0.190703	0.215219	-0.261508	0.0260134	-0.277417	0.00997521
	RANBP2	sp|P49792|RBP2_HUMAN	S2510	100	-0.182895	0.197254	-0.261431	0.018048	-0.186867	0.0397177
	UNG	sp|P13051|UNG_HUMAN	T31	88.14	0.0256188	0.891902	-0.261389	0.0226854	-0.44719	0.000576556
	ZCCHC2	sp|Q9C0B9|ZCHC2_HUMAN	S649,S652	100100	-0.144816	0.613956	-0.261222	0.172993	-0.223653	0.19013
	NUP50	sp|Q9UKX7|NUP50_HUMAN	S208	33.27	-0.28304	0.304165	-0.261096	0.178154	-0.248507	0.151505
	UBE4B	sp|O95155|UBE4B_HUMAN	S88	33.11	-0.0118566	0.94765	-0.26104	0.0142292	-0.103099	0.207244
	NOP56	sp|O00567|NOP56_HUMAN	S569,S570	100100	-0.209364	0.286307	-0.26066	0.0686488	-0.488465	0.00198652
	IRF2BP2	sp|Q7Z5L9|I2BP2_HUMAN	S360	100	0.247455	0.56163	-0.260598	0.374183	-0.364254	0.160365
	ZEB2	sp|O60315|ZEB2_HUMAN	S778,T782,S784	91.80,91.59,91.59	-0.131995	0.507351	-0.260373	0.0665113	-0.201613	0.101666
	PSIP1	sp|O75475|PSIP1_HUMAN	S106,T115	95.45,84.90	0.240546	0.435732	-0.260138	0.223434	-0.271575	0.156066
	XRN1	sp|Q8IZH2|XRN1_HUMAN	T1633	48.98	-0.131261	0.323628	-0.259984	0.0161859	-0.107646	0.198583
	RCSD1	sp|Q6JBY9|CPZIP_HUMAN	S242	99.79	0.459824	0.449261	-0.259849	0.552261	0.0567088	0.893346
	PNISR	sp|Q8TF01|PNISR_HUMAN	T485	99.99	-0.16052	0.224394	-0.259785	0.0141973	-0.159517	0.0576707
	SRRM2	sp|Q9UQ35|SRRM2_HUMAN	S968	97.8	-0.0908014	0.596228	-0.259586	0.0375959	-0.388539	0.00266605
	POGZ	sp|Q7Z3K3|POGZ_HUMAN	S1366,S1367	99.74,99.50	-0.236482	0.26927	-0.259291	0.0922066	-0.342693	0.0192994
	CLASP1	sp|Q7Z460|CLAP1_HUMAN	S1196	100	-0.333089	0.14222	-0.259103	0.0898303	-0.430734	0.00592406
	ARPP21	sp|Q9UBL0|ARP21_HUMAN	S280	100	-0.093716	0.384321	-0.258836	0.00618421	-0.115804	0.0915984
	PNN	sp|Q9H307|PININ_HUMAN	S450	100	-0.345977	0.0515965	-0.257652	0.0256847	-0.148586	0.112041
	TRIM24	sp|O15164|TIF1A_HUMAN	S654	100	-0.0771516	0.694657	-0.257585	0.0521694	-0.174298	0.122017
	VPS4A	sp|Q9UN37|VPS4A_HUMAN	S95	99.84	0.143387	0.515958	-0.257414	0.0960294	-0.306607	0.0321135
	CCDC61	sp|Q9Y6R9|CCD61_HUMAN	S373,S376	100.00,100.00	-0.136042	0.566162	-0.257312	0.116206	-0.325536	0.0333284
	SH2D3C	sp|Q8N5H7|SH2D3_HUMAN	T279,S303	31.50,83.47	0.207365	0.575573	-0.257288	0.307563	-0.317231	0.158921
	ZC3HC1	sp|Q86WB0|NIPA_HUMAN	T333	91.39	0.251849	0.477864	-0.257285	0.298243	-0.341162	0.12403
	PARN	sp|O95453|PARN_HUMAN	S151	48.62	-0.0701096	0.812709	-0.257262	0.137772	-0.297565	0.0602731
	VPS50	sp|Q96JG6|VPS50_HUMAN	Y557,S559	50.07,99.86	-0.204759	0.14222	-0.257122	0.0149865	-0.472935	0.000208703
	PHF14	sp|O94880|PHF14_HUMAN	T287,S290	100.00,100.00	-0.133265	0.340097	-0.257092	0.0209755	-0.238064	0.0149226
	BAG6	sp|P46379|BAG6_HUMAN	S964	94.33	-0.12477	0.418444	-0.257032	0.0292495	-0.114235	0.232168
	NEK1	sp|Q96PY6|NEK1_HUMAN	T661	100	-0.0804937	0.629514	-0.256998	0.033233	-0.47258	0.000665255
	UTP20	sp|O75691|UTP20_HUMAN	T1741	99.99	-0.0610679	0.693728	-0.256552	0.0214811	-0.544043	0.000145961
	RSBN1	sp|Q5VWQ0|RSBN1_HUMAN	S81	100	-0.201185	0.230252	-0.256514	0.0407538	-0.257193	0.0224714
	BCL11A	sp|Q9H165|BC11A_HUMAN	S201	100	-0.0602003	0.623175	-0.256478	0.0090896	-0.213412	0.0100844
	THOC2	sp|Q8NI27|THOC2_HUMAN	S1364	100	-0.131265	0.46468	-0.256476	0.0521032	-0.278281	0.0216082
	AMBRA1	sp|Q9C0C7|AMRA1_HUMAN	S639	25	-0.343918	0.160647	-0.256333	0.118064	-0.241948	0.0982997
	RBMX	sp|P38159|RBMX_HUMAN	S326	96.69	-0.166199	0.222971	-0.256299	0.0170421	-0.276802	0.00539375
	CCDC86	sp|Q9H6F5|CCD86_HUMAN	Y109	33.33	-0.0990298	0.618454	-0.256285	0.0632802	-0.584633	0.000539086
	SRSF10	sp|O75494|SRS10_HUMAN	S129,S131,S133	99.99,100.00,100.00	-0.31409	0.494041	-0.256044	0.427014	-0.294027	0.298517
	TOMM70	sp|O94826|TOM70_HUMAN	S96	91.28	-0.128453	0.460914	-0.255957	0.0473037	-0.305048	0.0121427
	NA	cu|ZBTB7B_P224S|snp	S5	96.22	-0.156456	0.270955	-0.255869	0.0221994	-0.287034	0.00609164
	TRA2B	sp|P62995|TRA2B_HUMAN	Y207	78.64	0.0382808	0.830027	-0.255578	0.0258859	-0.347224	0.0026719
	KMT2A	sp|Q03164|KMT2A_HUMAN	T2940	99.99	-0.357913	0.169776	-0.255565	0.144097	-0.10632	0.505381
	FIP1L1	sp|Q6UN15|FIP1_HUMAN	T494,S496	95.06,95.06	-0.27401	0.194781	-0.255433	0.0858957	-0.345985	0.0154504
	CPSF4	sp|O95639|CPSF4_HUMAN	T207,S208	95.23,93.62	-0.171078	0.436817	-0.25542	0.102018	-0.371448	0.0144124
	BCL11A	sp|Q9H165|BC11A_HUMAN	S327,S328	98.60,98.74	-0.043322	0.849274	-0.255416	0.0592118	0.0787864	0.506286
	FARP1	sp|Q9Y4F1|FARP1_HUMAN	S889,S896	51.57,96.83	0.043483	0.827922	-0.255396	0.0407656	-0.376476	0.00324574
	CLASP2	sp|O75122|CLAP2_HUMAN	S453	49.99	-0.234055	0.134695	-0.255242	0.0252131	-0.298349	0.0057635
	HNRNPK	sp|P61978|HNRPK_HUMAN	S284	100	-0.206389	0.20299	-0.255233	0.034845	-0.322588	0.00588125
	NA	cu|TNFSF13_G67R|snp	S5	99.93	-0.0171674	0.962908	-0.255224	0.158932	-0.00699318	0.969599
	HNRNPK	sp|P61978|HNRPK_HUMAN	S284	100	-0.132531	0.277757	-0.255045	0.0114503	-0.236656	0.00752064
	ARPP21	sp|Q9UBL0|ARP21_HUMAN	S347,S348	84.91,78.33	-0.0816692	0.748141	-0.254985	0.109433	0.0138668	0.930735
	RCSD1	sp|Q6JBY9|CPZIP_HUMAN	T348	98.52	-0.138785	0.255108	-0.254881	0.0110948	-0.27713	0.00316693
	WNK1	sp|Q9H4A3|WNK1_HUMAN	S2029	100	0.0714734	0.816003	-0.25463	0.157661	-0.224479	0.16132
	ARID4A	sp|P29374|ARI4A_HUMAN	S159,S160	100.00,100.00	-0.0411087	0.932393	-0.254577	0.28486	0.0752955	0.742864
	FANCI	sp|Q9NVI1|FANCI_HUMAN	T406	49.99	-0.287402	0.140405	-0.254522	0.0568507	-0.15803	0.163989
	TBC1D14	sp|Q9P2M4|TBC14_HUMAN	S142	99.45	-0.256413	0.272997	-0.254476	0.12371	-0.111303	0.453604
	BAG6	sp|P46379|BAG6_HUMAN	S973	100	-0.101797	0.569495	-0.254456	0.0491689	-0.271838	0.0213707
	ASXL2	sp|Q76L83|ASXL2_HUMAN	S395	97.67	-0.0369871	0.812709	-0.254415	0.0155683	-0.0888048	0.272978
	DCAF10	sp|Q5QP82|DCA10_HUMAN	S63	50	0.0264551	0.9467	-0.253916	0.204404	-0.287897	0.111585
	NSD2	sp|O96028|NSD2_HUMAN	T544	99.91	-0.110711	0.447891	-0.253876	0.0247472	-0.213231	0.0275802
	RRP8	sp|O43159|RRP8_HUMAN	S223	100	-0.18717	0.209727	-0.253765	0.0254788	-0.250392	0.0137887
	CCDC86	sp|Q9H6F5|CCD86_HUMAN	T65,S69	93.04,93.05	-0.0933761	0.737451	-0.253687	0.141877	-0.514149	0.00504058
	CHD1	sp|O14646|CHD1_HUMAN	S215,S216	100.00,100.00	-0.0603981	0.682592	-0.253548	0.018659	-0.33544	0.00199893
	TMX2	sp|Q9Y320|TMX2_HUMAN	S282	95.57	-0.0879151	0.56163	-0.253464	0.0266719	-0.332299	0.00339744
	RBMX	sp|P38159|RBMX_HUMAN	T85	99.83	-0.0733833	0.629931	-0.253454	0.0244885	-0.325757	0.00334441
	SRRM2	sp|Q9UQ35|SRRM2_HUMAN	S1550	96.16	-0.113717	0.428023	-0.25342	0.0231992	-0.089767	0.312829
	WDR43	sp|Q15061|WDR43_HUMAN	S77	100	-0.077761	0.659858	-0.253331	0.0415456	-0.382923	0.00289801
	CEP350	sp|Q5VT06|CE350_HUMAN	S1805,S1807	99.90,92.41	0.174847	0.518672	-0.253081	0.172288	-0.317244	0.0624239
	NSD2	sp|O96028|NSD2_HUMAN	T110,T114	100.00,97.83	-0.129658	0.354045	-0.252996	0.0225414	-0.0874035	0.32142
	HSP90AA1	sp|P07900|HS90A_HUMAN	S231	100	0.179984	0.575168	-0.252834	0.247563	-0.382994	0.0573043
	SLC4A7	sp|Q9Y6M7-3|S4A7_HUMAN	S1010	95.49	-0.166709	0.209727	-0.252754	0.0160522	-0.213729	0.0168333
	DLG3	sp|Q92796-2|DLG3_HUMAN	T291	96.38	-0.25112	0.258287	-0.252721	0.108348	-0.425259	0.00778107
	ATRX	sp|P46100|ATRX_HUMAN	T1346,S1348	50.01,99.98	0.0595485	0.824046	-0.252668	0.110595	-0.169878	0.221904
	PDS5B	sp|Q9NTI5|PDS5B_HUMAN	T1154,S1156	92.13,92.06	-0.0327299	0.921181	-0.252591	0.130157	-0.185659	0.208527
	GAK	sp|O14976|GAK_HUMAN	S817,S826	96.21,51.90	-0.118657	0.531831	-0.252555	0.0622654	-0.243686	0.0442312
	ARPP21	sp|Q9UBL0|ARP21_HUMAN	S363	99.07	-0.169501	0.230114	-0.252069	0.021698	-0.0390772	0.67119
	CD2AP	sp|Q9Y5K6|CD2AP_HUMAN	S510	100	-0.139784	0.245597	-0.252054	0.0109529	-0.149154	0.0543407
	TRIT1	sp|Q9H3H1|MOD5_HUMAN	S455	100	-0.139625	0.489855	-0.252013	0.0804624	-0.46911	0.00269641
	MTA2	sp|O94776|MTA2_HUMAN	T505	100	0.131468	0.795826	-0.252008	0.413802	0.139825	0.621758
	PHRF1	sp|Q9P1Y6|PHRF1_HUMAN	S1359,S1360,S1371	100.00,100.00,99.99	-0.123285	0.292133	-0.25172	0.010189	-0.320588	0.00110366
	DOCK7	sp|Q96N67|DOCK7_HUMAN	S900,S905	99.96,99.94	-0.0721631	0.64654	-0.251692	0.0284333	-0.304071	0.00568612
	WASHC2A	sp|Q641Q2|WAC2A_HUMAN	S284	99.85	-0.111415	0.556753	-0.251635	0.0609691	-0.0270792	0.830978
	ARPP21	sp|Q9UBL0|ARP21_HUMAN	S348,S349	97.34,97.34	-0.205092	0.179967	-0.251539	0.0280571	-0.0639834	0.500422
	CLASP1	sp|Q7Z460|CLAP1_HUMAN	S559	94.68	-0.108707	0.311259	-0.251538	0.00709704	-0.171925	0.0196502
	MYH9	sp|P35579|MYH9_HUMAN	S1943	100	0.17642	0.66388	-0.251311	0.344141	-0.22765	0.336295
	LARP1	sp|Q6PKG0|LARP1_HUMAN	T515,S517,S521	95.42,99.99,99.99	0.170685	0.552927	-0.251226	0.194894	-0.168963	0.33117
	WIZ	sp|O95785|WIZ_HUMAN	S1006,S1012	99.98,89.07	0.0344057	0.929925	-0.250986	0.193115	-0.323389	0.0680619
	USP15	sp|Q9Y4E8|UBP15_HUMAN	S233	95.66	-0.0588832	0.697933	-0.250928	0.0216647	-0.268977	0.00745186
	TICRR	sp|Q7Z2Z1|TICRR_HUMAN	S834	33.33	-0.0800276	0.708176	-0.250583	0.0739459	-0.125495	0.299028
	NSD3	sp|Q9BZ95|NSD3_HUMAN	S150	50	-0.0504086	0.727903	-0.250578	0.0159566	-0.171006	0.0422265
	PRPF4B	sp|Q13523|PRP4B_HUMAN	S427,S431,S437	100.00,100.00,100.00	0.153231	0.596633	-0.250558	0.19807	-0.622424	0.0036073
	EIF4B	sp|P23588|IF4B_HUMAN	S497,S504	49.70,49.70	-0.0215784	0.94946	-0.250549	0.145512	-0.533433	0.00405518
	CLSPN	sp|Q9HAW4|CLSPN_HUMAN	S817	49.57	-0.168393	0.314511	-0.250495	0.0463664	-0.0549706	0.616712
	USP37	sp|Q86T82|UBP37_HUMAN	T453,S457	100.00,100.00	-0.28305	0.219013	-0.250493	0.119346	-0.212039	0.13597
	TRA2B	sp|P62995|TRA2B_HUMAN	T33,S37	99.55,100.00	-0.1451	0.629931	-0.250397	0.207164	-0.329884	0.0705107
	RNF169	sp|Q8NCN4|RN169_HUMAN	S553	50	-0.173913	0.367253	-0.250361	0.0743942	-0.0848507	0.49435
	MPRIP	tr|A0A494BZV2|A0A494BZV2_HUMAN	S419	100	-0.146492	0.311181	-0.250203	0.026523	0.202722	0.0348875
	PNN	sp|Q9H307|PININ_HUMAN	T657	50	-0.284685	0.187327	-0.249854	0.0961907	-0.415177	0.00668574
	MAK16	sp|Q9BXY0|MAK16_HUMAN	S199,S200	99.96,98.09	-0.299713	0.177914	-0.249768	0.102018	-0.114955	0.392047
	CCDC86	sp|Q9H6F5|CCD86_HUMAN	S66,S69	89.71,89.71	-0.00223938	0.995158	-0.249723	0.131738	-0.503567	0.00443215
	RBMX	sp|P38159|RBMX_HUMAN	S208	50	-0.380573	0.0529155	-0.24955	0.0430432	-0.198483	0.0608584
	MAP7D1	sp|Q3KQU3|MA7D1_HUMAN	S116,T118	62.48,37.50	-0.0824952	0.616631	-0.249549	0.0361782	0.00429392	0.96949
	KMT2B	sp|Q9UMN6|KMT2B_HUMAN	S857	99.91	-0.167	0.230252	-0.24929	0.0220168	-0.246655	0.0114314
	MIS18BP1	sp|Q6P0N0|M18BP_HUMAN	Y108	53.69	-0.239583	0.258287	-0.249151	0.0995958	-0.173888	0.186898
	NCOA2	sp|Q15596|NCOA2_HUMAN	S579	100	-0.132971	0.708662	-0.249129	0.269763	-0.443913	0.0365172
	ZC3HAV1L	sp|Q96H79|ZCCHL_HUMAN	S256	48.08	-0.0125437	0.951397	-0.24887	0.0306717	-0.25956	0.0132834
	NFATC2IP	sp|Q8NCF5|NF2IP_HUMAN	S366	33.33	0.0496573	0.912084	-0.248851	0.287799	-0.19387	0.353621
	PUM1	sp|Q14671|PUM1_HUMAN	S202	89.59	-0.146045	0.443059	-0.248589	0.0694942	-0.111565	0.345718
	MAP2	sp|P11137|MTAP2_HUMAN	S1598	24.92	-0.00784901	0.988291	-0.248564	0.277017	-0.0395654	0.861378
	TCF12	sp|Q99081|HTF4_HUMAN	T560	49.83	-0.0487902	0.753948	-0.24839	0.0213042	-0.264971	0.00746254
	BCL11A	sp|Q9H165|BC11A_HUMAN	S328,S332	52.74,93.10	-0.161324	0.446827	-0.248257	0.0992293	-0.099237	0.458507
	ARHGEF7	sp|Q14155|ARHG7_HUMAN	S257	99.91	-0.148466	0.356033	-0.248252	0.0417719	-0.0370639	0.734753
	INTS12	sp|Q96CB8|INT12_HUMAN	S128	96.07	-0.120102	0.38482	-0.248133	0.0228024	-0.208407	0.0255276
	CANX	sp|P27824|CALX_HUMAN	T562	99.3	0.140857	0.712385	-0.248093	0.304268	-0.41363	0.0625203
	ACIN1	sp|Q9UKV3|ACINU_HUMAN	S206,S210	90.93,38.55	-0.0325084	0.917816	-0.248084	0.125482	-0.510251	0.0036073
	RNASEH1	sp|O60930|RNH1_HUMAN	S76	99.87	-0.0223426	0.937148	-0.248048	0.0874756	-0.350764	0.0128598
	VPS50	sp|Q96JG6|VPS50_HUMAN	S494	100	-0.0543824	0.697073	-0.247968	0.0160834	-0.20322	0.0196502
	FYTTD1	sp|Q96QD9|UIF_HUMAN	T12	49.2	-0.080855	0.506096	-0.24778	0.0115353	-0.158161	0.0422288
	NACA	sp|E9PAV3|NACAM_HUMAN	T2024	99.68	-0.164842	0.280016	-0.247778	0.0337316	-0.224179	0.0281667
	UBR4	sp|Q5T4S7|UBR4_HUMAN	T4116	90.27	0.0472029	0.937167	-0.247724	0.413437	-0.192331	0.480205
	LARP1	sp|Q6PKG0|LARP1_HUMAN	S766	96.92	0.0153353	0.938696	-0.247718	0.0263536	-0.15675	0.0860104
	SRRM1	sp|Q8IYB3|SRRM1_HUMAN	S738,S740,S743	100100100	-0.186984	0.297888	-0.247675	0.0603945	-0.322027	0.0113373
	KIF5B	sp|P33176|KINH_HUMAN	T757	100	-0.0414126	0.815619	-0.247631	0.0298813	-0.100444	0.277067
	U2AF2	sp|P26368|U2AF2_HUMAN	S79	100	0.217924	0.745208	-0.247576	0.561787	0.00840137	0.983484
	PIAS1	sp|O75925|PIAS1_HUMAN	S503	96.86	-0.121619	0.345425	-0.24748	0.0175979	-0.13753	0.0953534
	PSIP1	sp|O75475|PSIP1_HUMAN	T122	99.57	0.223376	0.385919	-0.247388	0.172771	-0.421688	0.0176614
	MDC1	sp|Q14676|MDC1_HUMAN	S995	50	-0.196408	0.213935	-0.247317	0.03546	-0.234853	0.0242199
	NIPBL	sp|Q6KC79|NIPBL_HUMAN	S349	99.11	0.00622003	0.975609	-0.247117	0.0163023	-0.169618	0.0424892
	PRPF38B	sp|Q5VTL8|PR38B_HUMAN	S529	100	-0.10636	0.483805	-0.247086	0.0320268	-0.163549	0.0870449
	SLC16A1	sp|P53985|MOT1_HUMAN	T466	50	0.162606	0.571446	-0.247018	0.204725	-0.248997	0.154439
	NCOR2	sp|Q9Y618|NCOR2_HUMAN	S1970	50	-0.191226	0.260755	-0.246827	0.0498985	-0.105265	0.320152
	TRIP12	sp|Q14669|TRIPC_HUMAN	S100	92.03	-0.134426	0.315202	-0.246788	0.020665	-0.125381	0.138029
	PNISR	sp|Q8TF01|PNISR_HUMAN	S311,S313,S321	99.98,100.00,100.00	-0.0430289	0.892163	-0.246735	0.155871	-0.435401	0.0121427
	CCDC86	sp|Q9H6F5|CCD86_HUMAN	Y109,S110	93.21,51.51	-0.247376	0.469166	-0.246708	0.298656	-0.443019	0.0450703
	PDS5B	sp|Q9NTI5|PDS5B_HUMAN	S1190	89.43	-0.00482385	0.984185	-0.246692	0.044193	-0.323789	0.00676195
	CENPC	sp|Q03188|CENPC_HUMAN	S679	99.97	-0.089201	0.549827	-0.246474	0.0272615	-0.316772	0.00387632
	TAF3	sp|Q5VWG9|TAF3_HUMAN	S297,S301	99.99,99.47	-0.227183	0.20039	-0.24638	0.0540155	-0.187361	0.0888651
	PPP4R2	sp|Q9NY27|PP4R2_HUMAN	S223	94.7	-0.000368956	0.998666	-0.246274	0.0329127	-0.284986	0.00859865
	CCNY	sp|Q8ND76|CCNY_HUMAN	S326	50	-0.0410363	0.817552	-0.246225	0.0306824	-0.18105	0.0586811
	EIF4B	sp|P23588|IF4B_HUMAN	S498,S504	49.53,99.96	-0.0871928	0.639056	-0.246193	0.0556695	-0.532599	0.000591486
	TOX4	sp|O94842|TOX4_HUMAN	S178,S181	48.93,48.93	-0.0456113	0.944524	-0.246186	0.459925	-0.198448	0.506539
	FNTA	sp|P49354|FNTA_HUMAN	S373	49.99	0.133212	0.523885	-0.246156	0.0930277	-0.260244	0.0497358
	MEF2C	sp|Q06413|MEF2C_HUMAN	T205	99.8	-0.12987	0.449261	-0.246096	0.0514221	-0.159866	0.134918
	LDB1	sp|Q86U70|LDB1_HUMAN	T314	97.38	0.107864	0.56163	-0.246	0.0626981	-0.315007	0.0129167
	ARID1B	sp|Q8NFD5|ARI1B_HUMAN	S1542	98.22	-0.201347	0.261331	-0.245862	0.0606096	-0.0352125	0.772052
	GPS1	sp|Q13098|CSN1_HUMAN	S468	99.99	0.0198029	0.958064	-0.245733	0.193115	-0.41353	0.0236904
	CHD7	sp|Q9P2D1|CHD7_HUMAN	S2251,S2254	98.49,88.78	-0.127094	0.535685	-0.245474	0.0884181	-0.378631	0.00842588
	BARD1	sp|Q99728|BARD1_HUMAN	S329	99.08	-0.244522	0.163235	-0.245465	0.046978	-0.0540516	0.616712
	BCL11A	sp|Q9H165|BC11A_HUMAN	S328,S332	92.80,49.56	-0.0614686	0.74829	-0.245422	0.0499823	-0.0188054	0.872028
	NOP2	sp|P46087|NOP2_HUMAN	S786	99	-0.132813	0.432663	-0.245398	0.0491752	-0.386942	0.0029882
	KIF2A	sp|O00139|KIF2A_HUMAN	S137	49.69	-0.315744	0.0871106	-0.244984	0.0487932	-0.280878	0.0152411
	LEMD2	sp|Q8NC56|LEMD2_HUMAN	T493	99.99	0.103804	0.644965	-0.244963	0.106244	-0.277792	0.0451787
	CCNL1	sp|Q9UK58|CCNL1_HUMAN	S502,S504	100100	-0.00360368	0.988905	-0.244929	0.0419847	-0.277909	0.0131189
	TOP2B	sp|Q02880|TOP2B_HUMAN	S1550	99.99	-0.232571	0.446252	-0.244885	0.247225	-0.404975	0.0405932
	MYBBP1A	sp|Q9BQG0|MBB1A_HUMAN	S1159	49.67	-0.158906	0.31507	-0.244825	0.0413881	-0.420048	0.00137334
	BNIP3L	sp|O60238|BNI3L_HUMAN	S62,S64	50.78,98.33	-0.145652	0.571289	-0.244813	0.163081	-0.549815	0.00385798
	AEBP2	sp|Q6ZN18|AEBP2_HUMAN	S24	98.83	-0.25567	0.10822	-0.244771	0.0306824	-0.205758	0.0348665
	PRPF4B	sp|Q13523|PRP4B_HUMAN	S32	100	-0.0813483	0.645844	-0.24469	0.0491752	-0.264156	0.020402
	ANKRD17	sp|O75179|ANR17_HUMAN	S2045	33.31	-0.112646	0.726198	-0.244626	0.218993	-0.218306	0.220936
	ATF7	sp|P17544|ATF7_HUMAN	Y421	97.08	-0.130497	0.639836	-0.244616	0.182926	-0.306803	0.0683335
	PRR3	sp|P79522-2|PRR3_HUMAN	T26,S33	100.00,100.00	-0.230557	0.286828	-0.244346	0.112875	-0.357363	0.0168161
	PCM1	sp|Q15154|PCM1_HUMAN	T61	99.99	-0.264782	0.264566	-0.244308	0.142816	-0.318119	0.0404088
	ZMYM2	sp|Q9UBW7|ZMYM2_HUMAN	S833	50	-0.20911	0.287946	-0.244292	0.0862553	-0.235511	0.0638568
	MYCBP2	sp|O75592|MYCB2_HUMAN	S2985	100	-0.0617799	0.751478	-0.244155	0.0535879	-0.102596	0.339545
	APBA1	sp|Q02410|APBA1_HUMAN	S242,S246	99.92,99.21	-0.208278	0.360573	-0.244101	0.131738	-0.160766	0.261244
	KMT2D	sp|O14686|KMT2D_HUMAN	T1604	98.21	-0.201846	0.333631	-0.24408	0.104501	-0.165543	0.207455
	ERICH1	sp|Q86X53|ERIC1_HUMAN	S254	100	-0.11144	0.392281	-0.243779	0.0187768	-0.325425	0.00193513
	HNRNPK	sp|P61978|HNRPK_HUMAN	Y280	97.34	-0.119781	0.4069	-0.243648	0.0285946	-0.196835	0.0379109
	TGS1	sp|Q96RS0|TGS1_HUMAN	T407,S412	99.98,100.00	0.0226187	0.937148	-0.243553	0.0958012	-0.318874	0.0213254
	HMGN1	sp|P05114|HMGN1_HUMAN	T81	99.64	0.256444	0.519889	-0.24322	0.376997	-0.353	0.147376
	POLR1A	sp|O95602|RPA1_HUMAN	S1429	97.48	-0.22992	0.177914	-0.243025	0.0461953	-0.482679	0.000696694
	SRRM2	sp|Q9UQ35|SRRM2_HUMAN	S1463	97.76	0.0656667	0.845714	-0.242843	0.203375	-0.400221	0.0285084
	CHD4	sp|Q14839|CHD4_HUMAN	T1679	100	-0.329978	0.0977658	-0.242726	0.0670511	-0.234975	0.0475479
	PRRC2A	sp|P48634|PRC2A_HUMAN	S1085,S1089	51.05,50.01	0.0416073	0.823718	-0.242639	0.0383624	-0.0887123	0.362233
	SPAG9	sp|O60271|JIP4_HUMAN	S594	49.39	-0.172478	0.355302	-0.242631	0.0744867	-0.512658	0.00110334
	NOL8	sp|Q76FK4|NOL8_HUMAN	S1099	50	0.17639	0.410748	-0.242624	0.11123	-0.349254	0.0175399
	PDS5B	sp|Q9NTI5|PDS5B_HUMAN	T1381	61.23	0.246616	0.333911	-0.242551	0.178169	-0.171774	0.28478
	OSBPL11	sp|Q9BXB4|OSB11_HUMAN	S178	47.72	-0.00105661	0.996616	-0.242465	0.0298813	-0.0663905	0.473405
	SMARCC1	sp|Q92922|SMRC1_HUMAN	S816	100	0.117248	0.69052	-0.242356	0.194894	-0.276603	0.102448
	NA	tr|B3KUH3|B3KUH3_HUMAN	T364	100	-0.180221	0.528327	-0.241878	0.213444	-0.153218	0.382693
	RB1	sp|P06400|RB_HUMAN	S807	99.85	-0.151711	0.231112	-0.241849	0.0168486	-0.163213	0.0470412
	RRP1B	sp|Q14684|RRP1B_HUMAN	S460	66.64	-0.169791	0.408663	-0.241785	0.10038	-0.174701	0.173233
	NA	tr|Q59EK0|Q59EK0_HUMAN	S98	49.99	-0.152594	0.460788	-0.241544	0.100416	-0.149902	0.242051
	SF1	tr|H7C561|H7C561_HUMAN	S276	50	-0.17824	0.170271	-0.241481	0.0160002	-0.182843	0.027503
	HNRNPA2B1	sp|P22626|ROA2_HUMAN	S341	86.28	-0.150086	0.260937	-0.241449	0.0213797	-0.0836535	0.31429
	SMARCC2	sp|Q8TAQ2|SMRC2_HUMAN	T322	49.98	-0.249183	0.201146	-0.241346	0.0799083	-0.11435	0.339049
	TICRR	sp|Q7Z2Z1|TICRR_HUMAN	S1302,S1303	50.10,99.60	-0.0805365	0.675173	-0.241321	0.0622133	-0.362271	0.00569055
	RBMX	sp|P38159|RBMX_HUMAN	S352	100	-0.127331	0.246928	-0.241176	0.00906129	-0.212599	0.0073833
	TOP2B	sp|Q02880|TOP2B_HUMAN	S1550	96.5	0.0998252	0.647951	-0.24088	0.103264	-0.318603	0.0228094
	ZFP91	sp|Q96JP5|ZFP91_HUMAN	S82	93.38	-0.100197	0.458333	-0.240868	0.0222747	-0.228338	0.0142837
	R3HDM1	sp|Q15032|R3HD1_HUMAN	T974	97.01	-0.128265	0.346765	-0.240806	0.0250458	-0.298478	0.00419822
	ZNF592	sp|Q92610|ZN592_HUMAN	S1260	85.1	0.078003	0.812709	-0.240725	0.206816	-0.0811415	0.651917
	ARHGAP4	sp|P98171|RHG04_HUMAN	S896,T897	48.41,48.41	-0.198736	0.489855	-0.240688	0.224974	-0.154786	0.386721
	MDC1	sp|Q14676|MDC1_HUMAN	T1425	98.23	-0.0891077	0.740807	-0.240668	0.1519	-0.0949162	0.537984
	TMPO	sp|P42167|LAP2B_HUMAN	S180,S184	90.83,90.95	0.0418176	0.838618	-0.240451	0.0534972	-0.512541	0.000599065
	JMJD1C	sp|Q15652|JHD2C_HUMAN	S2053	99.46	-0.178834	0.213841	-0.240393	0.0272373	-0.196963	0.0342219
	FXR1	sp|P51114|FXR1_HUMAN	S406	94.35	-0.260949	0.14222	-0.240267	0.0511253	-0.528968	0.00044284
	INTS12	sp|Q96CB8|INT12_HUMAN	S127	95.18	-0.118786	0.426317	-0.239888	0.0338171	-0.185899	0.0531457
	IGF2BP3	sp|O00425|IF2B3_HUMAN	S180,S184	98.85,50.58	0.101272	0.79491	-0.239863	0.30342	-0.364473	0.0852168
	CCDC137	sp|Q6PK04|CC137_HUMAN	S19	100	-0.130832	0.287487	-0.239831	0.0161482	-0.363995	0.000711176
	KCNQ5	sp|Q9NR82|KCNQ5_HUMAN	S457	100	-0.115732	0.461858	-0.239766	0.0415456	-0.277266	0.0117616
	USP1	sp|O94782|UBP1_HUMAN	S308	33.33	-0.156453	0.286265	-0.239756	0.0328322	-0.345801	0.00267201
	ABCC4	sp|O15439|MRP4_HUMAN	S638	99.98	-0.168754	0.5522	-0.239628	0.20908	-0.405144	0.0271418
	JMJD1C	sp|Q15652|JHD2C_HUMAN	S373,S376,S378	98.46,99.97,98.43	-0.103887	0.501616	-0.239619	0.0368639	-0.495892	0.000385549
	TCF3	sp|P15923|TFE2_HUMAN	T508,S509	99.40,99.95	-0.0907316	0.691267	-0.239552	0.107053	-0.667051	0.000438348
	TMEM201	sp|Q5SNT2|TM201_HUMAN	Y468	88.08	-0.183103	0.408839	-0.239464	0.126613	-0.423904	0.00800459
	BAG6	sp|P46379|BAG6_HUMAN	T102	46.66	-0.17585	0.274317	-0.239308	0.0460817	-0.102489	0.307351
	MARCKS	sp|P29966|MARCS_HUMAN	S118,T120	49.94,49.94	-0.107794	0.629514	-0.239305	0.111331	0.0213219	0.885044
	CEP95	sp|Q96GE4|CEP95_HUMAN	S419,S422	93.10,93.10	0.0398503	0.91204	-0.23926	0.198608	-0.185692	0.264953
	SLAIN2	sp|Q9P270|SLAI2_HUMAN	S315	98.22	-0.213691	0.2268	-0.239153	0.0611529	-0.300625	0.0136403
	MAP7D3	sp|Q8IWC1|MA7D3_HUMAN	S229	99.8	-0.0283956	0.903831	-0.239145	0.0646926	-0.303172	0.0142255
	ENAH	sp|Q8N8S7-2|ENAH_HUMAN	S506	93.78	-0.0540637	0.821756	-0.239032	0.0948302	-0.363648	0.0102606
	UTP18	sp|Q9Y5J1|UTP18_HUMAN	S121	100	-0.0281172	0.933754	-0.238731	0.151093	-0.307329	0.0459218
	ERBIN	sp|Q96RT1|ERBIN_HUMAN	T1016	50	-0.155946	0.489556	-0.23867	0.129156	-0.384233	0.013538
	BCL11A	sp|Q9H165|BC11A_HUMAN	S205,T208	96.76,96.76	0.155085	0.575573	-0.238652	0.20378	-0.000769665	0.996495
	DDX46	sp|Q7L014|DDX46_HUMAN	S104,S106	50.00,98.01	-0.0769675	0.682487	-0.238588	0.0592118	-0.203598	0.066016
	GPATCH8	sp|Q9UKJ3|GPTC8_HUMAN	S349,S352,S353	100100100	-0.156673	0.313695	-0.238442	0.0424965	-0.211738	0.0392462
	ZHX2	sp|Q9Y6X8|ZHX2_HUMAN	T37	100	-0.200251	0.217803	-0.23837	0.0456811	-0.0663213	0.51869
	MATR3	sp|P43243|MATR3_HUMAN	S596,S604	91.15,99.76	-0.196432	0.276144	-0.238365	0.0690103	-0.161026	0.15355
	MCM2	sp|P49736|MCM2_HUMAN	T39,S41	66.67,66.65	-0.197988	0.302095	-0.238306	0.0855074	-0.133556	0.265265
	FRMD4B	sp|Q9Y2L6|FRM4B_HUMAN	S628	97.52	-0.0941338	0.719858	-0.238154	0.149947	-0.250239	0.0930823
	CD19	sp|P15391|CD19_HUMAN	Y531	94.61	0.0196943	0.925577	-0.238012	0.0376028	-0.220176	0.0290442
	STIM2	sp|Q9P246|STIM2_HUMAN	S523	50	0.0437492	0.833309	-0.237998	0.0588612	-0.0746724	0.497178
	SMARCC1	sp|Q92922|SMRC1_HUMAN	T828	92.85	0.164993	0.595182	-0.237775	0.256644	-0.274631	0.142536
	DKC1	sp|O60832|DKC1_HUMAN	S451	94.36	-0.154145	0.230114	-0.23768	0.0187768	-0.287826	0.00332747
	JUNB	sp|P17275|JUNB_HUMAN	T255	100	-0.123133	0.437426	-0.237633	0.0438663	-0.209373	0.0422288
	CD19	sp|P15391|CD19_HUMAN	S530	50	0.0640658	0.737628	-0.237547	0.0556695	-0.231484	0.0371314
	PPHLN1	sp|Q8NEY8|PPHLN_HUMAN	S197	88.83	-0.00901464	0.963989	-0.237521	0.0267677	-0.328517	0.0025394
	KIDINS220	sp|Q9ULH0|KDIS_HUMAN	S1559	69.22	-0.247343	0.202078	-0.237517	0.0832495	-0.176547	0.138029
	SERBP1	sp|Q8NC51|PAIRB_HUMAN	S197	99.87	-0.175147	0.421337	-0.237457	0.120596	-0.239723	0.0812552
	DCAF10	sp|Q5QP82|DCA10_HUMAN	S349	49.73	-0.165876	0.431963	-0.237326	0.110593	-0.502414	0.00237033
	ALKBH5	sp|Q6P6C2|ALKB5_HUMAN	S64,Y71	91.22,91.22	-0.0830243	0.753948	-0.237315	0.146543	-0.5564	0.0024035
	GPATCH4	sp|Q5T3I0|GPTC4_HUMAN	T218,S220	100100	-0.274826	0.304165	-0.237156	0.204725	-0.542082	0.00610479
	NIPBL	sp|Q6KC79|NIPBL_HUMAN	T599	100	-0.0167019	0.938096	-0.237056	0.0417719	-0.0917851	0.344375
	CENPF	sp|P49454|CENPF_HUMAN	S3079	99.82	-0.2699	0.15709	-0.236925	0.0697734	-0.217376	0.0608239
	ZFHX3	sp|Q15911|ZFHX3_HUMAN	S1590	48.08	0.0300622	0.957675	-0.236907	0.405585	0.0245716	0.931724
	TRIM24	sp|O15164|TIF1A_HUMAN	S1025,S1028	100.00,99.99	-0.137177	0.269471	-0.236825	0.0174351	-0.260121	0.00507445
	DTL	sp|Q9NZJ0|DTL_HUMAN	S485	98.72	-0.108925	0.644893	-0.236739	0.132235	-0.407456	0.0101583
	SPEN	sp|Q96T58|MINT_HUMAN	S2412	96.4	0.0103919	0.970627	-0.236732	0.074777	-0.374026	0.00582152
	CHD7	sp|Q9P2D1|CHD7_HUMAN	T2196	97.34	-0.249444	0.189414	-0.236726	0.0764542	-0.191939	0.100664
	SCFD1	sp|Q8WVM8|SCFD1_HUMAN	S303	93.21	-0.354528	0.143312	-0.236545	0.140617	-0.100636	0.490053
	RRP1B	sp|Q14684|RRP1B_HUMAN	T730	33.33	-0.205935	0.160659	-0.236522	0.027511	-0.662423	4.64417e-05
	JMJD1C	sp|Q15652|JHD2C_HUMAN	S639	85.09	-0.116806	0.4325	-0.236337	0.0351329	-0.230292	0.0214083
	WIZ	sp|O95785|WIZ_HUMAN	S1010,S1012	94.40,99.64	-0.0270868	0.895007	-0.236307	0.0452746	-0.0636691	0.532173
	HSP90AA1	sp|P07900|HS90A_HUMAN	S231	100	0.163792	0.580722	-0.236143	0.241452	-0.40861	0.032463
	NUP153	sp|P49790|NU153_HUMAN	S516	31.28	0.0286817	0.91529	-0.236088	0.0964492	-0.0103419	0.942408
	IRF2BP2	sp|Q7Z5L9|I2BP2_HUMAN	S240	100	-0.189493	0.294178	-0.235981	0.0727816	-0.322994	0.0115344
	RFX1	sp|P22670|RFX1_HUMAN	S204	93.71	-0.0123545	0.97713	-0.23596	0.228305	-0.249569	0.154466
	PDS5A	sp|Q29RF7|PDS5A_HUMAN	S1186	33.32	-0.0747005	0.562723	-0.235853	0.0185662	-0.373125	0.000690166
	TRIP12	sp|Q14669|TRIPC_HUMAN	S1036	95.86	-0.204257	0.286664	-0.235686	0.088937	-0.229818	0.0630841
	LYN	sp|P07948|LYN_HUMAN	S13	50	0.050885	0.881934	-0.235571	0.209464	-0.0476261	0.795874
	CDK12	sp|Q9NYV4|CDK12_HUMAN	S291,S293	65.85,65.84	-0.336564	0.300256	-0.235555	0.301784	-0.148086	0.476025
	RBM26	sp|Q5T8P6|RBM26_HUMAN	S127	100	-0.089067	0.706868	-0.235223	0.121267	-0.319189	0.0264033
	ANKRD17	sp|O75179|ANR17_HUMAN	S1696	100	-0.118129	0.404473	-0.235026	0.0306301	-0.306351	0.00424018
	JMJD1C	sp|Q15652|JHD2C_HUMAN	S943	98.31	-0.114767	0.396939	-0.234891	0.026012	-0.378689	0.000950716
	ARHGAP15	sp|Q53QZ3|RHG15_HUMAN	T213	93.68	-0.14378	0.219013	-0.234884	0.0128654	-0.376716	0.00039051
	FUBP1	sp|Q96AE4|FUBP1_HUMAN	T629	98.09	-0.160566	0.291473	-0.234872	0.0411934	-0.316922	0.00527967
	NUDT11	sp|Q96G61|NUD11_HUMAN	S158	98.81	-0.0061109	0.9904	-0.234807	0.269971	-0.380582	0.0532961
	CTDSPL2	sp|Q05D32|CTSL2_HUMAN	S104	99.87	0.190177	0.531184	-0.234716	0.257717	-0.407249	0.0368087
	PHRF1	sp|Q9P1Y6|PHRF1_HUMAN	S915	91.7	0.0278065	0.927521	-0.234679	0.126262	-0.0859695	0.54001
	AKAP1	sp|Q92667|AKAP1_HUMAN	S108	92.07	0.0668823	0.83989	-0.234583	0.215829	-0.308447	0.0757391
	ARHGEF12	sp|Q9NZN5|ARHGC_HUMAN	T736	99.76	-0.115876	0.530897	-0.234481	0.0727816	-0.304983	0.0147636
	MCM4	sp|P33991|MCM4_HUMAN	S32	49.93	0.451766	0.552707	-0.234384	0.665538	-0.132419	0.791609
	TCOF1	sp|Q13428|TCOF_HUMAN	S1376,S1378	100100	-0.130693	0.32705	-0.234367	0.0253594	-0.320019	0.00251679
	CERT1	sp|Q9Y5P4|CERT_HUMAN	Y121,S123	89.50,94.71	-0.136964	0.346099	-0.234258	0.035955	-0.379772	0.00154186
	CHAMP1	sp|Q96JM3|CHAP1_HUMAN	S626,S627	94.89,99.49	-0.140572	0.43434	-0.233921	0.0703589	-0.395152	0.00369264
	MED19	sp|A0JLT2|MED19_HUMAN	T192,S194	100.00,100.00	-0.104788	0.523885	-0.233756	0.0499464	-0.179207	0.0795487
	TMPO	sp|P42167|LAP2B_HUMAN	Y183,S184	99.70,99.83	0.0536494	0.834085	-0.233584	0.119808	-0.459723	0.00417762
	MAP7D1	sp|Q3KQU3|MA7D1_HUMAN	S123	49.99	-0.149355	0.337674	-0.23352	0.046467	0.0187802	0.863499
	LBR	sp|Q14739|LBR_HUMAN	S101	94.61	-0.07657	0.788798	-0.233457	0.173819	-0.453543	0.00951676
	SLIRP	sp|Q9GZT3|SLIRP_HUMAN	T101	98.67	-0.185826	0.311011	-0.233428	0.0793124	-0.485288	0.00137334
	ARHGAP32	sp|A7KAX9|RHG32_HUMAN	S709,T711,S720	58.25,87.70,89.63	-0.151806	0.556214	-0.233278	0.181689	-0.179371	0.248942
	PDS5B	sp|Q9NTI5|PDS5B_HUMAN	T1188	91.87	-0.0253613	0.923002	-0.233221	0.0836932	-0.177216	0.130903
	HNRNPD	sp|Q14103|HNRPD_HUMAN	S82	77.48	0.31035	0.486282	-0.233072	0.460548	-0.404046	0.143152
	SERBP1	sp|Q8NC51|PAIRB_HUMAN	S328	99.38	-0.0750999	0.64654	-0.233	0.0441994	-0.409096	0.00134767
	RCSD1	sp|Q6JBY9|CPZIP_HUMAN	S351	100	-0.125308	0.253142	-0.232626	0.010216	-0.269335	0.00200025
	MARCKS	sp|P29966|MARCS_HUMAN	S26	98.21	-0.317124	0.189203	-0.232568	0.158926	-0.458244	0.00724866
	ITPR1	sp|Q14643|ITPR1_HUMAN	S1598	100	-0.207098	0.214915	-0.232511	0.0540155	-0.331598	0.00600014
	ARFGEF2	sp|Q9Y6D5|BIG2_HUMAN	T243	99.98	-0.156164	0.231112	-0.232437	0.022659	-0.15239	0.0671807
	POLR3E	sp|Q9NVU0|RPC5_HUMAN	S503	99.92	0.0601145	0.812162	-0.232428	0.118837	-0.540689	0.00159679
	NA	tr|Q0ZHH2|Q0ZHH2_HUMAN	S80	95.85	-0.0838476	0.525661	-0.232424	0.0219539	-0.281873	0.00397545
	CENPC	sp|Q03188|CENPC_HUMAN	T130	45.36	0.161537	0.472921	-0.232317	0.140535	-0.154147	0.268931
	NSD2	sp|O96028|NSD2_HUMAN	T114	99.97	-0.129403	0.322614	-0.232289	0.0244625	-0.317401	0.00237095
	MCPH1	sp|Q8NEM0|MCPH1_HUMAN	Y330	49.11	-0.166895	0.429745	-0.232154	0.118064	-0.260609	0.0548629
	ADD2	sp|P35612|ADDB_HUMAN	S693	48.56	0.192118	0.722003	-0.232154	0.504681	-0.328962	0.273655
	EIF4ENIF1	sp|Q9NRA8|4ET_HUMAN	S577	99.93	-0.120092	0.665584	-0.232069	0.197566	-0.16517	0.306352
	C2CD5	sp|Q86YS7|C2CD5_HUMAN	S852	100	-0.203153	0.153396	-0.23196	0.0261966	-0.0860523	0.305182
	IMMT	sp|Q16891|MIC60_HUMAN	S186	40.55	-0.442674	0.286152	-0.23194	0.433675	-0.274819	0.288831
	IWS1	sp|Q96ST2|IWS1_HUMAN	S377	100	-0.215836	0.106891	-0.231938	0.0184306	-0.173528	0.0337767
	CLIP2	sp|Q9UDT6|CLIP2_HUMAN	S202,S204,S207	99.92,99.92,99.92	-0.061521	0.774498	-0.231837	0.0851747	-0.533545	0.000833991
	ZEB2	sp|O60315|ZEB2_HUMAN	S703,S705	99.16,98.80	-0.15029	0.311011	-0.231835	0.0391009	-0.370878	0.00195038
	FAM122B	sp|Q7Z309-3|F122B_HUMAN	S64	33.33	0.018736	0.963989	-0.231714	0.254186	-0.110153	0.556677
	TMPO	sp|P42167|LAP2B_HUMAN	S177,S180	66.42,88.07	0.0277882	0.899594	-0.231625	0.0598757	-0.462392	0.00103173
	PHF6	sp|Q8IWS0|PHF6_HUMAN	S154,S155	90.12,90.12	-0.253558	0.160039	-0.231608	0.0624292	-0.137326	0.196185
	NUP153	sp|P49790|NU153_HUMAN	S319	99.96	-0.0857125	0.692117	-0.231568	0.101695	-0.0857811	0.498548
	DOCK7	sp|Q96N67|DOCK7_HUMAN	S898,S900	96.53,98.27	-0.0888993	0.596315	-0.2314	0.052866	-0.303974	0.0087238
	DNAJC8	sp|O75937|DNJC8_HUMAN	S35	100	-0.225395	0.421337	-0.231354	0.233473	-0.470974	0.0145844
	ARFGEF2	sp|Q9Y6D5|BIG2_HUMAN	S1513,S1514	88.60,88.60	-0.0436362	0.849894	-0.231191	0.0856594	-0.124565	0.284834
	ADD2	sp|P35612|ADDB_HUMAN	T611,S613	94.82,100.00	-0.138178	0.818864	-0.230856	0.524831	-0.521049	0.101437
	ABL2	sp|P42684|ABL2_HUMAN	S203	33.29	-0.0362513	0.895007	-0.230695	0.123124	-0.147297	0.263879
	EIF4B	sp|P23588|IF4B_HUMAN	S497,S498	50.40,98.35	-0.159649	0.446252	-0.230682	0.116502	-0.549335	0.00132446
	SCAF8	sp|Q9UPN6|SCAF8_HUMAN	T614	94.06	-0.0659122	0.620706	-0.230643	0.021238	-0.343818	0.00113565
	APC	sp|P25054|APC_HUMAN	S2533,S2535	99.61,94.43	0.0435522	0.950907	-0.230578	0.535798	-0.0908237	0.796627
	THRAP3	sp|Q9Y2W1|TR150_HUMAN	S698	100	-0.289306	0.107287	-0.230566	0.0588612	-0.237952	0.0311656
	RBMX	sp|P38159|RBMX_HUMAN	S250	49.73	-0.104211	0.561126	-0.230463	0.0689685	-0.297675	0.0142225
	LATS1	sp|O95835|LATS1_HUMAN	S464	100	-0.00142287	0.99693	-0.230339	0.149178	-0.117314	0.411846
	PARN	sp|O95453|PARN_HUMAN	S619	100	-0.124968	0.2668	-0.230301	0.0124723	-0.251972	0.00347777
	L3MBTL3	sp|Q96JM7|LMBL3_HUMAN	S608	96.96	-0.168671	0.215568	-0.230249	0.0266357	-0.262529	0.00708865
	EHBP1	sp|Q8NDI1|EHBP1_HUMAN	S751	99.39	-0.229923	0.143312	-0.230244	0.0383624	-0.530246	0.000220324
	PBRM1	sp|Q86U86|PB1_HUMAN	S501,T504	95.92,92.18	-0.136841	0.541048	-0.230164	0.134361	-0.194172	0.153927
	TCOF1	sp|Q13428-6|TCOF_HUMAN	S1073	49.98	-0.19642	0.159195	-0.230012	0.0250458	-0.264655	0.00622109
	NUP98	sp|P52948|NUP98_HUMAN	S839	100	-0.207671	0.32705	-0.229982	0.127752	-0.0980768	0.471675
	APC	sp|P25054|APC_HUMAN	S2328	50	-0.203574	0.190747	-0.229918	0.0430022	-0.209437	0.036043
	SMARCA4	sp|P51532|SMCA4_HUMAN	S1417	49.42	-0.132389	0.450899	-0.22959	0.069704	-0.320383	0.00993643
	SRRM2	sp|Q9UQ35|SRRM2_HUMAN	S2690,S2692	97.83,98.91	-0.170838	0.26536	-0.229567	0.0448183	-0.148359	0.122869
	TOMM70	sp|O94826|TOM70_HUMAN	S91	99.58	0.143106	0.738076	-0.229531	0.392203	-0.212287	0.371837
	DUT	sp|P33316|DUT_HUMAN	S243	94.1	-0.323042	0.188041	-0.229424	0.169025	-0.220908	0.138608
	TMPO	sp|P42167|LAP2B_HUMAN	S184	94.07	0.103532	0.628216	-0.229421	0.11123	-0.438071	0.00425458
	RBMX	sp|P38159|RBMX_HUMAN	S326,Y327	42.49,42.49	-0.14061	0.494958	-0.229419	0.111741	-0.202186	0.114072
	RFC1	sp|P35251|RFC1_HUMAN	S693,T697,S698	100100100	-0.16336	0.426154	-0.229367	0.112629	-0.431332	0.00472949
	WDHD1	sp|O75717|WDHD1_HUMAN	S868	100	0.0433339	0.876406	-0.229319	0.14081	-0.410701	0.00935037
	SRSF10	sp|O75494-4|SRS10_HUMAN	S156,S158	99.47,99.96	-0.162153	0.549688	-0.229176	0.208816	-0.25049	0.12773
	ZRANB2	sp|O95218-2|ZRAB2_HUMAN	T303,S305,S307	99.10,99.90,99.90	-0.0116102	0.976523	-0.229151	0.193986	-0.549155	0.00415235
	UFL1	sp|O94874|UFL1_HUMAN	S458	99.98	0.197973	0.475273	-0.229118	0.235385	-0.344651	0.0540538
	HNRNPUL2	sp|Q1KMD3|HNRL2_HUMAN	T165,S168	99.87,50.07	-0.107956	0.587593	-0.229089	0.0963162	-0.169297	0.158921
	SPTBN1	sp|Q01082|SPTB2_HUMAN	T2317	97.64	-0.211896	0.335409	-0.229045	0.142816	-0.200071	0.149945
	MICAL3	sp|Q7RTP6|MICA3_HUMAN	T684	97.12	-0.0445893	0.79499	-0.228932	0.0388734	-0.199837	0.0383897
	BAG6	sp|P46379|BAG6_HUMAN	T979	79.36	0.0287616	0.898939	-0.228821	0.0682592	-0.215833	0.0537269
	VCPIP1	sp|Q96JH7|VCIP1_HUMAN	S997,S998	99.62,94.46	-0.0323799	0.851504	-0.22848	0.0323958	-0.267732	0.00788535
	LRMP	sp|Q12912|LRMP_HUMAN	T375	97.05	-0.128198	0.838343	-0.228459	0.540025	-0.990225	0.00791531
	DENR	sp|O43583|DENR_HUMAN	S73	99.94	-0.0147138	0.944969	-0.22842	0.0453219	-0.18686	0.0580177
	CCDC25	sp|Q86WR0|CCD25_HUMAN	S204	100	-0.138574	0.457579	-0.227914	0.0873515	-0.315541	0.0142819
	SH3KBP1	sp|Q96B97|SH3K1_HUMAN	S183	25	-0.308812	0.460788	-0.227689	0.442439	-0.314087	0.226063
	ARID4A	sp|P29374|ARI4A_HUMAN	S1140,S1145	100100	0.120312	0.855538	-0.227582	0.555434	-0.192482	0.577972
	EPB41L2	sp|O43491|E41L2_HUMAN	S38	50	-0.0907656	0.565753	-0.227401	0.0474674	-0.275919	0.0111683
	PAK1IP1	sp|Q9NWT1|PK1IP_HUMAN	S320	98.9	-0.170328	0.254106	-0.227208	0.041735	-0.268071	0.0106534
	EIF4EBP1	sp|Q13541|4EBP1_HUMAN	T68	33.33	-0.115026	0.507599	-0.227081	0.0665461	-0.458264	0.00118564
	THRAP3	sp|Q9Y2W1|TR150_HUMAN	S672	100	0.15257	0.56357	-0.227	0.206122	-0.400342	0.0220543
	MPHOSPH8	sp|Q99549|MPP8_HUMAN	S164	100	0.0850534	0.823718	-0.226994	0.306666	-0.366611	0.0707761
	MAP7D1	sp|Q3KQU3|MA7D1_HUMAN	S112,S116	49.39,50.21	-0.143521	0.590063	-0.226786	0.204725	-0.166555	0.298784
	VPS50	sp|Q96JG6|VPS50_HUMAN	Y557	96.18	-0.0941803	0.561126	-0.226598	0.0521032	-0.275632	0.0126412
	ARAF	sp|P10398|ARAF_HUMAN	S172	33.33	-0.191383	0.310193	-0.226574	0.0953102	-0.200826	0.0941122
	ATAD2	sp|Q6PL18|ATAD2_HUMAN	S84	95.57	-0.198598	0.259581	-0.226551	0.0744602	0.0254253	0.833887
	PARG	sp|Q86W56|PARG_HUMAN	S197,T199,S201	99.99,99.99,99.96	-0.172177	0.420039	-0.22653	0.129286	-0.290429	0.0371314
	MDC1	sp|Q14676|MDC1_HUMAN	T449,S453	50.00,98.79	0.00459686	0.981293	-0.226528	0.0292826	-0.297711	0.00379124
	AHCTF1	sp|Q8WYP5|ELYS_HUMAN	T1897	97.67	-0.168911	0.506403	-0.226375	0.192241	-0.000613177	0.996837
	MIS18BP1	sp|Q6P0N0|M18BP_HUMAN	S365	50	0.0917083	0.871471	-0.226278	0.488814	-0.375132	0.185813
	IWS1	sp|Q96ST2|IWS1_HUMAN	S511,S513	100100	-0.319812	0.258287	-0.226128	0.252791	-0.397274	0.0334076
	YBX3	sp|P16989|YBOX3_HUMAN	S203,S204	99.19,50.41	-0.0542359	0.78773	-0.226014	0.0706885	-0.137432	0.201221
	THOC2	sp|Q8NI27|THOC2_HUMAN	S1364	100	0.0854007	0.858253	-0.225796	0.410193	-0.197141	0.418853
	GAB2	sp|Q9UQC2|GAB2_HUMAN	S368	100	-0.116946	0.439363	-0.225755	0.0444099	-0.169737	0.076515
	SRRM2	sp|Q9UQ35|SRRM2_HUMAN	S1458	98.84	-0.0336595	0.909642	-0.225611	0.145178	-0.246417	0.0788746
	TMPO	sp|P42167|LAP2B_HUMAN	S180,Y183	82.89,70.79	0.100503	0.610355	-0.22557	0.0960294	-0.479875	0.00172251
	ZNF423	sp|Q2M1K9|ZN423_HUMAN	S604,S607,S608	94.03,99.89,99.99	-0.194913	0.230114	-0.22544	0.0557873	-0.405221	0.00176865
	DDX46	sp|Q7L014|DDX46_HUMAN	S928	100	-0.388305	0.122764	-0.225361	0.172288	-0.220305	0.135811
	MCRIP2	sp|Q9BUT9|MCRI2_HUMAN	T79,S80	66.22,66.22	0.0346173	0.891902	-0.225272	0.109294	-0.362453	0.0100191
	EIF5B	sp|O60841|IF2P_HUMAN	S164	100	0.0585964	0.833101	-0.225229	0.161849	-0.41919	0.0101829
	KIF24	sp|Q5T7B8|KIF24_HUMAN	S574	95.43	-0.150007	0.356782	-0.225085	0.0607845	0.00244303	0.982643
	SRRM2	sp|Q9UQ35|SRRM2_HUMAN	S2453	51.13	-0.160037	0.333975	-0.225056	0.0644442	-0.244102	0.0285305
	SLC4A7	sp|Q9Y6M7|S4A7_HUMAN	S400,S403	97.26,99.92	-0.283303	0.374937	-0.22501	0.31855	-0.314262	0.120898
	CLASRP	sp|Q8N2M8|CLASR_HUMAN	S547	100	-0.120564	0.393689	-0.224986	0.0365036	-0.212201	0.0257347
	CXCR4	sp|P61073|CXCR4_HUMAN	S319,S321	62.26,62.26	-0.0767744	0.705214	-0.224967	0.0897134	-0.554605	0.000637095
	HNRNPC	sp|P07910|HNRPC_HUMAN	S239,S240	87.97,87.97	-0.359734	0.0543687	-0.224768	0.054002	-0.278318	0.0122285
	KIDINS220	sp|Q9ULH0|KDIS_HUMAN	T1679	68.78	0.0712046	0.862865	-0.224681	0.335714	-0.564459	0.0145068
	CEP170	sp|Q5SW79|CE170_HUMAN	S1522	93.27	-0.219946	0.358263	-0.224667	0.18224	-0.355236	0.0274062
	STT3B	sp|Q8TCJ2|STT3B_HUMAN	S498,S499	100.00,100.00	0.244282	0.447628	-0.224552	0.313455	-0.225039	0.257313
	HIVEP2	sp|P31629|ZEP2_HUMAN	S2309	49.72	-0.0813289	0.804038	-0.224472	0.245301	-0.217342	0.206996
	ATAD5	sp|Q96QE3|ATAD5_HUMAN	S1115,S1116	100.00,100.00	-0.0664236	0.765633	-0.224356	0.106334	-0.309692	0.0198383
	USP1	sp|O94782|UBP1_HUMAN	S313	98.95	-0.149025	0.409322	-0.224341	0.0848609	-0.264631	0.0281794
	TOR1AIP1	sp|Q5JTV8|TOIP1_HUMAN	S163,S164	49.98,49.98	0.0999837	0.625151	-0.224178	0.105718	-0.0819515	0.511361
	MUS81	sp|Q96NY9|MUS81_HUMAN	S95	100	-0.0155004	0.97459	-0.224116	0.303436	-0.119802	0.551239
	POLR1D	sp|P0DPB5|RPC22_HUMAN	S100	86.85	-0.0841601	0.550399	-0.224082	0.0318781	-0.331911	0.00219571
	TRIP12	sp|Q14669|TRIPC_HUMAN	S312	95.65	0.0972217	0.777765	-0.223763	0.286012	-0.178149	0.341284
	TRIM24	sp|O15164|TIF1A_HUMAN	S797	89.12	-0.0459384	0.726809	-0.223675	0.0168263	-0.16033	0.036914
	MTCL1	sp|Q9Y4B5|MTCL1_HUMAN	S1514	100	-0.0897594	0.692629	-0.223441	0.127386	-0.170224	0.188287
	MLH1	sp|P40692|MLH1_HUMAN	S374	33.3	-0.202523	0.146542	-0.223412	0.0281389	-0.302382	0.00305549
	PHF3	sp|Q92576|PHF3_HUMAN	S1168	99.97	-0.0193062	0.921605	-0.223299	0.0361782	-0.241815	0.0135591
	PRPF38B	sp|Q5VTL8|PR38B_HUMAN	S473,S475	100.00,100.00	-0.0648258	0.695483	-0.22317	0.0479891	-0.319926	0.00481072
	CHTOP	sp|Q9Y3Y2|CHTOP_HUMAN	T33	100	-0.238126	0.188606	-0.223126	0.0790995	0.123405	0.260579
	IWS1	sp|Q96ST2|IWS1_HUMAN	S415,S420	94.55,94.55	-0.0973347	0.56163	-0.223044	0.0617562	-0.0799257	0.439752
	BCLAF1	sp|Q9NYF8|BCLF1_HUMAN	S285,S287	46.36,46.77	0.184177	0.464151	-0.222966	0.199928	-0.190024	0.223427
	CASC3	sp|O15234|CASC3_HUMAN	S154	48.9	0.135066	0.39428	-0.222952	0.0563293	-0.241665	0.0241009
	ZC3H11B	sp|A0A1B0GTU1|ZC11B_HUMAN	S492	47.91	-0.189043	0.429745	-0.222875	0.179694	0.0132441	0.938234
	TMPO	sp|P42167|LAP2B_HUMAN	S67	50	0.220752	0.245597	-0.222694	0.0997268	-0.161773	0.170066
	RBMX	sp|P38159|RBMX_HUMAN	S315	48.44	-0.157639	0.423054	-0.222561	0.10938	-0.0910582	0.464956
	SPTBN1	sp|Q01082|SPTB2_HUMAN	S2102	99.99	0.344021	0.598469	-0.222558	0.627403	-0.16414	0.695838
	MAP3K1	sp|Q13233|M3K1_HUMAN	S923	97.56	-0.156357	0.316341	-0.222492	0.055399	-0.185763	0.0665792
	NUDC	sp|Q9Y266|NUDC_HUMAN	S139,T145	99.97,94.23	-0.166191	0.237476	-0.222038	0.0364399	-0.346522	0.00198652
	LDB1	sp|Q86U70|LDB1_HUMAN	S308	74.84	0.0751051	0.735075	-0.221809	0.11123	-0.283346	0.02976
	KIDINS220	sp|Q9ULH0|KDIS_HUMAN	S1681	98.06	-0.0602032	0.877113	-0.221782	0.304018	-0.574971	0.00915509
	XRCC1	sp|P18887|XRCC1_HUMAN	S236,S241	50.00,50.00	-0.0874768	0.740351	-0.221664	0.175735	-0.093233	0.537251
	NAB2	sp|Q15742|NAB2_HUMAN	S142	99.54	-0.107388	0.608235	-0.221455	0.120261	-0.163402	0.193133
	RCSD1	sp|Q6JBY9|CPZIP_HUMAN	S116	100	-0.0274613	0.891493	-0.221254	0.0539389	-0.30969	0.00654173
	SEC62	sp|Q99442|SEC62_HUMAN	S335	98.63	-0.337424	0.32502	-0.221164	0.36517	-0.491486	0.0322223
	THOC2	sp|Q8NI27|THOC2_HUMAN	T1414	95.61	-0.260671	0.118698	-0.221069	0.0546051	-0.345734	0.00371451
	RBMX	sp|P38159|RBMX_HUMAN	S330	94.75	-0.0729821	0.736227	-0.221047	0.104741	-0.261724	0.0372391
	MKI67	sp|P46013|KI67_HUMAN	S1864	100	-0.251185	0.250635	-0.220963	0.148581	-0.16443	0.225819
	KDM2B	sp|Q8NHM5|KDM2B_HUMAN	S497	99.99	-0.293224	0.133211	-0.220918	0.0918927	-0.211378	0.0700238
	RPS6	sp|P62753|RS6_HUMAN	S236	95.29	0.19554	0.67278	-0.220748	0.471075	-0.0405866	0.891969
	FUBP1	sp|Q96AE4|FUBP1_HUMAN	S630	50	-0.102569	0.508485	-0.220734	0.0505796	-0.2913	0.00793685
	LEO1	sp|Q8WVC0|LEO1_HUMAN	S294,S296	99.97,98.45	-0.100384	0.629931	-0.220432	0.11538	-0.000317177	0.998014
	ELAC2	sp|Q9BQ52|RNZ2_HUMAN	S208,S215	90.97,98.26	-0.0764918	0.773165	-0.220382	0.173154	-0.280404	0.0596684
	H1-2	sp|P16403|H12_HUMAN	S36,S41,T45	100100100	-0.231553	0.337674	-0.220292	0.195035	-0.399829	0.0170788
	KAT7	sp|O95251|KAT7_HUMAN	S162,S164	98.62,98.62	-0.0489218	0.765933	-0.220197	0.0417719	-0.293479	0.00573851
	HMX3	sp|A6NHT5|HMX3_HUMAN	S144,S147,T149	98.26,98.26,51.70	-0.102452	0.423054	-0.2201	0.025798	-0.151884	0.0627663
	SMARCA5	sp|O60264|SMCA5_HUMAN	S50	99.31	-0.132212	0.359683	-0.219851	0.043377	-0.145293	0.112556
	ZRANB2	sp|O95218|ZRAB2_HUMAN	S188,S193	99.92,99.92	0.105867	0.620879	-0.219684	0.127386	-0.29098	0.0315729
	MARCKSL1	sp|P49006|MRP_HUMAN	T14	99.98	-0.219005	0.155501	-0.219674	0.0440576	-0.138774	0.12938
	YEATS2	sp|Q9ULM3|YETS2_HUMAN	S440	99.93	-0.139942	0.340097	-0.219634	0.0466593	-0.285743	0.00765115
	CELF1	sp|Q92879|CELF1_HUMAN	S116	100	0.455007	0.422317	-0.21958	0.591396	-0.61235	0.0869223
	WDR43	sp|Q15061|WDR43_HUMAN	T394	99.99	-0.114279	0.653897	-0.219493	0.190069	-0.138137	0.358261
	RPLP2	sp|P05387|RLA2_HUMAN	S102,S105	100100	-0.0804005	0.486812	-0.219444	0.0168223	-0.367421	0.00043227
	SRRM2	sp|Q9UQ35|SRRM2_HUMAN	S2675,S2677	100.00,100.00	0.117881	0.788798	-0.219405	0.412946	-0.164522	0.496346
	USP36	sp|Q9P275|UBP36_HUMAN	T581	97.38	0.00539277	0.981293	-0.219371	0.0598757	-0.26333	0.0163982
	WAC	sp|Q9BTA9|WAC_HUMAN	S523,S525	99.05,90.89	0.0331447	0.916663	-0.219369	0.175069	-0.288232	0.0541652
	PCM1	sp|Q15154|PCM1_HUMAN	S65	50	-0.0920237	0.571446	-0.219366	0.0588612	-0.176877	0.0792894
	NUDC	sp|Q9Y266|NUDC_HUMAN	S136,S139	100.00,100.00	-0.180742	0.166492	-0.219337	0.023486	-0.358959	0.000772436
	CLCC1	sp|Q96S66|CLCC1_HUMAN	S503	32.81	-0.0171781	0.978041	-0.219331	0.453305	-0.153024	0.56295
	RRP1B	sp|Q14684|RRP1B_HUMAN	S453	46.39	-0.0317295	0.904133	-0.219223	0.119873	-0.166699	0.179654
	SRRM2	sp|Q9UQ35|SRRM2_HUMAN	S1383,S1384	66.45,66.45	0.0515914	0.872174	-0.219103	0.22292	-0.434958	0.0149226
	NUMA1	sp|Q14980|NUMA1_HUMAN	T2000	100	-0.166916	0.379247	-0.219078	0.107772	-0.0859615	0.481699
	COPS3	sp|Q9UNS2|CSN3_HUMAN	S423	92.98	-0.0198226	0.940532	-0.219072	0.107085	-0.130052	0.273784
	PHRF1	sp|Q9P1Y6|PHRF1_HUMAN	S867	50	-0.164357	0.225882	-0.219016	0.0327109	-0.152476	0.0750136
	UBAP2	sp|Q5T6F2|UBAP2_HUMAN	S473	48.57	-0.365561	0.0977658	-0.218896	0.124922	-0.310389	0.0230098
	TRIM22	sp|Q8IYM9|TRI22_HUMAN	S87	100	0.0219643	0.946536	-0.218767	0.184671	-0.227744	0.124378
	DBF4	sp|Q9UBU7|DBF4A_HUMAN	S381	100	-0.038093	0.924268	-0.218749	0.275552	-0.235683	0.186815
	BCLAF1	sp|Q9NYF8|BCLF1_HUMAN	S397,T402	99.61,100.00	0.421986	0.472069	-0.218724	0.605323	-0.194242	0.608014
	CCDC86	sp|Q9H6F5|CCD86_HUMAN	S80	100	-0.150061	0.422317	-0.21844	0.100269	-0.53318	0.000814392
	NUCKS1	sp|Q9H1E3|NUCKS_HUMAN	S19	98.26	0.230641	0.417998	-0.218159	0.271026	-0.264466	0.135687
	CCDC86	sp|Q9H6F5|CCD86_HUMAN	S18	100	-0.11403	0.360573	-0.218145	0.0257403	-0.435169	0.000280945
	OBI1	sp|Q5W0B1|OBI1_HUMAN	S592	100	-0.164056	0.374185	-0.218103	0.100868	-0.214901	0.0705107
	ORC2	sp|Q13416|ORC2_HUMAN	S219	96.6	-0.107336	0.638255	-0.218047	0.148674	-0.193189	0.149853
	UTP14A	sp|Q9BVJ6|UT14A_HUMAN	Y26,S29	100.00,100.00	-0.0194208	0.90917	-0.217914	0.0261074	-0.495581	0.000131655
	KANSL1	sp|Q7Z3B3|KANL1_HUMAN	S249	98.2	-0.162132	0.52227	-0.217812	0.206122	-0.373318	0.0249271
	TASOR	sp|Q9UK61|TASOR_HUMAN	S818	50	-0.0193103	0.953762	-0.217683	0.194531	0.187269	0.212263
	POGZ	sp|Q7Z3K3|POGZ_HUMAN	S1364,S1366,S1367	51.79,96.68,99.75	-0.0439775	0.888677	-0.217627	0.200541	-0.345262	0.0328412
	FMNL1	sp|O95466|FMNL1_HUMAN	S184	100	-0.0564285	0.840249	-0.217618	0.176709	-0.156669	0.274262
	TBC1D14	sp|Q9P2M4|TBC14_HUMAN	S91	100	-0.209122	0.404473	-0.217494	0.213021	-0.231337	0.140498
	TCEA1	sp|P23193|TCEA1_HUMAN	S81	98.88	-0.115815	0.453597	-0.217453	0.0546814	-0.189504	0.0565531
	ATRX	sp|P46100|ATRX_HUMAN	S1348	50	-0.0913293	0.70687	-0.217433	0.159607	-0.0658115	0.648929
	IWS1	sp|Q96ST2|IWS1_HUMAN	S415,S420,S422	100.00,100.00,100.00	-0.282719	0.0743459	-0.217306	0.0372029	-0.319758	0.00288731
	SPECC1	sp|Q5M775|CYTSB_HUMAN	S134	49.08	-0.0941341	0.617287	-0.217258	0.0920238	-0.184752	0.102928
	PHIP	sp|Q8WWQ0|PHIP_HUMAN	S1281,S1283	100.00,100.00	-0.0485162	0.89606	-0.217217	0.2771	-0.110108	0.550409
	SRSF9	sp|Q13242|SRSF9_HUMAN	S204	99.98	-0.211656	0.265699	-0.217184	0.107986	-0.201911	0.0932644
	RSL1D1	sp|O76021|RL1D1_HUMAN	S361	99.93	-0.1059	0.531198	-0.21714	0.0695716	-0.479039	0.000772436
	CCDC25	sp|Q86WR0|CCD25_HUMAN	S196	46.73	-0.213378	0.190672	-0.217074	0.0613381	-0.272517	0.0137849
	BCL11A	sp|Q9H165|BC11A_HUMAN	S627	49.28	-0.0827611	0.510161	-0.217042	0.0242081	-0.0783544	0.308349
	IWS1	sp|Q96ST2|IWS1_HUMAN	S377	100	-0.273574	0.0368586	-0.217024	0.0127066	-0.252578	0.00252704
	MIS18BP1	sp|Q6P0N0|M18BP_HUMAN	S365	50	-0.175568	0.41092	-0.216822	0.148859	-0.19713	0.140021
	SMARCAD1	sp|Q9H4L7|SMRCD_HUMAN	S213,S214	66.42,66.50	-0.160818	0.254496	-0.216783	0.0402473	-0.197069	0.0337697
	POLR3C	sp|Q9BUI4|RPC3_HUMAN	S205	50	-0.410549	0.444306	-0.216764	0.572703	-0.401319	0.226642
	GTF2F1	sp|P35269|T2FA_HUMAN	S431	98.9	0.159159	0.388773	-0.216564	0.102374	0.171903	0.138799
	ZEB2	sp|O60315|ZEB2_HUMAN	S353	96.55	-0.000535459	0.998226	-0.21634	0.0482371	-0.245243	0.0157933
	RFC1	sp|P35251|RFC1_HUMAN	S312	50	-0.160245	0.424107	-0.216339	0.124162	-0.144211	0.245039
	NUP214	sp|P35658|NU214_HUMAN	T670,S678	99.52,50.24	0.0107725	0.976097	-0.216144	0.178081	-0.0695632	0.643914
	RANBP2	sp|P49792|RBP2_HUMAN	S2447,T2450	50.00,100.00	-0.316239	0.27632	-0.215922	0.290167	-0.189566	0.296714
	CCDC61	sp|Q9Y6R9|CCD61_HUMAN	S454	33.2	-0.0730978	0.737475	-0.21587	0.113699	-0.35251	0.0100393
	HNRNPA3	sp|P51991|ROA3_HUMAN	S358	99.99	-0.133109	0.311653	-0.215811	0.0330615	-0.18463	0.0349112
	CWC22	sp|Q9HCG8|CWC22_HUMAN	S65	98.2	-0.122089	0.494279	-0.215781	0.0889636	-0.30765	0.0126779
	LIN9	sp|Q5TKA1|LIN9_HUMAN	T96	97.73	-0.146117	0.425045	-0.215765	0.0975679	-0.146258	0.196996
	WRN	sp|Q14191|WRN_HUMAN	S478	99.55	-0.311224	0.100577	-0.215647	0.0849847	-0.307038	0.0119661
	PRRC2A	sp|P48634|PRC2A_HUMAN	S1085,T1087,S1089	99.65,95.99,52.13	0.228739	0.425602	-0.215622	0.280047	0.042762	0.828149
	EEF2	sp|P13639|EF2_HUMAN	S48,T59	97.16,34.28	-0.146311	0.511677	-0.215415	0.160588	-0.267673	0.0578279
	PCF11	sp|O94913|PCF11_HUMAN	S487,S489	96.74,99.99	-0.173899	0.338432	-0.215369	0.10132	-0.211566	0.0717126
	BAZ2A	sp|Q9UIF9|BAZ2A_HUMAN	S1770	100	-0.10036	0.563081	-0.215121	0.078673	-0.0276555	0.811739
	SENP6	sp|Q9GZR1|SENP6_HUMAN	S916	98.92	-0.187176	0.286152	-0.215074	0.0889636	-0.152306	0.164823
	ELF2	sp|Q15723|ELF2_HUMAN	S185	99.95	-0.170469	0.18512	-0.215059	0.026523	-0.186323	0.0262048
	MSL2	sp|Q9HCI7|MSL2_HUMAN	S447	99.52	-0.19209	0.304165	-0.215043	0.107763	-0.237621	0.0513752
	ZDHHC5	sp|Q9C0B5|ZDHC5_HUMAN	S593	47.63	0.0505104	0.819866	-0.215021	0.104316	-0.0381739	0.76127
	HCFC1	sp|P51610|HCFC1_HUMAN	S2020	50	-0.257883	0.0844291	-0.214925	0.0359787	-0.206483	0.0234119
	IWS1	sp|Q96ST2|IWS1_HUMAN	S398	99.31	-0.179851	0.209093	-0.214749	0.0415456	-0.0867315	0.32142
	KDM1A	sp|O60341|KDM1A_HUMAN	S849	50	-0.161401	0.367281	-0.214596	0.0961822	-0.207114	0.0719146
	YEATS2	sp|Q9ULM3|YETS2_HUMAN	S536	49.99	-0.0041288	0.984721	-0.214572	0.0443229	-0.217886	0.0236649
	THOC2	sp|Q8NI27|THOC2_HUMAN	S1212	79.83	-0.0651876	0.773553	-0.214571	0.123935	-0.190341	0.124406
	NA	tr|Q59EK0|Q59EK0_HUMAN	S96	98.37	-0.0794026	0.72059	-0.214364	0.12705	-0.202407	0.106703
	CCNL1	sp|Q9UK58|CCNL1_HUMAN	S352	99.71	0.120838	0.56163	-0.214227	0.134701	-0.24883	0.0574725
	BCLAF1	sp|Q9NYF8|BCLF1_HUMAN	S285,S287	91.64,91.57	-0.173943	0.272997	-0.214222	0.0639257	-0.438515	0.00100752
	MIS18BP1	sp|Q6P0N0|M18BP_HUMAN	S110	97.94	-0.251822	0.219013	-0.214206	0.132744	-0.198399	0.118632
	MYCBP2	sp|O75592|MYCB2_HUMAN	S181,S183	99.96,100.00	-0.140085	0.364464	-0.214176	0.0602432	-0.310047	0.00651403
	NCOR2	sp|Q9Y618|NCOR2_HUMAN	S956	100	-0.118067	0.507303	-0.214072	0.0881074	-0.134384	0.216771
	GPATCH1	sp|Q9BRR8|GPTC1_HUMAN	S715	91.53	0.00180114	0.994776	-0.214009	0.0733376	-0.103524	0.31504
	SERBP1	sp|Q8NC51|PAIRB_HUMAN	S243	48	-0.0656414	0.81619	-0.213778	0.193798	-0.412999	0.0125693
	MORC2	sp|Q9Y6X9|MORC2_HUMAN	S743	100	-0.219358	0.34714	-0.213656	0.194022	-0.181536	0.217733
	PHF8	sp|Q9UPP1|PHF8_HUMAN	T800	95.34	-0.00126976	0.997467	-0.21343	0.217959	-0.21856	0.159664
	C18orf25	sp|Q96B23|CR025_HUMAN	T151	75	-0.142124	0.362916	-0.213419	0.0631951	0.0234297	0.829505
	MTA3	sp|Q9BTC8|MTA3_HUMAN	S519	98.73	-0.0292021	0.933754	-0.213334	0.214231	-0.0947312	0.551826
	SRRM2	sp|Q9UQ35|SRRM2_HUMAN	S2702,S2706	100100	-0.204903	0.111251	-0.213176	0.022659	-0.245013	0.00549379
	FNBP4	sp|Q8N3X1|FNBP4_HUMAN	T516	50	-0.113583	0.341649	-0.21304	0.0240907	-0.10101	0.180214
	DDX51	sp|Q8N8A6|DDX51_HUMAN	S83	100	0.108654	0.698699	-0.21288	0.235541	-0.2538	0.116176
	NOLC1	sp|Q14978|NOLC1_HUMAN	S563	100	0.0126936	0.956327	-0.212849	0.0744867	-0.567868	0.000288386
	RB1	sp|P06400|RB_HUMAN	T356	99.99	-0.272398	0.291199	-0.21283	0.240009	-0.17185	0.287643
	BAZ2A	sp|Q9UIF9|BAZ2A_HUMAN	S1397	100	-0.249145	0.111355	-0.212645	0.0494325	-0.212287	0.0287963
	TICRR	sp|Q7Z2Z1|TICRR_HUMAN	S1057,S1061	99.97,94.30	-0.0872288	0.697445	-0.212631	0.140876	-0.251855	0.057305
	SMARCC1	sp|Q92922|SMRC1_HUMAN	S830	99.9	0.135614	0.694673	-0.212572	0.337273	-0.0936975	0.651182
	JUNB	sp|P17275|JUNB_HUMAN	T255,S259	100.00,100.00	-0.011334	0.976187	-0.212477	0.208182	-0.130975	0.390601
	YEATS2	sp|Q9ULM3|YETS2_HUMAN	S627	100	-0.0570233	0.877075	-0.21239	0.298759	-0.110725	0.557247
	CLASRP	sp|Q8N2M8|CLASR_HUMAN	S294	94.21	-0.367666	0.177914	-0.212288	0.247585	-0.135143	0.413303
	HP1BP3	sp|Q5SSJ5|HP1B3_HUMAN	S110	99.05	0.227981	0.51486	-0.21215	0.38065	-0.114346	0.607627
	PML	sp|P29590|PML_HUMAN	S518	99.94	-0.162954	0.212869	-0.212146	0.0306079	-0.197891	0.022266
	FIP1L1	sp|Q6UN15|FIP1_HUMAN	S492,T494	99.65,99.65	-0.0219199	0.933796	-0.2116	0.11123	-0.203257	0.0869147
	RBMX	sp|P38159|RBMX_HUMAN	S332	92.12	-0.245946	0.239554	-0.211532	0.148162	-0.347757	0.015532
	ZZZ3	sp|Q8IYH5|ZZZ3_HUMAN	S82	98.87	-0.172589	0.549827	-0.211489	0.279719	-0.109422	0.543979
	SUV39H2	sp|Q9H5I1|SUV92_HUMAN	S384	95.56	0.0201445	0.92311	-0.211284	0.0552395	-0.219219	0.0282554
	BMP2K	sp|Q9NSY1|BMP2K_HUMAN	T1011	47.74	-0.079244	0.691613	-0.211268	0.104741	-0.20309	0.0801619
	PPIP5K2	sp|O43314|VIP2_HUMAN	S1006	95.58	-0.104924	0.559482	-0.211267	0.0924751	-0.176477	0.109362
	UBAP2L	sp|Q14157|UBP2L_HUMAN	S467	48.13	-0.128031	0.331275	-0.211136	0.0365136	-0.292349	0.00386485
	SIN3A	sp|Q96ST3|SIN3A_HUMAN	S860	100	0.0866453	0.765026	-0.210988	0.233734	-0.310011	0.0578853
	NAA15	sp|Q9BXJ9|NAA15_HUMAN	S588	99.89	-0.0321377	0.855476	-0.210914	0.046978	-0.446306	0.000495247
	RIF1	sp|Q5UIP0|RIF1_HUMAN	S2233	95.96	-0.102094	0.556753	-0.210761	0.0825523	-0.126339	0.229405
	PRPF4B	sp|Q13523|PRP4B_HUMAN	S328	96.44	0.13118	0.558819	-0.21076	0.167142	-0.251734	0.0707649
	HMX3	sp|A6NHT5|HMX3_HUMAN	S143,S144,S147	96.39,99.75,99.75	-0.111192	0.576306	-0.210676	0.124162	-0.151446	0.210221
	CIT	sp|O14578-4|CTRO_HUMAN	S699	100	-0.113951	0.549981	-0.210422	0.10875	-0.108071	0.349963
	GPATCH4	sp|Q5T3I0|GPTC4_HUMAN	S220	87.63	-0.073842	0.601592	-0.21035	0.040931	-0.525303	0.000145961
	SCRIB	sp|Q14160|SCRIB_HUMAN	S1445	99.94	-0.071231	0.556856	-0.210179	0.0227595	-0.249873	0.00465338
	MPHOSPH8	sp|Q99549|MPP8_HUMAN	S164	100	0.0474586	0.765933	-0.210174	0.0441147	-0.260838	0.00900218
	EIF4E2	sp|O60573|IF4E2_HUMAN	S13	100	0.00972019	0.959013	-0.210124	0.0384315	-0.36597	0.00110899
	SMARCAD1	sp|Q9H4L7|SMRCD_HUMAN	S213,Y217	68.82,96.21	-0.171422	0.249204	-0.210025	0.054077	-0.239841	0.0180322
	BCL11A	sp|Q9H165|BC11A_HUMAN	S625	33.17	-0.0386166	0.83989	-0.209975	0.0661575	-0.0366975	0.729057
	BCL11A	sp|Q9H165|BC11A_HUMAN	S332	96.26	0.0597861	0.852377	-0.209867	0.248372	-0.0788057	0.643697
	PBRM1	sp|Q86U86|PB1_HUMAN	S13,S14	59.03,59.03	-0.183952	0.450267	-0.209824	0.213624	-0.0990742	0.525571
	NIFK	sp|Q9BYG3|MK67I_HUMAN	T220	99.08	-0.0893516	0.464834	-0.209602	0.0263094	-0.348235	0.000822127
	MATR3	sp|P43243|MATR3_HUMAN	S621	48.87	0.0908192	0.762282	-0.209504	0.255036	-0.356918	0.0385639
	HUWE1	sp|Q7Z6Z7|HUWE1_HUMAN	S3808,S3816	99.68,99.68	-0.186968	0.349083	-0.209405	0.140617	-0.211993	0.0969553
	TFRC	sp|P02786|TFR1_HUMAN	S34	100	-0.170879	0.306034	-0.209367	0.0838948	-0.379678	0.00333046
	HNRNPD	sp|Q14103|HNRPD_HUMAN	S82,S87	79.51,88.62	-0.197623	0.597341	-0.209359	0.413867	-0.209709	0.354275
	BCL11A	sp|Q9H165|BC11A_HUMAN	S327,S328	49.57,50.43	-0.0863718	0.573299	-0.209231	0.0563371	0.0536459	0.579128
	TCEAL4	sp|Q96EI5|TCAL4_HUMAN	S102	100	-0.0698003	0.71627	-0.209194	0.0921576	-0.446019	0.00155727
	PPIG	sp|Q13427|PPIG_HUMAN	S376	50	0.0724037	0.837365	-0.208917	0.30342	-0.0394075	0.844183
	RASAL3	sp|Q86YV0|RASL3_HUMAN	S949	99.99	-0.110812	0.580497	-0.208905	0.128774	-0.174866	0.151348
	PI4KA	sp|P42356|PI4KA_HUMAN	S262	24.82	-0.207547	0.111355	-0.208903	0.026523	-0.015948	0.84955
	VPS50	sp|Q96JG6|VPS50_HUMAN	S494	49.99	-0.159633	0.269252	-0.208902	0.051243	-0.207929	0.0306187
	GPD2	sp|P43304|GPDM_HUMAN	T260	50	-0.209992	0.852745	-0.208762	0.768393	1.20777	0.0434598
	CCDC86	sp|Q9H6F5|CCD86_HUMAN	S47	50	-0.0338341	0.853875	-0.208351	0.0561806	-0.30924	0.00517437
	NASP	sp|P49321|NASP_HUMAN	T464,T477	99.99,99.99	-0.121417	0.757074	-0.208307	0.394813	-0.330025	0.128433
	MAP3K1	sp|Q13233|M3K1_HUMAN	S921	49.55	-0.0970385	0.610761	-0.20823	0.109244	-0.207571	0.0751908
	SUV39H2	sp|Q9H5I1|SUV92_HUMAN	S381,S382,S384	100.00,99.97,99.97	-0.199883	0.286307	-0.208197	0.1183	-0.121041	0.302956
	PDS5B	sp|Q9NTI5|PDS5B_HUMAN	S1383	100	0.162781	0.461104	-0.208172	0.175728	-0.126445	0.358614
	PCM1	sp|Q15154|PCM1_HUMAN	S861	50	-0.0560181	0.788412	-0.208138	0.103285	0.14341	0.198222
	SF1	sp|Q15637|SF01_HUMAN	S80,S82	100.00,100.00	0.174036	0.661047	-0.208073	0.430558	-0.0916716	0.713079
	SYNCRIP	sp|O60506|HNRPQ_HUMAN	S587	100	0.162835	0.704611	-0.208017	0.455879	0.0903041	0.731673
	ACIN1	sp|Q9UKV3|ACINU_HUMAN	S240,S243	100.00,100.00	-0.0953568	0.607463	-0.208004	0.103098	-0.159393	0.153127
	SENP6	sp|Q9GZR1|SENP6_HUMAN	S919	99.94	0.0786259	0.77313	-0.207957	0.207573	-0.19696	0.183131
	MCPH1	sp|Q8NEM0|MCPH1_HUMAN	S365	99.96	-0.241856	0.227372	-0.207924	0.136283	-0.237068	0.0625277
	SAFB	sp|Q15424|SAFB1_HUMAN	S384	50	0.0629716	0.676235	-0.207882	0.0450956	-0.276313	0.00654173
	BAP1	sp|Q92560|BAP1_HUMAN	S292	96.96	-0.150787	0.288734	-0.207872	0.0499823	-0.198108	0.0355824
	MCM2	sp|P49736|MCM2_HUMAN	S27	33.33	0.079305	0.683867	-0.207857	0.103402	-0.123407	0.26747
	OTUD4	sp|Q01804|OTUD4_HUMAN	S1023,S1024	100.00,100.00	0.00927195	0.9772	-0.207811	0.164553	-0.272233	0.0495517
	RRP1B	sp|Q14684|RRP1B_HUMAN	T730,S731	49.57,73.22	-0.0863776	0.738483	-0.207723	0.194733	-0.435143	0.00840964
	AHCTF1	sp|Q8WYP5|ELYS_HUMAN	S1214	95.27	-0.0188577	0.930313	-0.207665	0.0618105	-0.105388	0.266633
	CEP135	sp|Q66GS9|CP135_HUMAN	S1125,S1126,T1127	74.54,74.54,74.54	-0.19999	0.234571	-0.207592	0.0852476	-0.233206	0.0349235
	ZC3HC1	sp|Q86WB0|NIPA_HUMAN	S24	100	-0.0558988	0.940811	-0.207571	0.597692	-0.297218	0.383758
	UTP14A	sp|Q9BVJ6|UT14A_HUMAN	S29,S31	99.97,94.11	-0.00591232	0.973926	-0.207488	0.022659	-0.485788	9.37005e-05
	MCRIP2	sp|Q9BUT9|MCRI2_HUMAN	T86	49.97	-0.151876	0.430723	-0.207433	0.124632	-0.296116	0.0222306
	TCOF1	sp|Q13428|TCOF_HUMAN	S233	95.69	-0.133721	0.279765	-0.207215	0.0297477	-0.32653	0.00137334
	NA	cu|SMTN_A559V|snp	S14	84.59	-0.0283553	0.91019	-0.207198	0.118093	-0.227163	0.0596593
	LIG1	sp|P18858|DNLI1_HUMAN	S141	99.99	-0.162524	0.427845	-0.206748	0.148629	-0.183881	0.148328
	CKAP4	tr|Q6NWZ1|Q6NWZ1_HUMAN	S76,S79,S80	59.21,59.21,59.21	0.102837	0.583357	-0.206702	0.109962	-0.178705	0.118438
	MARCKSL1	sp|P49006|MRP_HUMAN	S101	99.93	-0.368833	0.123042	-0.206602	0.186822	-0.40624	0.0105257
	EP400	sp|Q96L91|EP400_HUMAN	S736	100	-0.10858	0.490919	-0.206414	0.0682592	-0.327421	0.00493197
	HNRNPD	sp|Q14103|HNRPD_HUMAN	S82,S83	66.47,66.47	-0.179091	0.472894	-0.206408	0.233851	-0.146837	0.344779
	RB1CC1	sp|Q8TDY2|RBCC1_HUMAN	S647	97.43	-0.139741	0.214915	-0.206327	0.0187378	-0.115675	0.0975459
	NA	tr|B4DUT2|B4DUT2_HUMAN	S136	99.37	-0.0327496	0.881454	-0.206286	0.0961266	-0.306285	0.0118714
	RANBP2	sp|P49792|RBP2_HUMAN	T1992	99.03	-0.332463	0.0743459	-0.206197	0.0802587	-0.0800333	0.438964
	TWIST1	sp|Q15672|TWST1_HUMAN	S45,S68	100100	-0.279774	0.266299	-0.206184	0.240755	-0.0311699	0.857905
	SPAG9	sp|O60271|JIP4_HUMAN	S730,S732	50.72,50.72	-0.175422	0.421337	-0.20615	0.174234	-0.219702	0.107928
	PDS5B	sp|Q9NTI5|PDS5B_HUMAN	S1160,S1161,S1162	98.27,98.27,51.26	-0.140146	0.587402	-0.206025	0.23751	-0.146486	0.34906
	IL1RAP	sp|Q9NPH3|IL1AP_HUMAN	S557	33.33	-0.00208832	0.996348	-0.205899	0.282866	-0.159233	0.352928
	DDX51	sp|Q8N8A6|DDX51_HUMAN	S83	100	-0.0801948	0.475292	-0.205896	0.0200485	-0.401866	0.000222918
	MAF1	sp|Q9H063|MAF1_HUMAN	S75	100	-0.127893	0.435732	-0.205848	0.0798025	-0.275274	0.0147763
	SCRIB	sp|Q14160|SCRIB_HUMAN	S1486	100	-0.19547	0.215219	-0.205834	0.0675602	-0.0849821	0.382834
	DTX3L	sp|Q8TDB6|DTX3L_HUMAN	S532	96.22	-0.0303008	0.917609	-0.205822	0.168225	-0.105505	0.434143
	WDR7	sp|Q9Y4E6|WDR7_HUMAN	S935	99.97	-0.118613	0.340899	-0.205772	0.0324795	-0.266151	0.00474647
	FUBP1	sp|Q96AE4|FUBP1_HUMAN	S630	97.53	-0.0495137	0.823445	-0.205765	0.115684	-0.224338	0.0592237
	SLC20A2	sp|Q08357|S20A2_HUMAN	S256,S259	99.98,94.62	-0.129433	0.319713	-0.205734	0.0383218	-0.433908	0.000368525
	NCOR2	sp|Q9Y618|NCOR2_HUMAN	S2203	100	0.0912442	0.711637	-0.205724	0.186822	-0.116105	0.408714
	SPECC1	sp|Q5M775|CYTSB_HUMAN	S55	95.57	-0.122092	0.320607	-0.205674	0.0309947	-0.382213	0.00055741
	CDV3	sp|Q9UKY7|CDV3_HUMAN	S106	50	-0.0911825	0.460788	-0.205573	0.0294495	-0.334943	0.00109163
	NCKAP5L	sp|Q9HCH0|NCK5L_HUMAN	S489	33.33	0.121078	0.596315	-0.205402	0.182514	-0.193096	0.16091
	JMJD1C	sp|Q15652|JHD2C_HUMAN	T505	98.42	-0.0764726	0.735868	-0.205387	0.144097	-0.262262	0.0442859
	KIF2A	sp|O00139|KIF2A_HUMAN	S135	33.33	-0.177212	0.287993	-0.205311	0.0889636	-0.128561	0.219466
	ENAH	sp|Q8N8S7-2|ENAH_HUMAN	S506	89.36	-0.0161424	0.955741	-0.205236	0.158874	-0.25506	0.0569281
	EIF4EBP1	sp|Q13541|4EBP1_HUMAN	S65	94.64	-0.189881	0.209931	-0.204976	0.0591622	-0.530915	0.00022453
	RBL1	sp|P28749|RBL1_HUMAN	S640	100	-0.108433	0.67396	-0.204966	0.21564	-0.109342	0.470352
	RRP1B	sp|Q14684|RRP1B_HUMAN	S453	43.99	-0.118078	0.578633	-0.204961	0.158788	-0.210004	0.10789
	LBR	sp|Q14739|LBR_HUMAN	S84	99.89	-0.0670857	0.858953	-0.204921	0.338682	0.299438	0.118632
	RBBP6	sp|Q7Z6E9|RBBP6_HUMAN	T1222	97.14	-0.0299652	0.860841	-0.204891	0.046467	-0.120344	0.162976
	DNTTIP2	sp|Q5QJE6|TDIF2_HUMAN	S429	98.9	-0.280309	0.0581646	-0.204887	0.0337285	-0.183883	0.029101
	AAK1	sp|Q2M2I8|AAK1_HUMAN	T605	50	-0.170649	0.169776	-0.204845	0.0261561	-0.0633327	0.39601
	C9orf78	sp|Q9NZ63|TLS1_HUMAN	S261	91.64	-0.0187551	0.92668	-0.204728	0.0556695	-0.466649	0.000433611
	CCNL2	sp|Q96S94|CCNL2_HUMAN	S369	100	0.0522976	0.755226	-0.204688	0.0588612	-0.2803	0.00831107
	BCKDK	sp|O14874|BCKD_HUMAN	T32	97.5	-0.041382	0.877113	-0.204631	0.168773	-0.125801	0.344426
	CCDC168	sp|Q8NDH2|CC168_HUMAN	T816	100	-0.119923	0.637484	-0.204479	0.220303	-0.0456613	0.779495
	MIS18BP1	sp|Q6P0N0|M18BP_HUMAN	S362	94.32	-0.0580673	0.80429	-0.204461	0.14128	-0.249119	0.05211
	RPTOR	sp|Q8N122|RPTOR_HUMAN	S877	74.17	-0.0101585	0.964363	-0.204459	0.0748486	-0.272082	0.0139336
	NR3C1	sp|P04150|GCR_HUMAN	S134	50	-0.179537	0.368696	-0.204326	0.148125	-0.281049	0.0342508
	ATAD1	sp|Q8NBU5|ATAD1_HUMAN	S322	85.82	-0.0855654	0.569353	-0.204067	0.0572846	-0.262193	0.0110753
	IWS1	sp|Q96ST2|IWS1_HUMAN	S415,S420,S422	100.00,99.97,50.01	-0.00436346	0.986018	-0.204039	0.078013	-0.167763	0.097822
	RIF1	sp|Q5UIP0|RIF1_HUMAN	S782	100	-0.33591	0.241222	-0.203745	0.308087	-0.321798	0.0773453
	GTF2F1	sp|P35269|T2FA_HUMAN	S385,T389	99.58,100.00	-0.190297	0.225882	-0.203692	0.0702814	-0.310615	0.00635575
	RCSD1	sp|Q6JBY9|CPZIP_HUMAN	S116,S120	100.00,100.00	-0.0267635	0.88321	-0.203568	0.0540155	-0.210022	0.0281794
	MTA2	sp|O94776|MTA2_HUMAN	S433	99.74	-0.129556	0.545118	-0.203408	0.163081	0.00303022	0.983058
	RBBP6	sp|Q7Z6E9|RBBP6_HUMAN	S360	100	-0.00114711	0.996213	-0.20338	0.0600668	-0.138132	0.135622
	MATR3	sp|P43243|MATR3_HUMAN	S747	24.94	-0.0957245	0.738076	-0.203221	0.2538	-0.228734	0.149943
	APBA1	sp|Q02410|APBA1_HUMAN	S78	18.76	-0.0671629	0.827258	-0.203172	0.255409	-0.155963	0.328296
	NPM1	sp|P06748|NPM_HUMAN	Y67	99.99	0.0743206	0.674162	-0.203161	0.0836953	-0.268487	0.0166993
	POLA2	sp|Q14181|DPOA2_HUMAN	S126,T127	95.11,99.98	-0.302771	0.10822	-0.203159	0.104169	-0.0194955	0.872169
	EED	sp|O75530|EED_HUMAN	S34	100	-0.0656818	0.709622	-0.203128	0.0785554	-0.129467	0.194023
	NCOA7	sp|Q8NI08|NCOA7_HUMAN	S179,S183	49.41,49.41	-0.224492	0.261331	-0.203097	0.147809	-0.089814	0.480317
	BPTF	sp|Q12830|BPTF_HUMAN	S1300	99.48	-0.100957	0.417998	-0.203033	0.032195	-0.185256	0.0257986
	PKN2	sp|Q16513|PKN2_HUMAN	S583	99.02	-0.0369587	0.830616	-0.202733	0.0546051	-0.191334	0.0412099
	RB1	sp|P06400|RB_HUMAN	T823,T826	95.14,52.43	-0.0783145	0.807126	-0.202605	0.282866	-0.269776	0.111456
	SCRIB	sp|Q14160|SCRIB_HUMAN	S1508	100	0.0759697	0.63913	-0.202594	0.0678876	-0.438952	0.000808653
	NOP58	sp|Q9Y2X3|NOP58_HUMAN	T34	100	-0.0624056	0.717148	-0.202575	0.0713226	-0.17459	0.0771419
	AEBP2	sp|Q6ZN18|AEBP2_HUMAN	S206	100	-0.146745	0.209093	-0.202567	0.0234921	-0.225454	0.00681556
	CEP170	sp|Q5SW79|CE170_HUMAN	S1059	50	-0.166093	0.359992	-0.202503	0.11789	-0.28319	0.0222306
	PBRM1	sp|Q86U86|PB1_HUMAN	T504	97.85	-0.0110657	0.978041	-0.202392	0.273482	-0.0993277	0.559661
	BOD1L1	sp|Q8NFC6|BD1L1_HUMAN	S2986	100	0.0168974	0.949687	-0.202072	0.137227	-0.311802	0.0182316
	CLASP2	sp|O75122|CLAP2_HUMAN	S326	92.84	-0.112461	0.431058	-0.201975	0.0533457	-0.212787	0.0253014
	CPSF4	sp|O95639|CPSF4_HUMAN	S200,S201	66.66,66.66	-0.254961	0.267826	-0.201975	0.207647	-0.385418	0.0155225
	PPP2R5C	sp|Q13362|2A5G_HUMAN	S497	100	0.0503113	0.933754	-0.20182	0.507936	-0.99777	0.00263557
	EIF4B	sp|P23588|IF4B_HUMAN	T420	99.95	0.173388	0.432745	-0.201802	0.187613	-0.391855	0.0113641
	EEF2K	sp|O00418|EF2K_HUMAN	Y468	95.63	0.145266	0.535685	-0.201795	0.205167	-0.0424711	0.78548
	NUP214	sp|P35658|NU214_HUMAN	S666,T670	100.00,100.00	-0.0664377	0.843724	-0.201696	0.294704	-0.0820865	0.648687
	LARP1	sp|Q6PKG0|LARP1_HUMAN	S90	100	-0.0954756	0.412098	-0.201667	0.0257403	-0.35439	0.000588212
	SOX11	sp|P35716|SOX11_HUMAN	S133	50	0.107244	0.547144	-0.201594	0.102374	-0.391512	0.00327481
	ZNF423	sp|Q2M1K9|ZN423_HUMAN	S613	99.99	-0.0595621	0.80133	-0.201559	0.152977	-0.176745	0.158293
	YTHDC2	sp|Q9H6S0|YTDC2_HUMAN	S1089	98.98	-0.190538	0.508503	-0.201419	0.308664	-0.218426	0.2159
	DOT1L	sp|Q8TEK3|DOT1L_HUMAN	S1104	99.99	-0.138112	0.432177	-0.201371	0.105258	-0.156461	0.151064
	ZC3H18	sp|Q86VM9|ZCH18_HUMAN	S67,S74	99.95,99.99	0.253544	0.615862	-0.201268	0.562421	-0.0508396	0.879303
	SLK	sp|Q9H2G2|SLK_HUMAN	S341,S344	65.78,34.22	-0.229577	0.255108	-0.201139	0.154502	-0.288369	0.0307436
	KMT2A	sp|Q03164|KMT2A_HUMAN	S2098	99.93	0.0232092	0.952493	-0.201096	0.30978	-0.217968	0.217588
	CCDC86	sp|Q9H6F5|CCD86_HUMAN	S102	99.32	0.0179597	0.942451	-0.201021	0.111919	-0.341964	0.00787058
	PRPF40A	sp|O75400|PR40A_HUMAN	S883,S885,S888	100100100	0.165807	0.487404	-0.200983	0.222417	-0.25178	0.0926994
	CCDC86	sp|Q9H6F5|CCD86_HUMAN	S18	93.39	0.0644416	0.826808	-0.200955	0.238956	-0.331073	0.0387836
	RAF1	sp|P04049|RAF1_HUMAN	T260	45.36	-0.14737	0.253441	-0.200841	0.0379941	-0.191529	0.0258388
	USP36	sp|Q9P275|UBP36_HUMAN	S871	99.99	-0.179888	0.44436	-0.200835	0.215829	-0.394196	0.0147441
	AGFG1	sp|P52594|AGFG1_HUMAN	T177	33.33	-0.140975	0.32582	-0.200751	0.058844	-0.168726	0.0688374
	MATR3	sp|P43243|MATR3_HUMAN	S596	98	-0.19362	0.0960538	-0.200705	0.0178579	-0.227221	0.00447293
	CEP170	sp|Q5SW79|CE170_HUMAN	T628	99.95	-0.129553	0.444836	-0.200703	0.0956179	-0.169176	0.110058
	MTDH	sp|Q86UE4|LYRIC_HUMAN	S568	97.46	-0.25387	0.495756	-0.200681	0.444132	0.0950429	0.698197
	CLTC	sp|Q00610|CLH1_HUMAN	T394	100	-0.161388	0.304165	-0.200514	0.0789403	-0.121779	0.217054
	ATN1	sp|P54259|ATN1_HUMAN	S632	99.82	0.00513426	0.98804	-0.200347	0.169029	-0.157534	0.225688
	HSP90AB1	sp|P08238|HS90B_HUMAN	S226	100	-0.0397856	0.801065	-0.200302	0.044835	-0.316426	0.00256932
	LRMP	sp|Q12912|LRMP_HUMAN	S378	50	0.00171876	0.997696	-0.200242	0.446715	-1.05263	0.000834265
	CENPU	sp|Q71F23|CENPU_HUMAN	S136,S139,S141	100.00,100.00,100.00	-0.145669	0.479199	-0.200189	0.163292	-0.0835311	0.526653
	CHAF1B	sp|Q13112|CAF1B_HUMAN	T394	99.94	-0.258109	0.147668	-0.20015	0.0966799	-0.212006	0.0521353
	ASXL2	sp|Q76L83|ASXL2_HUMAN	T523	33.33	0.0405861	0.868178	-0.200142	0.147809	-0.342703	0.0127082
	HSF1	sp|Q00613|HSF1_HUMAN	S363,S368	93.04,92.59	-0.0967037	0.412774	-0.20012	0.0280571	-0.244691	0.00526195
	SPTBN1	sp|Q01082|SPTB2_HUMAN	T2147,S2148	48.64,48.64	-0.113761	0.778598	-0.199794	0.423306	-0.0113432	0.964921
	INF2	sp|Q27J81|INF2_HUMAN	T1179,S1183	100.00,100.00	-0.131821	0.609221	-0.199723	0.249496	-0.15713	0.30958
	TRA2B	sp|P62995|TRA2B_HUMAN	S95,S97,S99	99.24,99.99,99.98	-0.0432014	0.886224	-0.199594	0.226891	-0.249621	0.0956905
	MDC1	sp|Q14676|MDC1_HUMAN	S299	88.13	0.0623985	0.676826	-0.199557	0.0509237	-0.0806344	0.350576
	SRRM2	sp|Q9UQ35|SRRM2_HUMAN	T1453,S1455,S1458	53.60,92.65,99.60	-0.127746	0.475292	-0.199543	0.114387	-0.275548	0.022486
	PRRC2A	sp|P48634|PRC2A_HUMAN	S1306	99.24	0.164661	0.479199	-0.199511	0.216012	-0.034334	0.829886
	KIF21A	sp|Q7Z4S6|KI21A_HUMAN	S855	33.33	-0.0636178	0.833985	-0.199495	0.257108	-0.342675	0.0379832
	NA	cu|PHF1_33378816_41aa|ribo	S10	99.82	0.0574379	0.877927	-0.199468	0.34004	-0.1206	0.530201
	IRF2BP2	sp|Q7Z5L9|I2BP2_HUMAN	S360	100	-0.102173	0.331364	-0.19931	0.0184958	-0.37128	0.000265162
	NOP2	sp|P46087|NOP2_HUMAN	T784	98.47	-0.0887409	0.64085	-0.199145	0.117185	-0.380106	0.00471549
	ZFP91	sp|Q96JP5|ZFP91_HUMAN	S83,S101,S103	45.61,100.00,100.00	-0.184551	0.177914	-0.199132	0.0429224	-0.239944	0.0101025
	CEP170	sp|Q5SW79|CE170_HUMAN	S1239,T1240	95.42,95.42	0.211075	0.476812	-0.199131	0.336978	-0.20506	0.265392
	STX7	sp|O15400|STX7_HUMAN	S125,S126	95.23,95.23	0.0318687	0.967761	-0.199091	0.610168	-0.20174	0.560548
	PLA2G4A	sp|P47712|PA24A_HUMAN	S434,S435,S437	100.00,100.00,100.00	0.0534161	0.792834	-0.198971	0.107906	-0.370395	0.00457157
	H1-10	sp|Q92522|H1X_HUMAN	S31	49.95	0.240863	0.230252	-0.198957	0.156495	-0.386764	0.0074735
	UBAP2L	sp|Q14157|UBP2L_HUMAN	S475,S477	47.45,47.45	-0.167474	0.195127	-0.1989	0.0374005	-0.188633	0.0259984
	PWP1	sp|Q13610|PWP1_HUMAN	S50	99.26	-0.0876349	0.577016	-0.198879	0.0732721	-0.254014	0.0161957
	PSIP1	sp|O75475|PSIP1_HUMAN	S347	91.7	-0.0212094	0.904031	-0.198766	0.0453426	-0.0992849	0.23189
	SCAF8	sp|Q9UPN6|SCAF8_HUMAN	T611	99.91	-0.189875	0.3155	-0.198674	0.139697	-0.37208	0.00725239
	ERICH1	sp|Q86X53|ERIC1_HUMAN	T259	94.73	-0.068323	0.689196	-0.198623	0.0775711	-0.19333	0.0551906
	ATF7	sp|P17544|ATF7_HUMAN	S424	99.95	-0.109566	0.766129	-0.198558	0.38326	-0.362219	0.0779306
	NSD3	sp|Q9BZ95|NSD3_HUMAN	T148	97.72	-0.0484343	0.847855	-0.19846	0.167142	-0.230692	0.0776883
	CD44	sp|P16070|CD44_HUMAN	S706	100	-0.229598	0.548454	-0.198417	0.453305	-0.169258	0.473405
	BARD1	sp|Q99728|BARD1_HUMAN	T299	100	-0.164339	0.200491	-0.198391	0.0370171	-0.0804457	0.305145
	MAP3K20	sp|Q9NYL2|M3K20_HUMAN	S690	98.43	0.118428	0.599528	-0.198353	0.191785	-0.0454259	0.758016
	HDGF	sp|P51858|HDGF_HUMAN	S165	100	0.079449	0.669088	-0.198321	0.106304	-0.357007	0.00529756
	N4BP2	sp|Q86UW6|N4BP2_HUMAN	S751	100	-0.140706	0.472426	-0.198312	0.147287	-0.410891	0.00478655
	TCF3	sp|P15923|TFE2_HUMAN	S514	99.57	0.0198455	0.937167	-0.198128	0.121328	-0.539427	0.000671936
	PHIP	sp|Q8WWQ0|PHIP_HUMAN	S1281,S1283	100100	0.0362951	0.794196	-0.198037	0.0300475	-0.207566	0.0126412
	CENPC	sp|Q03188|CENPC_HUMAN	S126	90.05	0.00767241	0.973163	-0.198034	0.0613547	-0.129255	0.153294
	PRCC	sp|Q92733|PRCC_HUMAN	S157,S159	100.00,100.00	-0.000461849	0.998351	-0.198025	0.0529208	-0.339996	0.00209626
	FXR1	sp|P51114|FXR1_HUMAN	S406,S409	99.99,50.00	-0.34682	0.143312	-0.197991	0.203879	-0.437503	0.00712144
	BRCA1	sp|P38398|BRCA1_HUMAN	Y1202	95.83	-0.192851	0.310193	-0.197777	0.140638	-0.0412933	0.749277
	XRCC1	sp|P18887|XRCC1_HUMAN	S266	96.95	-0.137978	0.364902	-0.197768	0.0745797	-0.250595	0.0173387
	SKA3	sp|Q8IX90|SKA3_HUMAN	S248	100	-0.0964087	0.504525	-0.19765	0.0572773	-0.154824	0.0853263
	EIF3A	sp|Q14152|EIF3A_HUMAN	S882	98.03	-0.386116	0.14222	-0.197583	0.25233	-0.155131	0.313186
	SNX17	sp|Q15036|SNX17_HUMAN	S331	93.93	-0.176741	0.403186	-0.197398	0.181692	0.193415	0.143525
	CCDC25	sp|Q86WR0|CCD25_HUMAN	S204	84.18	-0.158803	0.435732	-0.197312	0.164157	-0.220754	0.0858997
	HUWE1	sp|Q7Z6Z7|HUWE1_HUMAN	S1084	77.63	-0.0393419	0.833072	-0.197291	0.0757247	-0.143722	0.135811
	PKMYT1	sp|Q99640|PMYT1_HUMAN	S143	99.27	-0.0617045	0.882733	-0.19728	0.396909	-0.274171	0.181684
	UBR4	sp|Q5T4S7|UBR4_HUMAN	S2718,S2722,T2724	54.36,95.64,95.64	-0.165211	0.373217	-0.197093	0.134361	-0.368784	0.0067391
	PDS5B	sp|Q9NTI5|PDS5B_HUMAN	S1257	93.92	-0.00518143	0.989377	-0.196742	0.237559	-0.122882	0.413303
	BAZ1B	sp|Q9UIG0|BAZ1B_HUMAN	S312	98.53	0.231113	0.35669	-0.196702	0.266902	-0.306312	0.0597943
	HNRNPUL2	sp|Q1KMD3|HNRL2_HUMAN	T165,S168	98.37,98.37	-0.206175	0.317077	-0.196701	0.178096	-0.28147	0.0396402
	BCLAF1	sp|Q9NYF8|BCLF1_HUMAN	S760	24.43	0.300666	0.21304	-0.196688	0.233473	-0.105796	0.482819
	IWS1	sp|Q96ST2|IWS1_HUMAN	S287,S289	100100	-0.304239	0.223094	-0.196577	0.253782	-0.287664	0.0677719
	RB1CC1	sp|Q8TDY2|RBCC1_HUMAN	S222	100	-0.210363	0.256795	-0.196565	0.131393	-0.185883	0.110314
	ARL6IP4	sp|Q66PJ3|AR6P4_HUMAN	T343	100	-0.182881	0.162288	-0.19645	0.0365573	-0.3953	0.000439751
	NSUN2	sp|Q08J23|NSUN2_HUMAN	S456	50	-0.230815	0.0802741	-0.19628	0.0309947	-0.214743	0.0105949
	CCDC86	sp|Q9H6F5|CCD86_HUMAN	S58,T65	98.87,90.30	0.0131733	0.973258	-0.196239	0.269178	-0.505765	0.00645687
	ABCC4	sp|O15439|MRP4_HUMAN	T646	98.69	-0.0775028	0.859036	-0.196234	0.435104	-0.297715	0.176045
	MTA2	sp|O94776|MTA2_HUMAN	S435	99.6	-0.113618	0.557832	-0.196207	0.139223	-0.0730258	0.548637
	ORC2	sp|Q13416|ORC2_HUMAN	T226	99.99	-0.106654	0.556251	-0.196138	0.11482	-0.160284	0.144269
	ATRX	sp|P46100|ATRX_HUMAN	T1346,S1348	100.00,100.00	-0.0275229	0.932257	-0.196074	0.214762	-0.0777599	0.59711
	ZC3H18	sp|Q86VM9|ZCH18_HUMAN	S34,S46	99.24,99.24	-0.184936	0.32582	-0.195855	0.142731	-0.29928	0.0205822
	SRRM2	sp|Q9UQ35|SRRM2_HUMAN	S1403,S1404	56.85,56.85	-0.0359361	0.852745	-0.195778	0.0832495	-0.276983	0.0119279
	ZNF609	sp|O15014|ZN609_HUMAN	S743,T746	100100	-0.231105	0.14222	-0.195641	0.0674906	-0.133081	0.148258
	TOR1AIP1	sp|Q5JTV8|TOIP1_HUMAN	S215,T220	99.82,99.99	0.125269	0.596327	-0.195601	0.218846	-0.190685	0.180662
	LARP1	sp|Q6PKG0|LARP1_HUMAN	S521,T526	100.00,99.98	0.467102	0.389177	-0.195586	0.621842	0.0613049	0.871029
	NTHL1	sp|P78549|NTH_HUMAN	S71	99.97	-0.113427	0.599528	-0.195559	0.179903	-0.173594	0.182247
	ABCF1	sp|Q8NE71|ABCF1_HUMAN	S109	49.91	0.109353	0.620402	-0.195527	0.183307	-0.364101	0.0132309
	MTA1	sp|Q13330|MTA1_HUMAN	T380	50	-0.209061	0.253142	-0.195514	0.127267	-0.0634253	0.590331
	SCAF11	sp|Q99590|SCAFB_HUMAN	S798,T799	66.52,66.52	0.064009	0.82498	-0.195492	0.244847	-0.302086	0.0525306
	RRP8	sp|O43159|RRP8_HUMAN	T175	85.79	-0.0845066	0.73933	-0.195464	0.213277	-0.501222	0.00364118
	TMPO	sp|P42166|LAP2A_HUMAN	S351	100	-0.251098	0.292763	-0.195413	0.244488	-0.0442177	0.786994
	TMEM94	sp|Q12767|TMM94_HUMAN	S445	97.47	-0.125425	0.599427	-0.19538	0.224143	-0.0876579	0.556232
	TICRR	sp|Q7Z2Z1|TICRR_HUMAN	S1302,S1303	99.11,99.11	-0.151653	0.523161	-0.19537	0.227182	-0.409028	0.0120525
	PDS5B	sp|Q9NTI5|PDS5B_HUMAN	S1190	90.98	-0.0540859	0.77313	-0.195325	0.0947253	-0.267952	0.0168168
	DOT1L	sp|Q8TEK3|DOT1L_HUMAN	S899,T900	97.16,99.91	-0.112736	0.447891	-0.195318	0.0686387	-0.112516	0.222348
	ZC3H15	sp|Q8WU90|ZC3HF_HUMAN	S360	48.4	-0.104962	0.589716	-0.19527	0.139697	-0.420443	0.00348374
	HIRIP3	sp|Q9BW71|HIRP3_HUMAN	S332,S333	94.33,94.33	0.105997	0.753948	-0.195197	0.349422	-0.201431	0.275781
	DDX3X	sp|O00571|DDX3X_HUMAN	S86	100	-0.189908	0.705901	-0.194968	0.555403	-0.547888	0.0623142
	SRRM2	sp|Q9UQ35|SRRM2_HUMAN	S992,S994	49.98,49.98	0.0375307	0.933754	-0.194937	0.389241	-0.216034	0.278072
	ZNF638	sp|Q14966|ZN638_HUMAN	S1401	99.22	-0.129427	0.391863	-0.19487	0.0750622	-0.116375	0.218626
	DDX10	sp|Q13206|DDX10_HUMAN	S831	100	-0.153318	0.264548	-0.194803	0.0540155	-0.381314	0.000967562
	KAT7	sp|O95251|KAT7_HUMAN	S111	100	-0.0633306	0.70538	-0.194794	0.0764542	-0.304168	0.00644221
	RPL31	sp|P62899|RL31_HUMAN	S98	100	-0.239701	0.597341	-0.194647	0.537731	-0.473152	0.0887866
	SCAF8	sp|Q9UPN6|SCAF8_HUMAN	S617	98.81	-0.0717735	0.590304	-0.194434	0.0434083	-0.296329	0.0029882
	TOMM70	sp|O94826|TOM70_HUMAN	T85,S91	99.98,99.86	0.0209351	0.946141	-0.19442	0.2075	-0.0330194	0.829286
	UBN2	sp|Q6ZU65|UBN2_HUMAN	S250,T252	100.00,100.00	-0.0709259	0.733407	-0.194418	0.135117	-0.294943	0.0192668
	HNRNPA2B1	sp|P22626|ROA2_HUMAN	S341	51.33	-0.20226	0.334409	-0.194367	0.18818	-0.0191991	0.896417
	IWS1	sp|Q96ST2|IWS1_HUMAN	S235,S237	100100	-0.37409	0.129693	-0.194339	0.226884	-0.30326	0.0438598
	MICAL3	sp|Q7RTP6|MICA3_HUMAN	S1649	99.5	-0.0911301	0.518672	-0.194223	0.0556695	-0.0328899	0.723498
	IWS1	sp|Q96ST2|IWS1_HUMAN	S438,S440	99.98,98.64	-0.225488	0.391548	-0.194057	0.294266	-0.272122	0.102448
	POLR3E	sp|Q9NVU0|RPC5_HUMAN	T521	92.48	-0.0391507	0.79491	-0.193988	0.0435196	-0.19642	0.0234422
	ZHX1	sp|Q9UKY1|ZHX1_HUMAN	T647,S648	48.63,48.63	-0.311636	0.0760852	-0.193939	0.0836932	-0.330766	0.0046066
	NA	tr|Q0ZHH2|Q0ZHH2_HUMAN	T73	99.86	-0.104004	0.339893	-0.193669	0.024373	-0.194502	0.0119726
	MAP4K4	sp|O95819|M4K4_HUMAN	S629,S631	99.60,99.60	0.0590912	0.76819	-0.19364	0.118873	0.100752	0.359215
	EEF2	sp|P13639|EF2_HUMAN	T57	99.99	-0.259494	0.279678	-0.193571	0.250538	-0.500355	0.00521071
	CEP170	sp|Q5SW79|CE170_HUMAN	S1521,S1529	93.89,100.00	-0.103328	0.395583	-0.193505	0.0365136	-0.114353	0.134677
	RECQL4	sp|O94761|RECQ4_HUMAN	S251	100	-0.0992313	0.528107	-0.193444	0.0804323	-0.333665	0.00409439
	JARID2	sp|Q92833|JARD2_HUMAN	S331	99.92	0.0267288	0.923002	-0.193421	0.160975	-0.125014	0.308349
	NA	cu|SMTN_A559V|snp	S8,S11	100.00,100.00	-0.00555243	0.979491	-0.193394	0.0649902	-0.255309	0.0117608
	UBE2O	sp|Q9C0C9|UBE2O_HUMAN	S496	14.26	-0.131041	0.428553	-0.193254	0.10038	-0.00339046	0.976545
	NEDD1	sp|Q8NHV4|NEDD1_HUMAN	T505	97.73	-0.161444	0.231735	-0.193101	0.052238	-0.0116232	0.90205
	PBRM1	sp|Q86U86|PB1_HUMAN	T172	47.49	-0.00813689	0.97933	-0.192987	0.172168	-0.143692	0.253225
	USP36	sp|Q9P275|UBP36_HUMAN	S513	99.99	-0.166174	0.401895	-0.19293	0.165031	-0.400733	0.00604584
	GTF3C2	sp|Q8WUA4|TF3C2_HUMAN	S892,S893	66.47,66.47	0.0420405	0.90157	-0.192914	0.288902	-0.243798	0.133685
	TASOR	sp|Q9UK61|TASOR_HUMAN	S1103	100	-0.127178	0.335409	-0.192883	0.0511925	-0.144198	0.0888628
	VPS4A	sp|Q9UN37|VPS4A_HUMAN	S95,S97	99.99,95.42	0.0227208	0.937167	-0.192837	0.182959	-0.391674	0.0084665
	IRF2BP2	sp|Q7Z5L9|I2BP2_HUMAN	S460	32.41	-0.109308	0.572235	-0.192721	0.146282	-0.303517	0.0186258
	MDC1	sp|Q14676|MDC1_HUMAN	S1820	100	-0.0626267	0.751557	-0.192688	0.11789	-0.00275553	0.982083
	EIF2A	sp|Q9BY44|EIF2A_HUMAN	S506	99.99	-0.0614119	0.552707	-0.19268	0.0165028	-0.321627	0.000427269
	ZNF609	sp|O15014|ZN609_HUMAN	S1313	100	-0.101448	0.447891	-0.192498	0.0507496	-0.143438	0.0887733
	SRRM2	sp|Q9UQ35|SRRM2_HUMAN	S1398,S1404	36.11,84.56	-0.0163216	0.946321	-0.192344	0.119599	-0.322022	0.00963866
	CCDC88A	sp|Q3V6T2|GRDN_HUMAN	T1819	50	-0.170716	0.360766	-0.192306	0.147379	-0.261419	0.0357094
	LIN9	sp|Q5TKA1|LIN9_HUMAN	S95	48.89	-0.170958	0.293473	-0.19228	0.10039	-0.0740413	0.477803
	DOCK8	sp|Q8NF50|DOCK8_HUMAN	S904	33.33	0.00870248	0.976097	-0.192202	0.14128	-0.0395527	0.753126
	LARP4	sp|Q71RC2|LARP4_HUMAN	S722	98.55	-0.0874368	0.647506	-0.19219	0.132161	-0.183342	0.108169
	RRP8	sp|O43159|RRP8_HUMAN	S171,S176	49.98,49.98	-0.0892321	0.692409	-0.192066	0.182779	-0.192286	0.136604
	ARHGEF2	sp|Q92974|ARHG2_HUMAN	S947,S956	96.84,81.85	0.0167754	0.972476	-0.192028	0.387232	0.0723142	0.733045
	HCFC1	sp|P51610|HCFC1_HUMAN	T844,T848	100100	-0.102202	0.588342	-0.192022	0.135456	-0.0461718	0.705624
	RCSD1	sp|Q6JBY9|CPZIP_HUMAN	S216	100	0.132238	0.673525	-0.192002	0.344541	-0.185049	0.305615
	RECQL5	sp|O94762|RECQ5_HUMAN	Y723	94.96	-0.101569	0.643101	-0.191986	0.182959	-0.181378	0.15949
	REPS1	sp|Q96D71|REPS1_HUMAN	S162,S170,T173	92.70,92.70,49.84	-0.127953	0.518527	-0.191934	0.157697	-0.231097	0.0629251
	WASHC2A	sp|Q641Q2|WAC2A_HUMAN	S284,T287	94.42,94.42	-0.15563	0.684833	-0.191843	0.444611	-0.191657	0.386342
	RAVER1	sp|Q8IY67-2|RAVR1_HUMAN	S567	100	0.0429951	0.910056	-0.191771	0.332807	0.0183306	0.92732
	CLASP1	sp|Q7Z460-4|CLAP1_HUMAN	S685,S687,S691	96.27,99.99,96.27	-0.0611211	0.782091	-0.191728	0.153769	-0.0825948	0.499974
	PRRC2C	sp|Q9Y520|PRC2C_HUMAN	T1498,S1500,S1502	92.94,99.39,92.94	-0.242855	0.0831836	-0.191668	0.0432222	-0.229986	0.0103839
	SRRM2	sp|Q9UQ35|SRRM2_HUMAN	S311,S323	94.46,47.67	-0.170451	0.259581	-0.191579	0.0783965	-0.364286	0.00227979
	WDR43	sp|Q15061|WDR43_HUMAN	S77	100	-0.095917	0.563089	-0.191568	0.0988954	-0.391917	0.0022773
	GLCCI1	sp|Q86VQ1|GLCI1_HUMAN	S105,S108	50.00,74.27	-0.150479	0.384321	-0.191491	0.119808	-0.425607	0.00213313
	SRRM1	sp|Q8IYB3|SRRM1_HUMAN	S738,S740	100.00,100.00	0.0555452	0.802031	-0.191372	0.1462	-0.255606	0.0378136
	PDS5B	sp|Q9NTI5|PDS5B_HUMAN	S1257,S1259	100.00,100.00	-0.0894427	0.551291	-0.191357	0.0691627	-0.238875	0.0167169
	SNW1	sp|Q13573|SNW1_HUMAN	S224,S232	100.00,90.52	0.0583241	0.709662	-0.191345	0.0643055	-0.233555	0.0168308
	FAM193A	sp|P78312|F193A_HUMAN	S965	98.85	-0.094755	0.650996	-0.191319	0.167142	-0.103033	0.408202
	PKMYT1	sp|Q99640|PMYT1_HUMAN	S143	92.41	-0.0524739	0.765397	-0.191123	0.0847108	-0.139908	0.145849
	ACLY	sp|P53396|ACLY_HUMAN	S481	99.84	-0.102753	0.446554	-0.191096	0.0529275	-0.275926	0.00540198
	FNBP1L	sp|Q5T0N5|FBP1L_HUMAN	S501	93.7	0.0283047	0.946223	-0.191034	0.367966	0.093169	0.635959
	KIF21A	sp|Q7Z4S6|KI21A_HUMAN	S853	44.44	-0.134891	0.786083	-0.190968	0.534254	-0.544874	0.049382
	IKZF1	sp|Q13422|IKZF1_HUMAN	S289	99.17	-0.221042	0.178341	-0.190871	0.0941135	-0.101331	0.30722
	CIC	sp|Q96RK0|CIC_HUMAN	S1378,S1382	49.72,49.72	-0.0945524	0.555069	-0.190845	0.0872787	-0.0788379	0.420303
	TRA2B	sp|P62995|TRA2B_HUMAN	T201	99.19	0.00436374	0.981293	-0.190793	0.0434083	-0.23907	0.00837147
	WIZ	sp|O95785|WIZ_HUMAN	S1006,S1012	66.16,66.89	-0.161366	0.374185	-0.19072	0.13895	-0.0834034	0.474488
	UNG	sp|P13051|UNG_HUMAN	T60,S63	100.00,99.98	-0.140069	0.300256	-0.190605	0.0557647	-0.248077	0.0100835
	SRSF10	sp|O75494|SRS10_HUMAN	S106	99.99	-0.275061	0.272005	-0.190553	0.27741	-0.662962	0.00132446
	LDB1	sp|Q86U70|LDB1_HUMAN	S309	47.62	0.0986631	0.560805	-0.190493	0.105525	-0.300502	0.0103179
	HDAC5	sp|Q9UQL6|HDAC5_HUMAN	S662	50	-0.13335	0.436817	-0.190492	0.114452	-0.320981	0.00861387
	SRRM2	sp|Q9UQ35|SRRM2_HUMAN	S1401,T1413	65.03,48.80	-0.194322	0.441939	-0.190452	0.278337	-0.280074	0.0793069
	USP39	sp|Q53GS9|SNUT2_HUMAN	S46	93.88	0.0761696	0.806663	-0.190406	0.297556	-0.524541	0.00623822
	BAZ1A	sp|Q9NRL2|BAZ1A_HUMAN	T731	100	-0.0483186	0.705214	-0.190369	0.0320642	-0.211657	0.0102227
	FNBP4	sp|Q8N3X1|FNBP4_HUMAN	S429	98.79	-0.178365	0.177914	-0.190269	0.0454232	-0.234196	0.00985623
	MIA2	sp|Q96PC5|MIA2_HUMAN	T1200,S1202,S1204	90.96,98.95,90.96	-0.166813	0.230114	-0.189948	0.0594963	-0.234726	0.0141857
	AEBP2	sp|Q6ZN18|AEBP2_HUMAN	S206	99.82	-0.132582	0.361931	-0.189936	0.0739677	-0.270024	0.00984597
	WAS	sp|P42768|WASP_HUMAN	T282,T286,S287	96.70,96.70,96.70	-0.0413418	0.818538	-0.189889	0.0804323	-0.400624	0.00129087
	RBM34	sp|P42696|RBM34_HUMAN	S28	100	0.058077	0.849385	-0.189722	0.274461	-0.177833	0.249417
	JMJD1C	sp|Q15652|JHD2C_HUMAN	T2052	89.46	0.0480246	0.858247	-0.189706	0.209385	-0.08109	0.563299
	NAT10	sp|Q9H0A0|NAT10_HUMAN	S24	100	-0.0280989	0.877596	-0.189671	0.0717682	-0.284031	0.00713109
	PAK1	sp|Q13153|PAK1_HUMAN	S220	93.89	-0.0189082	0.937167	-0.18967	0.11797	-0.229814	0.0404158
	NEB	sp|P20929|NEBU_HUMAN	Y2198,S2200,Y2204	99.37,99.37,99.87	-0.115352	0.687988	-0.189626	0.30208	-0.240395	0.143124
	ZNF609	sp|O15014|ZN609_HUMAN	S758	100	-0.165187	0.542579	-0.189423	0.304268	-0.0914817	0.593085
	KIF15	sp|Q9NS87|KIF15_HUMAN	S568	100	-0.0151202	0.934628	-0.189419	0.0498971	0.0534697	0.523173
	CWC22	sp|Q9HCG8|CWC22_HUMAN	S786	95.89	0.00656889	0.980601	-0.189402	0.135221	-0.27797	0.0224381
	HIRIP3	sp|Q9BW71|HIRP3_HUMAN	S330,S332,S333	100.00,100.00,100.00	0.135104	0.583161	-0.189149	0.258184	-0.315426	0.0432146
	WNK1	sp|Q9H4A3|WNK1_HUMAN	S2027,S2029	99.77,100.00	0.0927195	0.8012	-0.189064	0.392214	-0.067919	0.747643
	OGA	sp|O60502|OGA_HUMAN	S796	100	0.00876003	0.973936	-0.188972	0.120753	-0.209065	0.0595232
	RBMX	sp|P38159|RBMX_HUMAN	S352	100	-0.0998357	0.374185	-0.188932	0.0297676	-0.164235	0.0291773
	IFI16	sp|Q16666|IF16_HUMAN	S95	100	0.0284767	0.981449	-0.188924	0.776005	-0.460371	0.392329
	SRRM2	sp|Q9UQ35|SRRM2_HUMAN	T983,S988	89.56,88.47	0.0850076	0.698491	-0.188826	0.178648	-0.213516	0.0932541
	SFSWAP	sp|Q12872|SFSWA_HUMAN	S832,S834	92.96,92.96	-0.146659	0.571446	-0.188804	0.28651	0.0213137	0.904631
	PUM2	sp|Q8TB72|PUM2_HUMAN	S75	99.94	-0.0366917	0.788459	-0.188737	0.0346638	-0.187388	0.0193118
	SMARCC1	sp|Q92922|SMRC1_HUMAN	S310	100	-0.165322	0.282287	-0.188608	0.0889636	-0.174588	0.0758243
	LIG3	sp|P49916|DNLI3_HUMAN	T203	97.21	-0.107312	0.572235	-0.188542	0.147809	-0.32303	0.0126785
	ATRX	sp|P46100|ATRX_HUMAN	S849,S850	100100	-0.11133	0.417277	-0.188428	0.0594963	-0.211105	0.0223238
	SNRNP70	sp|P08621|RU17_HUMAN	S410	100	-0.393801	0.147918	-0.188324	0.296381	-0.0802059	0.634103
	PNN	sp|Q9H307|PININ_HUMAN	S66	97.41	-0.0952878	0.756541	-0.188245	0.320857	-0.157813	0.352928
	GPATCH1	sp|Q9BRR8|GPTC1_HUMAN	S561,S563	39.69,39.69	-0.175859	0.359976	-0.188126	0.165543	-0.376575	0.00728841
	FNBP4	sp|Q8N3X1|FNBP4_HUMAN	S499	94.33	-0.100518	0.549668	-0.188097	0.104718	-0.0883327	0.386908
	ZEB2	sp|O60315|ZEB2_HUMAN	S359	48.61	-0.11237	0.559787	-0.187963	0.154046	0.0799821	0.506121
	SPEN	sp|Q96T58|MINT_HUMAN	T1910	33.33	-0.179853	0.335409	-0.187922	0.156562	-0.0446953	0.725334
[truncated: 9,927 more rows]
