# Supplementary material for: Acute depletion of CTCF rewires genome-wide chromatin accessibility
Source: Genome Biol. 2021 Aug 24;22:244. doi: 10.1186/s13059-021-02466-0 (PMC8386078; doi:10.1186/s13059-021-02466-0)
Supplement: Supplementary file 8 — Additional file 8: Supplementary Tables -Tables S7. Summary of RNA-seq data. [file 13059_2021_2466_MOESM8_ESM.xlsx]

## Sheet: Sum
RNA-seq data from ucleic Acids Res . 2019 Jul 26;47(13):6699-6713.
Compare	Regulation	Threshold	#Genes
RNA.CTCFAID.KOvsWT	Down	>1.5fold,p<0.05	709
RNA.CTCFAID.KOvsWT	Down	>2fold,p<0.05	207
RNA.CTCFAID.KOvsWT	Down	>1.5fold,passed_FDR_0.05	237
RNA.CTCFAID.KOvsWT	Down	passed_FDR_0.05	269
RNA.CTCFAID.KOvsWT	Down	>2fold,passed_FDR_0.05	117
RNA.CTCFAID.KOvsWT	Up	>1.5fold,p<0.05	555
RNA.CTCFAID.KOvsWT	Up	>2fold,p<0.05	186
RNA.CTCFAID.KOvsWT	Up	>1.5fold,passed_FDR_0.05	177
RNA.CTCFAID.KOvsWT	Up	passed_FDR_0.05	219
RNA.CTCFAID.KOvsWT	Up	>2fold,passed_FDR_0.05	88

## Sheet: All
Gene	log2FC	log2AveExpr	t.value	p.value	q.value	FPKM.CTCF27_CK	FPKM.CTCF27_treat	FPKM.CTCF35_CK	FPKM.CTCF35_treat	FPKM.CTCF42_CK	FPKM.CTCF42_treat	theAUC	UpRank	DownRank	MADScore	MADScoreGrp1	MADScoreGrp2	Averlog2FPKMGrp1	Averlog2FPKMGrp2	GSize	Regulation
GPC6	-3.45978	2.84533	-16.2497	1.11359e-06	0.00247641	3.95849	0.294606	2.9178	0.25156	3.2557	0.36341	1	10975	1	32.2314	0.136324	-0.18913	1.75135	-1.66067	7122	Down2
ANK2	-3.24733	3.39303	-20.6772	2.23851e-07	0.00247641	1.82215	0.158308	1.80502	0.22427	1.69547	0.18049	1	10974	2	-3.50289	0.0231508	-0.109038	0.839706	-2.30571	18224	Down2
TLR10	-3.20212	2.28803	-4.2568	0.00404787	0.0599342	6.30076	0.435256	1.57789	0.15928	4.47445	0.72866	1	10940	13	19.7903	0.336814	-0.933637	1.83304	-1.36022	4218	Down2NoFDR
NELL1	-3.10455	2.21957	-5.01346	0.00169545	0.0457402	2.25635	0.079043	2.77522	0.59056	2.66205	0.5383	1	10976	6	7.25843	0.0622745	-0.226506	1.36229	-1.65348	5309	Down2
LRRN3	-3.01778	1.92051	-5.47542	0.00103655	0.0392453	2.93319	0.12183	3.47218	0.72241	2.05953	0.43137	1	10968	5	6.53586	0.230044	-0.924004	1.47229	-1.48375	3875	Down2
MDGA2	-2.94155	1.99499	-13.1746	4.43984e-06	0.0070353	1.56461	0.181007	1.14519	0.1932	1.26403	0.13474	1	10969	4	-1.96198	0.584291	-0.0547548	0.411159	-2.44063	8404	Down2
CCSER1	-2.74492	2.78635	-6.91808	0.00026337	0.0288141	2.50547	0.425687	1.40801	0.2245	1.41579	0.16474	1	10915	16	-5.59839	0.0224787	-0.297023	0.787666	-1.89882	10474	Down2
AC016909.1	-2.6887	-3.3339	-5.51046	0.000999714	0.0392453	1.34256	0	1.15377	0.33727	1.6242	0	1	10967	3	-2.82974	0.72305	0	0.461115	-4.45522	166	Down2
TENM4	-2.60313	4.25291	-5.64311	0.000872985	0.0370143	4.47299	0.353338	2.53042	0.92912	2.10014	0.32029	1	10964	15	3.72476	0.293501	-0.13952	1.53229	-1.02902	16330	Down2
IMMP2L	-2.49243	2.56137	-8.17415	9.46852e-05	0.0249715	3.95289	0.492098	4.506	1.24744	3.82571	0.61651	1	10961	7	1.22676	0.0350234	-0.709356	2.03594	-0.432666	3411	Down2
DDN	-2.4759	3.21538	-5.58931	0.00092208	0.0381944	4.01302	0.494985	7.00262	1.366	6.61895	1.61127	1	10954	9	1.23654	0.0440393	0.747879	2.51733	0.0674362	3815	Down2
AIG1	-2.37841	2.82447	-6.77844	0.000297752	0.0294664	2.08291	0.204981	2.0395	0.5105	2.17043	0.61809	1	10972	10	7.02118	0.0417772	-0.429918	1.07949	-1.25217	7677	Down2
MRPS2	-2.37703	3.96948	-4.49618	0.00304615	0.055606	10.7832	1.08571	16.6919	3.33969	16.6526	5.97158	1	10910	21	0.519248	0.00123977	0.708974	3.8515	1.48968	2464	Down2NoFDR
DPP10	-2.37611	3.059	-5.54306	0.000966765	0.0388067	1.87113	0.204471	2.30195	0.78343	1.55761	0.30181	1	10925	17	8.02384	0.423935	-0.472774	0.927989	-1.38445	10005	Down2
NBEA	-2.37197	4.20969	-7.32624	0.000185999	0.0288141	2.98887	0.447767	3.85488	1.21823	3.75014	0.57761	1	10957	14	1.54764	0.0306649	-0.70207	1.81784	-0.518285	11949	Down2
DIAPH2	-2.28264	5.15712	-12.5684	6.04203e-06	0.00746459	8.44126	1.36766	8.58814	2.28638	7.68232	1.5527	1	10965	11	0.728213	0.0119557	0.412974	3.04332	0.774048	9550	Down2
DPYD	-2.26591	3.52603	-14.6271	2.23244e-06	0.00413708	3.89099	0.625248	3.47814	0.79297	3.27428	0.79396	1	10951	8	2.21117	0.0712253	-0.00851164	1.82988	-0.416275	7131	Down2
SVIL	-2.26401	3.27281	-4.29794	0.00385249	0.059401	1.412	0.184755	2.5342	0.55779	2.65901	0.84108	1	10886	32	10.9053	0.0756467	-1.07164	1.09497	-1.11208	9937	Down2NoFDR
PTPRK	-2.21045	3.71491	-5.06129	0.00160908	0.0457402	2.38341	0.349697	3.9316	1.34369	3.23541	0.66503	1	10908	29	1.71647	0.243914	-2.40132	1.64841	-0.519866	9000	Down2
CLYBL	-2.20117	2.18154	-7.88231	0.000118647	0.0268672	1.27206	0.181454	1.46421	0.32537	1.29082	0.41036	1	10955	12	-3.11915	0.0800201	-0.306673	0.439411	-1.70513	7227	Down2
AC090425.1	-2.11668	0.364478	-2.33964	0.0530428	0.190868	23.3132	0.708137	11.3958	6.05461	25.7254	15.1249	0.888889	9442	345	0.358481	0.0463134	0.751282	4.24754	2.01914	140	Other
XYLB	-2.095	2.47242	-3.76568	0.00745168	0.0775217	1.40216	0.149443	2.3342	0.64689	1.7838	0.77664	1	10960	59	12.5771	0.600869	-0.645154	0.861846	-1.17311	6318	Down2NoFDR
TMEM117	-2.09149	2.55152	-6.06668	0.000574496	0.0320996	3.32029	0.48795	3.49368	1.49733	3.69941	0.75239	1	10926	18	0.868481	0.0598158	-2.37662	1.81452	-0.256308	3440	Down2
OCRL	-2.05847	3.2091	-7.58066	0.000150914	0.0268672	3.27149	0.500389	3.13435	0.69984	2.90016	1.16179	1	10953	19	1.32547	0.0550429	-1.44977	1.63903	-0.399156	6080	Down2
ZRANB3	-2.02796	3.86234	-6.581	0.000355363	0.0295609	3.11133	0.455525	3.07911	1.22474	3.48544	0.88317	1	10959	27	1.154	0.0134643	-4.5075	1.69446	-0.308194	9097	Down2
NUBPL	-2.02451	3.1253	-5.44931	0.00106498	0.0394718	1.86455	0.304085	2.7442	0.91468	2.39423	0.66069	1	10924	25	3.36012	0.228419	-1.21099	1.21526	-0.76918	7590	Down2
FXN	-1.97192	3.80282	-5.97222	0.000629521	0.0336521	3.27534	0.500585	3.63727	0.96886	3.62281	1.47513	1	10929	26	0.928306	0.00455119	-41.3002	1.81726	-0.132204	7859	Down2
SNORA84	-1.96649	-2.70746	-1.83969	0.109779	0.279508	2.51351	4.33835	1.80006	0	2.0272	0	0.666667	5689	1528	1.22973	0.244426	0	1.07709	-3.24781	133	Other
PPA2	-1.95099	4.71967	-6.96979	0.000251795	0.0288141	10.1586	1.80878	12.1355	3.00448	11.2147	4.42757	1	10942	28	0.429708	0.0483013	0.517656	3.47983	1.53827	4640	Down2
MOB3B	-1.93408	2.97738	-3.75878	0.00751783	0.0777451	3.53704	0.368361	1.40551	0.40889	2.05243	1.1587	1	10712	108	4.27931	0.764762	-0.173684	1.1286	-0.792974	7120	Down2NoFDR
DST	-1.92788	6.30095	-8.38792	8.06046e-05	0.0235853	3.59549	0.661667	3.1049	1.2511	2.95277	0.72859	1	10973	40	1.22741	0.0650859	-0.473963	1.68831	-0.214467	47883	Down2
PARD3	-1.92613	4.48906	-7.01056	0.000243072	0.0288141	6.41596	1.07116	7.11643	2.53588	6.59038	2.03663	1	10938	20	0.558686	0.0210094	0.448661	2.74792	0.836851	6513	Down2
FOCAD	-1.91346	3.72976	-8.47834	7.5376e-05	0.0231859	2.42767	0.512264	2.76158	0.98351	2.49501	0.62362	1	10956	33	1.74058	0.0437608	-0.634989	1.36392	-0.521244	10036	Down2
HDDC3	-1.89382	2.79291	-6.60531	0.000347633	0.0295609	2.29977	0.441048	2.44303	0.70538	2.93679	1.0201	1	10941	31	1.87428	0.0988739	-1.64546	1.35743	-0.51573	5233	Down2
TAMM41	-1.88812	3.69214	-5.62329	0.000890722	0.0375149	4.19399	0.708248	3.88709	0.98273	4.52321	2.06584	1	10900	34	0.605052	0.0776442	-525.921	2.07375	0.197364	5925	Down2
MREG	-1.88775	1.22698	-9.5645	3.5215e-05	0.0186455	1.19381	0.259534	1.23718	0.36642	1.25841	0.36847	1	10935	24	-2.30145	0.110199	-0.00820952	0.317161	-1.54028	3638	Down2
MMP16	-1.87938	4.27426	-9.65731	3.3115e-05	0.0186455	3.27602	0.622671	2.70862	0.99846	3.24218	0.92184	1	10933	23	1.81476	0.0129648	-1.82462	1.6232	-0.238938	12108	Down2
SNORD56	-1.87107	-3.21539	-3.31287	0.0135062	0.0980897	3.86144	0	2.66008	0.7776	1.46792	0.7489	1	10937	30	11.3034	0.558375	-0.204002	1.31511	-2.21727	72	Down2NoFDR
BOLA3	-1.84815	2.0459	-4.0152	0.00544028	0.0670627	1.75927	0.341501	2.72763	0.85657	3.38777	1.17601	1	10819	57	2.2637	0.316636	-3.40232	1.35063	-0.474898	3072	Down2NoFDR
POU5F2	-1.82811	2.96005	-3.61916	0.00900292	0.0821867	1.54216	0.211862	1.9908	1.1506	1.68471	0.48041	1	10612	106	1.56114	0.244252	-1.64826	0.803929	-0.972668	8418	Down2NoFDR
WDR70	-1.81006	4.5022	-7.93879	0.000113517	0.0268672	6.34811	1.14016	5.95203	2.13958	5.76849	2.07595	1	10916	22	0.615845	0.025921	0.0601662	2.59322	0.794407	7039	Down2
C1QTNF3	-1.80656	2.24111	-3.91473	0.00616803	0.0710698	2.58217	0.29337	2.75827	1.04898	2.08094	1.11582	1	10980	71	1.52863	0.101805	1.42532	1.30618	-0.473485	3576	Down2NoFDR
SCFD2	-1.79591	4.18427	-6.59926	0.000349536	0.0295609	9.45561	2.04798	11.2015	4.75961	11.3416	2.97109	1	10922	37	0.40274	0.0076118	0.500706	3.41234	1.6268	3176	Down2
PLTP	-1.77934	2.36295	-5.72164	0.000806497	0.0364767	4.0784	1.48632	4.33949	1.25591	2.94977	0.67905	1	10849	80	1.15958	0.0650074	1.02477	1.90844	0.136971	2541	Down2
ST6GALNAC3	-1.7719	2.52224	-6.69227	0.000321489	0.0295609	1.98545	0.421848	1.28136	0.53565	1.24865	0.34392	1	10894	48	-4.48239	0.14523	-0.351855	0.572148	-1.17342	7212	Down2
MAB21L2	-1.76228	1.73719	-3.1446	0.0169739	0.107971	1.86926	0.227076	2.66008	1.37342	2.12037	0.85589	1	10762	116	1.20089	0.244112	-5.05323	1.14359	-0.586882	2772	Down2NoFDR
BACH2	-1.76041	3.3496	-3.8153	0.00699446	0.0749965	2.49917	0.407331	2.08889	1.21276	1.33335	0.36362	1	10479	168	3.39964	0.354598	-0.18797	0.945841	-0.779072	9787	Down2NoFDR
DHRS3	-1.7583	1.25803	-6.23288	0.000490323	0.0312105	1.10988	0.238837	1.29446	0.38238	1.33505	0.52172	1	10923	36	-3.17528	0.167011	-0.48325	0.33216	-1.39694	3514	Down2
RP9	-1.75678	0.860204	-3.728	0.00782062	0.0784638	2.37402	0.248339	1.51125	0.50067	1.47503	1.02112	1	10779	76	2.91634	0.0839785	-1.50478	0.815063	-0.938695	1901	Down2NoFDR
LRBA	-1.74708	7.26923	-6.2081	0.000501942	0.0312105	16.2542	3.17101	16.7369	7.3382	17.5739	5.46386	1	10927	38	0.279267	0.0153779	0.256381	4.07575	2.33508	16757	Down2
MIPOL1	-1.74587	3.70348	-9.79391	3.02784e-05	0.0186455	1.22163	0.287529	1.17044	0.45619	1.13705	0.32752	1	10943	44	-2.42259	0.24699	-0.171712	0.25367	-1.44659	20250	Down2
UBE2E2	-1.74035	2.59898	-5.80098	0.000745039	0.0355223	3.19753	0.631203	3.70819	1.58927	3.31095	1.04814	1	10914	41	0.791541	0.0427705	9.74755	1.77192	0.048814	3241	Down2
NDUFAF2	-1.73694	3.01175	-5.77635	0.000763542	0.0355223	11.4428	3.27136	19.0496	5.71911	17.9165	5.682	1	10877	35	0.406105	0.0314687	0.00553032	3.97863	2.24919	930	Down2
MED28P3	-1.73572	-1.17062	-4.36087	0.00357347	0.0577127	1.25912	0.296354	2.07396	0.31631	1.21861	0.71082	1	10878	52	-15.0059	0.19666	-0.0833394	0.57309	-1.24148	531	Down2NoFDR
SAAL1	-1.71904	3.93049	-3.89973	0.00628553	0.0713931	7.1417	1.42	9.97922	2.51997	10.2008	5.73329	1	10651	94	0.362469	0.0141203	0.905757	3.17126	1.46288	3066	Down2NoFDR
AC004706.1	-1.71666	-0.194317	-1.1578	0.28611	0.479904	1.48893	0	2.12444	2.1019	1.70605	2.64023	0.555556	6649	8020	0.403417	0.367382	0.447279	0.824212	-1.14685	879	Other
ARHGAP42	-1.71489	3.33791	-4.19467	0.00436393	0.0614485	1.62129	0.331467	2.2458	1.20198	2.05475	0.53828	1	10692	84	1.83219	0.179676	-1.17371	0.979915	-0.696314	9313	Down2NoFDR
ACY3	-1.69108	0.58848	-5.91238	0.000667429	0.0346783	2.31643	0.573902	1.39698	0.53088	2.32056	0.66861	1	10882	53	-50.2043	0.00309879	-0.212847	0.98193	-0.725393	1371	Down2
BICC1	-1.69001	3.00707	-5.29206	0.00125585	0.0419005	1.86597	0.391274	2.30333	0.95457	2.43801	0.83726	1	10921	50	2.45789	0.0994425	-1.20629	1.14061	-0.521835	6569	Down2
ME3	-1.67627	3.59957	-5.80802	0.000739849	0.0355223	6.44554	1.54439	6.13802	2.74246	4.51002	1.29253	1	10962	92	0.680223	0.0397824	0.586101	2.49731	0.831553	3838	Down2
NSMCE4A	-1.66017	4.41841	-5.31324	0.00122804	0.0416299	10.379	2.0135	10.5007	3.44487	11.2778	5.61583	1	10874	49	0.257709	0.00733516	0.581363	3.42334	1.76879	3543	Down2
HS6ST2	-1.65522	3.98188	-5.78008	0.000760707	0.0355223	5.21295	1.13257	6.23168	2.76466	5.35786	1.80024	1	10905	55	0.463418	0.024099	1.0576	2.48536	0.845721	5002	Down2
FERMT1	-1.65505	2.09313	-5.04153	0.00164415	0.0457402	1.18523	0.293644	1.95672	0.55371	1.18734	0.54334	1	10978	75	-3.0008	0.0140631	-0.0469047	0.504299	-1.11255	5359	Down2
MSRA	-1.64598	3.47815	-4.7593	0.00225031	0.0499425	3.90471	1.01411	5.68145	2.71953	4.79552	1.27701	1	10801	83	0.586302	0.159475	1.3096	2.24942	0.622154	4138	Down2
GPHN	-1.63974	4.53534	-4.22101	0.00422675	0.0608556	6.17395	1.06036	7.01508	3.69075	7.21931	2.67998	1	10904	77	0.376738	0.0217646	0.475847	2.76632	1.14265	6007	Down2NoFDR
APP	-1.62352	6.38312	-6.04202	0.000588321	0.0327077	21.2155	4.69235	23.4328	8.96184	24.9981	10.1678	1	10885	39	0.264743	0.0303673	0.0851385	4.53477	2.91667	6316	Down2
NLE1	-1.62267	4.44152	-6.3613	0.000434752	0.0309872	6.08064	1.54806	7.72261	2.26883	7.13455	3.29101	1	10895	47	0.498267	0.0595595	0.663217	2.79946	1.18788	5475	Down2
TLN2	-1.6175	3.83687	-6.97469	0.000250727	0.0288141	1.52619	0.398045	1.80194	0.70118	1.32405	0.45575	1	10867	54	-40.7536	0.480439	-0.257504	0.636869	-0.944171	16209	Down2
BCKDHB	-1.6147	4.40515	-4.60166	0.00269469	0.0531359	7.71897	1.64927	10.2326	4.97847	9.43099	3.21857	1	10804	63	0.372743	0.0537667	0.548573	3.18293	1.58342	4071	Down2NoFDR
DYNC2H1	-1.61245	6.13649	-6.68715	0.000322965	0.0295609	10.2658	2.96656	6.11118	2.07733	8.80406	3.10337	1	10821	68	0.544776	0.104429	0.0608344	3.03941	1.42807	15012	Down2
DHRS4-AS1	-1.60332	2.64793	-5.2528	0.00130927	0.0422245	1.18742	0.293671	1.23795	0.36271	1.46165	0.70771	1	10876	73	-8.14434	0.269001	-0.307262	0.386049	-1.1849	8445	Down2
RSAD1	-1.60093	4.66871	-7.6295	0.000145073	0.0268672	10.6261	2.51052	11.1342	3.69458	10.3233	4.73129	1	10906	43	0.33611	0.0180952	0.27855	3.4203	1.82545	4137	Down2
FAM172A	-1.59722	4.3438	-4.80415	0.00213922	0.0486899	6.16325	1.2593	6.76442	3.77383	6.58236	2.11104	1	10796	67	0.304306	0.0213861	1.00444	2.70372	1.12087	5415	Down2
INPP5E	-1.59129	2.87424	-5.64847	0.000868258	0.0370143	2.08765	0.547745	1.70585	0.47286	2.095	1.02675	1	10983	101	2.29124	0.00695756	-0.368816	0.978531	-0.598817	6512	Down2
SPIDR	-1.58862	4.87169	-6.62274	0.000342205	0.0295609	6.83318	1.45922	6.78167	2.98768	6.7143	2.63944	1	10892	42	0.411344	0.00584009	0.187019	2.76396	1.18578	7477	Down2
ALKBH2	-1.5843	2.6528	-7.93889	0.000113509	0.0268672	4.28212	1.21402	5.03906	1.93143	4.92141	1.67179	1	10907	45	0.748833	0.021862	0.405065	2.24851	0.672134	2290	Down2
HUNK	-1.58189	3.60549	-5.76612	0.000771376	0.0356137	2.08879	0.531325	2.44731	1.12118	2.85658	0.91658	1	10872	51	1.64865	0.252702	-4.23529	1.29909	-0.260926	8589	Down2
FER	-1.57848	5.01952	-7.04273	0.000236431	0.0288141	3.74993	0.94916	4.25809	1.83672	4.3591	1.51114	1	10887	46	0.752174	0.0238374	0.676208	2.04611	0.4835	13595	Down2
EXOC4	-1.57641	5.78809	-5.13156	0.00149098	0.0442087	9.98042	2.00555	10.2206	5.48754	9.94977	3.52526	1	10818	60	0.230875	0.00197744	0.516879	3.3314	1.76686	9468	Down2
HNF4G	-1.57062	2.85203	-6.69278	0.000321342	0.0295609	2.71277	0.960467	2.1719	0.62907	2.95087	1.06586	1	10939	89	1.76686	0.123521	-6.48104	1.38245	-0.183823	4806	Down2
RBM45	-1.56678	3.19462	-6.57824	0.000356251	0.0295609	3.13287	0.778486	3.27284	1.11178	3.46039	1.56669	1	10930	61	0.766193	0.0541486	4.16541	1.7235	0.168478	4784	Down2
CDKAL1	-1.55004	4.78508	-4.59619	0.00271175	0.0531385	8.1843	1.99469	11.2161	5.31646	11.6002	4.06576	1	10827	72	0.397202	0.0206144	0.281702	3.35448	1.81739	4602	Down2NoFDR
SLC16A10	-1.52051	3.48575	-5.38523	0.00113855	0.0398061	1.64615	0.522819	2.37341	0.68757	1.21408	0.56623	1	10811	70	-10.4657	0.877754	-0.21248	0.763144	-0.725687	11237	Down2
GOT2	-1.51817	6.15715	-5.06888	0.00159584	0.0457402	25.9048	7.71898	35.9462	10.2392	35.7382	17.9833	1	10837	85	0.244569	0.00240512	0.179619	5.00818	3.49323	3751	Down2
ZBTB39	-1.51369	4.60983	-6.37042	0.000431081	0.0309872	7.76897	2.54407	6.30985	1.58993	5.84143	2.9937	1	10903	93	0.467308	0.061828	0.255128	2.72415	1.20998	6268	Down2
MIPEP	-1.50744	2.98456	-3.71507	0.00795183	0.0789001	2.63122	0.867018	4.60725	1.27243	4.9658	2.3873	1	10608	164	1.02341	0.0723182	2.20717	1.97683	0.484127	3388	Down2NoFDR
PLAGL1	-1.50685	3.47015	-3.1571	0.0166858	0.10735	2.01607	0.636687	3.5419	1.34631	1.33991	0.50013	0.888889	10039	227	2.74058	0.845561	-0.816283	1.09801	-0.37382	8733	Down2NoFDR
HMGA1P2	-1.50397	-0.652198	-4.64565	0.00256158	0.0525208	2.92338	0.809485	2.66008	1.0368	4.3272	1.49781	1	10854	56	1.08758	0.12901	6.95895	1.6983	0.132407	324	Down2NoFDR
L3MBTL4	-1.49851	3.63979	-6.46092	0.000396511	0.0299307	2.56215	0.65247	2.50266	1.2873	2.82524	0.95525	1	10880	64	1.00064	0.0365292	-15.1395	1.40204	-0.0797422	7959	Down2
HNRNPA1P29	-1.44953	-0.29641	-4.79363	0.00216472	0.0486899	1.3311	0.417727	1.52524	0.82802	1.65635	0.42941	1	10898	96	9.39692	0.279614	-0.0487139	0.598961	-0.871184	879	Down2
POLR3B	-1.44843	4.16749	-5.42266	0.00109491	0.0396845	5.15328	1.48519	6.85887	2.93557	6.75175	2.72546	1	10806	58	0.491577	0.0121745	0.108535	2.63674	1.20108	4768	Down2
RNF144A	-1.42679	3.62467	-2.8149	0.0268471	0.137001	4.67325	1.04096	1.69998	0.72913	3.94603	2.02308	0.888889	9740	411	1.56334	0.181442	9.29388	1.66506	0.228296	6450	Down2NoFDR
SLC38A5	-1.42026	4.54489	-4.87262	0.00198121	0.0478513	7.80692	2.53265	9.78365	3.12123	11.1793	5.64977	1	10734	88	0.354381	0.0864853	0.269366	3.24847	1.83399	4018	Down2
C15orf41	-1.41539	3.58228	-5.1606	0.00144502	0.0440831	1.78354	0.503175	2.29138	1.02585	2.26667	0.95312	1	10803	65	2.01855	0.0193301	-3.46093	1.08179	-0.309912	9278	Down2
HPDL	-1.4142	2.47052	-4.07074	0.00507888	0.06506	4.20693	1.22362	6.70165	2.47457	5.9584	2.94596	1	10752	87	0.513382	0.0972456	0.281552	2.46843	1.06458	1629	Down2NoFDR
ABCC4	-1.41157	5.56156	-3.92052	0.00612333	0.0708484	7.7805	1.81758	11.0201	5.24251	8.19258	3.99924	1	10808	115	0.285464	0.0362701	0.287657	3.15477	1.75844	8629	Down2NoFDR
COMMD10	-1.40772	3.58916	-4.22651	0.00419866	0.0606298	6.83031	1.91409	9.22686	5.21077	8.11396	2.78559	1	10698	130	0.307435	0.0907632	0.536107	3.00237	1.60713	2439	Down2NoFDR
TEX15	-1.4076	5.34617	-4.42979	0.00329325	0.0564662	4.66806	1.29987	6.19909	2.09055	5.97686	3.44051	1	10749	104	0.443543	0.0301462	0.935941	2.48236	1.08701	11864	Down2NoFDR
ELOVL6	-1.39895	6.87854	-2.81927	0.0266823	0.136699	39.6816	13.6869	15.9386	4.8491	28.4878	14.6755	1	9988	351	0.198985	0.146599	0.0394534	4.71334	3.31199	7297	Down2NoFDR
APOO	-1.39637	2.39867	-3.29938	0.0137539	0.0989652	2.41524	0.75795	4.17157	1.5704	4.67505	2.17701	1	10438	160	0.859549	0.117521	1.0396	1.85939	0.476747	2353	Down2NoFDR
TFDP2	-1.37849	4.62064	-6.10511	0.000553678	0.031571	3.08666	1.02101	4.06041	1.73651	2.92312	1.19468	1	10783	78	0.812237	0.070887	1.1985	1.73889	0.379637	11897	Down2
AAAS	-1.37378	4.18901	-6.09061	0.000561429	0.031688	6.25827	2.08699	7.32975	2.56709	7.83605	3.85898	1	10834	81	0.401339	0.0495516	0.321156	2.83322	1.46544	4122	Down2
UST	-1.37316	2.73922	-2.54824	0.0392477	0.164927	4.25235	1.20858	2.07838	1.02507	1.22024	0.48807	1	9677	353	2.49497	1.05678	5.92682	1.15566	-0.211982	4861	Down2NoFDR
CIZ1	-1.37197	5.59591	-6.82311	0.00028623	0.0290694	9.81605	3.38631	8.24289	2.60285	8.89831	4.66613	1	10979	122	0.331884	0.0517521	0.316828	3.16658	1.79436	8690	Down2
TTC5	-1.3718	4.79775	-7.6066	0.000147779	0.0268672	4.32042	1.34363	4.673	1.96233	4.87982	2.16309	1	10879	74	0.569527	0.0414083	0.209944	2.21256	0.850708	9672	Down2
METTL5	-1.36903	3.90963	-4.03126	0.00533301	0.0663975	6.46132	1.95007	9.48388	3.56754	9.66238	4.99386	1	10660	105	0.415344	0.0122587	0.389134	3.07276	1.714	2865	Down2NoFDR
TNFRSF21	-1.3688	2.55441	-4.54446	0.00287932	0.0544702	1.84429	0.744141	3.34305	1.1213	2.87992	1.24491	1	10785	98	1.62407	0.206806	1.18563	1.39274	0.0419997	3595	Down2NoFDR
ADAM22	-1.3679	5.6015	-4.81656	0.00210959	0.0486028	9.70546	2.74764	4.76892	2.50586	5.68012	2.18796	1	10786	134	0.467769	0.148531	0.146701	2.6833	1.31393	12199	Down2
SLC35B2	-1.36361	3.45859	-9.57379	3.49981e-05	0.0186455	7.42725	2.575	7.37574	2.77211	7.5534	3.3772	1	10889	79	0.372331	0.00512889	0.105984	2.90075	1.53866	2363	Down2
FAM86B1	-1.36302	2.29569	-6.1486	0.000531131	0.031571	1.57985	0.570159	2.13838	0.91283	1.87305	0.71351	1	10864	86	3.57722	0.306184	-1.02957	0.90004	-0.443313	4232	Down2
SNORA7B	-1.36166	-1.50182	-1.61299	0.15218	0.334492	8.01671	4.52846	1.72236	1.20835	4.26733	0.38792	0.777778	7909	724	0.968191	0.640759	8.10611	1.96761	0.390046	139	Other
ULK4	-1.36165	3.03152	-6.94138	0.000258081	0.0288141	2.18286	0.634902	2.26482	0.97191	1.82064	0.85875	1	10824	69	2.291	0.0688346	-1.35149	1.06805	-0.276046	6279	Down2
SENP3-EIF4A1	-1.35855	1.39308	-4.55391	0.00284788	0.0544082	1.1205	0.640516	1.15778	0.53362	1.29269	0.28056	1	10759	157	-3.66534	0.298005	-0.440448	0.268404	-1.07354	3519	Down2NoFDR
AARS2	-1.33702	4.25212	-5.2824	0.00126876	0.0419005	5.26126	1.6611	6.01825	2.05065	6.05781	3.49736	1	10869	111	0.345959	0.0053885	0.426389	2.53195	1.20228	5242	Down2
FBXL17	-1.33235	4.05991	-8.2387	9.01591e-05	0.0249715	3.55898	1.12334	3.05852	1.59176	3.16573	1.2012	1	10896	95	0.772925	0.0438936	0.49771	1.70953	0.386011	8125	Down2
DNPH1	-1.33181	3.44505	-8.72952	6.27613e-05	0.0225111	14.1742	4.57404	13.9431	5.68829	13.2868	6.29798	1	10805	62	0.287066	0.00923432	0.0864565	3.78791	2.45647	1250	Down2
QDPR	-1.32631	4.2214	-3.85304	0.00666732	0.0732911	8.31886	2.09196	10.8104	5.31453	10.1307	5.27836	1	10841	119	0.254186	0.0414887	0.00605566	3.27958	1.96501	3034	Down2NoFDR
CNNM1	-1.32438	3.48574	-7.18584	0.000209267	0.0288141	2.99578	1.08215	2.61342	0.94585	3.04831	1.46277	1	10899	107	0.943281	0.023244	2.09028	1.53382	0.214919	6156	Down2
INTU	-1.31214	3.88549	-8.98569	5.23074e-05	0.0209324	1.45881	0.523205	1.29547	0.62126	1.61693	0.60842	1	10774	66	-7.13304	0.388302	-0.0641322	0.553422	-0.73929	16041	Down2
GCSHP5	-1.31053	-0.0541132	-3.23493	0.0150069	0.103134	2.34819	0.602927	3.3939	1.1798	2.89245	1.96264	1	10557	146	0.721849	0.220838	4.16713	1.5173	0.183968	522	Down2NoFDR
WASIR2	-1.30839	0.611409	-3.49245	0.01063	0.0887298	3.01311	1.24418	2.13513	1.11549	1.79063	0.51158	1	10676	240	1.15678	0.337672	1.28894	1.186	-0.136258	1054	Down2NoFDR
BNIP3P1	-1.3083	1.22692	-3.5319	0.0100916	0.0863146	1.54669	0.794265	2.44694	0.70646	3.23201	1.3948	1	10611	205	2.08305	0.454974	-0.809606	1.2149	-0.0914196	1585	Down2NoFDR
LINC00342	-1.30604	3.48638	-3.87942	0.00644862	0.0722984	1.84662	0.457506	2.14378	0.97663	2.15092	1.26667	1	10822	125	1.14375	0.00635169	-54.0876	1.04155	-0.242667	8599	Down2NoFDR
SLAMF8	-1.30455	2.32587	-2.26852	0.0588134	0.201835	1.73285	0.406697	3.72114	2.11687	2.28437	1.16546	0.888889	9075	614	0.75004	0.487652	5.24106	1.30363	0.0310049	3178	Other
MEST	-1.30112	4.45793	-3.30874	0.0135814	0.0981644	7.93148	2.94332	4.90381	1.7665	9.71062	4.68564	1	10306	279	0.466214	0.144479	0.632488	2.85709	1.54431	4794	Down2NoFDR
AADAT	-1.29963	2.90818	-3.84739	0.00671525	0.0734188	3.28294	1.148	3.51453	1.37611	5.3742	2.5962	1	10568	147	0.545232	0.0797283	0.801164	1.99088	0.694223	2970	Down2NoFDR
VPS13B	-1.29324	7.45956	-4.42575	0.00330899	0.0564662	16.5555	4.64422	17.6763	10.8518	15.2809	6.04176	1	10682	136	0.164495	0.0345561	0.215846	4.04365	2.75381	16716	Down2NoFDR
SLC2A13	-1.29287	3.49725	-6.52728	0.000373143	0.0297845	1.75103	0.58091	1.715	0.97753	1.81305	0.65095	1	10920	117	1.72279	0.0536188	-0.406413	0.82831	-0.445307	10023	Down2
HIST2H2BA	-1.28715	0.365528	-1.9397	0.094934	0.258275	4.83088	2.12244	17.9902	6.79612	16.8316	6.85701	0.777778	7726	869	0.480201	0.0349112	0.00687562	3.50737	2.21534	173	Other
GBE1	-1.28281	6.74439	-2.06007	0.0796699	0.236985	19.2149	5.87591	55.0056	24.93	43.6861	22.1435	0.777778	8264	778	0.192718	0.090402	0.0566793	5.16565	3.88982	4651	Other
TBC1D32	-1.27589	4.17293	-4.50545	0.00301329	0.0555701	3.45002	1.0928	4.40576	2.5191	4.3532	1.71624	1	10719	124	0.53738	0.0120217	1.02706	2.02189	0.761558	6912	Down2NoFDR
MYC	-1.2688	8.19765	-8.98505	5.23307e-05	0.0209324	106.935	39.1922	107.807	47.7796	85.2848	37.4648	1	10809	103	0.178965	0.00257472	0.0182076	6.63594	5.36667	4584	Down2
UNG	-1.26866	4.78599	-1.47125	0.186064	0.375335	6.94553	1.92082	22.8869	10.469	28.4217	16.8044	0.777778	7376	1101	0.341322	0.102485	0.298186	4.0489	2.80548	2567	Other
MACROD1	-1.26828	3.03075	-5.56643	0.000943883	0.0384132	5.18352	1.85193	6.39639	2.59101	6.61181	3.26716	1	10802	90	0.470214	0.0263611	0.356711	2.59601	1.33319	2096	Down2
PCCA	-1.26713	3.98771	-7.07235	0.000230496	0.0288141	3.26438	1.15878	3.65944	1.80529	3.19635	1.31695	1	10883	109	0.606663	0.0261504	0.650808	1.75863	0.504373	7288	Down2
ZNF593	-1.26449	2.97184	-6.2693	0.000473791	0.031077	18.5386	8.23724	15.4614	5.18952	15.9811	7.56442	1	10747	128	0.228292	0.017661	0.0622381	4.05521	2.7825	732	Down2
ANKRD46	-1.26448	5.07814	-7.07066	0.000230829	0.0288141	8.97432	2.85012	8.74306	3.84743	9.25483	4.77665	1	10857	91	0.272065	0.0175915	0.236388	3.17068	1.91008	5820	Down2
STAC	-1.26119	1.83923	-5.92506	0.000659189	0.0346143	1.11534	0.441497	1.26348	0.47123	1.39838	0.67463	1	10816	100	-5.06216	0.602144	-0.129865	0.345005	-0.898834	4396	Down2
BHLHE41	-1.25169	2.68862	-2.77868	0.0282564	0.140323	2.31307	0.734963	1.876	0.81351	3.9592	2.07066	0.888889	9370	425	0.919873	0.364324	-0.79058	1.37711	0.126648	3854	Down2NoFDR
PPIAP31	-1.24021	-0.875202	-2.6864	0.03221	0.14904	1.35069	0.317907	1.35423	1.01795	2.3966	0.87145	1	10539	196	1.8585	0.0121275	-1.903	0.725563	-0.567961	495	Down2NoFDR
SUMF1	-1.23466	2.99795	-6.29208	0.000463769	0.031077	1.65287	0.566546	1.92381	0.85464	1.70841	0.86193	1	10844	102	2.64746	0.0890201	-0.0894468	0.827262	-0.388368	6944	Down2
TMEM97	-1.23455	5.37865	-2.90252	0.0237365	0.128431	16.0864	4.84144	24.3967	9.63555	26.1075	17.1025	0.888889	9775	271	0.221315	0.0314294	0.374727	4.44204	3.21621	2929	Down2NoFDR
TTPA	-1.22819	1.95177	-2.46904	0.0439876	0.174088	1.46928	0.526961	3.2068	1.26551	3.13745	1.73793	0.888889	9453	461	1.3934	0.0280744	1.87317	1.30556	0.0963509	2389	Down2NoFDR
DCHS2	-1.2225	4.92132	-3.94321	0.00595144	0.0697054	3.27822	1.19139	1.58207	0.74269	2.27002	1.01618	1	10501	192	1.79172	0.641732	7.25439	1.19661	-0.0263881	20429	Down2NoFDR
HHAT	-1.22202	2.36655	-2.9348	0.0226888	0.125189	1.09839	0.252603	1.1529	0.95208	1.29027	0.53556	1	10079	275	6.72361	0.452622	-1.40261	0.256067	-0.93273	6645	Down2NoFDR
KIAA1328	-1.21868	3.65224	-5.88842	0.000683326	0.0348364	1.94109	0.560483	1.63804	0.95515	1.59781	0.75045	1	10881	132	2.38951	0.072504	-1.32127	0.795363	-0.406152	11137	Down2
ARHGAP15	-1.21404	5.09474	-10.429	2.02482e-05	0.0160814	9.11173	3.52722	7.92424	4.04803	8.48413	3.42342	1	10781	99	0.37339	0.0472012	0.0348416	3.08904	1.87686	6127	Down2
NBAS	-1.21299	6.46983	-5.07038	0.00159323	0.0457402	13.557	4.67266	16.0711	9.48658	15.6762	6.23163	1	10777	141	0.204868	0.0133832	0.232258	3.91419	2.70702	8947	Down2
CHCHD4P5	-1.21113	-0.640504	-3.05956	0.0190795	0.114549	2.08772	0.491378	2.5791	1.57341	2.02055	1.01023	1	10503	176	0.659414	0.0646639	24.7005	1.15853	-0.0903756	427	Down2NoFDR
SPATA5	-1.21061	5.54586	-4.19669	0.00435323	0.0614259	7.10506	2.30198	9.33649	4.81873	9.63623	4.71301	1	10723	123	0.285664	0.0209192	0.0210942	3.1095	1.90943	8226	Down2NoFDR
PFAS	-1.20516	6.43915	-4.19669	0.00435323	0.0614259	16.1182	5.69859	24.0332	10.1142	21.6994	11.9741	1	10649	114	0.214709	0.0491689	0.107924	4.3469	3.1464	6471	Down2NoFDR
SEC63P1	-1.20172	0.160636	-4.63006	0.0026079	0.0525312	1.55013	0.458665	1.10379	0.53406	1.37166	0.72866	1	10845	126	-7.58213	0.546929	-0.36579	0.428094	-0.786636	1258	Down2NoFDR
PRKCQ-AS1	-1.19692	3.04338	-8.44681	7.71543e-05	0.0231859	2.30161	0.881137	2.15853	0.90209	1.95951	1.00744	1	10681	82	1.81403	0.12158	-0.402226	1.10544	-0.0815943	5834	Down2
CTXN1	-1.19616	0.814131	-2.31771	0.0547578	0.193964	2.52232	1.27214	3.21274	1.26729	1.17699	0.47949	0.777778	9311	630	2.22412	0.382824	0.0223903	1.09675	-0.0953441	1237	Other
SLC16A7	-1.19352	4.40365	-2.28066	0.0577842	0.199734	1.74431	0.398108	2.53332	1.63022	2.83725	1.65269	1	10415	631	0.60141	0.178388	0.040306	1.22641	0.0626243	13703	Other
SMYD3	-1.19141	4.0204	-4.71192	0.00237466	0.0512695	4.22668	1.18931	4.45675	2.41472	3.84249	2.13257	1	10767	113	0.450537	0.0541682	0.239088	2.06485	0.885022	5866	Down2NoFDR
NPM3	-1.18509	3.47051	-4.68549	0.00244734	0.052387	13.5688	6.38725	22.4961	7.72236	18.8849	10.0521	1	10765	140	0.269183	0.0881927	0.13721	4.16567	2.98759	928	Down2NoFDR
VCAN	-1.18398	5.06729	-1.51936	0.173854	0.361865	9.05701	2.54804	3.66989	1.59821	1.23439	0.84493	0.777778	7366	1044	1.12788	1.02362	1.43177	1.79553	0.611455	14678	Other
TTC27	-1.18368	4.41441	-3.44189	0.0113661	0.0906756	7.36301	2.33098	10.2355	4.92713	10.6657	6.06083	1	10528	162	0.284334	0.0261843	0.191553	3.21948	2.04666	3443	Down2NoFDR
ALCAM	-1.18307	5.65749	-3.7714	0.00739733	0.0772309	15.5375	3.25878	8.23036	6.02842	9.29897	5.15251	1	10855	223	0.223397	0.0809479	0.141289	3.40754	2.2257	7179	Down2NoFDR
TRIO	-1.18304	6.23877	-4.96373	0.00179075	0.0464133	6.06139	1.87674	6.72915	3.82756	6.30718	3.08552	1	10776	120	0.283252	0.0318696	0.280913	2.67273	1.49883	17860	Down2
RPL36AP26	-1.17693	-0.39936	-2.62789	0.035014	0.15517	2.97854	1.97942	4.21598	2.46484	3.39142	0.67825	1	11021	695	0.395494	0.156173	0.467084	1.81093	0.594099	318	Down2NoFDR
KIF21A	-1.17226	3.93779	-3.84657	0.0067222	0.0734226	1.74027	0.663654	2.24807	1.2064	2.97947	1.27914	1	10696	161	1.11101	0.46061	0.425953	1.19164	0.0357751	10117	Down2NoFDR
FAM86B2	-1.16949	0.456898	-4.64639	0.0025594	0.0525208	1.22364	0.499202	1.61241	0.77874	1.65797	0.71053	1	10704	97	-84.4269	0.0838499	-0.416896	0.585907	-0.582242	1366	Down2NoFDR
SETP6	-1.16881	-0.00529216	-2.0965	0.0755504	0.229521	1.37329	0.554098	3.79343	1.28139	3.22782	1.99356	0.888889	9031	649	1.32248	0.202463	2.48837	1.36743	0.191127	568	Other
CMSS1	-1.16859	4.49501	-3.64056	0.00875587	0.0814699	3.7108	1.23003	5.34822	2.73449	5.13272	2.71588	1	10631	158	0.403649	0.0370907	0.0100125	2.22862	1.07591	7207	Down2NoFDR
NME1	-1.16185	6.43809	-2.75081	0.0293933	0.142593	24.4117	9.14721	46.7024	21.0124	46.8073	25.0352	0.888889	9814	340	0.18444	0.000864616	0.0852028	5.23519	4.07901	3438	Down2NoFDR
PDF	-1.15496	2.49012	-5.03818	0.00165018	0.0457402	2.48511	1.39292	2.9362	0.9854	3.42817	1.6248	1	10986	219	0.776412	0.211044	0.658251	1.55635	0.40408	2859	Down2
PIGO	-1.15467	4.41983	-6.35301	0.000438115	0.0310281	4.11939	1.58623	4.52978	1.91827	4.63762	2.58049	1	10799	112	0.423445	0.0229532	0.423034	2.15042	1.00308	7209	Down2
WASIR1	-1.15311	0.246504	-5.4651	0.00104769	0.0392453	1.7973	0.696741	1.58999	0.63742	1.58599	0.86969	1	10860	131	3.04051	0.00781232	-0.380794	0.740965	-0.425141	1054	Down2
COG5	-1.15181	5.54352	-5.06919	0.00159531	0.0457402	8.13303	2.48229	8.03462	4.85396	8.42301	4.19695	1	10768	121	0.227059	0.00858638	0.149378	3.03767	1.89338	8467	Down2
DIAPH3	-1.14907	5.00215	-2.95039	0.0222005	0.123876	4.40219	1.67048	7.30898	3.18228	8.10809	4.57191	0.888889	9959	293	0.408232	0.0770876	0.460028	2.67958	1.54325	7442	Down2NoFDR
GCAT	-1.14887	1.34048	-3.07767	0.0186089	0.113252	1.5359	0.722996	2.70813	1.19744	1.33271	0.58944	1	10263	303	2.22962	0.473037	-0.978165	0.837447	-0.293055	2104	Down2NoFDR
C11orf87	-1.14872	3.47408	-4.05648	0.0051691	0.0653127	3.43728	0.944968	2.57961	1.96012	2.49273	1.09052	1	10778	296	0.548278	0.0529068	2.0583	1.49719	0.357519	5884	Down2NoFDR
ASCC3	-1.14123	6.85039	-3.7811	0.0073062	0.0767117	12.4104	4.00195	15.7877	9.19676	15.8539	7.9105	1	10646	150	0.215803	0.00224519	0.107687	3.86862	2.73234	11731	Down2NoFDR
UBE3D	-1.14049	3.95943	-6.4964	0.00038382	0.0298923	3.75096	1.31915	3.85176	1.98517	3.22598	1.66766	1	10780	118	0.638299	0.0295145	0.491349	1.85407	0.723475	6402	Down2
PLOD2	-1.13829	4.51747	-2.49866	0.0421491	0.170358	3.54088	0.903564	4.49885	2.61561	5.41135	3.46902	1	10542	556	0.317842	0.181031	0.430263	2.14863	1.02569	7663	Down2NoFDR
AL353354.2	-1.13812	0.011516	-2.3133	0.0551088	0.194371	3.31909	0.858757	3.64857	2.22669	6.07795	3.33078	0.888889	9822	501	0.3017	0.107531	0.734603	2.07305	0.905319	350	Other
AC007347.1	-1.13339	0.771866	-2.27429	0.0583218	0.200768	6.31912	1.91525	11.3655	8.16495	9.64675	4.13906	0.888889	8670	555	0.282516	0.106998	0.705108	3.1482	2.01238	281	Other
ACO1	-1.13138	4.58427	-6.68175	0.000324531	0.0295609	4.09298	1.7427	5.08286	2.26764	4.9534	2.498	1	10788	110	0.493572	0.0237782	0.172481	2.23412	1.11219	7555	Down2
CDH2	-1.12897	4.50095	-2.56259	0.0384473	0.163132	5.54252	1.84508	9.29939	6.77789	7.16808	2.92063	0.888889	8689	613	0.233588	0.192867	0.627549	2.84645	1.73836	4634	Down2NoFDR
PAM	-1.11808	5.38797	-3.13456	0.0172088	0.108183	5.44187	1.75521	7.96221	4.45568	7.73558	4.27297	1	10538	236	0.274626	0.0208609	0.0424726	2.79971	1.69557	8846	Down2NoFDR
GUSBP2	-1.11636	2.66857	-4.16793	0.00450828	0.0628165	3.68571	1.44371	5.52568	2.51415	4.4524	2.47344	1	10688	142	0.387599	0.186393	0.0263565	2.17288	1.06717	2071	Down2NoFDR
EXT2	-1.11437	5.11328	-6.62584	0.000341249	0.0295609	5.45556	2.12702	3.92404	1.99305	3.84839	1.89649	1	10658	144	0.472235	0.020959	0.10463	2.12692	1.01413	11714	Down2
SLC10A7	-1.10847	3.67139	-4.50393	0.00301865	0.0555701	2.54126	0.870714	2.98588	1.73311	2.85463	1.44338	1	10731	148	0.648708	0.062839	0.709654	1.48747	0.393261	6687	Down2NoFDR
TERT	-1.10749	3.86846	-3.89984	0.0062847	0.0713931	2.88073	1.14708	4.67533	2.04055	3.51019	2.05666	1	10735	184	0.445853	0.23129	0.0160339	1.86099	0.770212	5899	Down2NoFDR
ZNF704	-1.10714	6.46648	-2.31009	0.0553669	0.19488	6.08839	1.88736	11.83	7.00212	8.89983	4.92935	0.888889	9444	586	0.232532	0.192554	0.324642	3.11091	2.01539	15008	Other
MTHFD1L	-1.10653	5.72985	-5.41214	0.00110698	0.0397049	12.5947	5.95482	17.7946	6.75726	16.5712	9.30007	1	10636	127	0.278587	0.0375648	0.0977204	3.95445	2.85257	5021	Down2
GMDS	-1.10619	4.31909	-6.192	0.00050966	0.0313089	6.5665	2.53753	7.07379	4.11572	7.16082	3.20943	1	10771	133	0.28113	0.00923437	0.295668	2.79598	1.69641	4217	Down2
PLA2G4A	-1.09937	3.70066	-5.03326	0.00165909	0.0457402	5.5542	3.00626	6.03716	2.64475	8.59705	3.65217	1	10917	206	0.341263	0.0684591	0.170731	2.7274	1.62768	2879	Down2
KHDRBS2	-1.08086	2.26046	-3.58385	0.00942723	0.084047	2.84514	1.08107	2.85768	2.35583	3.24143	1.08814	1	10407	349	0.248967	0.00614112	0.0957888	1.58125	0.507927	2329	Down2NoFDR
FBN2	-1.07776	5.96229	-5.03649	0.00165324	0.0457402	5.77057	2.57551	6.26321	3.57914	8.88119	3.71222	1	10861	180	0.269148	0.0659268	0.0421074	2.77896	1.70627	13218	Down2
IKZF2	-1.07753	4.1704	-3.7415	0.00768614	0.0781904	2.00287	0.625684	1.9755	1.15725	2.45387	1.42732	1	10700	194	0.761639	0.0287879	1.91806	1.1042	0.0404949	12240	Down2NoFDR
SNORA76	-1.07745	1.47886	-4.48492	0.00308657	0.0558041	24.8079	10.7207	29.7075	13.8946	34.2434	17.7113	1	10743	145	0.184936	0.0620767	0.136535	4.87523	3.7902	137	Down2NoFDR
RN7SL674P	-1.0716	-0.177169	-2.44131	0.0457836	0.177623	7.01462	3.20766	3.78918	2.41671	3.49145	1.16376	1	10145	554	0.273403	0.0903746	0.469335	2.18414	1.0702	278	Down2NoFDR
TMEM135	-1.07091	5.11605	-3.36882	0.0125289	0.0944468	4.03964	1.38203	5.44453	3.06665	5.55472	3.15643	1	10710	253	0.33177	0.0174473	0.037801	2.31572	1.25796	10096	Down2NoFDR
CCDC86	-1.07039	4.65129	-4.52884	0.00293217	0.0547946	8.92909	3.71467	12.1923	5.63255	11.7714	6.69334	1	10554	129	0.266343	0.0210858	0.147357	3.4434	2.38127	3342	Down2NoFDR
EXPH5	-1.06753	3.93007	-5.65782	0.000860077	0.0370143	2.09241	0.953807	2.29257	0.79806	1.69989	1.16277	1	10826	200	1.63288	0.180191	-8.56834	1.02097	-0.0340292	10944	Down2
GAPDHP62	-1.06631	0.888271	-4.29533	0.00386459	0.0594088	3.40825	1.20646	2.52853	1.07733	2.23973	1.54846	1	10715	172	0.861445	0.191184	0.822514	1.43246	0.355144	990	Down2NoFDR
TIAM1	-1.06358	5.46488	-4.4116	0.00336477	0.0564662	6.7227	2.15146	7.06065	4.03379	6.96278	4.20673	1	10753	159	0.240941	0.0106264	0.044319	2.79291	1.73751	9216	Down2NoFDR
IPO11	-1.06062	5.5597	-2.64279	0.0342767	0.153567	6.85737	2.18918	10.0542	5.80543	10.5724	6.44278	1	10323	439	0.214191	0.0322104	0.0874337	3.17254	2.12465	7540	Down2NoFDR
GCSH	-1.06012	3.82475	-2.868	0.0249137	0.131637	4.08227	1.50959	6.4978	3.16128	6.40292	3.98872	1	10063	298	0.372563	0.0116985	0.29677	2.47371	1.4265	3677	Down2NoFDR
OSBPL1A	-1.05963	4.29412	-5.03311	0.00165935	0.0457402	3.68973	1.25436	3.8691	2.13245	3.0483	1.81199	1	10709	163	0.555772	0.0534936	0.396808	1.82124	0.773249	8029	Down2
GSAP	-1.04961	3.14298	-5.85243	0.000708003	0.0349034	1.55009	0.55092	1.44982	0.76318	1.26374	0.75911	1	10703	135	-449.008	0.256301	-0.0304778	0.518614	-0.514662	8950	Down2
RN7SL330P	-1.04853	-0.979401	-2.13028	0.0719222	0.224278	3.65352	0.515947	1.72687	1.28495	1.94478	1.7679	0.888889	9561	596	0.535881	0.259272	1.77676	1.2164	0.101886	305	Other
ABHD14B	-1.04252	4.27693	-5.76542	0.000771912	0.0356137	8.03751	3.75031	10.7077	4.17999	7.84715	4.981	1	10742	155	0.263286	0.0169998	0.111667	3.13588	2.1012	3161	Down2
PPARGC1B	-1.03463	5.52499	-4.64454	0.00256487	0.0525208	5.0317	1.71335	5.59837	3.10581	4.71083	2.93263	1	10718	169	0.296062	0.0601401	0.0782321	2.35531	1.3311	12889	Down2NoFDR
METTL15	-1.03461	3.8601	-4.98949	0.00174065	0.0457402	2.47134	1.03183	2.35776	1.36045	3.26536	1.56675	1	10919	212	0.662442	0.0760257	0.647341	1.42556	0.397336	7778	Down2
TRAP1	-1.0327	5.75731	-3.15666	0.016696	0.10735	9.95807	5.02332	20.0992	8.94303	16.4274	8.71829	1	10110	285	0.208773	0.106723	0.0173781	3.89598	2.8745	5183	Down2NoFDR
TMEM38B	-1.03037	3.42695	-3.63665	0.00880049	0.0815566	2.5823	1.12295	3.97339	2.00175	3.74882	2.03498	1	10311	166	0.552497	0.0647849	0.0344897	1.76227	0.745918	4531	Down2NoFDR
WARS2	-1.02984	4.17839	-2.39431	0.049003	0.183202	4.90974	1.64986	8.22711	5.55942	7.38698	3.93034	0.888889	9207	523	0.281508	0.0796054	0.373168	2.74396	1.73214	3847	Down2NoFDR
RPL22L1	-1.02879	4.87206	-6.82565	0.000285592	0.0290694	18.4181	8.3375	22.1081	11.5468	20.6913	10.3846	1	10721	138	0.190398	0.0323782	0.0670607	4.348	3.32419	2051	Down2
HSPB7	-1.02592	6.01857	-3.99312	0.00559177	0.0679378	22.1582	9.12254	20.2058	10.0805	29.5959	17.0038	1	10232	195	0.163957	0.0440959	0.0639201	4.56561	3.53901	3910	Down2NoFDR
RGS16	-1.02449	4.77919	-2.7472	0.0295445	0.14289	26.3078	11.3492	13.6009	5.48711	12.1597	8.06129	1	10037	440	0.157051	0.0635139	0.242347	4.03055	2.99363	2408	Down2NoFDR
UTP20	-1.02442	6.58074	-2.89929	0.0238443	0.128576	9.81004	3.92756	15.4051	8.27247	16.6072	9.24668	1	9983	290	0.204047	0.0406749	0.0779	3.76623	2.74743	10030	Down2NoFDR
ZNF462	-1.02142	5.16678	-7.42714	0.000171083	0.0283922	4.70392	2.18859	4.36291	2.10225	3.6008	1.9167	1	10536	154	0.475919	0.0752765	0.0788849	2.07481	1.05825	12190	Down2
ADAMTS6	-1.02071	4.29918	-3.55177	0.00983169	0.0852719	4.7162	2.05164	2.40945	1.39886	3.12272	1.43538	1	10375	319	0.70893	0.334076	0.101322	1.72381	0.695688	8565	Down2NoFDR
RPS6KC1	-1.02058	3.52815	-5.18209	0.00141203	0.043612	2.60987	0.974363	2.57544	1.63684	2.76107	1.39353	1	10800	182	0.542072	0.0202623	0.687077	1.41357	0.402475	6191	Down2
TEX261	-1.01676	5.91716	-7.20782	0.000205416	0.0288141	19.2881	10.3162	20.8564	8.40342	21.5608	12.0362	1	10936	230	0.179682	0.0161951	0.0977586	4.36195	3.34473	4184	Down2
LDHAP4	-1.01668	2.40983	-2.25508	0.0599735	0.204241	4.0196	2.47031	9.73943	4.93674	10.8063	4.2683	0.777778	8269	653	0.363419	0.0675498	0.147718	2.91172	1.90724	998	Other
RRP12	-1.01582	5.16834	-4.8835	0.00195732	0.0474148	4.90196	2.26953	6.73676	3.18114	6.47765	3.61996	1	10530	143	0.364237	0.031004	0.164035	2.58428	1.5774	8529	Down2
FARS2	-1.01147	3.28102	-4.33744	0.00367465	0.0581599	2.45451	0.998102	3.11948	1.71377	3.00009	1.65053	1	10576	153	0.605295	0.0521234	0.108049	1.51558	0.51626	4835	Down2NoFDR
METTL1	-1.00732	3.20104	-6.01138	0.000606018	0.0331937	6.32308	2.74801	7.0573	3.35089	6.66996	3.97609	1	10695	137	0.286886	0.0415677	0.207973	2.74268	1.7386	1947	Down2
RSRC1	-1.00641	5.37978	-3.28018	0.014115	0.100156	9.97381	3.41421	12.6324	8.52334	12.0451	6.54387	1	10251	247	0.193812	0.0283107	0.207845	3.52459	2.5288	5117	Down2NoFDR
MZT2A	-1.00403	5.0332	-6.12116	0.000545231	0.031571	11.3268	4.92568	11.1111	5.03719	11.7577	7.36974	1	10911	224	0.163252	0.0117158	0.0204189	3.51245	2.50907	4068	Down2
PHACTR2	-1.00366	4.52205	-4.58926	0.00273357	0.0533237	2.73413	1.04218	2.75157	1.93042	3.21889	1.49887	1	10699	214	0.454373	0.0092008	0.894051	1.54079	0.547574	11224	Down2NoFDR
MTHFD1	-1.00209	6.94475	-2.30226	0.056	0.196259	10.1094	3.6781	16.6772	8.16683	17.2316	12.0807	0.888889	9108	508	0.219841	0.0172072	0.27569	3.83651	2.83821	12208	Other
DHRS13	-1.00206	1.47481	-2.61762	0.035532	0.156473	1.1449	0.350053	1.58226	0.78746	1.26607	1.03129	1	10725	569	3.5322	0.591528	-1.79873	0.417142	-0.565431	2952	Down2NoFDR
TLR1	-1.00147	4.61833	-3.38614	0.0122421	0.0932968	10.0208	4.31245	6.2266	2.4927	7.27379	5.12232	1	10484	382	0.222815	0.115733	0.17353	2.94515	1.93418	4537	Down2NoFDR
ARHGAP10	-1.00109	3.89465	-5.85056	0.000709316	0.0349034	2.23196	0.823946	1.75789	0.9679	1.90454	1.15771	1	10798	186	1.35087	0.180358	-14.7805	0.979287	-0.0141199	10759	Down2
RNU1-106P	-0.999592	-1.36173	-3.63063	0.00886961	0.0816269	3.39733	1.27938	2.9196	2.04831	3.28802	1.31515	1	10934	242	0.510954	0.0403677	0.140997	1.68319	0.610923	164	DownNoFDR
E2F1	-0.995189	4.47012	-1.63056	0.148405	0.330056	7.66356	2.04748	13.3143	8.69985	15.1347	11.2653	0.777778	9315	1921	0.178187	0.0732722	0.176659	3.53304	2.55498	2690	Other
MRTO4	-0.993522	5.81143	-3.36111	0.012659	0.0947169	23.1279	10.2611	33.7943	17.9614	37.8477	20.5685	1	10190	233	0.151869	0.04768	0.0694912	4.95158	3.96435	2556	DownNoFDR
ANKRD36C	-0.993003	5.42777	-5.48804	0.00102311	0.0392453	6.69322	2.8754	7.55583	3.31717	6.99987	4.72297	1	10730	188	0.219974	0.0340092	0.17506	2.82588	1.8379	8574	Down
UBE2SP2	-0.991702	-1.01745	-1.67637	0.138972	0.319459	1.23315	0.316627	1.6378	1.91505	1.19348	0.43397	0.666667	6183	1414	2.68461	0.214761	-0.561026	0.440768	-0.595893	497	Other
DPP8	-0.990716	6.5442	-6.30132	0.000459773	0.031077	12.7736	5.25009	13.0501	6.3603	12.8115	8.15866	1	10825	185	0.150475	0.00171908	0.153081	3.68865	2.70029	10211	Down
GEMIN5	-0.990526	5.66523	-2.84479	0.0257401	0.133803	9.21034	3.80119	14.2525	7.3803	15.363	9.3053	0.888889	9795	338	0.21869	0.0418061	0.171383	3.66118	2.68004	5644	DownNoFDR
MRM1	-0.98801	3.11241	-4.07201	0.00507096	0.06506	5.12019	2.53859	7.65479	4.07954	7.30123	3.57714	1	10425	170	0.346102	0.0351497	0.151673	2.72387	1.74429	1839	DownNoFDR
YBX1P2	-0.987268	0.457746	-4.44097	0.00325014	0.0561856	1.67316	0.997635	2.25268	1.06482	1.83523	0.80963	1	10884	256	1.48171	0.220456	6.83991	0.942494	-0.0477066	999	DownNoFDR
SNORA7A	-0.986465	-0.854674	-1.42989	0.19718	0.389283	7.44753	7.57007	4.11988	0.76529	5.26821	2.75424	0.666667	7071	1314	0.457509	0.218192	1.46547	2.45001	1.34608	139	Other
VAT1L	-0.986236	6.80209	-3.04495	0.0194686	0.115575	33.9077	12.631	34.6245	18.1075	47.694	31.5536	1	9993	419	0.0922018	0.00874517	0.184108	5.25829	4.27369	4103	DownNoFDR
MYBBP1A	-0.98556	6.38605	-5.67243	0.00084747	0.036953	16.7382	7.43565	20.7686	10.6177	19.5826	11.156	1	10606	139	0.173254	0.0292751	0.0309691	4.24555	3.26337	6203	Down
C1RL	-0.983561	3.78187	-4.63941	0.00258001	0.0525312	4.68401	2.0729	3.48826	1.50184	3.59562	2.39997	1	10706	259	0.379923	0.0348345	0.292649	1.96494	0.979394	4979	DownNoFDR
PACSIN3	-0.982543	2.5425	-4.3292	0.00371097	0.0583143	2.50773	1.23759	3.14575	1.34125	3.28826	2.01592	1	10410	165	0.645178	0.0567676	0.385188	1.57372	0.59689	2755	DownNoFDR
EXOSC5	-0.978531	4.05721	-5.69147	0.000831347	0.0367775	15.2731	6.97861	18.6906	10.1088	17.3044	9.22334	1	10647	156	0.184773	0.0400236	0.061019	4.09147	3.11801	1368	Down
PAICS	-0.975839	8.27992	-2.31829	0.0547112	0.19386	38.7278	16.1474	70.2394	35.0878	71.9507	45.0406	0.888889	9142	533	0.137799	0.00839107	0.104001	5.85991	4.88065	7517	Other
RPGRIP1L	-0.975156	4.0266	-3.85741	0.00663054	0.0731399	1.48882	0.669075	2.15306	1.24747	1.93284	0.99249	1	10518	252	1.5184	0.237786	37.874	0.89005	-0.0647843	12387	DownNoFDR
VN1R80P	-0.97444	-0.833141	-1.99212	0.0879597	0.249181	1.81325	2.01749	1.98326	0.49693	3.19074	1.27624	0.777778	9979	1182	0.518109	0.190105	2.61833	1.18418	0.144119	338	Other
SRMP2	-0.974238	0.353056	-2.66717	0.0331047	0.151043	2.18972	0.572649	1.46363	1.10018	2.237	1.41278	1	10366	463	1.34774	0.0397383	3.31948	0.959722	-0.0298059	916	DownNoFDR
AK4P1	-0.973872	0.532937	-2.72687	0.0304091	0.144991	2.90188	0.858632	2.63633	1.66628	3.45046	2.32695	1	10404	375	0.395231	0.132074	0.943623	1.58206	0.595548	672	DownNoFDR
TSFM	-0.973427	4.18814	-4.41105	0.00336695	0.0564662	7.08237	2.96785	9.22756	4.34572	7.62959	5.16533	1	10697	201	0.230808	0.0541239	0.173312	2.99026	2.02527	3210	DownNoFDR
FARSB	-0.972945	5.96954	-3.5056	0.0104472	0.0878947	9.99646	4.15534	13.7507	7.41593	14.2236	8.47375	1	10275	211	0.205715	0.0190946	0.0983557	3.64627	2.68008	7006	DownNoFDR
RPL24P8	-0.971786	-0.588953	-2.60083	0.0363966	0.158647	1.76317	0.88531	1.81828	1.65363	2.16149	0.56879	1	10363	775	0.402952	0.0745188	-6.19379	0.943307	-0.0608604	474	DownNoFDR
BACE1	-0.970469	3.93368	-5.6064	0.000906154	0.0379362	3.64495	1.51367	2.72392	1.3669	2.65395	1.6717	1	10666	208	0.573797	0.038039	0.34266	1.58123	0.612339	7190	Down
ETV7	-0.969941	2.20539	-3.61562	0.00904449	0.0822827	2.3704	1.08268	2.96486	1.15559	2.81656	2.08961	1	10586	354	0.476466	0.0726476	0.60017	1.44442	0.479887	2374	DownNoFDR
KIFAP3	-0.969921	3.67358	-5.05317	0.0016234	0.0457402	3.52563	1.38038	3.36652	2.20439	3.86716	2.0039	1	10574	152	0.412791	0.0538813	0.19949	1.84673	0.882558	4978	Down
API5	-0.969811	7.03643	-4.23798	0.00414086	0.0604783	33.7208	14.5145	41.6819	21.0046	43.789	26.9074	1	10533	189	0.149082	0.0195919	0.120481	5.30374	4.33521	4651	DownNoFDR
TBC1D30	-0.968984	4.36193	-1.64296	0.145793	0.327291	1.5953	0.70877	4.92422	2.23348	3.63153	2.52113	0.777778	7893	1195	0.69522	0.347505	0.219992	1.6201	0.683188	9325	Other
CAMKMT	-0.968307	2.89314	-5.06663	0.00159976	0.0457402	2.84579	1.03754	2.55352	1.40178	2.4032	1.59306	1	10591	149	0.648357	0.0946752	0.536964	1.38452	0.422099	3994	Down
NUP62CL	-0.967938	1.31846	-3.63677	0.00879914	0.0815566	1.37276	0.870966	2.0517	0.80967	2.25283	1.18413	1	10640	300	2.38319	0.189378	-0.887837	0.901548	-0.0615155	1867	DownNoFDR
OAF	-0.965685	2.5669	-3.05225	0.0192733	0.115179	3.02202	1.58462	3.28744	2.11417	2.2769	0.90701	1	10945	841	0.598802	0.111724	0.900205	1.50828	0.551727	2913	DownNoFDR
GUSBP1	-0.964386	4.30989	-5.38339	0.00114073	0.0398061	4.01266	1.66382	4.57831	2.47936	4.13144	2.49527	1	10690	167	0.325416	0.0302813	0.010307	2.08758	1.13224	6526	Down
WLS	-0.960607	4.0531	-4.39951	0.00341325	0.0569399	5.81027	3.62324	5.44425	2.14707	4.42611	2.41853	1	10174	263	0.360605	0.0566628	0.196931	2.38103	1.42032	4459	DownNoFDR
PYCR1	-0.959918	5.01825	-7.87959	0.000118901	0.0268672	14.2476	7.76695	16.7449	7.50763	16.0433	8.93584	1	10807	203	0.221437	0.0228359	0.0244834	3.96891	3.01138	2886	Down
ADAT2	-0.95894	5.73326	-5.33533	0.00119976	0.0410466	12.2085	4.24185	10.026	5.79552	8.92357	6.05366	1	10739	217	0.203023	0.0747392	0.0366099	3.36668	2.41032	7197	Down
IPO4	-0.958929	5.18796	-5.53872	0.000971081	0.0388397	8.35175	4.59918	11.4084	5.65695	11.5517	5.80617	1	10851	235	0.236901	0.00758817	0.0221752	3.37036	2.41745	4912	Down
POLA1	-0.95807	6.60661	-2.20173	0.064814	0.212774	15.125	5.48058	25.1348	14.7655	25.7618	16.6716	0.888889	9572	770	0.142441	0.0113202	0.066762	4.42035	3.46838	6336	Other
AC072062.1	-0.956752	2.2615	-2.87213	0.0247699	0.131529	1.94342	0.509001	1.53201	1.15997	1.7819	1.21616	1	10701	436	0.973635	0.217313	0.425913	0.816018	-0.130891	3813	DownNoFDR
SFXN4	-0.954108	4.58586	-4.46338	0.00316556	0.0560063	14.1975	7.21672	20.5316	10.0105	19.4564	10.9401	1	10462	177	0.194936	0.0268401	0.0570178	4.15784	3.21138	1868	DownNoFDR
SLC19A1	-0.954024	4.61833	-5.28003	0.00127196	0.0419005	3.14946	1.19383	3.05986	1.65973	2.91101	1.95032	1	10657	171	0.445222	0.0378831	0.458974	1.61112	0.665372	11235	Down
MIF4GD	-0.94969	2.46601	-6.16102	0.000524885	0.031571	2.84886	1.33773	2.81507	1.32377	2.64042	1.64258	1	10693	175	0.609838	0.016896	0.0506565	1.47662	0.529995	2766	Down
XRCC4	-0.946374	3.20855	-2.92018	0.0231571	0.12659	3.56034	1.54855	5.38577	3.07552	5.66237	3.22398	1	9931	292	0.33766	0.0438892	0.0615969	2.25924	1.32357	2676	DownNoFDR
GDAP1	-0.94257	2.25388	-2.74261	0.029737	0.143199	1.16877	0.53076	1.96158	1.18828	1.8498	0.95812	0.888889	9783	417	2.7055	0.13825	-12.1651	0.709714	-0.212908	4052	DownNoFDR
IFRD2	-0.941857	5.22673	-4.66516	0.00250492	0.0525208	12.2588	5.34509	15.1479	8.08902	14.6189	8.93736	1	10424	151	0.186414	0.0196191	0.0705265	3.80388	2.868	3712	DownNoFDR
RPS3AP34	-0.941736	1.67145	-2.581	0.0374451	0.161065	4.49439	1.67908	7.23434	3.51264	5.38545	4.2115	1	10217	475	0.21409	0.158453	0.212433	2.48831	1.55362	781	DownNoFDR
B4GALT2	-0.941531	4.03922	-2.43073	0.0464886	0.178737	3.79614	1.9747	7.07052	3.59196	8.09139	4.40289	0.888889	8889	538	0.354343	0.101888	0.23422	2.59173	1.66289	3772	DownNoFDR
DTL	-0.941389	6.51199	-1.6389	0.146643	0.328008	18.7871	5.15702	28.1473	16.513	31.8415	28.2475	0.777778	8277	1443	0.12547	0.0547429	0.283529	4.68076	3.74632	4923	Other
DNAJC12	-0.941306	2.8712	-3.97449	0.00572313	0.0687596	4.94907	2.30516	5.57386	3.24563	3.80666	1.99147	1	10659	415	0.446697	0.109651	0.255538	2.24318	1.30882	2139	DownNoFDR
RRP9	-0.940577	3.52591	-4.92733	0.00186429	0.0468982	8.88857	4.32019	11.8306	5.8093	10.421	6.22435	1	10630	181	0.215182	0.0800794	0.0578999	3.36825	2.43356	1542	Down
CCDC144CP	-0.940529	3.22499	-2.76205	0.0289292	0.141391	2.25054	1.19142	1.36384	0.52928	1.31747	0.88048	1	10367	612	1.34038	0.15725	-4.05353	0.687065	-0.252884	8145	DownNoFDR
RPL26L1	-0.939594	3.42074	-3.20428	0.0156453	0.104784	9.57322	4.50641	14.9733	7.26293	14.2221	8.94052	1	10087	269	0.223371	0.0286985	0.154896	3.66636	2.73467	1164	DownNoFDR
ATG10	-0.937121	3.44744	-5.30776	0.00123517	0.0417441	2.68246	1.14032	2.70757	1.51438	2.91445	1.74171	1	10671	178	0.495442	0.0137021	0.482191	1.47644	0.546079	5445	Down
HIST1H2AK	-0.935593	4.7361	-2.36728	0.0509589	0.186877	54.4402	33.7685	118.059	52.2831	126.37	67.367	0.888889	8674	602	0.132007	0.0211372	0.0949481	6.5441	5.62045	393	Other
LHX4	-0.93331	4.07733	-3.88824	0.00637719	0.0719877	3.60484	1.33494	3.97468	2.38007	3.89898	2.54195	1	10665	239	0.326947	0.0208008	0.110887	1.94079	1.01682	6085	DownNoFDR
GPI	-0.932449	7.73367	-3.3993	0.0120289	0.09256	20.9301	9.99486	31.7551	15.5537	31.4503	19.2662	1	10180	266	0.17382	0.0041436	0.115487	4.78468	3.85116	10680	DownNoFDR
LSMEM2	-0.930902	0.785089	-3.67847	0.00833625	0.0801987	1.68159	0.72244	2.05884	0.92492	1.26574	0.93027	1	10639	270	4.26328	0.561861	-0.138882	0.725189	-0.201046	1434	DownNoFDR
HMGB1P24	-0.926153	0.707158	-2.03595	0.0825195	0.240886	2.40548	0.612073	2.79355	1.63323	2.57977	2.45382	0.888889	10172	1185	0.164401	0.107997	1.19596	1.381	0.452193	857	Other
RABEPK	-0.925792	3.87414	-3.58711	0.0093872	0.0839124	4.53789	2.34434	6.75776	3.12777	6.77017	4.16973	1	10228	265	0.386046	0.00141903	0.370447	2.56998	1.6525	3401	DownNoFDR
FABP5P1	-0.925277	-0.0640526	-2.21864	0.0632386	0.210146	1.89787	1.14864	3.728	1.49844	4.32963	2.4927	0.888889	9418	634	0.855005	0.167324	0.93735	1.65373	0.715542	411	Other
SRM	-0.923723	5.92528	-4.1943	0.00436589	0.0614485	34.271	17.8357	49.1203	26.4564	50.9626	26.8751	1	10305	198	0.134323	0.0140121	0.00710159	5.46339	4.54451	1894	DownNoFDR
DDX10	-0.922745	5.80182	-5.09574	0.00154993	0.0452328	8.15737	3.56565	9.53624	5.78997	9.08542	5.0688	1	10677	225	0.223604	0.0324543	0.120901	3.15768	2.24157	8606	Down
EBNA1BP2	-0.921053	5.67271	-4.46341	0.00316544	0.0560063	15.2081	8.63181	22.7911	10.5182	21.9571	12.462	1	10624	261	0.207654	0.0178758	0.106617	4.29915	3.3836	3561	DownNoFDR
SCIMP	-0.920087	4.10648	-3.31911	0.0133932	0.0975241	8.22669	3.00568	4.00046	2.65534	5.31748	3.14707	1	10431	393	0.264484	0.251146	0.061297	2.48814	1.55826	4249	DownNoFDR
ALG9	-0.91963	3.2486	-3.84355	0.00674802	0.0736322	1.3144	0.679245	1.50575	0.93978	2.13108	0.97352	1	10866	363	2.50124	0.47411	-1.14654	0.706988	-0.201002	8070	DownNoFDR
NOP16	-0.918999	4.79913	-6.87486	0.000273508	0.0289632	12.5983	6.12637	14.4703	7.96916	13.0719	7.26954	1	10678	191	0.188287	0.0212498	0.06845	3.74129	2.82713	2860	Down
SBF2	-0.918604	4.62473	-4.41377	0.00335613	0.0564662	1.944	0.799349	2.31537	1.3657	1.82073	1.1264	1	10560	251	0.858714	0.143039	2.11219	1.02332	0.121835	16767	DownNoFDR
SLC7A3	-0.915728	2.46654	-3.72676	0.0078331	0.0784638	4.34822	1.89651	2.72342	1.3824	3.16218	2.0684	1	10442	311	0.432066	0.190443	0.196695	1.74943	0.826594	2268	DownNoFDR
RRS1	-0.915693	5.33616	-5.80158	0.000744594	0.0355223	29.3158	14.0286	36.4401	18.2284	31.2255	19.5934	1	10668	197	0.125492	0.0271707	0.0368379	5.00931	4.0983	1720	Down
WDR3	-0.915612	6.42621	-4.85084	0.00203002	0.0482115	9.80807	4.65537	12.8595	7.04971	11.9942	6.90516	1	10456	174	0.192713	0.0414905	0.0158399	3.52307	2.61199	10276	Down
RAB3A	-0.915523	2.04833	-4.13571	0.00468924	0.0632763	3.46311	1.26953	3.08148	1.63219	2.81779	2.13549	1	10736	272	0.466997	0.116652	0.736832	1.64435	0.729852	1818	DownNoFDR
TSEN2	-0.915141	5.00216	-6.40895	0.000415965	0.0304284	8.08164	3.64692	8.44918	4.70264	6.82251	4.07239	1	10548	190	0.291627	0.0314622	0.11568	2.95764	2.04776	5667	Down
FAM27A	-0.913487	0.26496	-1.86799	0.105361	0.273143	3.88928	2.3843	2.0987	0.63622	2.27599	1.66315	0.777778	10439	1426	0.335501	0.143857	1.02148	1.41437	0.46524	616	Other
ATAD3A	-0.912758	4.9634	-3.57976	0.00947776	0.0842392	11.2558	5.43518	13.4954	7.62548	17.7812	9.80383	1	10321	277	0.179522	0.1032	0.182843	3.80148	2.89211	3069	DownNoFDR
ZCCHC4	-0.912226	3.90809	-3.7224	0.00787709	0.0786137	3.82725	1.77187	5.41666	2.69083	4.85324	3.20275	1	10343	232	0.346025	0.102538	0.257826	2.22268	1.32067	4411	DownNoFDR
PDSS1	-0.912011	3.80987	-2.20391	0.0646084	0.212413	7.07709	2.82427	11.5897	6.42081	12.2124	8.4357	0.888889	9155	713	0.21348	0.0316094	0.216822	3.32517	2.42398	1913	Other
NPR2	-0.908025	2.40847	-3.09652	0.0181319	0.11188	2.59523	0.978112	1.3833	0.78208	1.85614	1.27569	1	10331	490	1.58356	0.687898	-58.8051	0.924997	0.0123188	3865	DownNoFDR
RTTN	-0.90758	5.39208	-2.74028	0.0298355	0.143487	2.39611	0.906683	3.2263	2.06008	3.37667	2.15148	1	10573	582	0.399453	0.057131	0.0874164	1.57676	0.684954	19323	DownNoFDR
UTP15	-0.906182	4.52683	-3.53994	0.00998548	0.0858026	3.99105	1.86627	5.84512	2.91268	5.26513	3.4873	1	10266	257	0.330832	0.0928225	0.247132	2.3183	1.42402	6324	DownNoFDR
STS	-0.905659	4.79138	-2.31505	0.0549692	0.194217	2.78766	0.9227	3.71864	3.1264	2.953	1.65539	0.777778	8305	815	0.240255	0.0780466	1.66398	1.65292	0.767567	12052	Other
AC108142.1	-0.905549	0.169203	-1.55106	0.166213	0.352475	2.72736	1.28385	8.20348	4.69822	6.41049	3.58217	0.777778	7805	1223	0.445728	0.196087	0.312763	2.39312	1.48777	286	Other
TLR6	-0.905524	4.31882	-2.52207	0.0407525	0.167615	6.36097	2.8422	3.33227	1.4565	4.43183	3.33265	0.888889	9664	694	0.27121	0.282062	0.223519	2.18992	1.27255	6035	DownNoFDR
RNF214	-0.905039	4.42574	-4.89547	0.00193142	0.0473855	6.22815	2.73188	6.77936	3.69004	7.00052	4.47923	1	10627	207	0.235546	0.0247775	0.218457	2.73935	1.83902	4407	Down
AK4	-0.903885	6.54877	-2.69782	0.0316907	0.148108	15.2194	5.09456	18.4942	10.5355	17.0708	13.7613	1	10644	621	0.113683	0.0417957	0.167843	4.07817	3.17909	7578	DownNoFDR
TMCC1-AS1	-0.902331	4.71878	-5.99335	0.000616712	0.0333769	5.36762	2.41773	4.70609	2.8059	4.03271	2.2963	1	10527	234	0.403359	0.125211	0.0852915	2.2286	1.32993	7702	Down
TFRC	-0.900534	8.69459	-3.22473	0.0152162	0.103997	63.9156	25.0966	82.4503	44.113	72.8943	53.0355	1	10769	406	0.0915758	0.0425707	0.0720897	6.18409	5.28112	7794	DownNoFDR
PIGU	-0.898993	3.78872	-2.36301	0.0512753	0.187543	4.59324	2.26883	8.33722	4.28441	8.73143	5.40207	0.888889	9261	669	0.305875	0.0322056	0.234782	2.79865	1.9116	2705	Other
ZNF239	-0.897679	3.15981	-3.13355	0.0172327	0.108254	4.17483	1.63071	5.28624	3.19097	5.1366	3.39559	1	10595	368	0.264238	0.0258857	0.078672	2.27982	1.39063	2509	DownNoFDR
SNORA26	-0.897479	-2.47741	-0.903564	0.397201	0.583418	1.22903	4.24265	2.11242	0.82334	1.58599	0	0.666667	6094	2144	1.99614	0.792493	-13.7798	0.695612	-1.36484	136	Other
ALG5	-0.896979	4.9628	-5.14069	0.00147636	0.0441837	16.4826	9.05201	19.6806	9.23499	21.318	12.8337	1	10570	231	0.189353	0.0397247	0.0133127	4.2531	3.35807	2231	Down
HIST1H4I	-0.896958	6.46243	-1.32569	0.227874	0.42054	41.3781	20.5116	134.69	67.7989	142.852	90.2573	0.777778	7919	1340	0.19475	0.0177872	0.100577	6.53453	5.64643	1294	Other
MIF	-0.895598	6.83102	-2.40331	0.0483687	0.1824	136.221	70.6729	265.353	137.756	265.483	153.803	0.777778	8859	607	0.0992311	0.000129884	0.0331627	7.73147	6.83822	730	DownNoFDR
CCDC58	-0.894805	3.69618	-2.48439	0.0430243	0.171838	6.86081	3.33474	12.368	7.2469	12.0139	6.70153	0.888889	9282	580	0.220872	0.0172919	0.0607546	3.33362	2.45109	1746	DownNoFDR
GRIP1	-0.894097	4.62769	-3.85059	0.00668808	0.073338	7.06417	2.71455	4.59138	3.20413	4.16943	2.39649	1	10355	343	0.298148	0.0932037	0.182734	2.36447	1.46914	6570	DownNoFDR
TDRD3	-0.893731	4.1457	-3.50967	0.0103913	0.0876443	2.63843	1.14385	3.05824	2.13835	3.70855	1.92029	1	10477	307	0.39293	0.193788	0.239331	1.64207	0.758485	7750	DownNoFDR
ELMO1	-0.893149	3.96159	-4.20931	0.00428711	0.0612743	1.79899	1.02497	2.57169	1.53862	2.33274	1.0818	1	10219	250	1.08635	0.168169	0.841219	1.15475	0.276817	9570	DownNoFDR
PUS7	-0.889206	5.69482	-4.15539	0.00457776	0.0632763	13.5488	6.23586	17.7787	9.54799	16.5797	10.6674	1	10389	216	0.164199	0.0368152	0.0726747	3.98934	3.10646	4433	DownNoFDR
SLC7A2	-0.887191	7.08031	-4.27878	0.00394214	0.0597151	19.7421	9.34296	25.561	13.6055	24.9801	15.6886	1	10278	183	0.156866	0.0105818	0.080783	4.54162	3.6558	7905	DownNoFDR
NUFIP1	-0.887067	4.23956	-3.52413	0.0101953	0.0867418	6.01991	2.80361	7.84266	4.27947	8.44492	5.29914	1	10128	249	0.258191	0.0530993	0.216627	2.88296	2.00294	3480	DownNoFDR
FABP5	-0.886222	6.32745	-2.44426	0.0455892	0.177302	35.7297	20.5796	74.2113	34.9625	70.633	41.6869	0.888889	8890	618	0.142636	0.0172044	0.073336	5.83874	4.95826	1904	DownNoFDR
EXO1	-0.886037	5.31264	-2.18538	0.0663753	0.215482	10.5587	3.76578	13.5763	7.22676	15.4198	13.0078	0.888889	8303	794	0.126707	0.0722587	0.439341	3.7052	2.82631	4137	Other
THEM6	-0.885938	2.63724	-5.48936	0.00102171	0.0392453	2.80876	1.26168	2.83976	1.56801	2.68285	1.70558	1	10563	179	0.532282	0.0155817	0.268249	1.48164	0.60063	3035	Down
ZNF438	-0.885431	2.14813	-2.87698	0.0246018	0.131072	1.18823	0.528603	1.24557	1.08904	1.87033	0.75821	1	10046	466	2.52706	0.296357	-2.04059	0.506684	-0.366566	4267	DownNoFDR
TMSB4XP1	-0.884032	-1.63909	-1.4626	0.188341	0.378226	2.47627	3.10842	3.54678	0.41472	3.19547	2.39649	0.888889	10054	2719	0.20659	0.13189	0.435204	1.61141	0.566851	135	Other
IGLL1	-0.882499	4.97788	-1.28305	0.241599	0.434974	21.2813	12.2083	98.2691	50.75	49.9003	28.7019	0.666667	6894	1598	0.177196	0.25688	0.251566	5.55766	4.70714	898	Other
NLRX1	-0.881991	2.95614	-4.36022	0.00357623	0.0577127	1.83277	0.85781	2.26807	1.06291	1.84475	1.34803	1	10472	221	0.836071	0.0154184	4.09571	0.991621	0.121443	5320	DownNoFDR
DPH6	-0.880974	3.85216	-2.64994	0.0339285	0.153029	1.82402	0.645371	2.31032	1.68914	2.15763	1.35567	1	10158	539	0.596587	0.129587	1.0198	1.07288	0.210284	9347	DownNoFDR
JAM3	-0.880201	2.46136	-4.78322	0.00219028	0.0489032	1.48311	0.625106	1.34615	0.70839	1.27672	0.91372	1	10770	282	4.2569	0.250682	-0.562188	0.467181	-0.403177	5451	Down
PFKM	-0.87862	5.66758	-9.13087	4.7269e-05	0.0209324	10.1575	4.95213	9.38996	5.33284	9.01221	5.23137	1	10460	173	0.223149	0.0271118	0.0171272	3.25164	2.37461	7246	Down
FADS1	-0.878237	8.00282	-2.43174	0.0464213	0.178602	25.685	12.1657	37.4433	16.4468	40.9163	31.5364	0.888889	9319	717	0.140993	0.0362799	0.159398	5.08874	4.20918	10230	DownNoFDR
PTPN14	-0.877378	5.21048	-2.75899	0.0290549	0.14182	1.94317	0.9259	3.05132	1.96215	3.19464	1.71396	0.888889	9582	470	0.626511	0.0603906	0.362423	1.42356	0.563224	18752	DownNoFDR
HSPE1	-0.876278	7.01478	-2.12804	0.0721574	0.224278	57.2089	31.9401	122.901	59.4271	126.049	75.6389	0.777778	8578	818	0.134758	0.00779102	0.0875257	6.58605	5.71095	1823	Other
ITSN1	-0.8745	4.74895	-5.14212	0.00147409	0.0441837	1.65242	0.697047	1.69747	1.05549	1.66372	1.03389	1	10450	193	1.19786	0.0192851	0.615337	0.754859	-0.105444	21748	Down
MRPL24	-0.873855	3.90259	-3.16219	0.01657	0.107222	9.10524	4.51821	13.8984	7.16767	13.298	8.55738	1	9933	305	0.209832	0.0252593	0.132965	3.57424	2.70856	1695	DownNoFDR
LYAR	-0.873226	4.78383	-3.33193	0.0131643	0.0971224	12.4056	6.19256	18.7868	10.1088	17.9745	11.0697	1	9942	264	0.173043	0.022657	0.058067	4.01231	3.1483	2304	DownNoFDR
C1QBP	-0.871849	7.02037	-2.81805	0.0267281	0.136757	51.7313	27.856	92.9127	48.3918	88.3734	51.512	1	9337	421	0.113159	0.0165669	0.0238707	6.23243	5.36175	2335	DownNoFDR
CDC25A	-0.871848	5.50155	-2.52029	0.0408565	0.167688	12.0716	4.7269	15.3751	8.78496	17.6427	13.0055	0.888889	9489	605	0.160082	0.0745337	0.267035	3.89397	3.02882	4117	DownNoFDR
POLE2	-0.870176	3.42309	-1.63173	0.148157	0.329736	3.14876	1.15382	6.15735	3.46722	5.96717	4.85381	0.777778	8304	1382	0.33348	0.02593	0.398033	2.2898	1.4371	2955	Other
GSTCD	-0.869074	4.75677	-2.47672	0.0435031	0.173014	4.78938	1.73763	6.30796	3.96988	6.40015	4.67344	1	10426	758	0.219664	0.0116333	0.174266	2.53582	1.6784	6295	DownNoFDR
HMGB3P4	-0.868547	-0.0582921	-4.3911	0.00344745	0.0572123	2.38474	1.42873	2.42202	1.30709	2.62274	1.25886	1	10444	187	0.728236	0.0256293	0.196411	1.31656	0.428743	514	DownNoFDR
FBL	-0.867509	6.37101	-4.62366	0.0026272	0.0525713	42.7383	24.3136	56.6605	26.9461	58.9174	35.939	1	10270	222	0.150108	0.0143389	0.0462341	5.70791	4.84189	2138	DownNoFDR
HSD17B8	-0.866519	0.846924	-2.06785	0.0787708	0.235128	1.3472	0.724762	2.27416	1.06366	2.8871	1.86256	0.888889	9391	857	1.18475	0.424181	7.252	1.06028	0.196257	1158	Other
RUFY2	-0.864927	4.11035	-4.09339	0.00493914	0.0644155	2.63619	1.21199	3.07172	1.48627	2.88279	2.15366	1	10422	284	0.374158	0.0879358	0.733763	1.52325	0.667315	8137	DownNoFDR
HMHB1	-0.864533	0.341504	-2.37988	0.0500379	0.185149	4.78811	2.04901	4.61358	4.22819	3.7915	1.54461	0.888889	9903	1154	0.170166	0.0357957	0.572339	2.13479	1.25816	384	Other
TOMM40	-0.863913	5.79464	-4.004	0.00551657	0.0676845	16.9001	8.42761	22.694	13.0275	23.1229	13.5325	1	10101	199	0.151273	0.00888282	0.0219304	4.37263	3.51444	3610	DownNoFDR
NPM1P6	-0.863434	0.271203	-2.18686	0.0662322	0.215395	1.4073	0.602234	2.41881	1.67126	1.79539	0.99051	0.888889	8910	743	0.99359	0.601381	105.328	0.883675	0.0239901	871	Other
SLC29A1	-0.862881	4.91685	-2.38757	0.0494837	0.184327	6.05171	3.27098	10.9335	5.53523	11.7629	7.28729	0.888889	9134	667	0.265611	0.0452313	0.237246	3.20409	2.35282	4410	DownNoFDR
RABGAP1L	-0.862258	5.80127	-4.74553	0.00228569	0.0504258	4.88136	2.37288	5.10367	3.35135	4.09015	2.14731	1	10981	588	0.335893	0.0414232	0.168803	2.22873	1.37394	16071	DownNoFDR
PRKCA	-0.861719	4.30773	-5.29382	0.00125351	0.0419005	2.58762	1.30491	2.21519	1.59319	2.37408	1.08566	1	10902	471	0.63757	0.117015	0.965602	1.26535	0.409586	11175	Down
PGAP1	-0.861011	3.92695	-4.85692	0.00201626	0.0482115	1.44519	0.702903	1.77478	0.95644	1.60152	1.02679	1	10441	204	1.78821	0.313149	-3.75503	0.694167	-0.151403	12761	Down
SLC37A4	-0.8601	4.06456	-2.43933	0.0459146	0.177628	2.53992	1.33477	4.16304	1.91873	4.52414	3.163	0.888889	9671	763	0.544864	0.0859056	0.806727	1.86673	1.01844	6186	DownNoFDR
MIR17HG	-0.85902	5.65115	-4.79961	0.0021502	0.0486899	14.9256	8.01969	20.1346	10.429	19.0747	11.5872	1	10384	213	0.173428	0.0271621	0.0664498	4.16297	3.30926	3774	Down
DPH2	-0.857581	4.54156	-4.29693	0.00385714	0.059401	9.71705	4.36823	11.2268	7.45221	11.1344	6.33066	1	10508	268	0.188513	0.0050759	0.130545	3.41767	2.56645	2930	DownNoFDR
NME7	-0.857138	3.59375	-3.87471	0.00648702	0.0724917	2.75258	1.11964	2.99105	2.0698	2.7587	1.65988	1	10434	294	0.31106	0.0032069	0.62791	1.51013	0.663353	5718	DownNoFDR
CELSR3	-0.853852	4.20568	-3.71445	0.00795813	0.0789001	1.89878	0.791553	1.85649	0.8489	1.62355	1.44049	1	10567	547	0.691708	0.0527553	-0.702571	0.852104	0.00878938	13850	DownNoFDR
FASN	-0.853826	8.58084	-2.9587	0.0219449	0.123173	41.5973	21.8462	60.7547	29.6724	66.7897	43.9016	0.888889	10114	548	0.141404	0.0341781	0.133793	5.78874	4.93299	9321	DownNoFDR
PTPRG	-0.853504	6.20013	-4.13677	0.00468312	0.0632763	8.51233	3.42524	5.93534	4.81064	6.10296	3.16989	1	10448	465	0.254104	0.0227321	0.092476	2.75967	1.90869	14625	DownNoFDR
C2orf88	-0.853397	3.05705	-3.65949	0.00854351	0.0806412	1.93246	0.708492	1.78049	1.18565	1.87028	1.29475	1	10421	260	0.770112	0.0757272	0.700011	0.907969	0.0640116	5997	DownNoFDR
THRA	-0.852739	3.65362	-4.65129	0.00254506	0.0525208	2.70614	1.44165	2.66868	1.15048	1.97787	1.4567	1	10717	405	0.75151	0.0208016	0.0403596	1.28857	0.441815	6959	DownNoFDR
PEX10	-0.851811	2.64317	-2.94992	0.0222151	0.123876	1.75545	0.8089	2.4953	1.63307	2.43474	1.38666	1	9687	308	0.771281	0.0403584	0.70838	1.1491	0.311151	3789	DownNoFDR
SPTBN2	-0.851768	5.34679	-8.98654	5.22761e-05	0.0209324	5.31052	3.02062	5.68094	2.88496	5.28956	3.11577	1	10534	215	0.29641	0.00349353	0.0411741	2.44373	1.5955	10072	Down
DANCR	-0.850218	5.71126	-6.64658	0.000334938	0.0295609	25.8101	15.9326	32.572	17.7367	32.686	16.6771	1	10645	258	0.131506	0.00148702	0.0240267	4.91613	4.06887	2328	Down
POLR3G	-0.850171	4.54535	-3.28216	0.0140773	0.10008	6.14471	3.07713	9.63415	4.81645	7.88854	5.48325	1	10224	357	0.207078	0.143081	0.121633	2.95885	2.12048	4023	DownNoFDR
PRR22	-0.849855	1.8388	-4.27015	0.0039833	0.0598561	2.83725	1.17414	2.55913	1.81715	2.62526	1.5087	1	10833	365	0.446711	0.0386977	0.647071	1.42636	0.578356	1787	DownNoFDR
TRMT61A	-0.846206	3.70599	-5.64606	0.00087038	0.0370143	5.26506	2.51104	5.65588	3.27186	5.36386	3.35226	1	10582	220	0.253588	0.0163288	0.0300863	2.44417	1.60238	3217	Down
TUBBP1	-0.845751	1.07453	-3.03051	0.0198616	0.117092	1.38783	0.669227	2.09445	1.05444	1.67078	1.17932	1	10423	372	1.30076	0.520359	2.39075	0.774044	-0.0626806	1646	DownNoFDR
PDGFD	-0.845005	3.44307	-1.5933	0.156518	0.340439	5.90751	3.22381	1.90942	1.03753	3.61767	1.98583	0.777778	8114	1150	0.503491	0.561452	1.02802	1.79119	0.924464	4263	Other
DHX33	-0.84459	6.08904	-4.41925	0.00333448	0.0564662	15.2259	6.77769	15.1031	8.52041	16.9902	11.6896	1	10453	283	0.109303	0.00440532	0.157868	3.97879	3.13571	5789	DownNoFDR
UBE2V2P4	-0.843939	-1.27606	-1.52103	0.173444	0.361417	1.50584	0.405055	2.40332	1.297	2.29019	2.29008	0.888889	7886	1453	0.547202	0.0849416	3.06272	1.02891	0.117428	259	Other
COG2	-0.84337	5.37208	-5.02141	0.00168074	0.0457402	4.81523	2.17563	5.37169	3.11494	5.00514	3.33004	1	10419	209	0.251594	0.0354214	0.0862929	2.34346	1.50721	10946	Down
PPM1H	-0.842554	5.3385	-2.23673	0.0615955	0.207218	6.52511	2.58466	8.86917	8.06514	7.36895	3.63538	0.777778	7913	1051	0.151542	0.0899656	0.388392	2.91524	2.08743	7164	Other
SCD5	-0.841606	4.21234	-3.6519	0.00862803	0.0810262	5.34643	2.26878	6.59771	3.91685	5.65872	3.95073	1	10555	334	0.177779	0.0483356	0.0092854	2.55106	1.71869	4231	DownNoFDR
NUDCD1	-0.840912	6.01455	-2.59196	0.0368617	0.159979	15.6385	7.02832	23.8604	13.9297	23.7176	15.9359	0.888889	9684	557	0.1428	0.0028093	0.075619	4.37165	3.538	4172	DownNoFDR
EFNB2	-0.840216	3.15431	-3.4011	0.0120001	0.0924743	2.72736	1.85504	2.17165	1.2976	2.2733	0.95884	1	10299	567	0.45018	0.0812724	1.61893	1.2603	0.42061	5005	DownNoFDR
ITPR1	-0.840071	6.34421	-4.64292	0.00256965	0.0525219	4.12712	1.68901	3.08499	2.29786	2.94757	1.68638	1	10427	376	0.460468	0.0593673	0.00427914	1.75042	0.916163	32454	DownNoFDR
ZFP64	-0.839842	3.79534	-5.38782	0.00113546	0.0398061	2.51092	1.2824	2.88417	1.77279	2.80339	1.56443	1	10396	210	0.56864	0.0403982	0.400874	1.45649	0.625688	6790	Down
FJX1	-0.839335	3.64007	-4.7594	0.00225004	0.0499425	6.79965	3.57548	7.70013	4.61608	5.9646	3.3233	1	10605	367	0.285931	0.0958536	0.0844057	2.76575	1.93207	2450	Down
GALNT14	-0.838668	2.57439	-2.67424	0.032773	0.150456	1.52629	0.95394	2.81072	1.27595	1.40271	0.88131	1	10324	680	1.13351	0.285585	-3.82703	0.876564	0.0569125	4344	DownNoFDR
MECR	-0.837874	3.62526	-6.20772	0.000502122	0.0312105	3.79302	2.27366	4.63921	2.4696	4.19344	2.30972	1	10773	306	0.379451	0.103091	0.0274441	2.07409	1.24236	3922	Down
MRPL12	-0.836533	5.26457	-3.55538	0.00978521	0.0850812	38.4326	21.9384	56.6131	30.7957	60.1763	34.4154	1	10142	332	0.12553	0.0224127	0.0480407	5.66662	4.83585	1009	DownNoFDR
PRMT3	-0.835132	5.60134	-4.10406	0.00487475	0.0641978	10.3852	4.83122	12.9332	8.0463	12.2245	7.52318	1	10334	254	0.162218	0.0333119	0.0492312	3.5624	2.73433	5483	DownNoFDR
RPS3AP43	-0.83466	0.17766	-2.08392	0.0769484	0.232245	2.99626	1.00745	1.83924	1.50542	1.2428	0.75945	0.888889	9233	932	1.35571	0.929938	17.4701	0.93846	0.0911716	781	Other
VAV3	-0.834523	4.25933	-1.82336	0.112408	0.283351	3.14195	1.01233	4.46309	4.07681	2.99657	1.85248	0.777778	7557	1339	0.431606	0.0607485	1.41551	1.80455	0.992062	7306	Other
ZNF485	-0.83338	3.8972	-5.80521	0.000741919	0.0355223	8.40646	4.11107	8.91005	4.64604	7.68399	5.33335	1	10544	229	0.235814	0.040402	0.117368	3.0591	2.22859	2386	Down
GUSBP9	-0.833308	3.09498	-3.22467	0.0152174	0.103997	21.9764	7.41999	18.3057	15.1089	18.3506	11.6161	1	10096	374	0.0993242	0.00124853	0.158642	4.2845	3.45119	584	DownNoFDR
TONSL	-0.831489	5.96773	-3.08047	0.018537	0.112962	10.0112	4.53175	12.3356	6.41996	13.0728	9.9007	1	9719	448	0.156655	0.0341873	0.276497	3.55429	2.72714	7107	DownNoFDR
PTMAP2	-0.831101	1.8133	-3.07588	0.0186549	0.11347	10.0528	6.57688	17.1319	9.07436	16.6553	8.5746	1	10156	428	0.157549	0.0148531	0.0389785	3.83039	3.00274	327	DownNoFDR
PA2G4	-0.830325	7.52766	-3.1457	0.0169482	0.107919	52.084	27.2392	79.6231	42.408	78.3349	49.9179	1	9865	362	0.115661	0.00554357	0.0644767	6.10351	5.27242	3580	DownNoFDR
FITM2	-0.830253	2.74586	-3.56369	0.00967924	0.0850107	2.26332	0.83873	1.68641	1.4517	1.8759	1.03694	1	10702	578	0.882911	0.245296	5.95107	0.958947	0.134336	4628	DownNoFDR
FRRS1	-0.830199	2.176	-5.30214	0.00124253	0.0418656	1.50622	0.808421	1.59686	0.96188	1.44414	0.79015	1	10794	352	2.25163	0.146813	-0.172402	0.614314	-0.206616	3958	Down
PAK1IP1	-0.828791	4.29142	-3.63088	0.00886679	0.0816269	15.5844	6.68168	18.0145	10.8078	17.7739	12.427	1	10443	320	0.139824	0.00691983	0.0867788	4.09632	3.27241	1523	DownNoFDR
ZNF423	-0.828343	5.26306	-4.38105	0.00348877	0.057384	6.0627	2.58862	6.26393	4.05108	4.81278	3.14045	1	10504	391	0.326269	0.0267507	0.247798	2.50882	1.68796	8997	DownNoFDR
EEF1A1P9	-0.827896	1.43267	-2.8711	0.0248058	0.131529	2.86034	2.01019	2.80434	1.53833	2.14446	0.97471	1	10012	563	0.598033	0.0281053	0.890534	1.37735	0.54758	1383	DownNoFDR
RPL35P5	-0.827715	-0.917029	-2.31329	0.0551102	0.194371	2.25876	1.13415	2.32937	0.75658	1.16591	1.16586	1	9932	777	2.00208	0.0551218	0.287455	0.885855	0.0240813	370	Other
CLUH	-0.827232	6.52509	-4.99925	0.00172209	0.0457402	15.0111	8.18277	19.4064	10.7926	19.2405	11.4022	1	10429	243	0.166408	0.00429801	0.0341711	4.15217	3.32765	6900	Down
PRKDC	-0.826717	10.8391	-2.23118	0.0620952	0.208151	119.326	50.8894	180.522	108.248	184.944	128.293	0.888889	9714	739	0.0786753	0.00690552	0.0537616	7.30873	6.47722	15416	Other
AP003774.4	-0.825371	0.0188952	-2.31332	0.0551074	0.194371	2.73606	1.32698	1.35379	0.74983	2.08633	1.28383	1	9769	687	1.16816	0.537137	0.184351	0.995763	0.140116	672	Other
LDHA	-0.825275	9.74486	-1.85037	0.108091	0.276736	116.775	58.3534	234.935	128.155	248.13	161.71	0.777778	8410	1023	0.104265	0.0148391	0.0710354	7.56635	6.73549	6038	Other
CSPP1	-0.823639	5.67443	-5.3827	0.00114156	0.0398061	9.67864	4.31487	9.76807	5.64921	9.25409	6.49545	1	10481	237	0.163413	0.00599277	0.118999	3.26012	2.44002	7096	Down
CEP135	-0.823468	5.25408	-4.14816	0.00461835	0.0632763	5.77152	2.41631	6.00181	3.51863	5.82923	4.3062	1	10213	238	0.156962	0.00833081	0.23616	2.55657	1.73871	8640	DownNoFDR
BNIP3	-0.823247	5.59245	-2.00553	0.0862582	0.247128	9.04014	4.09786	10.9251	6.44509	17.6606	11.969	0.777778	8637	1143	0.1993	0.117164	0.358683	3.59149	2.77189	5325	Other
UROS	-0.822281	4.20871	-3.09783	0.0180993	0.111835	2.09265	1.00991	3.18874	1.67873	2.5586	1.85504	1	10159	413	0.4515	0.312895	0.277991	1.37383	0.567638	9505	DownNoFDR
HSPD1	-0.82114	9.66773	-2.63421	0.0346995	0.15435	177.405	103.111	309.076	165.105	330.146	191.202	0.888889	8927	486	0.0891043	0.0170522	0.0426016	8.03665	7.21158	4123	DownNoFDR
DCLK2	-0.820943	3.49815	-4.6169	0.00264771	0.0525713	2.88927	1.72236	3.49136	1.80031	3.87087	2.28334	1	10519	287	0.513569	0.121364	0.108918	1.76938	0.953594	4416	DownNoFDR
WDR12	-0.820301	6.21867	-4.90797	0.00190476	0.0471613	9.85352	4.83726	11.573	6.49839	11.2494	7.44393	1	10326	218	0.188881	0.0173398	0.107215	3.44388	2.62734	9098	Down
KCNQ5	-0.820297	6.3147	-3.3283	0.0132287	0.0971224	13.5132	5.56421	14.8199	11.7447	13.5486	7.60736	1	9860	467	0.0686913	0.0014842	0.227706	3.80363	2.98895	7570	DownNoFDR
PDSS2	-0.820129	4.1983	-4.20319	0.00431906	0.0614057	5.92544	2.58193	6.37443	4.21224	6.32615	4.01554	1	10667	344	0.208342	0.00608678	0.050651	2.63732	1.82307	3921	DownNoFDR
AC074367.1	-0.819775	0.691044	-2.21884	0.06322	0.210146	1.68387	0.932526	2.21319	1.89112	1.77348	0.67102	0.777778	9170	1262	0.445874	0.130825	-9.11193	0.920777	0.105061	1125	Other
RCL1	-0.819735	4.53076	-5.6435	0.000872636	0.0370143	6.51368	3.68703	8.17687	4.35455	7.60661	4.62367	1	10633	273	0.241741	0.0526585	0.0600568	2.89063	2.07697	4140	Down
SIGMAR1	-0.818559	5.61837	-5.00071	0.00171932	0.0457402	25.6	14.0452	30.1549	17.2856	33.8373	19.6925	1	10525	274	0.132453	0.0501135	0.0677354	4.89178	4.07578	2196	Down
RTN4R	-0.818551	2.76529	-4.45018	0.00321507	0.0560488	2.51311	1.40953	2.91026	1.57609	3.26025	1.94916	1	10575	291	0.562591	0.155957	0.352039	1.53343	0.719348	3126	DownNoFDR
NHP2	-0.817726	5.66386	-3.48669	0.0107112	0.0889723	34.3005	18.8878	51.3563	27.9057	49.8832	30.825	1	9784	267	0.123597	0.0110315	0.0442809	5.47491	4.66359	1510	DownNoFDR
RPS3AP5	-0.817478	1.35109	-2.437	0.0460693	0.177924	4.75046	3.19456	4.66568	2.65956	3.08697	1.4449	0.888889	9793	742	0.36077	0.0172363	0.274535	2.038	1.21675	821	DownNoFDR
THNSL1	-0.816609	4.78142	-3.00957	0.0204463	0.118841	7.57124	3.59822	10.3906	6.24999	10.8578	7.04602	1	9978	429	0.188905	0.0277992	0.0966111	3.24865	2.44054	3834	DownNoFDR
NAGPA	-0.816222	2.61042	-4.38383	0.00347731	0.057384	1.62556	0.707812	1.33586	0.79632	1.47493	1.02749	1	10728	395	2.3694	0.356969	-0.824179	0.575768	-0.234297	5484	DownNoFDR
HIST1H2AB	-0.816049	5.39323	-1.00569	0.349108	0.538905	50.0453	29.7643	229.173	119.382	242.313	150.65	0.777778	7707	1393	0.17059	0.0152084	0.0721073	7.13562	6.34372	393	Other
RPP40	-0.815342	2.87895	-3.20542	0.0156211	0.104696	4.43003	1.92494	5.56421	3.11039	4.91963	3.73765	1	10641	493	0.240465	0.0970043	0.237773	2.31213	1.50338	1962	DownNoFDR
SEMA3A	-0.815163	6.80133	-5.23402	0.00133573	0.0427844	14.5744	7.33651	16.1915	10.854	17.2504	9.411	1	10571	295	0.158571	0.0336854	0.0941127	3.99851	3.18583	9259	Down
RASAL2	-0.814117	6.16143	-5.10007	0.00154266	0.0451391	7.40729	3.27217	5.27601	3.67804	5.29946	3.15581	1	10517	373	0.239486	0.00392292	0.0448641	2.56878	1.75609	16044	Down
CCDC112	-0.813432	3.55907	-4.12964	0.00472418	0.0635934	4.40563	2.41534	5.1546	2.48911	5.34269	3.71574	1	10547	386	0.274082	0.03224	0.0482357	2.31237	1.50235	3149	DownNoFDR
ANKRD44	-0.812318	3.70798	-3.60557	0.00916374	0.0827481	1.78104	0.695251	1.16848	0.94287	1.18139	0.68526	1	10292	485	6.03104	0.0890464	-0.061621	0.450318	-0.354031	12826	DownNoFDR
PGAM1P10	-0.812294	0.730761	-3.87591	0.00647722	0.0724549	3.22143	1.51643	3.08304	1.69212	2.33834	1.62968	1	10211	241	0.496914	0.0572526	0.110764	1.52085	0.70263	761	DownNoFDR
CDKN2AIPNL	-0.812286	3.85891	-3.46596	0.011009	0.0897013	8.06335	5.1502	12.0383	6.38672	13.2514	7.28332	1	10255	404	0.210252	0.0571023	0.104641	3.44523	2.6386	1762	DownNoFDR
ENOX2	-0.811701	3.9759	-2.86383	0.0250601	0.131933	4.77865	1.80202	4.73332	4.2916	5.06596	2.75969	1	9546	549	0.0858559	0.00898293	0.614343	2.28495	1.4809	4279	DownNoFDR
NOLC1	-0.811616	7.90912	-3.66718	0.00845889	0.0805968	65.5261	33.6397	88.4903	50.1063	89.13	56.5152	1	9940	246	0.102587	0.00238166	0.0455731	6.32673	5.51372	3970	DownNoFDR
CDCA7L	-0.810821	5.40727	-2.08772	0.0765234	0.231528	10.256	4.56587	16.6444	9.62952	17.4152	12.7639	0.888889	8847	885	0.166131	0.0238353	0.184054	3.84757	3.04727	3894	Other
C19orf57	-0.810018	2.17178	-2.18301	0.0666051	0.215913	1.30585	0.491762	1.52123	0.97686	1.85362	1.41824	0.888889	10002	1096	0.963301	0.520073	-80.2012	0.642223	-0.155295	3840	Other
FNIP2	-0.808952	4.92273	-3.00207	0.0206603	0.119314	3.22698	1.31363	3.78482	2.62575	3.96778	2.64179	1	10909	715	0.25033	0.0521945	0.00923771	1.87274	1.07452	10981	DownNoFDR
AHCY	-0.807425	7.0611	-8.83983	5.7993e-05	0.0222353	41.9923	25.082	48.815	26.7135	45.5292	25.9771	1	10737	316	0.114622	0.027045	0.0127134	5.50386	4.69666	3894	Down
MCM4	-0.806844	8.67708	-1.36786	0.214974	0.40805	47.2545	18.4753	94.3279	54.9433	105.566	85.6102	0.777778	7720	1608	0.121155	0.036695	0.164074	6.28165	5.4697	6973	Other
NTHL1	-0.806056	3.54207	-4.28253	0.00392443	0.0597151	5.61747	2.8278	6.67977	3.89375	6.7238	4.30481	1	10249	228	0.249844	0.0051103	0.108685	2.66341	1.86221	2430	DownNoFDR
MTFP1	-0.805292	4.06631	-2.54745	0.0392923	0.164927	10.0449	5.4647	15.5622	7.68382	16.685	11.7732	0.888889	9726	734	0.218748	0.0375754	0.246909	3.78471	2.98626	1603	DownNoFDR
SMYD5	-0.803976	3.87331	-2.17221	0.0676606	0.217496	4.10749	1.91793	6.73245	3.79461	6.79655	4.93689	0.888889	8814	745	0.28085	0.00733998	0.290517	2.5223	1.73012	3364	Other
COL27A1	-0.803724	4.58958	-2.60551	0.0361532	0.158244	1.70994	0.857334	2.54256	1.35462	2.66327	1.90115	0.888889	9300	564	0.772943	0.0727306	1.5764	1.18842	0.39989	14011	DownNoFDR
ZNF777	-0.802796	2.51514	-3.12394	0.0174613	0.109029	2.82796	1.42216	2.61144	1.69444	1.80198	1.03694	1	10359	700	0.787131	0.1215	0.706779	1.25486	0.458068	3172	DownNoFDR
CD52	-0.801742	2.27009	-1.38322	0.21044	0.403395	3.40024	1.85332	10.6631	5.57473	8.42916	5.77313	0.777778	7869	1422	0.385865	0.163077	0.0300364	2.75584	1.97312	934	Other
DKC1	-0.800163	6.82089	-3.09404	0.0181938	0.112128	28.448	13.8559	40.1938	23.3779	39.0174	26.1715	1	10017	412	0.114757	0.0120137	0.053052	5.14907	4.35101	4203	DownNoFDR
RPF2	-0.799326	5.58757	-4.99765	0.00172511	0.0457402	14.2913	7.4897	17.1529	10.064	17.1725	10.6687	1	10254	226	0.156976	0.000595747	0.0373843	4.01462	3.21969	3922	Down
HIST1H2BM	-0.798715	6.16224	-0.95	0.374746	0.562548	85.9871	49.2881	403.285	212.046	431.671	281.069	0.777778	7860	1537	0.144525	0.0168079	0.0779867	7.94529	7.16228	381	Other
FAM136A	-0.798342	5.65095	-7.29066	0.000191606	0.0288141	20.6904	11.4564	22.3582	11.7562	21.3527	13.9585	1	10495	245	0.131355	0.0152444	0.0155112	4.42442	3.62742	3086	Down
ATP1A3	-0.796283	4.39939	-2.10536	0.0745814	0.227947	5.70851	4.14692	5.52202	2.8541	3.1725	1.61322	0.888889	8698	860	0.376805	0.028685	0.522798	2.21992	1.42784	5983	Other
NCKIPSD	-0.793755	3.78493	-4.00658	0.00549889	0.0675604	4.75804	2.41557	5.20542	2.9862	5.94086	3.91324	1	10183	281	0.255697	0.0803447	0.284227	2.40484	1.61423	3431	DownNoFDR
ABLIM1	-0.792865	5.248	-7.40187	0.000174688	0.028564	4.44923	2.70194	5.17145	2.86749	5.05978	2.8987	1	10756	348	0.292995	0.0198587	0.0150694	2.29257	1.50475	10231	Down
GINS1	-0.792503	5.53923	-1.33481	0.225026	0.417847	8.66096	3.44194	18.9555	11.0212	19.4804	16.7247	0.777778	7343	1750	0.197154	0.0137476	0.25719	3.88273	3.10658	4130	Other
ZNF212	-0.791214	3.53913	-6.24992	0.000482506	0.0312105	4.71013	2.67054	4.74	2.60405	4.94836	3.05022	1	10620	286	0.270648	0.0059881	0.0375836	2.26745	1.47746	3182	Down
SPATA20	-0.790907	3.8865	-3.79004	0.00722326	0.0761109	4.38463	2.35884	2.96063	1.67846	3.74848	2.32375	1	10259	444	0.360423	0.174602	0.0259531	1.87476	1.07859	5337	DownNoFDR
RNGTT	-0.790814	5.72495	-2.46932	0.0439694	0.174088	11.0724	4.5094	14.4623	10.7377	14.9152	9.67627	1	10356	883	0.124441	0.0170884	0.0678302	3.74239	2.96062	5188	DownNoFDR
MCM6	-0.790428	6.75299	-1.27761	0.243402	0.436655	18.5137	7.94113	45.6698	27.4317	47.4423	35.9778	0.777778	7954	1747	0.168995	0.0147658	0.121329	5.09803	4.31355	4135	Other
CDK4	-0.790039	6.48606	-2.7675	0.0287066	0.140985	28.1761	14.9848	43.2973	24.6195	45.1307	29.0595	0.888889	9498	514	0.124696	0.0163101	0.0766729	5.25018	4.46381	3094	DownNoFDR
TRMT11	-0.789201	4.6051	-4.5222	0.00295493	0.0551033	5.12176	2.53014	6.06678	3.85511	5.57895	3.47726	1	10590	358	0.233516	0.0719738	0.121713	2.48343	1.70204	5722	DownNoFDR
SNHG17	-0.787724	5.26779	-6.91711	0.000263592	0.0288141	4.17777	2.19745	4.3967	2.51601	4.26697	2.76085	1	10250	202	0.292376	0.0214479	0.147266	2.10296	1.32022	11816	Down
ZC3H12B	-0.787359	3.89743	-4.79066	0.00217198	0.0486899	2.86089	1.28641	2.17115	1.66624	2.514	1.40502	1	10637	438	0.656168	0.205172	0.367394	1.33111	0.546529	7829	Down
TYMS	-0.787049	7.12921	-1.34186	0.222848	0.415259	46.1991	17.8552	92.1178	57.8302	102.685	82.7295	0.777778	8083	1990	0.119241	0.0355895	0.130795	6.24609	5.46146	2421	Other
C19orf48	-0.785698	5.66986	-4.47356	0.00312795	0.0560063	19.4391	9.34388	20.4261	11.8305	21.7284	15.2691	1	10347	313	0.104643	0.0243148	0.141296	4.3594	3.57569	3256	DownNoFDR
HELLS	-0.785636	7.95472	-1.57098	0.161573	0.346966	23.5897	8.47429	37.249	22.0572	37.7128	34.4001	0.888889	8029	1409	0.115882	0.00506864	0.212808	5.00615	4.21838	10150	Other
NEK1	-0.785138	5.09729	-5.86458	0.000699561	0.0348808	5.34494	2.6202	5.44632	3.59859	5.41312	3.27758	1	10335	248	0.212814	0.00534166	0.115657	2.43767	1.65749	8308	Down
TMEM45A	-0.784629	2.64248	-5.01166	0.0016988	0.0457402	1.24329	0.84731	1.49107	0.69926	1.35595	0.8261	1	10546	356	8.58253	0.401249	-0.215042	0.460579	-0.313822	6005	Down
DOCK4	-0.782768	4.86857	-4.162	0.00454101	0.0630356	3.83843	1.57119	2.80936	2.27875	3.57242	2.0949	1	10540	460	0.42072	0.0829652	0.165651	1.76293	0.981161	11351	DownNoFDR
PPIF	-0.781789	6.39486	-5.47059	0.00104174	0.0392453	35.1068	22.4665	44.7085	22.2816	44.8387	27.6974	1	10589	361	0.142972	0.00113373	0.00393265	5.36819	4.58738	2671	Down
RRM1	-0.781772	6.66028	-1.56823	0.162208	0.34778	20.8491	8.53797	35.6086	21.5325	41.2229	33.0176	0.777778	8270	1525	0.120757	0.0607247	0.206293	4.96794	4.19069	4233	Other
POLR1A	-0.780552	7.12054	-3.64347	0.00872292	0.0813861	11.9189	5.59506	14.7657	9.58726	13.9286	9.03404	1	10209	324	0.135173	0.0327999	0.0399326	3.75487	2.97664	13519	DownNoFDR
STOM	-0.780022	5.19238	-4.46139	0.00317296	0.0560063	14.8263	8.69159	18.4459	8.0453	12.2282	9.50953	1	10628	477	0.158176	0.105758	0.0528283	3.90409	3.12842	3198	DownNoFDR
BMS1P4	-0.779972	1.69435	-3.48673	0.0107106	0.0889723	1.77465	1.03692	2.51511	1.18725	2.14007	1.52949	1	10258	346	0.848951	0.309353	1.06731	1.09647	0.323561	1982	DownNoFDR
COQ3	-0.779966	2.2452	-1.88718	0.102466	0.26877	2.84737	1.52147	4.82783	2.39724	5.62324	4.20793	0.888889	8964	1056	0.414311	0.142861	0.758431	2.09658	1.3236	1448	Other
PEBP1	-0.779274	6.96972	-3.43571	0.0114597	0.0908197	83.0958	50.0987	116.193	63.0125	131.995	79.92	1	10194	491	0.103058	0.0397487	0.0820347	6.7607	5.98196	1514	DownNoFDR
TFAP4	-0.778427	5.08277	-3.61561	0.00904468	0.0822827	4.88676	2.36702	6.25071	4.07075	5.82624	3.70806	1	10086	328	0.22269	0.0589058	0.104779	2.49604	1.72704	7867	DownNoFDR
COPG2	-0.77792	3.63087	-3.3782	0.0123728	0.0937783	8.57615	3.85764	9.42615	7.13592	10.243	5.99833	1	10354	447	0.162367	0.0547848	0.143142	3.23371	2.46024	1722	DownNoFDR
TMEM67	-0.777908	3.01601	-5.73459	0.000796094	0.0364596	1.25817	0.785457	1.37614	0.7099	1.19816	0.73579	1	10483	322	-29.4919	0.294784	-0.182371	0.36935	-0.396989	8281	Down
NPM1P27	-0.777777	4.24969	-2.45688	0.0447658	0.175884	20.0041	12.3869	37.9591	21.5854	35.0178	20.2041	0.777778	8739	647	0.136462	0.0336079	0.0325823	4.90036	4.13449	830	DownNoFDR
SCAMP1	-0.777207	5.62942	-3.52613	0.0101685	0.0867418	8.93772	3.92729	10.3075	6.07599	9.56953	7.40265	1	10473	480	0.140832	0.0447237	0.16164	3.26379	2.49259	6745	DownNoFDR
PPP1R14B	-0.776679	5.33126	-3.13146	0.0172822	0.108443	24.464	14.2368	34.3083	17.9645	38.0197	25.0092	0.888889	10028	553	0.149364	0.0430492	0.119217	4.98801	4.21564	1658	DownNoFDR
ZNF804A	-0.775377	4.15845	-6.50154	0.000382018	0.0298923	5.49661	2.98682	4.98788	3.23739	4.98653	2.80851	1	10529	333	0.271355	0.000248206	0.0825232	2.36958	1.5956	4531	Down
TAF4B	-0.7718	5.30536	-4.25629	0.00405034	0.0599342	9.52183	4.38499	10.7301	6.86997	8.53581	5.87685	1	10447	416	0.175154	0.071733	0.13017	3.2586	2.49358	5395	DownNoFDR
PPA1	-0.771214	6.81688	-3.72755	0.00782517	0.0784638	23.8136	12.4689	32.5791	18.6082	29.8114	20.103	1	10097	318	0.113119	0.0387449	0.039138	4.8333	4.06393	5166	DownNoFDR
POLR1B	-0.770424	6.60926	-3.67621	0.00836064	0.0802429	17.3865	8.53662	21.9851	13.6673	21.3257	14.1427	1	10192	336	0.119664	0.0147389	0.0193546	4.33214	3.56482	6329	DownNoFDR
MDN1	-0.769679	8.68577	-4.71671	0.00236176	0.0511899	28.0072	13.3116	28.1915	17.8479	30.245	20.2585	1	10189	244	0.0951511	0.00291098	0.065099	4.84867	4.079	18674	DownNoFDR
CERS6	-0.769417	6.98469	-3.02386	0.0200454	0.117543	21.4908	8.64078	23.706	16.9562	23.3165	16.4273	1	10746	643	0.0879318	0.00779313	0.0167637	4.51307	3.74616	7241	DownNoFDR
UCHL3	-0.768972	4.31852	-4.00758	0.00549206	0.0675511	11.7364	6.19598	14.7186	9.4073	14.6632	8.86711	1	10206	302	0.158192	0.00207741	0.0400696	3.77061	3.00752	1905	DownNoFDR
WDR74	-0.767983	5.27662	-4.89424	0.00193406	0.0473855	10.2669	5.85622	12.4014	7.45392	13.2033	7.84426	1	10231	262	0.171535	0.0368309	0.0375518	3.57373	2.80993	4247	Down
WRN	-0.767788	6.27476	-4.83858	0.00205809	0.0483143	12.8286	5.80935	13.1016	8.79676	11.9441	7.9938	1	10408	329	0.149312	0.0122103	0.0680705	3.65893	2.89464	8000	Down
NOL6	-0.766394	5.40417	-4.67479	0.00247747	0.0524643	8.00327	4.50686	10.3607	6.41694	9.3651	5.51445	1	10543	400	0.198664	0.0667989	0.131027	3.20289	2.44347	5994	DownNoFDR
ACTR3B	-0.765896	3.24728	-4.64974	0.00254959	0.0525208	1.9238	1.16682	2.16198	1.45916	2.06779	1.02937	1	10490	441	0.650023	0.0892443	1.08842	1.04629	0.289476	6024	DownNoFDR
CEP128	-0.764854	5.57181	-3.59561	0.00928358	0.0833797	5.85577	2.84903	6.79853	4.07647	7.28167	5.11942	1	10061	371	0.217732	0.0529147	0.238811	2.73003	1.97081	9353	DownNoFDR
SNRPD1	-0.764799	6.46637	-1.96249	0.0918374	0.253644	15.6132	8.07803	29.18	16.979	29.0594	19.8878	0.777778	8511	1040	0.158023	0.00182219	0.0826822	4.56522	3.80633	4862	Other
ENO1	-0.76473	10.1052	-2.31327	0.0551115	0.194371	185.596	108.922	323.98	176.838	348.425	219.726	0.888889	8869	718	0.0845484	0.0186549	0.0622021	8.10692	7.33782	5216	Other
CDC45	-0.764721	4.43069	-1.3085	0.233322	0.426386	5.73606	2.35917	12.0124	8.14429	13.6988	10.3447	0.777778	8934	2469	0.223333	0.0782018	0.168595	3.29676	2.55001	2846	Other
SPATC1L	-0.7647	2.78453	-4.03158	0.00533086	0.0663975	3.20016	2.51818	4.30995	1.89583	4.09107	2.40368	1	10594	520	0.373782	0.0544829	0.0775494	1.94563	1.184	2333	DownNoFDR
HIST2H2BF	-0.761978	7.26835	-1.11053	0.304604	0.495571	25.1211	17.0363	95.0589	43.637	103.798	68.2786	0.777778	8087	1702	0.221859	0.0286233	0.175714	5.97354	5.21122	3196	Other
AIMP2	-0.760666	3.54445	-3.93299	0.00602817	0.0702299	7.43847	3.79435	8.99193	5.15829	8.48912	5.99709	1	10168	289	0.193739	0.0397773	0.135498	3.05261	2.29657	1828	DownNoFDR
PNPT1	-0.758586	5.95205	-3.66401	0.00849368	0.0805968	13.0366	6.63242	17.0947	11.1212	15.7154	9.90574	1	10139	383	0.137238	0.0452179	0.074662	3.92626	3.1737	5291	DownNoFDR
ARHGAP44	-0.758504	4.43027	-4.43771	0.00326262	0.0561856	3.78334	1.88504	2.67606	1.75373	2.6956	1.68323	1	10416	450	0.387339	0.0107429	0.105525	1.59805	0.838693	9322	DownNoFDR
CD3EAP	-0.758462	3.88372	-3.57541	0.00953188	0.0844502	3.98323	2.64852	6.04097	3.17617	5.92938	3.53896	1	10322	483	0.286877	0.0154642	0.137468	2.39013	1.63959	3661	DownNoFDR
CPNE7	-0.758235	4.97412	-7.72564	0.000134307	0.0268672	13.5191	8.09633	13.8415	7.89092	12.7315	7.70553	1	10342	280	0.168417	0.0133952	0.0170111	3.74116	2.98411	3058	Down
AL357673.1	-0.75771	2.41524	-2.37791	0.0501808	0.185307	1.50851	0.623828	1.78102	1.17584	1.97847	1.50084	1	10349	975	0.725625	0.263554	2.03288	0.816955	0.0705468	3952	Other
SORD	-0.756906	6.23841	-6.27672	0.000470499	0.031077	15.381	8.17609	17.186	10.3008	15.8526	10.3462	1	10452	288	0.125845	0.016178	0.00279112	4.01243	3.2582	6082	Down
DHX30	-0.756801	6.29452	-7.21041	0.000204968	0.0288141	12.339	7.22741	13.4419	7.55508	13.7733	8.67583	1	10583	325	0.173417	0.0138735	0.0324008	3.721	2.96568	7744	Down
LGALS8	-0.756419	3.76335	-5.02593	0.00167244	0.0457402	1.72726	0.930624	1.89578	1.27779	1.8193	1.04316	1	10629	434	0.804876	0.0996438	2.87913	0.871196	0.125617	9710	Down
CDC6	-0.75514	5.64034	-1.83804	0.110041	0.279922	9.49409	3.72348	13.4151	8.18038	14.1231	12.4777	0.888889	8457	1255	0.145517	0.0293178	0.297061	3.60624	2.8604	5311	Other
ACBD6	-0.754961	4.44885	-4.6615	0.00251544	0.0525208	3.62689	1.78061	3.98375	2.39987	3.70401	2.61997	1	10247	276	0.282862	0.0236384	0.146504	1.92024	1.17229	7512	DownNoFDR
NR1D1	-0.754142	2.37881	-4.41915	0.00333487	0.0564662	2.83877	1.57045	2.40573	1.70303	2.45526	1.29165	1	10622	502	0.460543	0.0331713	0.257665	1.36509	0.611805	2630	DownNoFDR
PDCD2L	-0.753751	2.57415	-4.67902	0.00246549	0.0524643	5.07584	2.81536	5.84993	3.67712	5.40759	3.23679	1	10614	378	0.258293	0.0553417	0.159551	2.4467	1.69617	1416	DownNoFDR
RPL13AP7	-0.751351	1.19189	-1.96951	0.0909029	0.252441	6.10963	5.06518	4.93705	2.19917	3.70669	2.02976	0.777778	8288	833	0.266309	0.196865	0.148249	2.27329	1.50861	611	Other
FKTN	-0.751227	5.36428	-4.95015	0.0018178	0.0468563	6.72645	3.35225	5.32078	3.28997	6.38674	4.309	1	10592	474	0.295687	0.0412774	0.0227806	2.61606	1.8634	8747	Down
FAM81A	-0.751093	4.73915	-3.47736	0.0108441	0.0893388	5.50061	2.73996	6.48906	3.70835	6.6981	4.96527	1	9952	410	0.2073	0.0250399	0.327827	2.6376	1.89217	5571	DownNoFDR
UBA52P8	-0.749505	-0.676524	-2.66955	0.0329927	0.150717	2.17641	1.22941	1.99506	1.6038	1.96596	0.84252	1	11018	1074	0.403071	0.0309173	1.77281	1.04273	0.264572	384	DownNoFDR
EIF4EBP3	-0.749484	2.51201	-3.92711	0.00607283	0.0705413	10.7903	5.06456	11.4252	7.66288	9.71246	6.49854	1	10461	424	0.173158	0.0355639	0.13008	3.41078	2.66327	693	DownNoFDR
FECH	-0.748782	3.86869	-3.91041	0.0062016	0.0711615	2.12143	1.58464	2.18884	0.95737	2.16383	1.38306	1	10523	592	0.409475	0.0216981	0.593664	1.1205	0.375143	8772	DownNoFDR
TLCD1	-0.748432	1.70062	-3.67909	0.00832961	0.0801987	3.04437	2.00238	3.47643	1.46673	2.90606	2.17944	1	10868	645	0.331918	0.0612864	0.177436	1.65514	0.90561	1336	DownNoFDR
ALDOC	-0.748268	5.82112	-2.64774	0.0340351	0.153188	19.045	13.6531	35.4855	15.625	32.4237	21.9332	0.888889	9678	797	0.164886	0.038431	0.0726517	4.80737	4.06543	2612	DownNoFDR
TUFM	-0.747728	7.21787	-6.93074	0.000260482	0.0288141	85.2248	47.686	85.7363	49.5046	90.8481	59.3839	1	10526	331	0.0749233	0.00199244	0.0142151	6.44708	5.69945	2211	Down
GPR135	-0.747675	3.52583	-4.39934	0.00341392	0.0569399	3.17505	1.54929	3.33737	1.88694	2.52228	1.93789	1	10273	360	0.471856	0.0633825	0.0608567	1.58801	0.847298	4977	DownNoFDR
CAD	-0.746307	7.22098	-3.89805	0.00629883	0.0713931	18.5435	10.8289	26.1894	14.635	24.6721	16.0109	1	9915	314	0.135835	0.0275781	0.0495701	4.51723	3.77147	8443	DownNoFDR
GADD45GIP1	-0.7458	4.27499	-3.46853	0.0109715	0.0897013	11.244	6.67173	16.5921	8.98832	15.0888	10.0892	1	9854	359	0.161994	0.0518064	0.0778121	3.82133	3.08312	1769	DownNoFDR
HSPG2	-0.745643	6.61457	-3.40467	0.0119431	0.0924743	8.29829	5.75959	6.92366	3.62655	5.98832	3.47674	1	9499	489	0.212835	0.110788	0.0481586	2.81223	2.06656	18118	DownNoFDR
URB1	-0.74558	6.65048	-4.20171	0.0043268	0.0614057	10.5612	5.12311	12.0509	8.14349	11.4983	7.47085	1	10454	414	0.143149	0.0284382	0.0633558	3.50712	2.76487	11447	DownNoFDR
GYPC	-0.744581	4.45264	-5.41573	0.00110284	0.0396845	8.5064	5.13064	7.6552	4.0024	7.44082	4.97526	1	10430	397	0.17468	0.0206238	0.0282672	2.97649	2.23	3609	Down
SALL2	-0.744324	2.56092	-3.08258	0.0184832	0.112916	1.22522	0.625623	1.40093	0.866	1.6581	1.1144	1	9930	456	2.07089	0.562705	-2.93843	0.519677	-0.214211	5366	DownNoFDR
HSPA9	-0.744256	8.3043	-4.25224	0.00407017	0.0599675	42.1903	25.3163	58.475	32.3761	55.4437	35.3412	1	10123	326	0.109091	0.0196477	0.0373362	5.68764	4.94149	7946	DownNoFDR
FAF1	-0.743986	5.79741	-2.76514	0.028803	0.141112	8.19247	3.62714	9.90105	7.18658	10.6076	7.10709	1	10733	899	0.120252	0.0444696	0.00837944	3.25213	2.5155	7549	DownNoFDR
HIST1H4A	-0.743558	6.12962	-1.08733	0.314038	0.505909	133.219	67.5858	424.488	244.585	426.549	319.379	0.777778	7687	1654	0.110626	0.0011867	0.0719244	8.1747	7.44416	312	Other
TUBA3D	-0.743552	0.792101	-2.45847	0.0446632	0.175543	1.38227	0.567257	1.40111	0.78353	1.4407	1.30344	1	8868	587	0.271686	0.056866	-2.0933	0.510142	-0.23289	1572	DownNoFDR
FAM216A	-0.742396	5.50321	-4.33869	0.00366917	0.0581599	19.7452	10.1607	24.1493	14.2286	21.3257	15.1606	1	10417	381	0.105089	0.037271	0.035368	4.43838	3.70115	2702	DownNoFDR
PTMAP5	-0.741972	2.73628	-2.54292	0.0395489	0.165566	4.98664	3.52105	9.64223	5.10726	8.30664	4.82598	0.888889	9524	752	0.184236	0.104127	0.0530691	2.88391	2.15186	1162	DownNoFDR
NCR3LG1	-0.741771	4.0664	-2.03134	0.083075	0.241753	4.82908	3.32424	2.51382	1.56534	3.17444	1.5327	0.777778	9314	1005	0.493803	0.296426	0.0674216	1.76326	1.011	6438	Other
MRPS26	-0.741759	4.37713	-4.97799	0.00176281	0.0460028	21.9355	15.3337	28.7478	15.8704	29.1378	16.24	1	10634	459	0.0960429	0.00594494	0.0123309	4.7227	3.98428	1016	Down
SNRPF	-0.741034	5.46156	-1.96399	0.0916372	0.253272	11.8463	7.01578	22.2178	13.1734	24.6315	15.3275	0.777778	8247	1033	0.175402	0.0492644	0.0869488	4.22215	3.49164	3043	Other
MCM2	-0.740763	7.27369	-1.89161	0.101808	0.26807	29.1166	14.6739	48.5517	28.3438	53.9693	39.3286	0.888889	8477	1012	0.113229	0.040378	0.145106	5.40701	4.6669	4715	Other
EIF4EBP1	-0.740212	5.57665	-5.39494	0.00112704	0.0398061	62.4274	42.4406	74.2708	36.2644	74.1449	47.9162	1	10758	510	0.103313	0.000583951	0.0479787	6.13071	5.39066	880	Down
DDX28	-0.739976	3.74116	-5.85039	0.000709431	0.0349034	8.21049	4.78839	8.49836	4.64623	7.20646	4.84767	1	10360	321	0.187428	0.0241962	0.0115838	2.99429	2.25592	2169	Down
ST6GALNAC2	-0.739674	1.73317	-2.56394	0.0383726	0.163121	1.10893	0.597353	1.46256	0.7771	1.60657	1.19921	0.888889	9674	716	2.66115	0.352027	-1.64616	0.477822	-0.252155	3098	DownNoFDR
MZT2B	-0.738945	5.59784	-4.57904	0.00276608	0.0537693	32.8056	19.5516	34.5966	17.0876	36.0812	26.2918	1	10732	584	0.0810217	0.0175687	0.0670929	5.10789	4.36804	1815	DownNoFDR
DLAT	-0.738876	6.30336	-2.44561	0.0455	0.177084	15.7195	8.59947	23.4204	12.7944	25.4715	18.4611	0.888889	9327	790	0.157871	0.0394337	0.212926	4.39948	3.66466	4831	DownNoFDR
TBC1D4	-0.738499	6.45551	-5.29771	0.00124836	0.0419005	14.528	7.55552	15.6004	10.0576	12.6274	8.13852	1	10420	435	0.176923	0.0393968	0.0524022	3.82926	3.09363	7977	Down
RN7SKP95	-0.7382	-0.0320341	-1.91215	0.0988151	0.2638	3.12599	1.55806	3.79259	3.88029	5.69489	2.31344	0.777778	9010	1149	0.307191	0.213278	0.686965	2.03168	1.27909	303	Other
DPH5	-0.737231	4.24746	-3.28756	0.013975	0.0997354	6.77242	3.71086	9.01897	6.33276	9.11762	5.18114	1	10122	524	0.21783	0.00731365	0.180032	3.04333	2.31416	2970	DownNoFDR
RBM19	-0.737143	5.43004	-4.09048	0.00495688	0.0644155	8.17772	4.44424	10.3908	6.65241	9.98312	6.25984	1	10271	385	0.1726	0.0257287	0.0489712	3.24531	2.51485	5866	DownNoFDR
SNHG9	-0.736603	0.591567	-2.74567	0.0296085	0.143013	4.14585	2.47517	3.99737	1.82898	2.54449	1.95721	1	10661	839	0.448584	0.0387531	0.146503	1.80631	1.06058	551	DownNoFDR
TSR1	-0.73653	6.6541	-3.20754	0.0155761	0.104654	19.288	10.1003	26.7402	15.5189	24.9127	17.7949	1	9927	458	0.120057	0.0326152	0.0738952	4.55081	3.81695	5545	DownNoFDR
RANBP1	-0.736408	6.89805	-1.83224	0.11097	0.281345	21.347	11.741	40.4913	22.6469	42.6885	30.1224	0.777778	8518	1132	0.145343	0.0211577	0.135429	5.05784	4.32377	4620	Other
BANK1	-0.736319	4.75986	-2.53949	0.0397439	0.165883	8.23409	4.58466	4.35641	2.97978	5.19576	2.86982	0.888889	9992	799	0.273466	0.157681	0.0505191	2.5183	1.77141	6144	DownNoFDR
MRPS34	-0.734882	5.03972	-4.84228	0.00204957	0.0483143	33.8766	19.8438	39.5885	23.783	42.9619	26.5919	1	10312	337	0.110968	0.0329421	0.0521822	5.27202	4.53949	1097	Down
GINS2	-0.734823	5.31462	-1.40103	0.205289	0.397874	9.95241	4.30196	18.7123	12.0531	21.4589	17.1529	0.777778	8282	2091	0.175283	0.0692425	0.209792	3.98973	3.26851	3219	Other
TNFRSF13C	-0.734718	3.10094	-2.35269	0.0520487	0.188573	4.02614	2.23438	2.58589	1.73185	2.11921	1.21678	0.888889	9738	890	0.375639	0.306394	0.670601	1.49655	0.759544	3944	Other
NAT10	-0.734252	6.83788	-4.05993	0.0051471	0.0652867	23.7916	13.2868	30.6324	19.1194	30.8046	19.2391	1	9836	278	0.113965	0.00242651	0.00313289	4.81899	4.08636	5227	DownNoFDR
C20orf27	-0.733814	4.56273	-7.01499	0.000242146	0.0288141	13.0581	7.38492	12.8675	7.69678	11.9235	7.65835	1	10160	255	0.158402	0.00851727	0.00363332	3.65796	2.92507	2415	Down
GCNT2	-0.733039	3.92903	-1.26723	0.246873	0.440967	3.40242	1.88494	1.19809	0.5616	2.54401	2.01491	0.777778	8113	1860	0.818383	0.455951	0.152565	1.13672	0.386146	9072	Other
MRPL1	-0.73273	4.13662	-2.38263	0.0498391	0.184813	9.92487	5.63855	16.4115	9.56045	16.3625	10.9631	0.888889	8769	660	0.169547	0.00158169	0.0896893	3.79509	3.07193	1628	DownNoFDR
ZDHHC18	-0.732254	4.30334	-4.04503	0.00524279	0.0658696	4.41852	2.24805	4.65661	2.70707	4.89855	3.61449	1	10358	451	0.189449	0.0485404	0.273133	2.22347	1.49496	5460	DownNoFDR
CLPP	-0.731941	3.81327	-3.2066	0.015596	0.104654	6.11735	4.15813	9.00914	5.33089	10.0968	5.52722	1	9899	497	0.176941	0.0766807	0.0318852	3.04298	2.31707	2195	DownNoFDR
ALDH7A1	-0.731458	4.81355	-2.05391	0.0803875	0.238354	1.45869	0.775956	2.34142	1.17512	2.39607	1.99262	0.888889	8656	990	0.889892	0.0396047	3.45245	1.0229	0.307798	17914	Other
RBFADN	-0.729504	3.11309	-3.55756	0.00975727	0.0850476	1.8998	0.766108	1.56058	1.21729	1.59401	1.10635	1	10055	403	0.803644	0.0652863	1.20707	0.76092	0.0386855	6623	DownNoFDR
WDR4	-0.728583	4.34143	-4.53242	0.00291997	0.0547162	8.95366	4.69371	10.5626	6.25714	9.07916	6.47919	1	10385	364	0.135475	0.00933087	0.0280826	3.25113	2.52816	2738	DownNoFDR
RNY3P1	-0.726756	-1.58878	-0.912759	0.392676	0.579224	6.55484	4.11409	5.63312	0.54889	1.58599	4.2291	0.777778	8844	2614	0.38823	0.129403	0.0287083	1.96482	1.10307	102	Other
CCDC34	-0.726314	3.85862	-1.76456	0.122391	0.297002	3.7731	2.11442	7.81298	4.40531	7.25125	5.1991	0.777778	8007	1147	0.307657	0.0556516	0.164674	2.58412	1.87293	3101	Other
NAIP	-0.726178	4.90852	-2.60162	0.0363554	0.158647	4.13493	1.51635	4.28331	3.42526	3.74682	2.85674	1	10510	993	0.185673	0.0365796	0.253631	2.02325	1.30727	9513	DownNoFDR
ATAD3B	-0.724729	4.29948	-4.08813	0.00497122	0.0644155	2.95915	1.56367	3.60264	2.22287	3.32723	2.28122	1	10035	304	0.309212	0.0972247	0.047314	1.72338	1.00769	7682	DownNoFDR
NOL10	-0.724054	5.36133	-2.88752	0.0242408	0.130147	12.1861	5.45605	14.5916	10.129	14.5772	10.5284	1	10813	909	0.11097	0.00054628	0.0247026	3.78168	3.06446	3836	DownNoFDR
PEMT	-0.723896	2.51666	-2.1831	0.0665958	0.215913	2.94777	1.70782	5.1712	3.31561	5.01363	3.0409	0.777778	8989	948	0.337794	0.028309	0.114155	2.09108	1.37818	1720	Other
MRPS12	-0.723681	4.08276	-4.20925	0.00428738	0.0612743	8.60456	5.1476	11.3647	6.78112	10.6114	6.66192	1	10344	401	0.169215	0.0429577	0.0138142	3.34206	2.62432	2144	DownNoFDR
CENPM	-0.72085	3.76472	-1.62399	0.149806	0.331956	6.97248	3.08733	11.7925	6.84642	11.8632	10.5069	0.888889	7771	1299	0.187223	0.00358187	0.329043	3.31242	2.60276	1750	Other
SCO2	-0.720551	2.83638	-4.05023	0.0052092	0.0655958	6.42166	3.50721	6.35823	5.02386	7.0627	3.64737	1	10652	598	0.149377	0.0078822	0.0445367	2.7275	2.00795	1383	DownNoFDR
SERBP1P1	-0.720538	1.8475	-3.49136	0.0106453	0.0887298	3.31415	2.03488	4.7056	2.65456	3.95129	2.5566	1	10511	488	0.29381	0.187236	0.0586187	1.98781	1.27243	1160	DownNoFDR
DHCR7	-0.719907	4.74371	-1.57631	0.160352	0.345534	4.47337	3.11449	11.0841	5.46413	11.1736	7.51784	0.777778	8202	1418	0.360701	0.00494468	0.277364	3.0411	2.33811	4160	Other
DUT	-0.719696	6.3074	-1.61839	0.151011	0.332954	17.9632	8.68171	33.2874	21.0476	35.1106	26.0946	0.777778	8459	1568	0.144839	0.0225407	0.104494	4.7868	4.07466	3674	Other
PRIM2	-0.719434	4.78396	-2.10669	0.074437	0.227631	6.77345	3.15546	9.82216	6.58092	10.4644	7.64096	0.888889	9866	1277	0.149963	0.0410065	0.117094	3.1505	2.44134	3973	Other
NXT1	-0.719144	3.55603	-2.87507	0.0246677	0.131297	11.6469	6.07525	16.727	10.0692	14.5218	10.51	1	9733	500	0.112703	0.0782206	0.0274418	3.82373	3.11233	1062	DownNoFDR
GPD1L	-0.719067	4.8369	-4.81683	0.00210894	0.0486028	7.55336	3.77953	8.11652	5.02508	7.2205	5.25511	1	10257	335	0.165487	0.0329373	0.0408917	2.93312	2.21883	4802	Down
RPL4P5	-0.718467	0.340845	-1.40016	0.205538	0.397932	1.4846	1.23326	1.16327	1.1408	1.14101	0.29581	0.777778	11108	5771	0.36601	0.170892	0.780684	0.345032	-0.382495	1276	Other
ZP3	-0.718411	2.50942	-4.80111	0.00214656	0.0486899	2.71973	1.57894	2.58467	1.53718	2.87532	1.84962	1	10480	389	0.458637	0.0745666	0.0841847	1.45437	0.736446	2673	Down
STOML2	-0.718312	5.64417	-2.85358	0.0254238	0.13304	26.1921	16.0907	40.0338	23.9635	42.3984	26.2141	0.888889	9202	527	0.116402	0.0230466	0.0418612	5.1474	4.43552	1806	DownNoFDR
GUSBP3	-0.718216	4.04163	-2.73304	0.0301438	0.144159	14.5739	6.39493	17.4383	12.8304	16.8511	11.8576	1	10521	812	0.099446	0.0179575	0.0471793	4.02288	3.31123	1296	DownNoFDR
SND1	-0.717997	7.7076	-5.48482	0.00102653	0.0392453	45.8374	21.3587	38.7718	27.4756	39.6986	27.0437	1	10378	388	0.0815874	0.00950866	0.00711948	5.36937	4.6523	6486	Down
RPL10AP2	-0.717618	0.220452	-2.59508	0.0366975	0.159632	2.72617	1.3635	2.63568	1.28411	1.56659	1.40162	1	9579	585	0.410405	0.0510037	0.125474	1.17508	0.449137	654	DownNoFDR
ALDH1B1	-0.717173	4.85619	-3.65557	0.00858706	0.0807779	9.16984	6.20974	13.4259	7.79545	13.615	7.88835	1	10265	531	0.138662	0.0079702	0.00852735	3.57234	2.86223	3117	DownNoFDR
PKIA	-0.716099	5.09319	-3.63153	0.00885919	0.0816269	10.1857	4.91231	10.9716	6.94435	11.5234	8.55485	1	10161	468	0.123223	0.0303081	0.159033	3.44573	2.73331	4015	DownNoFDR
MRPL35P3	-0.714696	0.139303	-2.60411	0.0362257	0.158393	4.22004	1.58084	3.47667	2.61632	3.75243	2.88567	1	10341	570	0.229637	0.0849081	0.149187	1.93381	1.20305	364	DownNoFDR
NBEAL1	-0.714652	5.08338	-4.11388	0.00481633	0.0640584	2.87726	1.55397	2.27999	1.35506	2.8541	1.98757	1	10445	591	0.573594	0.011299	0.444946	1.41784	0.703197	16376	DownNoFDR
SOX12	-0.713959	5.66157	-6.4218	0.000411054	0.0304236	14.1396	8.68957	13.9508	7.49719	13.9176	9.5148	1	10835	561	0.120681	0.00133657	0.0620457	3.80928	3.09472	4630	Down
ESF1	-0.713882	5.69618	-5.22254	0.00135219	0.0428347	20.2699	10.4387	20.6951	12.9	20.9256	14.8048	1	10234	330	0.0952122	0.00541414	0.0797141	4.3677	3.65562	3216	Down
TTLL12	-0.713849	6.1017	-6.77199	0.00029946	0.0294664	17.1017	11.0287	20.1655	11.5292	19.9224	12.2702	1	10558	408	0.138692	0.00600395	0.0268592	4.24998	3.53787	4623	Down
PES1	-0.713757	5.88887	-4.0854	0.00498796	0.0644155	13.7475	8.41221	18.6999	11.0935	18.2247	11.4703	1	10031	377	0.145189	0.0131329	0.0205342	4.06605	3.35698	4527	DownNoFDR
SLC25A13	-0.713661	4.55275	-2.15554	0.0693238	0.220358	5.88699	3.03982	9.62793	6.23253	9.24404	6.40948	0.777778	8711	924	0.180762	0.0270568	0.0225938	3.0141	2.31307	3710	Other
NOP14	-0.712915	6.66826	-4.22777	0.00419229	0.0606298	32.027	17.788	40.4322	23.6019	37.74	26.5019	1	9872	301	0.10312	0.0281233	0.0543028	5.19287	4.48164	3559	DownNoFDR
IPO5	-0.712745	8.40825	-2.76576	0.0287774	0.141112	35.5511	19.4514	50.0564	28.8943	51.318	36.7321	0.888889	9287	521	0.113489	0.00942727	0.105717	5.49343	4.77872	9665	DownNoFDR
RN7SL751P	-0.712485	-0.830847	-2.21092	0.063953	0.21118	2.32151	1.45707	2.66008	2.1384	2.24681	0.93613	1	10982	1631	0.233257	0.0566867	1.45384	1.27462	0.532168	288	Other
YBX1P1	-0.712151	3.34885	-2.80854	0.0270888	0.137597	9.69229	7.21251	16.3595	10.2643	15.5592	7.69498	0.888889	10339	980	0.18761	0.0270564	0.0468942	3.75799	3.05421	960	DownNoFDR
C11orf1	-0.711354	3.51171	-5.25218	0.00131014	0.0422245	4.36026	2.85784	3.98436	2.35802	4.11255	2.39376	1	9908	312	0.274418	0.0329766	0.0251804	2.05861	1.34661	3514	Down
ARL2	-0.709571	4.17543	-4.11451	0.00481261	0.0640584	9.65528	6.38623	12.4591	6.21163	12.053	8.39125	1	10287	473	0.207674	0.0196985	0.0220779	3.50269	2.79637	2037	DownNoFDR
HNRNPLP2	-0.709352	1.58266	-2.59776	0.0365566	0.159214	1.84538	1.33642	3.08028	1.96133	2.47293	1.23641	0.888889	10549	1135	0.693647	0.354913	0.376867	1.28103	0.581629	1570	DownNoFDR
CPNE8	-0.708113	4.66067	-6.62981	0.000340032	0.0295609	6.50747	3.60625	6.06936	4.07875	6.36129	3.90717	1	10202	299	0.223979	0.0181341	0.0464209	2.66139	1.95436	5120	Down
L2HGDH	-0.707415	3.60478	-2.84408	0.0257658	0.133811	2.15212	1.09427	2.45247	1.28873	2.50317	2.15355	0.888889	9661	817	0.267184	0.0333497	0.898333	1.25123	0.551062	6560	DownNoFDR
FAM27E3	-0.707353	1.78388	-2.95923	0.0219287	0.123173	2.99669	1.77635	3.05221	1.30116	2.68221	2.39888	1	10638	967	0.276538	0.0245444	0.757049	1.547	0.837385	1506	DownNoFDR
DLG3	-0.707054	3.4881	-1.49868	0.17901	0.367709	2.0106	1.2997	1.2229	0.54778	2.4872	1.89786	0.777778	9628	2401	0.789505	0.443133	2.02249	0.884262	0.169044	7870	Other
MCM10	-0.706593	5.99936	-1.48663	0.182078	0.371258	10.2769	4.49144	16.7331	10.2448	19.3982	16.9158	0.777778	7774	1717	0.144191	0.077677	0.318919	3.90292	3.20442	5454	Other
IL9R	-0.705958	1.85687	-1.8822	0.10321	0.269452	2.6701	1.44544	1.6814	0.67077	1.3946	1.43761	0.777778	9018	1267	0.36385	0.51828	0.0212655	0.895346	0.182142	2504	Other
CAMKK2	-0.705794	6.05833	-4.55092	0.00285779	0.0544702	10.222	6.01842	12.9166	7.89111	12.5994	8.1186	1	10092	347	0.156611	0.0145209	0.0203358	3.56869	2.86689	7173	DownNoFDR
HIBCH	-0.70507	4.52675	-4.34322	0.0036494	0.058051	4.14582	2.07399	3.52341	2.59797	4.51584	2.80561	1	10406	482	0.299566	0.0885453	0.117907	2.0204	1.31563	7284	DownNoFDR
NDUFAF4	-0.704694	4.61571	-3.56162	0.00970559	0.0850246	9.46825	6.52595	14.6388	8.08605	13.2269	8.14741	1	10177	544	0.129167	0.058135	0.0053466	3.61537	2.91913	2548	DownNoFDR
FTO	-0.70392	5.59127	-4.02854	0.00535096	0.0663975	2.78367	1.34146	2.97269	2.16579	2.86461	1.90279	1	10094	420	0.28108	0.0399296	0.292093	1.53057	0.835842	21379	DownNoFDR
MRPL11	-0.703876	4.30126	-2.3745	0.0504287	0.185914	6.5613	4.77236	11.4848	6.26244	12.7641	7.56042	0.888889	8743	788	0.19167	0.0640228	0.151642	3.30572	2.61057	2539	Other
NEDD4	-0.703298	4.28119	-3.04278	0.0195272	0.115644	2.29046	1.20182	2.9447	1.79831	2.95569	2.15755	1	9487	454	0.450221	0.00505911	0.449379	1.44783	0.754918	9122	DownNoFDR
BCKDHA	-0.70288	4.30043	-4.45449	0.00319882	0.0560063	9.96158	5.67843	11.9259	7.36886	11.6378	7.71112	1	10047	315	0.155651	0.0147469	0.0335911	3.47984	2.78143	2251	DownNoFDR
HIST1H2AL	-0.702705	5.9717	-1.14226	0.292085	0.4848	95.1286	57.1261	284.365	167.534	307.762	207.452	0.777778	8137	1771	0.130934	0.0207458	0.0618643	7.66316	6.9739	393	Other
ALDH18A1	-0.701813	6.6049	-3.40332	0.0119646	0.0924743	27.1244	15.6848	39.0924	25.0668	33.8403	21.3303	1	10043	551	0.10483	0.060704	0.0781302	5.04439	4.3458	3759	DownNoFDR
ITPRIPL1	-0.701567	4.17247	-3.71013	0.00800249	0.0790193	4.46735	2.42428	4.79638	3.03284	5.61027	3.80183	1	10115	457	0.238235	0.0668197	0.296043	2.30794	1.60953	4652	DownNoFDR
LSS	-0.701195	5.61652	-1.95584	0.0927307	0.254838	5.53305	3.78923	10.7127	4.93233	10.7908	8.08503	0.888889	10131	1547	0.301462	0.00453379	0.243513	3.1099	2.41778	7238	Other
ZNF711	-0.699808	3.42934	-3.22213	0.01527	0.104228	2.99513	1.92879	2.13381	1.38737	3.2436	1.7672	1	10623	844	0.531682	0.106618	0.222225	1.4666	0.761307	5004	DownNoFDR
DCTPP1	-0.699559	5.117	-2.35613	0.0517895	0.188124	20.5258	11.7451	31.5567	18.2884	33.4592	23.9081	0.888889	9118	843	0.130414	0.0251282	0.136542	4.80206	4.11018	1581	Other
CRYM-AS1	-0.699265	1.40531	-3.52547	0.0101773	0.0867418	1.19711	0.61127	1.3252	0.77477	1.13895	0.88363	1	10346	455	16.2559	0.3763	-0.815847	0.303785	-0.387336	2746	DownNoFDR
DET1	-0.698806	3.28422	-5.23115	0.00133982	0.0427844	1.77189	0.995053	1.84211	1.15193	1.80584	1.20093	1	10176	310	0.842302	0.0464704	0.391596	0.866122	0.174825	6853	Down
UHRF1	-0.698325	8.76242	-1.27882	0.242998	0.43634	65.5076	29.2661	157.188	99.6536	121.747	98.9636	0.777778	8044	2062	0.0998953	0.0788725	0.00224143	6.7528	6.04671	5144	Other
NCEH1	-0.697858	2.99658	-5.17367	0.00142486	0.0437654	2.2597	1.331	1.95191	1.31584	2.13092	1.24485	1	10365	432	0.693787	0.112997	0.0585119	1.08866	0.392926	4808	Down
RFC5	-0.69707	5.46623	-2.05112	0.0807147	0.238758	13.9551	6.39707	17.5322	11.3337	21.111	16.8795	0.888889	9161	1259	0.118234	0.0960439	0.242811	4.11291	3.42144	3249	Other
PEX3	-0.69701	3.47801	-2.25056	0.0603687	0.204771	3.60029	2.07464	6.22629	3.62037	5.52459	3.94405	0.777778	8780	820	0.23712	0.103251	0.0979103	2.32232	1.6375	2830	Other
RINT1	-0.695667	4.74617	-6.88057	0.000272144	0.0289632	9.33569	5.77192	9.32717	5.83639	10.0295	6.08669	1	10214	323	0.17185	0.00060452	0.00929496	3.25926	2.56393	3571	Down
UBQLN4	-0.695664	5.426	-6.11267	0.000549679	0.031571	13.513	8.62989	14.4483	7.76958	14.3	9.78742	1	10669	515	0.13513	0.00573985	0.0720337	3.81736	3.1221	3884	Down
DERL3	-0.695641	4.09319	-4.93133	0.00185603	0.0468982	6.54621	3.68951	5.20945	3.21528	5.49747	3.67902	1	10118	380	0.200201	0.0465906	0.00321603	2.52099	1.8226	3796	Down
MYO15B	-0.695119	5.44435	-2.82051	0.0266357	0.136543	5.96352	3.09734	3.92316	2.25947	3.24166	2.52164	1	10253	845	0.281351	0.205388	0.173555	2.08738	1.38958	13108	DownNoFDR
MRPL2	-0.69504	4.12808	-3.3819	0.0123116	0.0935058	7.95322	5.23942	11.4025	7.01451	11.7484	6.90468	1	9868	495	0.159106	0.0181715	0.012066	3.35475	2.6662	2171	DownNoFDR
NME2P1	-0.695029	-0.905285	-2.65441	0.0337127	0.152441	1.3458	0.760212	1.85049	1.08188	1.563	1.04195	1	10236	407	1.47359	0.479944	0.96854	0.668623	-0.0492731	414	DownNoFDR
AARSD1	-0.694705	4.06962	-4.5378	0.00290172	0.0545926	5.08997	3.06826	6.06275	4.04168	6.16831	3.6404	1	9892	309	0.248608	0.0141408	0.119062	2.52828	1.83882	3704	DownNoFDR
RPS18P12	-0.694595	1.42185	-2.04951	0.0809046	0.238931	9.34672	7.42821	7.19787	3.29336	5.9915	3.7592	0.777778	8749	863	0.186896	0.137292	0.146955	2.88823	2.17987	459	Other
TMEM177	-0.694037	3.55996	-5.43698	0.00107871	0.0396845	5.29605	3.5267	5.90193	3.72094	6.18829	3.47945	1	10505	453	0.234093	0.0393993	0.0157356	2.53597	1.84421	2588	Down
R3HCC1	-0.694028	4.27758	-3.3942	0.012111	0.0927545	9.32133	6.48203	8.75704	4.19371	10.1286	7.0938	1	10673	866	0.13003	0.0413679	0.0712712	3.23297	2.5346	2630	DownNoFDR
EGOT	-0.693971	0.735119	-2.55837	0.0386811	0.163659	2.0551	0.859912	1.21012	0.84134	1.17866	0.92078	1	11038	1246	4.40145	0.18873	-0.240525	0.534076	-0.168544	1464	DownNoFDR
HEATR1	-0.693943	7.48577	-3.87348	0.00649718	0.0725323	21.9716	12.0071	27.5706	17.4261	26.293	17.9643	1	9709	317	0.101905	0.0214998	0.0157575	4.65402	3.96023	9061	DownNoFDR
CHCHD10	-0.693669	4.20593	-4.2807	0.00393304	0.0597151	17.5752	11.3009	16.4065	8.50963	17.8293	12.5148	1	11001	864	0.117531	0.00741481	0.0622619	4.11065	3.41326	1360	DownNoFDR
TIMM50	-0.692564	5.05407	-5.205	0.00137778	0.042923	5.44611	3.10702	5.96522	3.77555	6.2081	4.08606	1	10163	341	0.217332	0.032992	0.0875502	2.55601	1.86751	7192	Down
IMP4	-0.69234	5.7939	-4.66826	0.00249605	0.0524643	16.0323	9.4421	19.036	12.0501	19.8879	12.7087	1	10065	350	0.127313	0.0220037	0.0316378	4.19043	3.50138	3861	DownNoFDR
RRP15	-0.692243	5.71926	-3.1993	0.0157518	0.104914	7.27132	3.77577	9.1666	6.49641	9.15269	5.96233	1	9723	484	0.164253	0.00101412	0.0709411	3.08707	2.40204	7877	DownNoFDR
HMGB1P41	-0.690996	0.395524	-1.24148	0.255664	0.449515	2.15267	1.07293	6.20283	3.56282	3.79916	3.18624	0.777778	6950	1868	0.343309	0.540927	0.1416	1.89522	1.21409	440	Other
BLMH	-0.690884	5.99247	-2.91964	0.0231748	0.126624	12.2121	7.20367	17.4259	11.0137	18.4345	11.8607	1	9347	534	0.136478	0.0291521	0.0456952	3.98077	3.29516	5119	DownNoFDR
RPL36	-0.689928	7.94931	-3.54838	0.00987553	0.0852951	161.383	113.129	132.533	73.2442	123.328	75.9786	1	9480	509	0.0663622	0.0218354	0.012545	7.11048	6.42161	2271	DownNoFDR
EHBP1	-0.689834	5.63015	-5.78641	0.00075592	0.0355223	8.58499	4.30384	7.20058	4.89776	7.24953	5.05161	1	10724	565	0.161086	0.00505374	0.0287069	2.93903	2.24982	8219	Down
LARS	-0.689749	8.16243	-6.49463	0.00038444	0.0298923	45.4548	26.2338	47.4624	31.0786	41.8585	26.349	1	10562	511	0.104528	0.016781	0.00198453	5.48804	4.79781	8112	Down
FAM86C2P	-0.689358	2.12057	-3.25254	0.0146527	0.101923	1.78514	0.86345	1.78746	1.21783	1.3156	0.95099	1	10593	822	1.85467	0.00324062	-4.23724	0.704609	0.0236553	3402	DownNoFDR
ANKRD36	-0.68917	6.07334	-4.71732	0.0023601	0.0511899	8.37344	4.222	7.89279	4.451	6.84943	5.74473	1	10713	699	0.208565	0.0422952	0.0521224	2.94386	2.25643	11132	DownNoFDR
ARL15	-0.689001	4.08987	-2.69552	0.0317947	0.148353	6.01148	2.5261	5.78358	5.30404	5.25045	3.27783	0.888889	9102	795	0.0984239	0.0325059	0.322131	2.5082	1.8259	3800	DownNoFDR
MCM7	-0.688348	7.85112	-1.98743	0.0885617	0.249995	48.1047	25.3765	75.4541	47.2455	82.3721	59.3404	0.888889	8747	1057	0.0872045	0.0300734	0.087618	6.0636	5.37343	4386	Other
SWT1	-0.688289	3.12454	-5.17557	0.00142196	0.0437654	2.67076	1.56023	2.84841	1.81669	2.6246	1.68338	1	10329	390	0.430544	0.025991	0.210198	1.44852	0.765461	4068	Down
WWOX	-0.687927	3.4064	-4.56047	0.00282629	0.0543812	2.70056	1.71294	2.80268	2.00077	2.76872	1.46182	1	10357	537	0.313304	0.0175424	0.416753	1.47163	0.788775	4869	DownNoFDR
BEND3	-0.68786	4.36826	-2.61329	0.0357528	0.157129	3.03062	1.62602	4.38278	2.93893	4.18678	2.83048	1	9395	666	0.262838	0.047061	0.0529832	1.93869	1.26282	6839	DownNoFDR
ERI3-IT1	-0.68768	0.0835933	-2.28058	0.0577913	0.199734	1.71019	1.18637	2.78471	1.80895	2.00362	1.04532	0.888889	10103	1103	0.669677	0.330985	1.00185	1.09608	0.406945	619	Other
CTU1	-0.68706	1.75302	-4.33835	0.00367068	0.0581599	1.99174	1.1843	2.1621	1.23772	1.85156	1.2935	1	10237	366	0.780081	0.153877	0.284949	1.0102	0.326631	2126	DownNoFDR
HIST1H3G	-0.68699	6.6071	-1.16656	0.282784	0.476214	24.981	14.9249	72.3088	41.4504	74.1868	52.6015	0.777778	7686	1569	0.173568	0.00887732	0.094795	5.67785	4.99753	2411	Other
CCDC6	-0.686853	6.44167	-5.27594	0.00127748	0.0419005	15.4771	7.98992	15.0351	9.40701	15.0386	11.1689	1	10197	384	0.0943044	0.000126628	0.10771	3.92586	3.2403	7261	Down
PRICKLE1	-0.68681	4.30479	-3.81019	0.00704011	0.0750417	3.64875	2.22953	2.56853	1.7573	3.03875	1.71317	1	10512	714	0.458378	0.221871	0.0651815	1.6184	0.928138	8223	DownNoFDR
AGO1	-0.686788	6.4924	-6.41626	0.000413164	0.0304236	8.05457	4.8074	8.40426	4.73613	8.21082	5.85018	1	10599	496	0.146276	0.0134889	0.0140237	3.04235	2.35712	13890	Down
COMMD9	-0.686689	3.71583	-2.86031	0.0251846	0.132401	2.206	1.11402	2.87638	1.67316	2.51949	2.07766	1	10327	836	0.391541	0.209797	0.606788	1.34233	0.666574	6592	DownNoFDR
ORC1	-0.686503	4.93308	-1.63394	0.147688	0.329281	9.19379	4.0841	13.8536	8.21599	14.8588	13.7697	0.888889	7551	1394	0.148584	0.0394467	0.362608	3.63065	2.95408	3121	Other
CENPH	-0.686276	4.61423	-1.19096	0.273698	0.46812	7.7872	3.90217	17.7451	9.99589	19.498	17.1147	0.777778	6797	1847	0.202729	0.0485037	0.345636	3.80043	3.13085	2218	Other
HSP90AB1	-0.685576	10.3157	-2.69262	0.0319259	0.148656	381.095	266.445	617.752	354.353	680.197	404.661	0.888889	9262	727	0.0608883	0.0222161	0.0335271	9.08494	8.39584	2980	DownNoFDR
EPRS	-0.685333	7.83964	-3.4766	0.010855	0.0893388	45.1968	26.2421	60.8526	36.0871	59.1609	41.1879	1	9553	392	0.0972949	0.010241	0.0546309	5.77109	5.0845	5323	DownNoFDR
NR2C2AP	-0.684748	3.29594	-2.63485	0.0346675	0.15435	5.6446	3.05634	7.33516	4.50425	7.98363	5.8153	0.888889	9223	589	0.206163	0.0628243	0.250258	2.79303	2.11331	1794	DownNoFDR
NIP7	-0.684384	5.61752	-4.93778	0.00184282	0.0468563	12.7376	6.70455	13.7728	8.75695	12.8168	9.27478	1	10001	327	0.118089	0.00360039	0.0391501	3.71338	3.03255	4744	Down
MNAT1	-0.683623	3.965	-3.05053	0.0193191	0.115179	4.55559	2.28652	5.12531	4.13008	5.64688	3.39354	1	10084	657	0.206954	0.087485	0.236368	2.35223	1.67502	3877	DownNoFDR
TMEM75	-0.683608	3.5069	-4.71471	0.00236713	0.0512064	6.94844	3.75541	6.74543	3.90487	6.25164	4.80682	1	10551	516	0.192785	0.0229456	0.0421662	2.73517	2.05218	2165	DownNoFDR
CDT1	-0.682713	5.58833	-1.89546	0.101241	0.26753	20.0053	7.81118	22.0845	13.9156	24.2461	24.0105	0.777778	7883	1440	0.0670843	0.0446908	0.306733	4.46339	3.78516	2760	Other
ERCC8	-0.680827	4.13213	-4.06606	0.00510831	0.0652866	3.8985	2.00402	4.01227	2.94323	4.30003	2.77553	1	10121	423	0.221926	0.0304823	0.0842316	2.02969	1.35376	5448	DownNoFDR
MARS2	-0.680457	4.88669	-4.48136	0.00309946	0.0559463	14.3766	8.80904	12.2915	7.43651	10.8061	7.03706	1	10150	512	0.163126	0.0759621	0.0406606	3.63492	2.9526	3019	DownNoFDR
RFC3	-0.680077	6.11826	-1.56278	0.163469	0.349862	21.5028	9.76412	38.4158	23.3704	34.9239	31.2433	0.777778	9030	2146	0.108971	0.0397409	0.136473	4.93954	4.26792	2858	Other
ROBO1	-0.680043	7.36951	-2.00901	0.0858225	0.246409	18.0817	7.16217	19.2063	20.0175	19.4991	11.5019	0.666667	7828	1114	0.029575	0.00758133	0.286846	4.24301	3.56464	11059	Other
PORCN	-0.679964	1.7904	-2.01322	0.0852971	0.245605	1.86892	1.25431	1.12906	0.55783	1.45062	1.02076	0.888889	10173	1347	1.36974	0.957301	8.2605	0.554508	-0.134067	3011	Other
PKP4	-0.679623	6.0928	-6.28028	0.000468927	0.031077	8.60217	5.14617	9.29178	5.53135	9.31465	6.37169	1	10282	387	0.168624	0.00163078	0.0622659	3.18266	2.50512	9525	Down
CEP290	-0.678141	5.02963	-4.34539	0.00363997	0.058051	3.40906	2.16802	4.44701	2.80006	4.27599	2.63246	1	10078	433	0.315736	0.0397601	0.0933791	2.01206	1.34215	10260	DownNoFDR
SMIM12	-0.677778	4.42714	-6.03156	0.000594294	0.0327805	2.63031	1.6492	2.67269	1.51112	2.58741	1.77876	1	10248	398	0.404247	0.0242016	0.217709	1.40396	0.730419	10337	Down
H2BFS	-0.676352	0.791413	-1.14301	0.291796	0.484685	2.05908	1.59644	7.18223	4.50331	6.79905	3.51659	0.777778	7939	1802	0.600675	0.0422548	0.289329	2.22331	1.56223	460	Other
CCDC91	-0.675756	4.88131	-3.17464	0.0162905	0.106488	4.99856	2.1859	4.75956	4.01235	5.05242	3.37767	1	9967	603	0.139628	0.00982395	0.207982	2.30788	1.63744	7535	DownNoFDR
ZNF395	-0.674831	6.31144	-2.17655	0.0672337	0.216813	12.9061	7.17882	19.5571	11.047	20.3327	16.0285	0.888889	8608	889	0.15857	0.0193735	0.229298	4.10984	3.4396	5808	Other
MTX1P1	-0.674826	-0.148388	-2.03385	0.0827719	0.24118	1.26325	0.50076	1.19989	1.13578	1.54435	0.96517	1	11005	1640	1.16529	0.305355	-12.7528	0.426794	-0.257988	838	Other
TRIAP1	-0.674453	4.08906	-3.92646	0.00607776	0.0705413	13.702	7.84403	16.5939	9.56264	15.4395	11.5791	1	10025	443	0.139918	0.0390071	0.125348	3.92737	3.25666	1411	DownNoFDR
EARS2	-0.674192	4.64289	-3.90403	0.00625159	0.0713453	4.91693	2.74403	5.48172	3.92789	6.16403	3.81117	1	10314	526	0.180902	0.0942881	0.0331799	2.46306	1.79368	5730	DownNoFDR
CHCHD3	-0.673807	5.88683	-2.52885	0.0403571	0.166705	16.9359	9.33411	24.9325	17.8022	24.3348	15.4465	0.888889	8856	670	0.117904	0.0112601	0.076772	4.44341	3.77703	3428	DownNoFDR
CHMP6	-0.67331	3.06892	-4.59506	0.00271528	0.0531385	5.15598	2.97193	4.47617	3.40998	5.39745	3.0041	1	10285	472	0.289478	0.0411643	0.0143603	2.325	1.65026	2118	DownNoFDR
HIST1H2BL	-0.673119	6.87601	-0.961925	0.369137	0.55729	125.361	80.5092	454.286	244.14	490.726	353.36	0.777778	8483	2110	0.12384	0.0186956	0.0997033	8.24549	7.57603	488	Other
TRMT5	-0.672913	4.04716	-3.96834	0.00576725	0.0688509	3.41276	1.87922	3.86114	2.27883	3.71762	2.83247	1	10226	507	0.255936	0.0424442	0.341353	1.8779	1.21055	5692	DownNoFDR
DDX21	-0.672857	8.35874	-2.96953	0.0216163	0.122566	68.7461	38.0462	91.3821	56.7864	92.3412	65.9782	1	9321	479	0.0837494	0.00342754	0.0550478	6.38227	5.70749	4973	DownNoFDR
HIST1H3A	-0.672585	5.43577	-1.05314	0.328366	0.519507	59.1052	38.288	203.875	106.253	190.766	145.233	0.777778	8718	2199	0.142088	0.0187626	0.0992875	7.04435	6.39113	411	Other
APEX1	-0.672332	7.55754	-3.15637	0.0167026	0.10735	99.9405	60.27	145.523	92.6192	137.954	88.6009	1	9666	552	0.071864	0.0160717	0.0146616	6.97891	6.30559	1886	DownNoFDR
RPL21P39	-0.671887	2.46024	-3.53277	0.01008	0.0862817	14.65	11.0774	15.7622	8.46182	12.7273	7.70301	1	9944	550	0.147558	0.0403545	0.0650355	3.84202	3.16797	483	DownNoFDR
EIF5A	-0.671579	8.27099	-2.92826	0.0228972	0.125725	109.022	70.2515	162.564	100.563	173.112	106.915	1	9119	542	0.0760338	0.0183059	0.0196893	7.18313	6.50918	2685	DownNoFDR
RPL34P18	-0.671254	1.62931	-2.279	0.057924	0.199831	11.4895	10.2242	12.3085	6.64254	9.29191	4.7219	0.888889	9268	946	0.129225	0.0417341	0.266095	3.45544	2.77862	354	Other
ACOT7	-0.669981	4.9682	-1.81722	0.113412	0.285033	6.12959	3.83081	11.2621	6.95087	12.5394	8.25029	0.777778	8058	1183	0.222056	0.0656488	0.130609	3.25514	2.59723	4124	Other
CHAF1B	-0.669129	4.54701	-1.41292	0.201913	0.393895	3.70058	1.81906	6.90454	4.23413	7.4166	6.2753	0.777778	7607	1741	0.280455	0.0547024	0.401827	2.52634	1.8724	5104	Other
NEXN	-0.668599	5.09149	-3.13725	0.0171455	0.108136	8.42776	4.62348	10.5672	5.98239	10.1502	8.20485	1	9843	696	0.153223	0.0256991	0.212574	3.27582	2.6127	4436	DownNoFDR
SNRPEP4	-0.668312	0.782784	-1.81322	0.114072	0.285813	6.59008	2.63213	8.58092	7.02347	7.92425	5.99123	0.888889	10466	1944	0.107717	0.0568539	0.131109	2.939	2.26917	279	Other
FEN1	-0.668023	6.20957	-1.28712	0.240259	0.434168	27.4018	12.0517	49.3628	32.6039	56.0088	48.8184	0.777778	7999	2476	0.110984	0.0480088	0.171665	5.40363	4.74355	2198	Other
NUS1P1	-0.667475	0.178026	-2.42291	0.0470171	0.17996	1.2634	1.18945	1.52005	1.01564	2.07869	0.79475	1	10572	1079	1.35995	0.630977	7.32473	0.680814	0.0044841	882	DownNoFDR
CTU2	-0.667171	3.05968	-3.06949	0.01882	0.113722	2.54693	1.39998	3.12684	2.24139	3.29176	2.09744	1	9972	560	0.335045	0.0661984	0.130498	1.57875	0.918971	3522	DownNoFDR
PGAM4	-0.666887	3.28271	-2.69275	0.0319204	0.148656	12.7455	7.33679	17.0871	11.1242	18.6794	12.5463	1	9120	540	0.125181	0.0464808	0.0738879	3.99821	3.33573	765	DownNoFDR
GNL3	-0.666569	7.1558	-3.89156	0.00635061	0.0717606	47.4052	27.7825	60.9092	38.9212	59.1027	39.4833	1	9617	369	0.0821624	0.0109385	0.00580208	5.794	5.12794	3238	DownNoFDR
FABP5P7	-0.666165	3.34305	-1.7301	0.128632	0.30561	19.1223	13.0813	41.852	22.6713	38.4788	26.6277	0.777778	7837	1191	0.161775	0.0341145	0.0763394	4.97094	4.31694	405	Other
BCS1L	-0.665402	4.58658	-4.75364	0.00226477	0.0501633	8.45916	4.75181	9.28269	5.89381	9.09551	6.41771	1	9913	339	0.160504	0.0136445	0.0708746	3.16271	2.50079	3379	DownNoFDR
ATIC	-0.664763	6.78706	-2.77632	0.0283508	0.140414	28.8359	16.6127	40.312	26.7006	42.4102	27.9923	1	9246	600	0.0911865	0.0203398	0.0213064	5.19708	4.53437	3789	DownNoFDR
LIG1	-0.663896	5.92081	-1.70227	0.133892	0.312172	8.32014	4.13989	12.6621	8.05411	14.6863	11.8157	0.888889	8454	1502	0.145853	0.0864631	0.271643	3.53392	2.87752	6576	Other
PKN3	-0.663544	4.00623	-4.74605	0.00228434	0.0504258	6.05932	4.12773	6.35033	3.26715	5.48294	3.92529	1	10498	583	0.205198	0.0384449	0.0541371	2.57761	1.91503	3393	DownNoFDR
AK2	-0.66277	8.04585	-4.61752	0.00264582	0.0525713	52.8709	30.5001	61.3191	37.7744	60.4109	42.7546	1	10082	422	0.090095	0.00539235	0.0505322	5.86021	5.19668	5727	DownNoFDR
SUPV3L1	-0.662736	5.03184	-2.93307	0.0227436	0.125315	7.89996	4.4723	11.3524	7.49372	9.7997	6.72596	1	9630	632	0.136319	0.0953241	0.0837798	3.26233	2.60946	4281	DownNoFDR
NUP35	-0.662564	4.31537	-2.71714	0.0308322	0.145941	5.12173	2.82799	6.8759	4.07558	6.77896	5.27823	0.888889	8795	529	0.227645	0.01096	0.271121	2.63692	1.9818	4025	DownNoFDR
NT5DC1	-0.661929	5.16874	-3.66346	0.00849977	0.0805968	5.45953	3.05094	6.31037	4.71987	6.84837	4.16934	1	9986	525	0.18813	0.0655897	0.12796	2.63125	1.9754	7307	DownNoFDR
CENPV	-0.661315	5.63954	-3.15697	0.0166889	0.10735	18.3914	10.9071	21.3417	14.2881	27.0253	17.2663	1	10181	741	0.103135	0.0719919	0.105393	4.45869	3.79967	2850	DownNoFDR
PUS7L	-0.660737	5.85538	-3.6632	0.00850257	0.0805968	4.48127	2.61582	5.5976	3.3065	5.53564	4.0872	1	9945	545	0.26105	0.00959904	0.260546	2.37707	1.72186	14037	DownNoFDR
GFM1	-0.66066	6.36851	-3.7293	0.00780752	0.0784638	9.87617	5.67987	12.4793	8.31252	12.2988	8.17293	1	9679	430	0.137119	0.00859341	0.0119167	3.52402	2.86729	9032	DownNoFDR
LYRM4	-0.660229	4.68796	-2.96466	0.0217636	0.123024	3.35725	1.51648	3.54434	2.8874	3.36915	2.34117	1	9683	646	0.134793	0.00428152	0.360259	1.78195	1.13047	9443	DownNoFDR
FOXD2-AS1	-0.659029	2.51666	-2.45931	0.044609	0.175516	3.15333	1.54709	2.53816	1.3835	2.92292	2.72936	0.888889	10397	1614	0.216073	0.103778	0.366656	1.52429	0.862406	2509	DownNoFDR
CCDC138	-0.65858	4.72371	-2.37024	0.0507412	0.186447	4.67185	2.42544	6.0141	3.83487	6.63345	5.14464	0.888889	9096	902	0.208665	0.0806677	0.321875	2.51821	1.86697	5796	Other
TEAD4	-0.658374	3.13384	-2.19235	0.0657051	0.214182	3.52665	2.16736	6.41928	3.83912	4.93015	3.48413	0.888889	9472	1163	0.196082	0.244059	0.114299	2.27249	1.62709	2275	Other
GTF3A	-0.657403	7.64364	-3.16198	0.0165748	0.107222	68.1931	41.9094	97.4487	60.0549	95.2301	63.9193	1	9189	464	0.0815451	0.00749215	0.0225696	6.4241	5.76564	2926	DownNoFDR
NPM1	-0.656614	10.0392	-2.11214	0.0738479	0.22689	231.758	151.992	422.353	260.688	422.049	263.422	0.777778	8265	976	0.0797925	0.000176636	0.00277955	8.43342	7.77187	3828	Other
CCDC146	-0.656454	2.89848	-3.3947	0.012103	0.0927545	2.59163	1.31754	1.87918	1.51927	1.88956	1.16089	1	9965	633	0.495176	0.0125544	0.642842	1.07868	0.423312	4459	DownNoFDR
DNAJA3	-0.655481	6.10659	-4.13782	0.00467715	0.0632763	10.7477	6.27586	12.9675	8.39292	13.0786	8.89915	1	9525	342	0.141103	0.0049285	0.0407016	3.61258	2.96062	7071	DownNoFDR
POLR2I	-0.655298	3.80845	-2.67165	0.0328939	0.150509	11.2902	8.04258	17.7141	9.72314	18.2823	12.0983	0.888889	9555	819	0.167803	0.0162667	0.123371	3.94697	3.29771	1137	DownNoFDR
ALG3	-0.654811	5.01455	-4.27878	0.00394214	0.0597151	10.2457	6.25397	12.3989	7.75803	12.5624	8.48354	1	9958	437	0.155307	0.00770353	0.0644988	3.54874	2.89824	3464	DownNoFDR
MRPS28	-0.654101	4.42038	-1.76316	0.122638	0.297277	9.87007	5.62942	17.8139	12.3868	18.0734	11.9891	0.777778	7910	1251	0.174753	0.00743622	0.0194433	3.8796	3.23847	1817	Other
LDLRAD3	-0.653667	4.5626	-2.71919	0.0307425	0.145941	8.70755	4.23077	6.33187	4.83386	4.92678	3.39437	1	10155	1065	0.187567	0.200689	0.136119	2.69892	2.04488	4575	DownNoFDR
RPL14P1	-0.653317	5.74765	-6.1363	0.000537403	0.031571	106.249	74.819	106.082	61.5424	101.159	63.4513	1	9735	370	0.0660889	0.000502164	0.0109084	6.70717	6.0525	645	Down
WDR18	-0.653198	4.25632	-2.75182	0.0293513	0.142453	7.42252	5.20763	11.7215	7.31609	11.9423	7.11474	1	9037	637	0.141364	0.0112194	0.0210142	3.34273	2.69786	2357	DownNoFDR
C4orf46	-0.653133	5.37267	-1.42554	0.198386	0.390493	9.70045	4.43624	17.0289	11.5213	17.4992	14.8988	0.777778	8569	2358	0.158674	0.0142269	0.155657	3.83412	3.19388	3630	Other
PC	-0.652369	3.16267	-3.24179	0.0148677	0.102844	1.65141	0.748842	1.6145	1.14943	1.31968	1.05569	1	9971	620	1.40366	0.0678472	1.78595	0.620511	-0.0214559	7355	DownNoFDR
SLC25A22	-0.652111	4.16252	-5.9372	0.000651401	0.0344901	4.74103	3.02513	4.88714	3.27759	5.01096	3.01582	1	10149	426	0.244092	0.0232527	0.00408445	2.29126	1.64166	4595	Down
C12orf66	-0.651681	3.75365	-2.94097	0.0224944	0.1249	2.38691	1.31158	3.15273	2.11853	2.93932	2.07631	1	9730	597	0.313056	0.095371	0.0401081	1.49752	0.85624	5999	DownNoFDR
RUVBL1	-0.651186	6.13774	-3.67169	0.00840966	0.0804737	10.8991	6.46247	13.7169	9.22024	14.1755	9.23756	1	9414	399	0.12742	0.0185886	0.00124886	3.68497	3.03772	6860	DownNoFDR
PPP1R14BP3	-0.650392	0.0775426	-2.00819	0.0859247	0.246554	2.12848	2.23963	3.65836	1.25814	3.15059	2.18108	0.777778	9849	1371	0.360906	0.191257	0.0495266	1.5472	0.886511	445	Other
ANKRD13B	-0.650232	3.87719	-5.47087	0.00104145	0.0392453	4.23013	2.49668	4.31345	2.76881	4.25679	2.9045	1	9781	297	0.235465	0.00638842	0.0688538	2.09863	1.4512	4307	Down
SERBP1P5	-0.649298	1.87364	-3.46797	0.0109797	0.0897013	3.34957	2.17636	4.17595	2.37033	4.10933	2.8764	1	9776	409	0.356544	0.0167572	0.144466	1.95447	1.30673	1181	DownNoFDR
NOP56	-0.648513	7.96726	-3.95651	0.00585321	0.0694037	52.8695	33.4548	71.5717	44.315	67.1278	44.3135	1	10102	535	0.0793253	0.0225857	1.28763e-05	5.98522	5.3351	4950	DownNoFDR
EPB41L4A-AS1	-0.648113	5.83104	-6.43078	0.000407663	0.0304215	20.059	11.4169	17.9739	11.8096	16.8735	11.7036	1	10130	446	0.111732	0.0323811	0.00542515	4.19153	3.54332	3903	Down
N6AMT1	-0.648109	4.15988	-4.30756	0.00380832	0.058894	4.01423	2.81548	4.51731	3.17846	5.41017	2.84967	1	10672	719	0.266069	0.115367	0.0168957	2.21057	1.56551	4844	DownNoFDR
RBFA	-0.646921	4.79245	-3.24987	0.0147059	0.102154	3.89003	2.09231	4.98365	3.14979	4.24805	3.29804	1	10119	655	0.172399	0.0896414	0.0588645	2.12671	1.48927	7945	DownNoFDR
HSP90AB3P	-0.646394	2.35638	-3.04744	0.0194017	0.115548	2.2307	1.78631	3.54759	1.93237	3.17635	1.91069	1	10566	936	0.232451	0.140485	0.0252853	1.55877	0.919691	2173	DownNoFDR
SNORA21	-0.646096	-0.178743	-1.53312	0.170498	0.357962	3.765	4.45864	5.19372	2.58836	3.31791	1.39631	0.777778	9591	2278	0.316593	0.140259	0.838119	2.01253	1.34715	268	Other
HIST1H3J	-0.644903	6.05939	-0.934929	0.381926	0.569413	41.1904	32.4021	167.07	90.2173	178.081	112.997	0.777778	7494	1652	0.172024	0.0184849	0.0741246	6.74193	6.11156	775	Other
PPRC1	-0.643195	6.32792	-3.64771	0.00867508	0.0812621	14.338	8.18178	17.9448	12.0386	17.2817	11.9215	1	9552	445	0.106696	0.0195636	0.00583256	4.04092	3.40144	6097	DownNoFDR
SLC25A37	-0.643022	6.49502	-4.23602	0.00415066	0.0604783	16.3926	10.3554	13.3878	7.5918	12.7838	9.32404	1	10457	735	0.109551	0.0263365	0.0694979	3.81971	3.17521	7996	DownNoFDR
WDR41	-0.642618	5.11236	-3.71454	0.00795717	0.0789001	5.04746	3.20024	6.63314	4.11816	6.57556	4.43201	1	9560	449	0.222044	0.00683749	0.0764247	2.59806	1.96218	7141	DownNoFDR
PITPNA-AS1	-0.642041	-0.486054	-2.21545	0.0635328	0.210746	1.27469	0.940699	1.69705	0.78816	1.87738	1.36394	0.888889	10502	1206	1.49442	0.275495	-5.86592	0.68889	0.0292986	542	Other
GPT2	-0.641918	5.77414	-2.08687	0.0766186	0.231689	15.3259	9.8775	10.2506	5.33294	7.9419	6.14473	0.888889	10188	1357	0.173412	0.162158	0.115205	3.43061	2.78302	6362	Other
SNORA31	-0.641847	0.530718	-2.52478	0.0405938	0.16734	15.8608	8.42337	13.98	9.39929	9.84006	7.08452	1	10380	997	0.143115	0.0708401	0.0760595	3.69898	3.04675	137	DownNoFDR
PRMT1	-0.641626	6.63455	-3.19464	0.0158521	0.105181	20.2195	13.3709	28.8489	17.3983	29.6261	19.6313	1	9375	566	0.125171	0.0117146	0.0626009	4.69323	4.05377	4796	DownNoFDR
SNORD99	-0.641459	-2.80994	-1.65045	0.144237	0.325772	3.01168	1.41769	1.94114	1.51316	1.45739	0.72866	0.888889	9054	931	0.567597	0.626562	0.265062	1.0423	0.236189	74	Other
KLF12	-0.641256	6.65249	-1.98235	0.0892194	0.250824	9.81396	4.3316	12.2126	11.0047	12.633	8.44136	0.888889	9329	1438	0.112694	0.0200159	0.183827	3.52349	2.8876	10923	Other
WDR76	-0.640893	5.98787	-1.20707	0.267834	0.460854	14.1146	5.30498	21.7203	14.8599	24.1419	25.1516	0.555556	7691	3120	0.137583	0.0508608	0.28875	4.28576	3.65342	4054	Other
COX7B	-0.640294	5.62641	-2.28888	0.0570982	0.197904	14.1455	9.64124	24.6135	14.6769	24.1007	15.9178	0.777778	8191	805	0.144669	0.00979986	0.0447287	4.34608	3.71427	3025	Other
LRPPRC	-0.640157	8.41797	-3.13897	0.0171052	0.108136	34.5698	20.9233	48.5022	31.1927	46.1533	31.1546	1	9350	513	0.0833913	0.0191976	0.000525579	5.41382	4.7714	10028	DownNoFDR
SCD	-0.639821	8.21921	-1.52429	0.172644	0.360292	42.9583	29.7226	84.1601	42.1638	99.0055	74.9549	0.888889	10032	2225	0.126821	0.0543235	0.138472	6.15014	5.50701	5245	Other
RAD18	-0.639388	5.85949	-2.49912	0.0421208	0.170358	8.59197	4.51392	11.4425	7.3431	11.2881	8.94824	0.888889	9490	927	0.146422	0.00829097	0.14655	3.37432	2.74115	6984	DownNoFDR
LPP	-0.638604	7.42961	-2.21497	0.0635771	0.21083	8.33942	3.33544	8.2737	7.71467	8.65395	6.15815	1	10496	1497	0.0436763	0.00551444	0.183092	3.07675	2.44064	25535	Other
XRCC2	-0.63829	5.93327	-1.50859	0.176522	0.365027	12.0034	5.22158	18.0745	11.1812	17.9448	17.9439	0.888889	7588	1842	0.112793	0.00369421	0.28997	3.97711	3.34695	4832	Other
ADAMTS1	-0.638051	3.49772	-5.47481	0.0010372	0.0392453	1.99015	1.29371	2.04964	1.26973	1.9414	1.27637	1	10024	418	0.682379	0.0523579	0.0297564	1.00692	0.374361	7055	Down
SERHL2	-0.637985	2.31509	-2.8133	0.0269075	0.137177	2.35031	1.0292	2.30666	1.56966	1.93387	1.72027	1	9511	606	0.463821	0.032742	0.291608	1.14084	0.508668	2821	DownNoFDR
SNORA27	-0.637789	-1.46861	-1.15139	0.28856	0.481575	6.62773	2.6149	1.9367	1.04036	2.4829	2.6196	0.444444	6376	1963	0.236031	0.399131	0.00273239	1.67311	0.957897	134	Other
FAM111B	-0.637607	6.42981	-1.02597	0.340119	0.530585	18.6393	6.40584	32.8295	24.0752	34.8654	37.3471	0.555556	8145	4385	0.11085	0.0255347	0.204476	4.79453	4.16569	3865	Other
PLD6	-0.637418	4.62567	-4.73162	0.00232204	0.0507244	13.5724	7.3231	11.7193	8.38156	10.6885	7.34	1	10182	559	0.153927	0.055347	0.00170903	3.57912	2.94157	2578	DownNoFDR
PHB	-0.637234	6.18914	-2.97193	0.0215442	0.122407	17.972	12.2458	27.2593	16.1776	27.0742	17.9269	1	9002	577	0.124671	0.00306019	0.0546117	4.56608	3.93296	3838	DownNoFDR
DHODH	-0.636784	4.02429	-4.07142	0.00507464	0.06506	2.60025	1.72045	2.91952	1.7635	3.30351	2.19704	1	10405	644	0.42245	0.158484	0.0629721	1.55754	0.924828	6921	DownNoFDR
SLC43A3	-0.636754	7.14458	-2.96177	0.0218513	0.123145	31.1953	19.4216	42.3757	25.7076	45.0471	31.7371	0.888889	9388	651	0.107355	0.0241801	0.0961399	5.28787	4.65156	4517	DownNoFDR
ANKH	-0.636178	5.43118	-3.0857	0.0184041	0.112843	3.4979	2.06182	4.60145	2.99451	4.69362	3.29175	1	9164	517	0.258477	0.0191512	0.126641	2.08539	1.45717	12695	DownNoFDR
STAU2	-0.635859	6.29505	-2.07739	0.0776838	0.233344	8.64583	4.35952	12.3283	9.85933	12.1274	8.11463	0.888889	8607	1091	0.133673	0.00974209	0.137525	3.44756	2.81896	8964	Other
NDUFAB1	-0.635727	5.13508	-2.21097	0.0639481	0.21118	19.6518	13.1137	33.8387	21.7366	33.65	21.3525	0.777778	8546	1016	0.129751	0.00235759	0.00862698	4.81744	4.19179	1548	Other
SNORD60	-0.634787	-2.35043	-1.12486	0.298896	0.49085	3.88717	3.65962	2.22705	1.30203	1.88105	0.62699	0.777778	7772	1744	1.04955	0.307352	3.84829	1.35151	0.546868	86	Other
MIR4461	-0.634542	-2.2473	-1.82684	0.111843	0.282607	2.25876	1.41769	3.23524	2.26975	4.37218	2.18599	0.888889	10048	953	0.350327	0.377015	0.0700921	1.67361	0.950684	74	Other
CSNK2A2	-0.634503	6.94045	-4.99772	0.00172498	0.0457402	21.4426	13.6999	20.9461	11.9459	22.3801	16.3946	1	10745	808	0.0848753	0.0113201	0.0774673	4.43281	3.79827	7091	Down
CWC27	-0.633563	5.23734	-3.08192	0.0185002	0.112916	11.7502	5.82673	12.8215	10.2901	13.2096	8.96996	1	10391	901	0.103995	0.0172998	0.0925507	3.65475	3.02665	3727	DownNoFDR
TRMT1	-0.633488	5.05216	-6.62116	0.000342694	0.0295609	12.5212	8.21747	12.2835	7.55593	12.0382	7.96634	1	9852	379	0.139406	0.0113087	0.0221077	3.62009	2.98639	3364	Down
PVT1	-0.633166	5.33276	-5.14566	0.00146847	0.0441837	2.31732	1.23376	1.85525	1.33255	1.89274	1.3201	1	10656	733	0.570888	0.0454707	0.0473785	1.01993	0.390765	24957	Down
URB2	-0.632718	5.79427	-3.28081	0.0141029	0.100134	9.88918	5.64047	12.6559	8.24522	12.2001	8.8863	1	9632	562	0.129468	0.0217015	0.0524724	3.52753	2.90022	5989	DownNoFDR
HSP90AB2P	-0.632685	1.41633	-3.00246	0.0206491	0.119314	1.35716	0.844202	1.7703	0.90105	1.21967	1.03198	1	10626	886	2.30901	0.492683	-1.10044	0.533627	-0.0909531	2299	DownNoFDR
MANEAL	-0.631958	3.33883	-3.41585	0.0117665	0.0916188	3.39688	2.45066	4.37883	2.56005	4.84204	3.0909	1	10471	804	0.321453	0.100341	0.067963	2.06252	1.4346	3018	DownNoFDR
UACA	-0.631372	3.59283	-4.47118	0.0031367	0.0560063	1.24647	0.882512	1.54147	0.82484	1.31425	0.93661	1	10552	689	3.14024	0.271371	-0.812716	0.462772	-0.157587	10996	DownNoFDR
IQGAP2	-0.630677	6.50272	-6.74605	0.000306436	0.0295609	14.6159	9.09356	14.1795	8.59588	14.2279	10.1496	1	10264	506	0.109613	0.00190232	0.0376987	3.8436	3.21317	7868	Down
WDHD1	-0.630504	5.8543	-1.35661	0.218351	0.41072	7.18046	3.78666	13.9761	8.06579	14.11	12.7415	0.777778	7087	1649	0.208121	0.00535162	0.323873	3.49142	2.87173	6386	Other
SEH1L	-0.63042	7.33221	-2.57963	0.037519	0.161098	15.4002	8.65319	21.6908	14.161	20.9498	15.3875	1	9645	881	0.106047	0.0169216	0.0463915	4.25883	3.6289	10481	DownNoFDR
LARS2	-0.629423	5.13487	-2.73659	0.0299924	0.143836	2.82914	1.65308	3.96343	2.68045	3.85944	2.67715	1	9049	650	0.264759	0.0289756	0.00183331	1.81863	1.20004	12407	DownNoFDR
MTND1P6	-0.62895	0.619001	-2.09821	0.0753623	0.229386	1.7669	0.887182	2.58135	1.53876	1.71005	1.53897	1	10187	1241	0.205471	0.0830388	0.000465018	0.999849	0.375979	946	Other
BCCIP	-0.628164	5.86794	-2.90997	0.0234903	0.127658	12.87	7.89468	18.0348	11.5629	18.0307	12.5388	1	9025	571	0.129353	0.000116951	0.0489813	4.01183	3.38918	4496	DownNoFDR
NME4	-0.628131	4.53394	-4.36366	0.00356164	0.0576959	8.38175	5.13812	7.51211	4.2926	7.70967	5.9144	1	10810	910	0.145869	0.0187835	0.126832	2.97738	2.34713	3665	DownNoFDR
HMGCS1	-0.627918	8.11024	-1.35406	0.219122	0.411176	26.805	21.8024	71.0845	33.3519	73.4699	51.599	0.777778	8376	1892	0.193975	0.0114737	0.179569	5.69884	5.06588	6627	Other
DPY19L2P2	-0.627574	3.79722	-3.4708	0.0109386	0.0897013	2.88566	1.58868	3.3723	2.06691	3.02474	2.44481	1	9894	575	0.276462	0.0624032	0.336738	1.63413	1.01361	5580	DownNoFDR
MRPS17	-0.627053	4.19341	-3.54861	0.00987247	0.0852951	9.38499	6.07225	10.7697	6.64594	12.4969	8.50078	1	10112	679	0.162973	0.0856552	0.0703944	3.43645	2.81084	2100	DownNoFDR
LYRM7	-0.626798	6.05835	-4.02883	0.0053491	0.0663975	12.1664	6.86574	14.0588	9.46172	13.7518	9.88423	1	9459	396	0.115505	0.0124659	0.0287504	3.73504	3.11165	6219	DownNoFDR
ZC3HAV1L	-0.626788	5.03066	-1.90388	0.10001	0.265395	17.92	8.82164	27.6823	19.4021	24.1831	19.48	0.777778	9415	1721	0.0747988	0.0628403	0.00200044	4.51782	3.90274	1766	Other
RPL29P11	-0.626069	2.21234	-2.56933	0.0380772	0.162588	13.0231	10.6615	10.6079	6.7139	11.5081	5.91816	0.888889	9276	783	0.0880963	0.0493273	0.097844	3.54691	2.91212	492	DownNoFDR
DCAF4	-0.625748	4.45022	-5.87962	0.000689271	0.0348364	4.68211	3.28957	4.9932	3.17003	4.90829	2.99508	1	10387	581	0.235319	0.0158976	0.0471191	2.28563	1.66248	5581	Down
VARS	-0.62524	6.7837	-3.18823	0.0159913	0.105468	18.2215	12.2662	24.9342	16.6724	27.6863	16.7999	1	9654	691	0.104133	0.0482216	0.0040102	4.5406	3.91704	5880	DownNoFDR
CNTLN	-0.625112	5.71846	-2.58948	0.036993	0.160133	4.86459	2.65023	6.40497	4.68583	6.57473	4.5519	1	9861	983	0.161109	0.020803	0.0282008	2.56352	1.94666	11064	DownNoFDR
ZNF343	-0.624576	4.11186	-4.94295	0.00183231	0.0468563	4.70401	2.82439	4.34161	2.83372	4.8314	3.34466	1	10185	518	0.246424	0.0254398	0.00464122	2.21329	1.58873	4643	Down
EIF4BP7	-0.624184	2.99275	-3.44441	0.0113281	0.0906756	6.0541	4.19521	5.65176	3.42778	4.69935	3.03362	1	9800	610	0.247129	0.0586051	0.14571	2.44739	1.82244	1813	DownNoFDR
CD320	-0.624025	4.06201	-3.6644	0.00848934	0.0805968	7.62766	5.04061	9.91666	6.68209	9.86666	6.10427	1	9544	476	0.180495	0.00326626	0.0738258	3.18384	2.56526	2279	DownNoFDR
XPO5	-0.624003	6.65055	-4.11115	0.00483249	0.0640632	12.8121	7.97335	16.3181	9.89678	15.1851	11.0195	1	9508	431	0.127978	0.0391642	0.0693433	3.87909	3.2572	8480	DownNoFDR
PDCD11	-0.623862	7.3865	-5.38231	0.00114202	0.0398061	24.9386	15.5135	29.0522	19.521	27.3835	17.894	1	9950	452	0.101841	0.0264763	0.0446777	4.75958	4.13596	7672	Down
PALB2	-0.623576	4.86959	-3.15944	0.0166325	0.107332	6.63148	3.90067	7.99874	4.87101	8.37195	6.42918	1	9820	749	0.17774	0.0324192	0.206805	2.93466	2.31571	4747	DownNoFDR
CD109	-0.623273	8.09318	-7.16795	0.000212461	0.0288141	32.5614	22.067	35.9269	21.8543	35.5653	23.577	1	10262	505	0.103671	0.0041971	0.00463673	5.11551	4.49204	9782	Down
ACACA	-0.623139	7.71318	-2.36017	0.051487	0.18807	16.5158	8.89492	21.4152	13.6494	22.6674	18.0344	0.888889	8848	846	0.11707	0.0274691	0.157789	4.32415	3.70071	13015	Other
MTND1P23	-0.622675	4.8714	-3.5043	0.0104651	0.0879528	101.547	68.1064	109.149	73.596	83.4945	50.8771	1	10789	1158	0.0678732	0.0231602	0.0272197	6.60684	5.98712	372	DownNoFDR
MARVELD1	-0.62259	5.01032	-3.27075	0.0142959	0.100914	14.5943	9.36745	10.4825	6.42747	10.9735	7.51792	1	9964	725	0.12193	0.0282679	0.114777	3.57307	2.94386	3371	DownNoFDR
POP1	-0.622382	5.27181	-2.16317	0.0685574	0.219142	6.97456	4.76271	11.1497	6.37448	12.2569	8.71485	0.888889	9071	1119	0.201217	0.0580922	0.232293	3.30132	2.68631	4857	Other
POLD2	-0.622029	4.98756	-2.89298	0.0240558	0.129529	8.62507	5.63585	10.4704	6.84876	13.324	8.58067	1	10243	1002	0.145804	0.122102	0.149615	3.41317	2.79398	3695	DownNoFDR
RP11-1198D22.2	-0.621001	1.16154	-1.69811	0.134697	0.313194	2.0269	0.843179	2.79511	2.22622	2.18979	1.82474	0.777778	11030	3265	0.194224	0.143719	0.47916	1.22125	0.609129	1182	Other
PCDHGB8P	-0.620825	2.7476	-0.647369	0.538691	0.695426	5.87609	3.94368	1.14996	0.42872	3.71628	3.69734	0.666667	8135	3842	0.293674	0.513918	0.0725764	1.56034	0.903514	2873	Other
TBRG4	-0.620237	4.54168	-4.55582	0.00284157	0.0543812	4.5126	2.8112	5.20648	3.39608	5.21301	3.54952	1	9976	478	0.226828	0.00111996	0.053125	2.31689	1.70154	5803	DownNoFDR
TTF2	-0.620127	6.82136	-2.31152	0.0552515	0.194667	11.6336	6.16566	14.57	8.9619	15.4848	13.1113	0.888889	8140	803	0.11524	0.0336519	0.252071	3.7877	3.16969	10158	Other
AC114494.1	-0.618618	-0.769665	-2.27542	0.0582261	0.200563	1.73471	1.39755	1.58473	1.07209	1.65722	0.77758	1	10449	1041	0.468429	0.127488	4.57556	0.743417	0.0963708	423	Other
COX6A1P2	-0.618583	1.22894	-3.33259	0.0131527	0.097108	8.61068	4.7686	8.41554	5.93803	9.15066	6.37249	1	10095	499	0.13789	0.0157413	0.0585234	3.12706	2.50267	330	DownNoFDR
CHCHD4	-0.61846	3.92955	-2.31267	0.0551592	0.194456	7.89208	5.00273	12.5108	8.40438	12.0811	7.97253	0.777778	9072	1008	0.149735	0.0207593	0.0375613	3.409	2.79979	1772	Other
YDJC	-0.618415	3.87503	-5.3205	0.00121866	0.0414382	10.1331	6.31011	10.428	6.76697	10.4834	7.16283	1	9724	355	0.141329	0.00334377	0.0439238	3.37343	2.75574	1754	Down
EIF2B3	-0.617738	4.35413	-3.49169	0.0106407	0.0887298	6.63171	3.81376	7.6223	5.69555	8.04537	5.21664	1	10021	626	0.154191	0.0393079	0.0784481	2.89245	2.27967	3411	DownNoFDR
DHX37	-0.617663	5.71059	-4.61981	0.00263884	0.0525713	9.4836	5.32699	10.2526	7.3416	9.60159	6.64758	1	10171	568	0.120674	0.00808482	0.0774416	3.29129	2.67781	6627	DownNoFDR
L3HYPDH	-0.617294	3.87176	-3.12354	0.017471	0.109029	6.49804	3.6041	5.18294	3.59452	4.14036	2.96589	1	10196	916	0.183017	0.201271	0.00305737	2.37913	1.76164	3493	DownNoFDR
RPL21P75	-0.617059	4.61972	-4.32656	0.00372272	0.0583821	66.6748	49.4138	62.0576	37.3247	60.5473	37.3886	1	9509	487	0.0600401	0.00884588	0.000699661	5.97857	5.35839	483	DownNoFDR
LY6E	-0.616755	5.02213	-4.43727	0.00326431	0.0561856	15.9461	10.7375	14.811	8.1922	15.0446	11.1194	1	10836	956	0.0977952	0.00854769	0.0217843	3.93318	3.31368	2638	DownNoFDR
NME1-NME2	-0.616333	7.7622	-3.56137	0.00970873	0.0850246	179.419	115.245	234.36	150.382	241.838	162.511	1	9389	503	0.0639784	0.00853314	0.0229375	7.75933	7.14198	1241	DownNoFDR
STX10	-0.615693	3.89312	-2.88618	0.0242863	0.130265	9.46182	5.72445	10.4774	5.54883	10.7787	9.33711	1	10500	1325	0.0810373	0.0178526	0.0263568	3.35612	2.74106	1796	DownNoFDR
C8orf33	-0.615666	6.12681	-4.13572	0.00468918	0.0632763	16.9977	10.9898	21.3833	14.3408	21.505	13.8612	1	9309	402	0.116786	0.00274375	0.0191534	4.31196	3.69954	4353	DownNoFDR
TXLNG	-0.615607	6.47456	-4.45827	0.00318463	0.0560063	23.2428	13.2038	25.9475	17.5748	24.9475	18.0856	1	9495	394	0.0858819	0.0180977	0.0148013	4.62664	4.01318	4455	DownNoFDR
SNORA71D	-0.615303	-1.38165	-0.938961	0.379995	0.567212	6.23688	5.08888	2.50127	2.08907	2.41449	0.80479	0.777778	11091	5575	0.724901	0.0563279	1.76382	1.75271	1.04728	134	Other
TBC1D9B	-0.614536	6.59705	-6.286	0.000466419	0.031077	10.8829	6.39623	10.638	6.63667	9.82308	7.46332	1	10140	522	0.157304	0.0142417	0.0287962	3.38604	2.77263	11473	Down
PRMT5	-0.613998	6.67414	-4.82777	0.00208318	0.0485112	33.8955	22.114	41.4901	26.4655	40.7086	27.3411	1	10221	572	0.0933859	0.00760245	0.0147185	5.26894	4.65625	3276	Down
SNORD3B-1	-0.613918	6.40704	-3.37198	0.0124761	0.0941765	109.815	93.6294	139.918	79.549	172.797	99.3769	1	10832	1221	0.0609007	0.0633234	0.0194539	7.11361	6.49943	758	DownNoFDR
BRIX1	-0.613481	5.65966	-2.24534	0.0608292	0.205518	9.53401	5.5304	14.435	9.53725	13.9862	10.3464	0.777778	8903	1028	0.123464	0.0177203	0.0534045	3.63877	3.03368	5011	Other
LDHB	-0.613057	9.03762	-3.10923	0.0178178	0.110741	178.766	110.466	243.581	156.681	238.11	166.553	1	9038	504	0.0602277	0.00615407	0.0179214	7.76867	7.15316	2983	DownNoFDR
ECE2	-0.613	2.88218	-3.27727	0.0141706	0.100424	2.50698	1.38955	3.00479	1.89397	2.42679	1.95243	1	10559	861	0.262694	0.0517305	0.069036	1.4064	0.800886	3445	DownNoFDR
CYB5RL	-0.612799	3.44215	-2.73391	0.0301066	0.144105	1.18579	0.779709	1.58246	1.03494	1.80027	1.17761	1	9625	825	1.7198	0.403503	3.77085	0.601306	-0.000352634	8926	DownNoFDR
MPI	-0.612592	5.49266	-2.93996	0.0225261	0.1249	4.91577	3.11035	6.87408	4.23753	6.75082	4.89383	1	9222	675	0.215965	0.0139955	0.146923	2.61512	2.00974	9090	DownNoFDR
ARHGAP32	-0.612348	5.93905	-2.10836	0.0742556	0.227341	5.40196	2.34067	6.0854	5.42387	6.2276	4.56446	0.888889	10584	1885	0.112427	0.0188849	0.167507	2.56318	1.95875	12841	Other
EIF2D	-0.611771	4.76589	-4.44451	0.00323662	0.0561434	4.07797	2.35561	4.56184	2.82679	3.87987	3.05693	1	10269	625	0.217777	0.0521617	0.11044	2.0635	1.45779	8061	DownNoFDR
MRPS7	-0.611489	5.03261	-2.51499	0.0411694	0.168419	9.20347	5.9149	13.8488	9.01128	13.964	9.50936	0.888889	8687	756	0.142149	0.00466733	0.036187	3.60116	2.99817	3327	DownNoFDR
ALPK1	-0.610574	5.0983	-2.97123	0.0215652	0.122463	3.61165	1.6682	2.9756	2.42553	3.76668	2.79973	1	9857	859	0.27541	0.0481411	0.23677	1.78661	1.17803	12326	DownNoFDR
RAP1GDS1	-0.610257	5.53349	-3.27081	0.0142948	0.100914	9.44011	5.25126	10.8934	7.39063	11.3633	8.51961	1	9542	599	0.130748	0.0261639	0.105037	3.39908	2.7932	5424	DownNoFDR
RPS10P3	-0.610222	3.4679	-2.39955	0.0486332	0.182934	30.9033	25.3778	27.2362	18.4735	25.1061	12.5525	0.888889	10437	1435	0.0638785	0.0365079	0.161259	4.78989	4.17562	494	DownNoFDR
FNTB	-0.60993	4.4957	-3.35071	0.0128366	0.0955471	6.17264	3.97017	8.13465	5.0007	7.96062	5.71652	1	9180	492	0.192632	0.0154094	0.122602	2.88418	2.28041	3773	DownNoFDR
NOMO2	-0.609885	6.61081	-7.15252	0.000215261	0.0288141	23.0104	14.708	22.3853	14.3797	23.4174	16.0309	1	10212	528	0.10233	0.00828078	0.012432	4.52043	3.91066	5264	Down
KNOP1	-0.609733	5.29413	-2.70291	0.0314619	0.147419	5.07643	3.08872	6.61713	4.16944	7.21462	5.33949	0.888889	9059	757	0.206483	0.067577	0.255253	2.64414	2.04042	7758	DownNoFDR
RECQL4	-0.608308	5.1967	-2.43988	0.0458781	0.177628	9.49253	4.82976	11.0312	7.1636	11.5969	9.9782	0.888889	8918	984	0.0976896	0.0308208	0.248753	3.41754	2.81398	4236	DownNoFDR
RRP1	-0.608238	5.18156	-5.69783	0.000826039	0.0367775	9.96102	6.34243	10.9482	7.40173	10.6934	7.0398	1	10070	494	0.143723	0.0147035	0.0379551	3.3981	2.7929	4251	Down
BCAS4	-0.608028	5.08874	-3.50937	0.0103953	0.0876443	4.66008	3.05901	6.55136	3.93091	5.51986	4.01141	1	9924	671	0.17084	0.146217	0.0217983	2.4699	1.87053	7583	DownNoFDR
TMEM237	-0.607741	3.83758	-1.93745	0.0952447	0.258677	1.53006	1.09752	2.94916	1.69858	2.67925	1.87204	0.777778	8183	1187	0.70108	0.142671	0.264851	1.20928	0.616979	7647	Other
VWA8	-0.607172	6.37376	-3.99899	0.00555106	0.0678266	14.3833	7.46113	13.615	10.8674	12.2679	8.41126	1	10587	994	0.116289	0.0311175	0.0832013	3.74519	3.1406	7635	DownNoFDR
NUP155	-0.606737	7.35384	-1.67133	0.139981	0.320675	16.0675	8.44841	24.3172	16.9465	27.3975	21.1669	0.777778	9175	1940	0.104322	0.055364	0.116356	4.46308	3.85688	9158	Other
PMS1	-0.606731	5.624	-2.80404	0.0272618	0.13796	9.65379	5.26085	12.5191	8.35598	11.4096	8.98684	1	9917	921	0.103214	0.0564063	0.050687	3.47857	2.87862	5454	DownNoFDR
MRPS35	-0.606678	5.87523	-2.24192	0.0611327	0.206105	28.4643	17.0138	43.3911	27.6164	42.4683	32.0174	0.888889	8886	1043	0.0935626	0.00849747	0.0660161	5.22688	4.62662	1930	Other
LRRC70	-0.60652	1.61825	-1.67801	0.138644	0.31897	1.51977	0.638283	2.11958	1.60895	1.61272	1.44787	0.888889	10795	2987	0.172875	0.178487	0.405789	0.806082	0.213221	2163	Other
CTC-462L7.1	-0.605991	2.57612	-4.17858	0.0044502	0.0623196	1.52901	1.03601	1.66241	0.98938	1.39013	0.97529	1	10298	635	1.49263	0.282034	3.65152	0.622493	0.0232738	4810	DownNoFDR
AMER1	-0.605235	5.4497	-6.33742	0.000444523	0.031077	6.42191	4.54228	6.50418	4.04237	6.30508	4.06637	1	9673	442	0.16597	0.0101099	0.00621383	2.68397	2.07972	8407	Down
BDH1	-0.605038	6.13958	-3.13572	0.0171815	0.108136	7.19207	3.54759	8.03699	5.74846	6.86482	5.56828	1	10369	962	0.102812	0.0348732	0.0273711	2.88065	2.28074	11814	DownNoFDR
LINC00665	-0.605013	5.25536	-5.86825	0.000697037	0.0348808	5.08157	3.03978	5.17091	3.49313	5.04073	3.55113	1	9761	427	0.191363	0.00732048	0.0193559	2.3544	1.75263	9232	Down
YIF1B	-0.604881	3.39669	-3.77635	0.00735066	0.077053	2.38295	1.65482	2.89945	2.07447	2.97989	1.7125	1	9336	469	0.480501	0.0377035	0.0918905	1.46323	0.864931	4723	DownNoFDR
TMPO-AS1	-0.604675	3.78801	-3.15555	0.0167213	0.107409	4.49165	2.90024	5.41844	2.93311	5.33051	4.34597	1	10579	1134	0.19434	0.0144248	0.0153623	2.34447	1.74328	3357	DownNoFDR
PRDX4	-0.604073	4.97736	-2.36827	0.0508864	0.186811	15.198	10.4909	23.8246	14.8494	25.0868	16.8594	0.888889	8158	751	0.126222	0.0241171	0.0696612	4.38418	3.78804	1855	Other
SNHG15	-0.603986	4.24788	-3.86277	0.00658575	0.0728938	6.63389	4.54101	5.81045	3.95136	5.44848	3.31274	1	10564	949	0.177205	0.0539503	0.149049	2.57543	1.97055	3939	DownNoFDR
MTIF2	-0.603754	5.79475	-3.47847	0.0108282	0.0893388	17.0914	10.8205	22.9048	15.4155	21.1763	14.3033	1	9807	672	0.104234	0.038068	0.0416672	4.34022	3.74188	3374	DownNoFDR
SLIRP	-0.603625	5.09413	-2.06411	0.0792023	0.236135	11.0689	7.55059	19.1839	11.8477	19.0671	13.1552	0.777778	8123	1042	0.159427	0.00306739	0.0626633	3.99596	3.40253	2631	Other
PGAM1	-0.603552	7.29666	-1.73504	0.127718	0.304284	51.4168	32.1336	87.5628	56.1855	98.6334	70.0761	0.777778	8388	1436	0.0953197	0.0394578	0.0812758	6.2538	5.65016	2540	Other
CRADD	-0.603425	2.15106	-3.19247	0.0158991	0.105307	1.31603	0.686964	1.16456	1.00819	1.34935	0.84488	1	10124	750	3.17505	0.127615	-1.72337	0.367869	-0.229408	4276	DownNoFDR
RP11-12A20.7	-0.602872	1.89634	-2.35948	0.0515385	0.188082	2.19903	1.56244	1.56256	0.87555	1.82119	1.268	1	10201	1117	0.581361	0.369635	1.22274	0.894768	0.284958	2483	Other
PGK1	-0.60279	8.49395	-1.74569	0.125771	0.301378	52.1602	35.9184	104.006	62.0317	101.053	69.5608	0.777778	7931	1276	0.117111	0.0092492	0.0411343	6.3551	5.74772	5437	Other
VASH2	-0.602574	3.92186	-3.10121	0.0180153	0.111594	1.75991	1.14885	2.11846	1.24471	2.31457	1.72695	1	9266	658	0.622197	0.171805	0.505274	1.04796	0.452362	9086	DownNoFDR
MRPL4	-0.602283	4.80555	-2.81857	0.0267085	0.136727	6.72591	4.32048	9.19631	6.07756	9.72532	6.62222	1	9008	661	0.161192	0.0372779	0.070227	3.08034	2.48497	4070	DownNoFDR
TPM3P6	-0.601805	0.92734	-2.31887	0.0546654	0.19376	3.37901	1.55526	3.09746	1.88636	2.90693	2.9068	1	9621	1140	0.147121	0.0824145	0.44061	1.64995	1.04262	742	Other
PPAN	-0.601448	6.14415	-6.3849	0.00042533	0.0309101	32.9512	19.6342	28.7435	20.2197	28.9757	19.7523	1	10083	546	0.0891739	0.00354066	0.00297869	4.91552	4.3135	2888	Down
RAD51	-0.601098	4.5593	-1.3158	0.230995	0.42414	6.5219	3.18061	10.7438	6.62623	11.7499	11.4171	0.666667	6941	1981	0.194078	0.0557755	0.4252	3.23104	2.64122	3084	Other
NOMO1	-0.600597	6.02063	-5.60489	0.000907549	0.0379362	13.9966	8.80903	13.8439	8.30695	13.6769	10.3716	1	10516	726	0.0931418	0.0061792	0.0398783	3.79232	3.19189	5776	Down
HNRNPA3P6	-0.599979	4.13164	-1.9648	0.0915284	0.253242	15.9506	9.17695	24.6071	16.8629	24.8177	18.3846	0.777778	8449	1181	0.111917	0.00394108	0.045283	4.41774	3.82649	1006	Other
GEMIN6	-0.599806	4.19222	-3.75232	0.00758024	0.0777451	4.25246	3.17397	5.70671	3.32355	5.61111	3.73233	1	10494	858	0.217451	0.0144559	0.0563328	2.36771	1.7733	4363	DownNoFDR
MTAP	-0.599323	7.51074	-3.39419	0.0121112	0.0927545	13.8749	7.80659	16.0915	11.5935	16.523	11.7141	1	9890	664	0.0953147	0.0141009	0.00624635	3.95121	3.3524	14527	DownNoFDR
SEPT2P1	-0.599224	-1.663	-1.4788	0.184098	0.373402	3.40488	1.45707	1.59605	1.5552	1.49788	0.89868	0.888889	8051	1218	0.154136	0.194952	0.24661	1.02078	0.361105	180	Other
PCDHGB7	-0.599109	3.63283	-0.821663	0.439209	0.617924	7.08491	3.9623	1.45708	0.83473	2.89912	2.41472	0.666667	6825	2627	0.752015	0.945552	0.822141	1.64367	1.01376	4966	Other
SSBP1	-0.597844	5.58934	-2.12926	0.072029	0.224278	8.30983	5.73574	13.5704	9.10423	14.8276	9.37522	0.777778	8715	1216	0.163137	0.0502869	0.0196369	3.5712	2.98153	4975	Other
AGFG1	-0.597546	6.40551	-3.87775	0.00646217	0.0723594	11.2496	5.97648	11.1523	7.38206	11.1422	9.1575	1	9803	640	0.066092	0.000555197	0.156093	3.48512	2.88933	9321	DownNoFDR
RAD54L	-0.597357	4.9529	-1.43652	0.195359	0.387028	6.9805	3.2543	10.3912	6.75429	11.1071	10.7763	0.777778	7564	2067	0.161215	0.0421051	0.361439	3.2206	2.63362	4078	Other
UBA52P6	-0.596064	0.0948489	-2.42572	0.0468267	0.179472	3.64635	2.05974	3.88567	2.63814	2.68206	1.97616	1	9830	848	0.413417	0.0722857	0.0833893	1.75642	1.15231	382	DownNoFDR
RPTOR	-0.595418	5.54828	-4.43913	0.00325718	0.0561856	5.45106	3.10593	6.022	4.07002	5.27573	3.99791	1	9812	541	0.149014	0.0284456	0.0189895	2.48295	1.89286	10302	DownNoFDR
NIPAL2	-0.59539	4.644	-4.88719	0.0019493	0.0474148	6.03277	3.64918	4.95385	3.42554	5.52125	3.79063	1	9883	543	0.204367	0.0765327	0.0432164	2.45977	1.86196	5606	Down
CAMK2D	-0.59484	3.94286	-3.31943	0.0133875	0.0975241	2.50469	1.45331	2.54267	2.22032	2.63649	1.51591	1	10609	1199	0.159081	0.0235911	0.14491	1.36573	0.777516	7363	DownNoFDR
FLRT1	-0.594813	3.34396	-2.85399	0.0254091	0.13304	3.86472	1.72546	3.19335	2.31094	2.53832	2.27604	1	10215	1097	0.279928	0.241464	0.0269979	1.66402	1.07204	3949	DownNoFDR
NEO1	-0.594476	4.48076	-2.46663	0.0441403	0.174227	4.06727	3.15875	3.27174	1.80271	2.88935	1.93498	0.888889	9351	942	0.250393	0.153988	0.155671	1.762	1.16483	8137	DownNoFDR
AK9	-0.594449	3.45045	-2.70963	0.031163	0.146555	1.52284	0.706459	1.21387	1.19759	1.26558	0.80097	1	10362	1351	1.02969	0.245781	-0.903182	0.42649	-0.159856	10098	DownNoFDR
MEIS2	-0.593737	4.24163	-2.58895	0.0370212	0.160133	1.80793	1.01592	2.37225	1.66569	2.2879	1.70776	1	9695	969	0.407221	0.0638559	0.0704266	1.10928	0.527314	10817	DownNoFDR
AC131097.3	-0.593733	0.708518	-1.67479	0.139287	0.31975	3.3176	1.37797	3.7735	3.82399	3.3053	2.26638	0.666667	7529	1401	0.168486	0.00455235	0.885492	1.7971	1.20386	571	Other
DCHS1	-0.592577	3.57166	-3.63822	0.00878254	0.0815566	1.2846	0.744245	1.3319	0.9407	1.46977	1.04691	1	9941	622	1.56596	0.17721	-3.55554	0.460755	-0.123185	10713	DownNoFDR
EIF4BP3	-0.591555	1.88119	-2.92555	0.0229841	0.126073	2.10818	1.92806	2.87289	1.4829	2.36098	1.45733	1	10663	1152	0.481829	0.192477	0.0629904	1.28907	0.701014	1850	DownNoFDR
MCM5	-0.591413	6.75987	-1.47252	0.185731	0.375004	11.6982	7.33268	21.9182	12.8413	23.8382	19.0667	0.777778	8554	1913	0.168994	0.0402865	0.229225	4.19386	3.60545	7268	Other
SUSD4	-0.591233	2.78368	-1.99758	0.0872631	0.248216	2.36609	1.44401	1.21594	0.95582	2.04831	1.20822	0.888889	9786	1473	1.04257	0.292766	1.28862	0.866578	0.265981	4686	Other
ALMS1	-0.59116	7.20828	-1.97801	0.089785	0.250915	9.92185	5.06091	13.48	10.0951	13.8275	10.6054	0.777778	10328	1968	0.0970215	0.0144805	0.0315525	3.61955	3.03031	14780	Other
PACRGL	-0.591159	3.66705	-4.49462	0.0030517	0.055606	1.91541	1.2999	2.0067	1.33303	1.75553	1.13973	1	10491	816	0.652505	0.103963	0.134119	0.930589	0.346008	8232	DownNoFDR
GART	-0.591019	6.51188	-3.052	0.0192799	0.115179	11.5545	7.64182	16.6772	10.7409	15.5983	10.777	1	9188	683	0.114442	0.0360448	0.00208869	3.85283	3.26544	7751	DownNoFDR
ACY1	-0.590059	3.81873	-2.38756	0.0494842	0.184327	2.82376	1.79924	4.34864	2.74594	3.94702	2.9202	0.888889	8793	868	0.252354	0.103916	0.0892653	1.87289	1.29348	4727	DownNoFDR
AC159540.1	-0.589816	4.7628	-2.58702	0.0371233	0.160256	8.31081	3.58348	5.99116	4.1173	4.67218	4.59877	1	11006	2028	0.180281	0.204975	0.115102	2.62458	2.03391	5415	DownNoFDR
POLR1C	-0.589671	5.11699	-5.52545	0.000984406	0.0392316	7.30757	5.15389	8.18161	5.49864	7.70269	4.7858	1	10208	654	0.160649	0.0381181	0.0582503	2.9521	2.36576	5505	Down
CD55	-0.589522	4.03923	-3.8933	0.00633666	0.0716758	3.32901	2.72572	3.66324	2.02797	3.24928	2.09916	1	9789	665	0.215208	0.0296138	0.0677314	1.77637	1.18931	5908	DownNoFDR
DYM	-0.589076	5.65146	-5.22899	0.00134291	0.0427844	9.15293	5.03148	8.07044	5.99531	8.29364	5.95985	1	10144	616	0.125845	0.0190638	0.00490602	3.08908	2.50089	7256	Down
COQ10BP2	-0.588061	-0.221851	-1.71186	0.132057	0.309811	1.61608	0.579609	1.12429	1.31461	1.56408	1.04267	0.888889	10010	1800	1.42161	0.104852	5.90721	0.519078	-0.083808	724	Other
C1orf112	-0.587943	4.74326	-1.73669	0.127414	0.304018	3.99159	2.26477	6.25475	4.09025	6.58382	5.3203	0.777778	8327	1495	0.214991	0.0412998	0.274986	2.45803	1.88122	5970	Other
SLC25A5	-0.587586	7.78576	-2.26465	0.0591449	0.202224	126.688	84.3605	207.316	135.194	200.812	135.682	0.777778	8396	958	0.0695583	0.00891297	0.00108882	7.44365	6.85403	1555	Other
GALE	-0.587365	2.93374	-2.10744	0.0743561	0.227571	1.84547	1.10082	2.43342	1.71288	2.91773	2.05868	0.888889	8714	1053	0.382091	0.298503	0.493484	1.24743	0.667719	3955	Other
CWF19L1	-0.587358	3.34632	-4.04115	0.00526806	0.0661123	2.99204	2.11924	3.31626	2.33221	3.05815	1.81315	1	9936	663	0.276312	0.0286952	0.18574	1.64867	1.06597	3985	DownNoFDR
PM20D2	-0.587351	6.96475	-2.78705	0.0279237	0.139479	27.2835	16.284	36.2344	22.5353	34.856	27.723	0.888889	8920	712	0.0974762	0.0161825	0.0985169	5.02492	4.43862	4703	DownNoFDR
HMGN5	-0.587055	4.50574	-1.537	0.169564	0.356792	8.00228	4.71136	13.7937	7.57772	13.6818	12.7214	0.888889	7802	1593	0.189041	0.00460961	0.346578	3.5223	2.94569	2416	Other
SPSB2	-0.586626	1.73384	-3.04552	0.0194532	0.115575	1.86326	0.919881	1.64031	1.14166	1.47344	1.25347	1	10018	764	0.83276	0.311807	0.931338	0.737958	0.153759	2452	DownNoFDR
LYPLA1P3	-0.586076	0.089679	-1.68956	0.136363	0.315616	1.20251	1.35854	2.06683	0.88613	2.48281	1.4741	0.777778	9502	1970	1.10755	0.367788	0.37582	0.888601	0.295696	695	Other
PYURF	-0.585802	4.69138	-4.27765	0.00394752	0.0597151	21.1322	14.4	25.6628	16.5506	25.7949	17.4637	1	10289	710	0.109543	0.00234302	0.028333	4.59165	4.00917	1311	DownNoFDR
DENND1A	-0.585743	4.83023	-2.693	0.0319088	0.148656	3.12371	1.59062	3.68822	2.74586	3.37548	2.66556	1	10601	1287	0.16117	0.0936218	0.0443352	1.7674	1.19115	10256	DownNoFDR
EEFSEC	-0.585709	4.1151	-3.58887	0.00936559	0.0838454	7.7614	4.90957	9.6075	6.36321	9.27264	6.59553	1	9267	481	0.14138	0.0235576	0.0286172	3.14717	2.56631	2394	DownNoFDR
MMAB	-0.585267	4.56763	-1.49231	0.180625	0.369729	3.10059	2.04719	6.10628	3.18172	5.84772	5.15252	0.777778	9258	2200	0.334017	0.036166	0.558732	2.26873	1.6974	6018	Other
PLEKHA2	-0.584625	7.05255	-2.93773	0.0225962	0.125154	25.516	15.3103	23.517	13.9968	28.2485	23.4328	1	10281	1360	0.06301	0.0373071	0.0486667	4.68394	4.09938	6328	DownNoFDR
GAA	-0.584552	3.64828	-2.58464	0.0372505	0.160538	3.54345	2.34423	3.22807	1.82846	2.1936	1.73009	0.888889	10598	1388	0.432533	0.116858	0.132662	1.55793	0.975688	5236	DownNoFDR
HIST1H2BJ	-0.584549	5.94206	-0.942938	0.378097	0.565138	33.7229	26.393	121.921	71.0152	118.916	79.9167	0.777778	7761	1853	0.160835	0.00774403	0.0410597	6.30012	5.73136	950	Other
MRPS27	-0.582304	6.90621	-2.71653	0.0308586	0.145941	18.5521	11.1338	24.3636	16.6818	25.2931	18.38	1	9058	772	0.0961861	0.0173699	0.0510053	4.49467	3.91399	6511	DownNoFDR
NOC2L	-0.582243	6.43108	-5.28873	0.00126029	0.0419005	16.8797	11.9181	20.7046	13.2499	19.7602	13.0667	1	10099	609	0.0990423	0.0231722	0.00801954	4.25245	3.67213	5540	Down
PHF19	-0.582155	5.85831	-2.44628	0.0454561	0.177084	8.32278	5.58434	11.7344	6.97928	12.7081	9.55925	0.888889	9891	1294	0.175545	0.0479028	0.169499	3.42804	2.85048	6594	DownNoFDR
MRPS18B	-0.581413	4.36044	-2.53351	0.0400875	0.166194	11.0988	7.46366	15.0975	10.0057	17.3095	11.6926	0.888889	9015	876	0.125105	0.0745711	0.100074	3.83571	3.25923	1757	DownNoFDR
MRPL37	-0.581173	5.88229	-2.83046	0.0262647	0.135202	22.4045	15.4339	29.8672	18.8454	33.7419	23.3155	0.888889	9285	852	0.108989	0.053204	0.100709	4.82174	4.24373	2549	DownNoFDR
EIF3I	-0.580961	6.53118	-3.31076	0.0135446	0.0981127	53.003	36.3685	71.17	48.8467	74.5239	47.4818	1	9316	662	0.0763231	0.0160028	0.01088	6.03397	5.45525	1725	DownNoFDR
RPL39P3	-0.580635	3.37351	-2.4518	0.0450951	0.176429	90.7173	77.3369	80.1095	48.0915	73.6264	42.5147	0.888889	9034	917	0.0418189	0.0285361	0.0471603	6.34341	5.75735	156	DownNoFDR
ENOSF1	-0.580582	4.01424	-1.05115	0.329213	0.52052	1.27448	0.455512	2.00652	1.51544	2.0062	2.27486	0.555556	8647	4919	0.52811	0.000336806	1.39984	0.800308	0.242616	11390	Other
TOMM22	-0.580562	5.86382	-2.40385	0.0483316	0.1824	24.4875	16.2749	36.9315	25.5816	38.1567	25.0824	0.777778	8892	1007	0.0941743	0.0133994	0.0090601	5.02561	4.45118	2182	DownNoFDR
DSCC1	-0.580299	4.82814	-0.992872	0.354884	0.544013	8.3115	3.81757	16.5958	12.0214	19.3839	17.9737	0.666667	8468	3880	0.155844	0.0818536	0.239413	3.79671	3.23248	2487	Other
LSM7	-0.58005	4.73154	-2.49537	0.042349	0.170753	14.937	9.7069	22.7196	14.9764	20.821	14.8075	0.888889	8609	809	0.0932729	0.0425722	0.00622912	4.26347	3.6925	1686	DownNoFDR
HNRNPKP4	-0.57924	1.1185	-2.53728	0.0398705	0.165893	1.48737	1.476	2.21098	1.17145	2.06201	1.16712	1	11055	1964	0.857908	0.140284	0.0314216	0.933113	0.356319	1386	DownNoFDR
PDCD5	-0.579061	5.30957	-3.48357	0.0107554	0.0890466	18.9466	12.7446	25.0861	16.4653	24.559	16.844	1	9376	594	0.102696	0.00982787	0.0120208	4.50467	3.93067	2132	DownNoFDR
TMEM241	-0.578832	3.78363	-3.63345	0.00883715	0.0816269	3.27237	1.74748	3.17182	2.37188	3.26054	2.45049	1	9440	530	0.226453	0.00450182	0.0551514	1.70087	1.12578	5193	DownNoFDR
MKS1	-0.578493	3.21239	-3.50868	0.0104048	0.0876443	2.30898	1.72362	3.12322	1.94953	2.93551	1.90403	1	10469	925	0.305734	0.0844381	0.053201	1.47655	0.905222	4078	DownNoFDR
NOB1	-0.578263	5.87	-4.488	0.00307546	0.055736	30.3111	20.1018	37.8312	24.1163	34.161	24.4326	1	9835	576	0.0780706	0.0428223	0.00606391	5.08655	4.51168	2101	DownNoFDR
PAWR	-0.577394	7.17805	-2.655	0.0336844	0.152435	14.6731	7.13801	16.19	12.5205	15.181	12.1648	1	10370	1198	0.0628853	0.0185212	0.0170671	3.94032	3.3645	11530	DownNoFDR
MTHFD2	-0.577297	7.50065	-5.21365	0.00136509	0.042923	47.075	28.091	47.251	29.3976	43.396	35.1753	1	10436	802	0.0761071	0.00143588	0.0199234	5.52007	4.94282	4822	Down
AC079250.1	-0.577119	0.500191	-1.88651	0.102567	0.26888	3.77737	2.5684	3.87741	2.31962	2.23412	1.62474	0.777778	10105	1591	0.405308	0.0289426	0.176846	1.68501	1.10291	531	Other
PTH2R	-0.576906	3.5939	-3.68219	0.00829624	0.0801987	3.52827	1.87594	3.16302	2.60168	3.3779	2.32143	1	10057	732	0.257749	0.0525881	0.197664	1.75249	1.17793	4390	DownNoFDR
LPAR4	-0.576476	2.59874	-1.60455	0.154026	0.337128	3.4185	2.57808	1.92264	1.20499	2.044	1.26445	0.777778	9051	1415	0.755581	0.124507	0.284756	1.25949	0.67366	3113	Other
FAXDC2	-0.576373	3.888	-2.38369	0.0497627	0.184813	2.11509	1.31742	2.78525	1.72131	2.98883	2.35827	0.888889	9215	1082	0.436691	0.100949	0.709775	1.38852	0.820133	6928	DownNoFDR
PRPF31	-0.575693	5.1358	-3.27606	0.0141937	0.100424	13.0928	9.18319	17.7328	10.8864	17.7112	12.5376	1	9725	787	0.141222	0.000627032	0.087517	4.00337	3.43275	2673	DownNoFDR
MRPL36	-0.575658	3.49872	-2.86663	0.0249617	0.131665	8.22762	5.41467	10.0568	6.74253	11.5965	7.96254	1	9770	862	0.141315	0.0912917	0.12875	3.30448	2.7314	1395	DownNoFDR
NOC3L	-0.574695	6.1447	-3.75252	0.0075783	0.0777451	17.4862	10.5168	20.4226	13.7209	20.1972	15.1955	1	9277	532	0.102543	0.00546904	0.0576982	4.27333	3.70134	4464	DownNoFDR
AC139149.1	-0.573929	-2.56822	-0.808001	0.446515	0.623337	2.53376	1.59237	1.56185	3.94576	2.45866	0.22467	0.555556	9200	5790	0.514888	0.0489038	2.81062	1.10544	0.206514	84	Other
TRIM16	-0.573717	3.44358	-3.00371	0.0206133	0.119312	2.20425	1.88995	2.2686	1.21633	2.59999	1.69794	1	11007	1555	0.295237	0.051255	0.292012	1.24356	0.670077	5640	DownNoFDR
AC027307.3	-0.573653	0.663352	-1.72379	0.129807	0.307324	1.67149	1.90744	2.04585	0.96705	1.51966	0.83333	0.777778	7967	1217	0.662083	0.266961	-12.9592	0.806197	0.228285	1100	Other
GLCCI1	-0.573641	2.94762	-2.8832	0.0243879	0.13037	1.2385	0.731606	1.3426	1.15504	1.51986	0.90874	1	9739	903	1.35013	0.385237	-4.04781	0.463144	-0.101001	6883	DownNoFDR
FTSJ1	-0.573524	3.87578	-3.37446	0.0124347	0.0939279	5.37374	3.65283	6.51869	4.01579	6.87187	4.99408	1	9568	681	0.217202	0.0415709	0.100302	2.64088	2.07065	2872	DownNoFDR
TIMM44	-0.573504	5.10442	-4.44992	0.00321604	0.0560488	8.42654	5.86224	9.22507	5.43564	9.52824	7.04987	1	10008	698	0.141788	0.0215211	0.0630565	3.18018	2.60774	4635	DownNoFDR
SH3YL1	-0.572959	5.8261	-4.54808	0.00286723	0.0544702	6.13801	3.56748	6.42693	4.82251	6.01147	4.20661	1	10204	760	0.134997	0.01695	0.140117	2.63368	2.06481	11165	DownNoFDR
MRPL3	-0.572932	6.78084	-3.17686	0.0162412	0.106477	39.8735	27.1257	55.2181	35.9225	54.6385	37.5958	1	8823	574	0.0849853	0.00390831	0.018837	5.62591	5.05435	2715	DownNoFDR
DSG2	-0.572854	6.39647	-2.01691	0.0848402	0.244642	14.5915	8.59221	15.5834	9.81808	21.4586	17.5667	0.777778	8118	1367	0.137918	0.0354553	0.0863476	4.08557	3.51325	6056	Other
AL021068.1	-0.572697	0.203961	-1.58706	0.157915	0.342139	12.8147	16.2609	15.8009	7.27832	12.9416	6.47053	0.666667	7521	1286	0.126785	0.00569718	0.0875639	3.78692	3.19639	100	Other
ZNF37BP	-0.572573	7.2136	-3.4378	0.0114279	0.0908197	20.0135	10.0654	16.3075	11.109	16.8301	14.9419	1	9838	964	0.0872297	0.0165413	0.0606145	4.14246	3.57077	10256	DownNoFDR
LONP1	-0.572572	6.02964	-4.49805	0.00303949	0.055606	13.8277	9.33558	17.0151	10.8561	16.2884	11.5477	1	9970	639	0.118364	0.02316	0.0383153	3.96952	3.39982	5085	DownNoFDR
HIST1H2AH	-0.572539	6.31576	-1.09009	0.312901	0.504663	124.39	93.9304	342.223	192.844	367.85	267.515	0.777778	8475	2302	0.121877	0.0183463	0.0922106	7.96694	7.40292	387	Other
RAD51B	-0.572514	3.856	-3.15903	0.0166419	0.107332	2.16099	1.33294	2.27336	1.50507	2.66841	1.98319	1	9121	641	0.347711	0.0900626	0.424179	1.24752	0.67911	7477	DownNoFDR
DDX60	-0.572425	4.56903	-2.62654	0.0350816	0.155346	3.7001	2.57374	4.64194	4.00856	4.55624	2.33397	0.888889	10616	1943	0.193708	0.0181095	0.151333	2.10225	1.53828	6746	DownNoFDR
PHBP12	-0.572394	1.26157	-1.78723	0.118444	0.291366	3.64113	1.87569	3.60145	4.07304	3.45749	1.79515	0.666667	8778	2280	0.101946	0.0125787	0.101135	1.84084	1.26968	811	Other
TOMM6	-0.572206	5.55481	-2.14593	0.0703002	0.221561	64.0185	45.4017	99.2959	67.5273	113.683	72.63	0.777778	8941	1293	0.0765589	0.0436206	0.0256309	6.48792	5.92192	637	Other
NAA15	-0.571996	7.41268	-2.30423	0.0558399	0.196048	18.0628	9.84067	23.6237	16.5922	23.2735	18.5075	0.888889	10064	1375	0.0862198	0.00702823	0.0575852	4.42702	3.85544	9664	Other
SNORD3A	-0.570993	3.89296	-2.46866	0.0440114	0.174088	31.8834	22.6628	22.742	13.2158	24.0689	17.4337	1	9951	1093	0.0764885	0.026406	0.135903	4.69796	4.11815	699	DownNoFDR
SNORA52	-0.570602	-1.24671	-0.91837	0.389934	0.576508	6.18283	4.39992	1.74017	2.66148	4.48692	1.0744	0.777778	7383	2105	0.515493	0.314895	0.753014	1.87193	1.22975	134	Other
FNDC3B	-0.569303	4.77253	-2.63411	0.0347042	0.15435	3.38713	1.62986	2.29273	1.9119	2.01141	1.52164	1	10840	1727	0.367915	0.230169	0.202239	1.33142	0.762509	13324	DownNoFDR
PGM1	-0.568676	5.7119	-1.30751	0.233641	0.426717	9.96249	5.6353	19.1197	13.5127	19.8791	15.6063	0.777778	8650	2481	0.162979	0.0195477	0.081893	3.96382	3.40741	4077	Other
MCM3	-0.568629	7.69299	-1.46933	0.186567	0.37594	46.1757	27.6069	80.4278	51.9836	88.7596	70.1269	0.777778	7965	1734	0.100281	0.0333019	0.112303	6.11053	5.54016	3650	Other
ERI3	-0.568472	4.14009	-3.38631	0.0122393	0.0932968	7.06205	4.14363	8.16651	5.95051	7.88039	5.6922	1	9743	692	0.128518	0.0255355	0.0376662	2.94576	2.38223	2785	DownNoFDR
ASB13	-0.568225	3.36508	-3.9663	0.00578201	0.0688509	4.7497	2.70745	3.89047	2.72198	3.93249	2.99861	1	10216	768	0.220058	0.0115466	0.00783347	2.06674	1.49703	3003	DownNoFDR
C9orf129	-0.568209	0.437984	-1.817	0.113448	0.285033	1.35187	0.59091	1.61818	1.16438	1.26164	1.21486	1	10597	2125	0.482001	0.322584	0.373594	0.505035	-0.0599264	1154	Other
GPX1P1	-0.568208	0.128308	-1.8001	0.11626	0.288161	2.0227	1.99085	2.13334	1.66298	2.31355	0.88979	1	11074	3122	0.212431	0.102357	0.510045	1.11744	0.536977	606	Other
NR2C1	-0.568108	5.34488	-4.27597	0.00395551	0.0597151	8.07168	4.63265	6.94408	4.96198	8.04592	5.9903	1	10418	908	0.176521	0.00226585	0.0632186	2.94205	2.37305	6454	DownNoFDR
DDX1	-0.568094	7.16636	-2.92867	0.0228839	0.125725	36.1799	24.6056	51.5666	35.1873	50.8848	33.6637	1	9047	753	0.0856326	0.00501994	0.0186513	5.51207	4.94445	3833	DownNoFDR
MAGOHB	-0.567817	4.26485	-1.73481	0.127761	0.304322	3.59236	2.20051	4.8683	3.23959	6.41867	4.8695	0.777778	8508	1604	0.209701	0.257669	0.482759	2.27523	1.71341	4839	Other
KDM4C	-0.567144	5.98256	-3.90346	0.00625611	0.0713453	8.27404	4.26324	7.18478	5.98215	6.95788	4.99356	1	9772	776	0.141203	0.0240433	0.144965	2.90057	2.33563	10323	DownNoFDR
HIST1H3H	-0.56705	6.8128	-1.03966	0.334154	0.525822	53.1488	40.3269	154.792	87.7599	163.819	117.955	0.777778	8391	2259	0.143657	0.0166645	0.0979559	6.78762	6.2241	1237	Other
TIMM9	-0.56609	4.43859	-3.77311	0.00738113	0.0772068	17.7064	10.312	19.628	14.1059	18.4871	13.6962	1	9742	619	0.0804432	0.0219025	0.0166713	4.21777	3.65529	1416	DownNoFDR
ARHGEF26	-0.565952	2.75901	-2.25002	0.060416	0.204848	1.36764	1.04736	1.82439	1.35378	1.35327	0.74081	0.888889	10893	2341	0.619929	0.0476119	6.07463	0.600985	0.0473897	5459	Other
ANAPC1	-0.565462	7.44305	-3.88448	0.00640752	0.0721105	14.1402	8.30856	16.36	11.0941	14.9925	11.6024	1	9603	611	0.0873815	0.0319987	0.0275443	3.92156	3.35656	13984	DownNoFDR
AL441883.1	-0.565403	1.86623	-2.07682	0.0777485	0.233344	3.03426	2.22568	5.18724	3.29761	4.71999	3.15838	0.777778	8500	1061	0.271297	0.0896886	0.0550853	2.07747	1.52001	1045	Other
PET117	-0.565211	3.30853	-3.72153	0.00788595	0.0786137	8.96493	6.86558	11.5527	6.80455	10.9716	7.5363	1	10814	1083	0.129431	0.0318764	0.00684726	3.38566	2.82326	1151	DownNoFDR
INO80B	-0.565112	3.74874	-3.7294	0.00780653	0.0784638	12.9824	8.15047	11.1237	6.83338	10.0731	8.00215	1	10091	785	0.110497	0.0609228	0.013053	3.50425	2.93639	1442	DownNoFDR
YBX1	-0.564832	9.39408	-2.37186	0.0506219	0.186314	174.287	127.992	281.916	178.928	285.93	188.255	0.777778	7804	746	0.0586019	0.00371527	0.0145231	7.91475	7.34671	3395	Other
N4BP2	-0.56473	7.57455	-4.1239	0.00475754	0.0638107	27.2362	14.4623	20.7758	15.4933	23.2875	18.2027	1	10403	1013	0.101675	0.0537	0.0372009	4.56293	3.99944	9811	DownNoFDR
NOP58	-0.56452	6.94018	-2.87196	0.0247758	0.131529	37.7794	23.6639	50.5432	33.7051	49.6248	36.7928	1	8753	659	0.0792075	0.00696038	0.036921	5.51118	4.94773	3274	DownNoFDR
MRPS25	-0.564356	7.01019	-3.99239	0.00559682	0.0679378	29.1016	16.4288	31.9346	22.7023	26.7137	20.6155	1	9953	759	0.0796978	0.0376286	0.0471953	4.86734	4.30407	5371	DownNoFDR
SLC25A10	-0.56425	2.95722	-1.68307	0.137641	0.317583	2.35959	1.80119	4.40269	2.32835	4.42333	3.43564	0.888889	9853	2069	0.44651	0.00465097	0.443077	1.84757	1.29295	2621	Other
CCNE2	-0.564068	4.96819	-0.999328	0.351966	0.541512	5.50547	2.34513	10.7561	8.26793	10.7345	10.4966	0.777778	9750	4870	0.0945945	0.00124898	0.167063	3.10694	2.56139	4397	Other
GAMT	-0.563965	4.30913	-2.74271	0.029733	0.143199	8.02238	5.43537	11.2381	7.08285	11.0854	8.12294	0.888889	8907	748	0.158552	0.00841424	0.10342	3.32404	2.76643	2403	DownNoFDR
AP004289.1	-0.563835	1.53026	-1.89135	0.101847	0.268097	1.56662	0.689879	1.82406	1.47268	1.36949	1.19825	0.888889	10553	2210	0.5421	0.429299	1.55339	0.671156	0.117709	2205	Other
PDLIM5	-0.563554	5.03418	-4.82014	0.0021011	0.0486028	3.34598	2.30819	3.68286	2.72615	3.74402	2.28034	1	9647	590	0.274378	0.0185832	0.0211862	1.84919	1.29068	11090	Down
EPDR1	-0.563503	3.41838	-2.47061	0.0438876	0.173908	3.84802	3.13218	4.90872	2.43685	5.37296	4.11197	0.888889	10485	1683	0.239492	0.0837655	0.322572	2.22683	1.66497	2780	DownNoFDR
PDCL3	-0.563275	4.03505	-1.78069	0.11957	0.292775	9.20117	5.78644	15.2208	10.7808	15.4872	10.9813	0.777778	7708	1235	0.155999	0.00943301	0.0114654	3.69614	3.14282	1532	Other
SNORA34	-0.563154	0.833473	-1.0149	0.345005	0.535022	19.521	22.2071	17.1255	11.8513	11.4145	4.32943	0.555556	7977	3398	0.149509	0.0682488	0.37597	3.96749	3.38753	137	Other
UCK2	-0.562711	6.24586	-2.93175	0.0227856	0.125485	11.2288	6.83472	15.0345	10.3303	13.5747	10.1527	1	9100	730	0.0904116	0.0579688	0.0110687	3.72253	3.16451	6984	DownNoFDR
TCHP	-0.562394	4.99209	-4.89751	0.00192703	0.0473855	4.13951	2.55709	4.40807	3.09426	4.252	3.05666	1	9554	519	0.190336	0.027285	0.0160591	2.09811	1.54019	9054	Down
CASP10	-0.562378	4.48992	-3.59869	0.00924634	0.0831796	3.96715	2.60961	3.46602	1.98954	3.3782	2.75354	1	10604	1120	0.186741	0.0303486	0.0819392	1.85245	1.28898	7598	DownNoFDR
LRRC1	-0.562183	4.37727	-3.7467	0.00763505	0.077956	5.11495	2.87906	4.83495	3.87158	5.51228	3.79571	1	9828	703	0.150015	0.050871	0.0218333	2.36821	1.80779	4901	DownNoFDR
LANCL2	-0.561959	2.92389	-2.43922	0.0459224	0.177628	1.66031	0.971938	1.87502	1.70047	1.7305	1.01971	0.888889	9713	1471	0.193279	0.108994	1.97465	0.823272	0.271305	5235	DownNoFDR
RRP7A	-0.561841	6.08245	-3.20118	0.0157116	0.104863	11.815	8.02933	16.0225	10.6153	15.844	11.0165	1	8722	573	0.121727	0.00600465	0.023232	3.8518	3.29409	5700	DownNoFDR
RFC2	-0.561339	5.86917	-1.93262	0.0959167	0.25966	24.5191	15.2785	35.2993	21.0173	38.0465	32.1917	0.888889	8695	1437	0.115145	0.0311592	0.155072	5.00312	4.44632	2211	Other
HIST1H2AJ	-0.56117	7.17343	-0.868754	0.414681	0.597319	202.277	136.49	657.597	395.092	698.219	536.981	0.777778	8485	2480	0.093321	0.0136955	0.0760825	8.82299	8.26257	387	Other
ABCF2	-0.560685	5.97606	-4.47809	0.00311135	0.0560063	12.2331	8.64743	15.0462	9.93103	15.1173	10.1406	1	10207	782	0.112857	0.00257265	0.0134558	3.81574	3.25791	5429	DownNoFDR
RASA4CP	-0.560273	3.9139	-2.40517	0.048239	0.182194	5.98509	3.86504	3.9697	2.76595	3.87928	2.64394	1	9271	915	0.19625	0.0246027	0.0649712	2.18071	1.61482	4056	DownNoFDR
CCDC51	-0.559851	3.5574	-2.63057	0.0348804	0.154763	4.94741	3.04716	6.31797	4.66946	6.6006	4.56427	1	9239	851	0.152725	0.0350582	0.0221194	2.56693	2.01302	2410	DownNoFDR
NMB	-0.559038	0.933084	-2.02842	0.083429	0.242066	1.90809	2.05302	2.20199	1.09564	2.6909	1.53005	0.888889	10165	1603	0.38712	0.264458	0.990726	1.17693	0.610432	1022	Other
SNHG8	-0.558865	6.70592	-5.91904	0.000663086	0.0346143	17.5546	13.5344	19.825	12.4293	20.2458	13.0968	1	10325	786	0.102323	0.0104133	0.0189116	4.26209	3.7036	6608	Down
CAMK1D	-0.558517	6.32466	-3.00183	0.0206673	0.119314	11.3696	5.6753	11.5797	9.5527	10.3514	7.914	1	9292	842	0.0921707	0.011142	0.134489	3.47293	2.91821	8762	DownNoFDR
HIST2H3D	-0.558341	4.66192	-1.04106	0.33355	0.525392	35.2462	29.6094	107.996	56.532	107.191	79.3728	0.777778	8610	2522	0.167054	0.00237093	0.124655	6.21312	5.67369	411	Other
SNORA77	-0.558163	-1.92198	-1.20661	0.268	0.460928	1.5409	2.31538	2.99634	0.69546	2.58243	1.92094	0.777778	9185	2961	0.503519	0.229423	0.415479	1.20264	0.561691	128	Other
PNO1	-0.557953	4.7765	-4.1473	0.00462323	0.0632763	11.8146	7.41585	13.5452	9.69769	12.548	8.81599	1	9848	678	0.110139	0.0352334	0.0647591	3.65907	3.10555	2630	DownNoFDR
CCDC150	-0.556622	3.5056	-2.17156	0.0677248	0.217639	1.2385	0.764218	1.42017	0.82147	1.62807	1.43188	0.777778	8458	1304	0.700671	0.553215	-0.593078	0.522575	-0.0261086	9678	Other
RHOBTB1	-0.556356	4.28085	-2.42241	0.047051	0.180012	5.79429	4.18188	4.17798	2.42505	4.98728	3.66695	0.888889	10400	1433	0.158346	0.137681	0.148798	2.31004	1.74617	4779	DownNoFDR
FRMD5	-0.556175	3.83495	-0.955419	0.372189	0.560336	2.3895	0.634911	2.67598	2.19196	2.66717	3.90791	0.666667	10402	6891	0.15754	0.0049259	1.07596	1.37319	0.832243	6692	Other
PFDN6	-0.555709	4.11629	-2.15941	0.0689338	0.219883	5.05653	3.87237	7.83211	5.15696	9.02073	5.69704	0.777778	8767	1214	0.177026	0.101477	0.0895783	2.83036	2.28158	2953	Other
RAB9B	-0.555191	3.9515	-2.3794	0.0500721	0.185214	4.29836	2.43361	4.92525	3.65133	5.76118	4.34571	0.888889	9626	1202	0.150598	0.125886	0.197802	2.3149	1.76422	3772	Other
NANOS1	-0.555064	2.92754	-4.12257	0.00476529	0.0638377	2.28857	1.58004	2.46738	1.53313	2.12097	1.55709	1	10036	693	0.406016	0.132658	0.0473507	1.20435	0.653523	4017	DownNoFDR
CDCA5	-0.553988	5.79708	-1.64435	0.145504	0.326982	14.4396	7.03249	18.1289	12.1705	19.5595	19.0749	0.777778	7841	1886	0.0942363	0.0388184	0.266161	4.10871	3.55983	3901	Other
UTP14A	-0.553768	5.41234	-3.56479	0.00966534	0.0850107	11.0015	7.09748	13.4846	9.53438	13.4842	9.42002	1	9046	558	0.114044	1.82283e-05	0.00795687	3.65724	3.10816	4087	DownNoFDR
ZNF367	-0.553729	5.25269	-1.13665	0.294267	0.486897	9.64115	3.67054	14.2982	11.7684	14.0549	14.5369	0.555556	10998	6749	0.066183	0.00961192	0.126821	3.64192	3.10151	3687	Other
POT1	-0.553551	5.2331	-2.28257	0.0576246	0.199417	4.2952	2.46718	5.69063	4.3482	5.79012	4.23104	0.888889	9559	1329	0.149221	0.0147106	0.0278926	2.3862	1.84161	8717	Other
E2F3-IT1	-0.553055	-1.03444	-2.12982	0.0719705	0.224278	1.11432	1.04909	1.55615	0.83981	1.61771	0.94362	1	10948	1469	3.04387	0.125763	-3.78463	0.512918	-0.0638206	400	Other
NDUFAF6	-0.552856	4.06152	-3.24454	0.0148125	0.102553	2.7497	1.76951	3.25292	2.44829	3.49497	2.29899	1	9197	636	0.266483	0.0893927	0.110347	1.66294	1.11642	6403	DownNoFDR
SPIN2A	-0.552855	2.22106	-3.32751	0.0132427	0.0971224	2.0057	1.12571	1.88941	1.51159	1.94117	1.36249	1	10073	793	0.425836	0.0591571	0.473861	0.971751	0.422249	2889	DownNoFDR
SERGEF	-0.552773	3.53045	-3.32753	0.0132423	0.0971224	3.8572	2.29208	4.2976	2.94234	4.21899	3.29544	1	9649	711	0.205486	0.0188881	0.154092	2.04839	1.49984	3387	DownNoFDR
METTL8	-0.552684	5.93229	-6.09817	0.000557374	0.0316196	7.84805	5.10279	7.0154	4.87956	7.18873	5.02064	1	9810	604	0.148109	0.0182823	0.0148347	2.87942	2.32669	10074	Down
CACNB2	-0.552653	3.58636	-3.32336	0.0133169	0.0973507	1.42264	0.746494	1.19378	1.02736	1.38136	0.9642	1	9938	878	2.25034	0.128886	-4.71565	0.427777	-0.119026	10933	DownNoFDR
RBM28	-0.552576	7.06108	-4.49215	0.00306055	0.055606	9.68017	5.9371	10.9551	7.74542	9.97555	7.29759	1	9705	617	0.107049	0.0193285	0.0442804	3.35131	2.80026	15866	DownNoFDR
CHRNA5	-0.552445	3.54034	-2.22715	0.0624599	0.208771	3.17258	2.19504	4.22	2.24257	4.35347	3.76778	0.888889	9974	1755	0.254742	0.0318571	0.0386903	1.96116	1.41353	3623	Other
RPL10AP6	-0.552048	2.91042	-2.49356	0.0424597	0.17093	14.4418	12.47	15.5688	9.18807	11.9922	7.44309	0.888889	9640	1094	0.120531	0.0416624	0.140401	3.80064	3.2479	652	DownNoFDR
PASK	-0.552036	4.88747	-1.97852	0.0897186	0.250915	2.46098	1.76434	3.95204	2.09048	3.84015	3.25969	0.888889	9823	1832	0.428086	0.0314157	0.334603	1.74822	1.2065	10686	Other
CERCAM	-0.551712	4.22713	-2.7478	0.0295191	0.14289	4.22078	3.09066	3.4139	1.90351	3.64889	2.79439	1	10823	1546	0.166314	0.0756331	0.143764	1.91178	1.35583	6059	DownNoFDR
MRPS9	-0.551459	5.09262	-2.12842	0.0721173	0.224278	17.2644	10.8402	25.2578	18.7604	26.138	18.0997	0.777778	8620	1208	0.096694	0.0157145	0.018335	4.49322	3.95019	1829	Other
POLR3D	-0.550749	6.31646	-6.8425	0.000281386	0.0290694	17.5541	11.5564	17.367	11.6527	16.9024	12.1692	1	9305	462	0.109362	0.0055589	0.00500237	4.11176	3.56146	5583	Down
PHGDH	-0.550735	6.72114	-3.30843	0.0135871	0.0981644	11.431	8.53661	15.2678	8.69237	15.217	11.3961	1	9140	755	0.170142	0.00181398	0.0123626	3.79336	3.24381	9217	DownNoFDR
RPS20P14	-0.550366	0.424762	-2.48155	0.0432011	0.172231	4.17871	3.64268	4.65515	3.11039	4.49363	2.39649	1	10772	1358	0.171903	0.0346336	0.20445	2.15524	1.59563	360	DownNoFDR
ACAT2	-0.550101	5.7665	-1.12142	0.30026	0.491476	8.28498	6.03625	19.5344	10.872	21.9502	17.6231	0.777778	9997	3457	0.22691	0.0581008	0.299568	3.93325	3.39434	4299	Other
PRR3	-0.549911	4.18588	-3.40189	0.0119875	0.0924743	4.42502	3.06322	5.64825	3.46568	5.40369	4.08092	1	8999	579	0.226116	0.0387146	0.145958	2.36377	1.81911	4281	DownNoFDR
HIBADH	-0.549404	2.99379	-3.18957	0.015962	0.105468	3.95633	2.53851	4.2879	3.51977	4.82897	2.92652	1	9598	762	0.213326	0.0814246	0.194201	2.12416	1.57755	2211	DownNoFDR
CCDC124	-0.549379	4.45601	-2.49086	0.0426251	0.170963	11.8074	9.18982	18.2763	11.5277	18.732	12.3359	0.888889	8513	905	0.094568	0.0125531	0.0410124	3.99517	3.4528	1661	DownNoFDR
HIST1H3C	-0.549092	6.85331	-0.934524	0.38212	0.569608	144.207	100.681	454.927	268.714	429.156	334.921	0.777778	8283	2296	0.100642	0.0142621	0.0583734	8.24904	7.70388	459	Other
TK1	-0.548942	4.95583	-1.28131	0.242176	0.435397	14.3443	7.47727	22.734	14.7478	25.515	24.5494	0.666667	7166	2254	0.136838	0.0547229	0.28039	4.34202	3.80276	1845	Other
ACO2	-0.548777	6.48141	-4.60078	0.00269742	0.0531359	24.2221	16.3484	26.6475	18.4167	29.413	20.166	1	9675	629	0.0883809	0.0430633	0.0461256	4.73841	4.19059	4049	DownNoFDR
UBXN8	-0.548691	3.65591	-1.97884	0.0896769	0.250915	3.68901	2.18493	5.22425	4.05502	5.44767	3.83833	0.777778	9115	1536	0.186668	0.0373671	0.0600931	2.24311	1.7035	3217	Other
ALYREF	-0.548578	5.53613	-1.61912	0.150853	0.332869	24.3537	15.4631	42.7405	29.4519	43.0292	32.0649	0.777778	7417	1397	0.121648	0.00265677	0.0372288	5.15097	4.61234	1574	Other
TMEM258	-0.548342	4.62409	-2.50722	0.0416327	0.168947	7.47447	5.24888	10.8311	7.40898	11.2311	7.57496	0.888889	8431	840	0.137469	0.0225235	0.0163473	3.27865	2.73777	3068	DownNoFDR
GCNT1	-0.547636	4.9804	-2.64757	0.0340434	0.153188	5.21567	2.9258	3.25559	2.36633	4.16769	3.20577	1	10524	1550	0.221647	0.231533	0.124882	2.05414	1.49917	9251	DownNoFDR
MSH3	-0.547245	5.46894	-2.55863	0.0386665	0.163659	8.6325	4.96896	10.9458	7.78136	10.6549	8.43593	1	10040	1281	0.108373	0.0168438	0.0581872	3.32754	2.7867	5329	DownNoFDR
PREP	-0.547033	5.65656	-4.25189	0.0040719	0.0599675	6.61071	3.97072	7.18464	5.34317	6.70038	4.8376	1	9829	723	0.128235	0.0104621	0.0929857	2.77478	2.2322	8917	DownNoFDR
PPAT	-0.546829	6.07763	-2.46626	0.0441641	0.174259	13.0711	7.25241	15.8715	11.5392	16.2185	12.987	1	9877	1290	0.0918939	0.0115826	0.0715185	3.907	3.36435	5439	DownNoFDR
ECSIT	-0.546772	3.59096	-2.19424	0.0655247	0.213935	6.17491	3.8979	4.69666	3.63738	8.1744	5.26618	0.888889	10000	1605	0.211461	0.221854	0.0748298	2.63363	2.07978	2355	Other
ARSB	-0.546613	4.59757	-4.2391	0.00413525	0.0604783	3.00525	2.05716	3.30904	2.51656	3.55693	2.1995	1	9840	721	0.295729	0.0887112	0.123716	1.72204	1.18025	8899	DownNoFDR
WDR77	-0.54603	5.45679	-2.59337	0.0367876	0.159844	14.9147	11.1235	22.8492	14.848	22.4726	15.0869	0.888889	8443	849	0.0845116	0.00791024	0.00875865	4.30216	3.76274	2685	DownNoFDR
BRIP1	-0.545968	6.05419	-1.17459	0.279769	0.473155	7.18154	3.29523	11.2948	8.22536	12.3961	12.0987	0.666667	8478	3627	0.156319	0.056788	0.27079	3.32699	2.78973	7991	Other
SNRPD2	-0.545903	6.58072	-2.33257	0.0535893	0.191595	54.9539	36.6987	82.274	55.5345	81.9919	58.7833	0.777778	8057	875	0.0732975	0.00115519	0.0209764	6.16698	5.62392	1608	Other
HIST1H4B	-0.545308	7.10416	-1.32902	0.22683	0.419724	258.448	208.937	631.982	375.757	617.024	413.546	0.777778	7139	1512	0.107926	0.00552721	0.0239614	8.86227	8.31757	357	Other
KARS	-0.544343	7.41295	-3.41174	0.0118311	0.0918006	42.4434	29.0187	56.9984	37.1181	53.6428	38.8059	1	9065	642	0.0736754	0.0225807	0.0182314	5.66235	5.11774	4065	DownNoFDR
CHEK1	-0.544221	6.04814	-1.24704	0.253744	0.448073	10.8525	5.52533	18.296	12.6844	19.2191	17.8327	0.777778	7998	2778	0.120476	0.0250764	0.198495	3.96753	3.43165	5098	Other
MMS22L	-0.544119	6.81708	-1.1648	0.283452	0.476952	4.26187	2.06275	7.54925	5.46949	7.54677	6.99219	0.777778	8960	3498	0.161531	0.000240424	0.213361	2.64515	2.10694	21793	Other
SNORD3B-2	-0.544073	9.16759	-1.58859	0.157573	0.341662	901.32	1041.4	795.644	546.635	940.833	384.332	0.666667	7902	1642	0.0343151	0.0093491	0.0828487	9.77658	9.23503	791	Other
IARS	-0.544021	8.64787	-4.37148	0.00352866	0.0575296	57.3046	41.3839	70.9327	43.5506	69.0274	50.0961	1	9939	765	0.0857285	0.00953054	0.0200376	6.03305	5.48794	7401	DownNoFDR
TBL3	-0.543322	4.73024	-4.12001	0.00478028	0.0638846	3.96889	2.79922	4.94979	3.24677	4.56956	3.21759	1	10125	832	0.201869	0.0775406	0.0113452	2.16801	1.631	7139	DownNoFDR
HIST1H4H	-0.542664	7.61377	-0.993163	0.354752	0.544013	54.8146	37.9041	154.093	96.1591	154.94	115.495	0.777778	7507	1843	0.121794	0.00161266	0.0594826	6.77348	6.22813	2163	Other
E2F5	-0.542453	4.93706	-3.55803	0.00975132	0.0850476	5.17334	3.73904	6.7766	4.59388	6.64619	4.43335	1	9722	807	0.167604	0.0151534	0.0351972	2.62526	2.08918	5993	DownNoFDR
PIGW	-0.542305	4.50264	-1.80733	0.115048	0.286708	7.13643	4.42316	10.9197	7.40667	11.4418	8.95669	0.777778	8484	1539	0.149914	0.0289064	0.140256	3.26928	2.73601	2831	Other
LTV1	-0.542039	5.1819	-3.2699	0.0143124	0.100914	20.1757	13.3613	25.5816	18.6422	25.4049	17.2268	1	9519	828	0.0970228	0.00317422	0.041077	4.56055	4.02383	1853	DownNoFDR
SERBP1	-0.541927	9.60406	-2.476	0.0435479	0.173085	97.1476	63.3405	138.991	95.8331	135.989	97.4176	0.888889	8452	830	0.0566634	0.00658903	0.00532761	6.9363	6.39149	7676	DownNoFDR
PAIP1	-0.541415	5.65915	-4.54265	0.00288542	0.0544702	16.8578	11.4624	17.9891	11.5739	19.1301	14.1839	1	10179	855	0.0984281	0.0315121	0.00584928	4.1687	3.62786	3391	DownNoFDR
NDC1	-0.541397	6.58158	-1.50887	0.176452	0.364949	17.3995	10.102	28.9724	18.7296	28.9611	25.2241	0.777778	7793	1773	0.122551	0.000172013	0.150472	4.6122	4.07502	4720	Other
PLEKHM3	-0.541089	4.02075	-4.29452	0.00386833	0.0594088	1.83838	1.14933	1.57987	1.23635	1.63559	1.07953	1	9943	792	0.745915	0.101349	0.597066	0.763357	0.226126	11638	DownNoFDR
EIF2S3	-0.541084	9.35824	-3.73727	0.007728	0.0783297	186.453	108.303	203.916	147.397	192.267	148.22	1	9419	627	0.0385227	0.00865535	0.00165421	7.60061	7.05821	4081	DownNoFDR
PCNA	-0.540752	6.92661	-1.12049	0.300629	0.49179	61.3553	37.4249	131.461	85.6766	141.362	116.067	0.777778	7773	2288	0.100696	0.0220637	0.101111	6.7072	6.16889	1403	Other
WDR43	-0.540168	7.01074	-3.13834	0.0171199	0.108136	31.8572	20.9282	41.4747	28.6008	41.1491	29.5823	1	8646	608	0.078701	0.00314282	0.0149075	5.24413	4.70492	4103	DownNoFDR
SPIRE1	-0.539973	3.26434	-1.51144	0.175812	0.364232	1.82852	1.1033	2.35002	1.96855	1.27519	0.8363	0.777778	8509	2156	0.977644	0.602678	3.57317	0.831778	0.307403	6532	Other
C1orf21	-0.53983	4.55241	-2.49758	0.0422146	0.170525	2.28597	1.25899	2.77115	2.02326	2.63244	2.15372	1	10313	1465	0.240857	0.0776861	0.128957	1.36248	0.832319	11041	DownNoFDR
HIST1H2AI	-0.539541	7.49383	-0.89718	0.400365	0.585976	198.496	144.641	602.755	364.862	675.063	496.224	0.777778	8652	2585	0.0991626	0.0262385	0.0772756	8.75582	8.21422	503	Other
B3GALNT1	-0.539328	4.80816	-2.99711	0.0208031	0.119787	3.56424	2.83212	4.73547	2.57157	4.7535	3.60807	0.888889	8865	811	0.295997	0.00360227	0.135866	2.11421	1.57992	7816	DownNoFDR
RPS4XP3	-0.53884	-0.0376157	-1.28825	0.239889	0.433887	3.91227	2.66718	3.47808	1.76231	1.56679	1.43615	0.777778	9887	2806	0.69272	0.138782	0.521518	1.48063	0.931168	413	Other
PPM1L	-0.538787	6.20151	-2.58838	0.0370511	0.160133	8.8218	4.9748	6.79239	6.15129	6.04159	3.85708	0.888889	10240	1678	0.12716	0.0903044	0.195184	2.83666	2.29924	12442	DownNoFDR
MRPL40	-0.538365	3.59953	-3.56372	0.0096789	0.0850107	6.2663	5.17873	7.7975	5.18557	8.34237	4.96677	1	10664	1175	0.0990934	0.0486105	0.00118541	2.89357	2.35775	1965	DownNoFDR
PDE4A	-0.538206	3.20254	-2.05513	0.0802453	0.23818	1.39249	0.876571	2.21634	1.4241	1.40351	1.15625	0.777778	10136	1924	0.439919	0.0329482	1.9155	0.719697	0.197634	6762	Other
RPL36A	-0.536241	8.71333	-3.0186	0.0201919	0.117938	145.011	110.098	132.556	76.6504	107.744	80.6095	0.888889	10352	1237	0.0762725	0.0272408	0.0170057	6.99417	6.45885	3964	DownNoFDR
NDUFB7	-0.536092	3.78445	-2.70712	0.0312745	0.146788	25.8273	17.2561	33.2038	21.6623	34.4707	26.1038	0.888889	9218	937	0.0971356	0.0158403	0.0898238	4.95124	4.41857	535	DownNoFDR
C22orf15	-0.535938	1.84325	-2.94717	0.0223005	0.124166	2.02993	1.38303	2.4331	1.44933	1.75781	1.4217	1	10162	992	0.397664	0.295454	0.0776776	1.05088	0.520174	2086	DownNoFDR
MTR	-0.535798	7.4951	-2.41484	0.0475691	0.181011	14.5186	8.7955	19.0798	13.6513	19.6109	14.8319	0.888889	9050	1077	0.0922625	0.0137913	0.0469716	4.13715	3.60145	12357	DownNoFDR
GDI2P2	-0.535736	1.30242	-2.83532	0.0260856	0.134703	4.7652	3.10587	5.35517	3.03877	4.4345	3.90218	1	9994	929	0.200732	0.0679053	0.0282868	2.27897	1.74138	608	DownNoFDR
HK2	-0.535702	7.96698	-2.7438	0.0296871	0.143082	44.8927	25.864	50.2898	35.7306	54.3237	43.5085	1	9633	1085	0.065623	0.0291871	0.0816107	5.63518	5.0991	6064	DownNoFDR
ZNHIT6	-0.535333	6.23405	-3.29555	0.0138251	0.0991108	13.06	7.99969	15.0831	11.7155	15.7694	10.9442	1	9685	893	0.0943679	0.0242741	0.0421125	3.86862	3.3365	6203	DownNoFDR
ARL4D	-0.534887	1.47341	-1.24422	0.254717	0.448871	2.75403	2.52633	1.85093	0.74508	1.84529	1.57184	0.777778	11094	4976	0.559999	0.00718261	1.50827	1.08921	0.54019	1578	Other
TRMT44	-0.534578	3.73779	-3.6182	0.00901416	0.0822218	2.0987	1.29919	2.28537	1.59612	1.83641	1.40506	1	9850	865	0.538363	0.167394	0.326344	1.0577	0.530768	7752	DownNoFDR
LRRCC1	-0.534394	5.24453	-1.42362	0.198918	0.39088	6.08299	3.88087	10.8095	6.7395	11.4079	9.62837	0.777778	8164	2061	0.203659	0.0334909	0.27628	3.18637	2.66278	5001	Other
AC021224.1	-0.533186	1.93215	-1.58672	0.157993	0.342241	3.57181	2.56581	6.91125	4.06543	6.04107	4.79312	0.777778	8301	1718	0.260771	0.110481	0.172924	2.41144	1.88789	857	Other
PEPD	-0.532923	4.01798	-3.17504	0.0162818	0.106488	3.69616	2.60106	4.80206	3.48903	4.60102	2.99896	1	9449	847	0.246206	0.0413006	0.1901	2.12268	1.59668	4477	DownNoFDR
OCA2	-0.532244	3.34413	-1.90654	0.0996241	0.264752	5.61268	2.36819	3.1323	3.1295	2.99759	2.31847	0.888889	10707	2550	0.183214	0.0565182	0.0359474	1.9131	1.37683	3256	Other
AVEN	-0.53211	3.78008	-2.76647	0.0287488	0.141112	7.40454	5.48545	10.7707	7.41006	9.01663	5.93249	0.888889	9858	1168	0.154454	0.119549	0.0649518	3.16601	2.64173	1836	DownNoFDR
CHID1	-0.532	4.65579	-2.60611	0.0361221	0.158233	4.57163	2.56838	5.00099	4.14477	5.65008	4.03687	1	10279	1370	0.107272	0.082233	0.0278314	2.34241	1.81536	5984	DownNoFDR
FANCC	-0.531886	4.46595	-1.41645	0.20092	0.392769	1.5409	0.796504	2.57074	1.85034	2.21689	2.02201	0.777778	9869	3477	0.399987	0.2714	0.208969	1.0565	0.543006	12809	Other
LRRC4	-0.53184	3.79145	-3.40072	0.0120061	0.0924743	4.16321	2.21589	3.53429	2.65758	3.66185	3.01262	1	9475	780	0.199028	0.040178	0.187934	1.92348	1.3921	4403	DownNoFDR
TRHDE	-0.531028	8.21741	-1.69118	0.136046	0.315276	33.2277	18.4531	19.2421	17.1766	41.757	28.1961	0.888889	8342	1670	0.126443	0.0966366	0.0364104	4.90232	4.37636	11950	Other
EBP	-0.530985	4.01176	-1.78879	0.118178	0.290972	8.35112	6.52716	11.1037	5.89005	14.1519	11.3149	0.777778	8834	1834	0.178398	0.149105	0.0808493	3.45483	2.92486	1768	Other
FAHD2A	-0.530858	3.9913	-3.29305	0.0138718	0.0993178	2.85548	2.0786	3.82006	2.3369	3.46638	2.60204	1	9517	798	0.288076	0.11492	0.184949	1.75399	1.23009	5678	DownNoFDR
MCCC1	-0.530842	5.75389	-5.38364	0.00114044	0.0398061	15.7546	9.7341	15.0497	10.3117	14.3471	11.232	1	9700	677	0.110091	0.024991	0.0365438	3.91225	3.38187	4311	Down
CCNB1IP1	-0.530823	6.12224	-4.84738	0.0020379	0.0482115	25.4356	14.6103	21.4166	16.5983	21.6134	16.0738	1	10315	977	0.0746607	0.00440841	0.0171216	4.5088	3.97767	3680	Down
ALG1	-0.53076	4.08651	-2.86825	0.0249052	0.131637	3.95287	2.45038	5.0519	3.37533	4.47306	3.61779	1	9235	853	0.155758	0.11973	0.0838159	2.16563	1.64208	4553	DownNoFDR
RPS24P8	-0.530332	2.86729	-2.34178	0.0528781	0.190399	25.2247	18.7897	23.9408	14.345	17.0355	12.6084	0.888889	10277	1439	0.131478	0.0243693	0.07171	4.44398	3.91181	402	Other
TFB2M	-0.530298	4.43296	-2.79375	0.0276609	0.138916	12.305	8.05637	15.8084	12.3021	15.6874	10.3369	1	9697	1107	0.122978	0.00413287	0.110244	3.86008	3.33594	1784	DownNoFDR
PRIM1	-0.529917	4.85949	-1.32001	0.22966	0.422694	10.1529	5.60214	15.5571	10.2479	18.0036	16.7276	0.666667	7409	2208	0.145701	0.0787921	0.311565	3.82623	3.30511	2453	Other
PBK	-0.529832	5.19243	-0.96289	0.368687	0.556769	11.5167	6.49578	26.6826	17.5155	27.3132	25.3539	0.777778	7212	2699	0.120355	0.0105379	0.191307	4.34627	3.83337	2148	Other
FAM161A	-0.529771	3.59754	-1.84221	0.109377	0.279016	2.45838	1.31685	2.62265	1.82081	3.26126	2.91243	0.777778	8398	1756	0.304311	0.0981895	0.781561	1.47331	0.947571	5258	Other
TAGLN2	-0.52937	7.32141	-2.02323	0.0840625	0.243283	56.097	41.4237	86.2329	51.9124	95.3365	71.266	0.888889	9020	1462	0.0906947	0.0333765	0.084689	6.27197	5.7423	2487	Other
MT-ND6	-0.528942	8.87469	-4.23513	0.00415515	0.0604783	953.118	686.506	1049.84	751.4	1238.29	799.059	1	9452	686	0.0366123	0.0205986	0.0137681	10.0689	9.53961	525	DownNoFDR
NLN	-0.528856	6.42689	-4.99048	0.00173875	0.0457402	8.93374	5.95563	9.65159	6.42836	9.76529	7.32979	1	9637	684	0.128743	0.00764045	0.060617	3.24173	2.71444	10939	Down
ATG10-AS1	-0.528777	-0.47771	-0.919864	0.389207	0.57586	1.11776	0.323794	1.62561	1.1232	1.16501	1.83065	0.555556	11118	11041	1.84511	0.363071	5.48031	0.379165	-0.160675	648	Other
AC119673.1	-0.528565	2.75836	-0.788881	0.456882	0.632006	1.62576	2.51573	6.78895	4.17792	10.3509	3.75202	0.666667	5978	2178	0.531008	0.325442	0.119662	2.2854	1.77424	1657	Other
RPL14	-0.528285	8.87693	-5.68337	0.000838163	0.0368361	69.4159	47.4925	66.3158	44.9403	60.8937	43.7944	1	9681	685	0.0715669	0.0161442	0.0100578	6.03259	5.5046	8626	Down
FSTL3	-0.527703	2.80036	-3.73169	0.00778357	0.0784638	3.03105	1.88512	2.5259	1.95669	2.72018	1.8667	1	10310	961	0.309918	0.108455	0.0224476	1.46869	0.940214	3033	DownNoFDR
POLD1	-0.527242	5.7459	-2.33514	0.0533903	0.191309	10.2308	6.96347	14.5275	9.24797	14.8853	11.5842	0.888889	9203	1278	0.139941	0.0134581	0.149767	3.70563	3.18367	4934	Other
RPL7AP66	-0.527228	2.18724	-2.44437	0.0455819	0.177302	8.97302	4.97697	6.2766	4.61317	5.58758	4.51025	1	10856	1699	0.128673	0.093466	0.0217504	2.76947	2.23644	801	DownNoFDR
CCT3	-0.526912	7.99722	-4.42542	0.00331027	0.0564662	69.8903	49.4681	84.4618	58.7111	84.7789	57.4795	1	9520	690	0.0653439	0.00125187	0.0077555	6.31126	5.78342	3864	DownNoFDR
HERC5	-0.526739	4.28699	-1.53332	0.17045	0.357962	3.55536	2.20213	5.22636	3.49038	6.33862	5.18385	0.888889	8016	1826	0.204067	0.172164	0.465582	2.29828	1.77943	4764	Other
LAS1L	-0.526092	6.03589	-3.04577	0.0194465	0.115575	11.6935	8.01507	15.2409	10.358	15.6204	11.2975	1	8550	676	0.117031	0.013367	0.0549426	3.81598	3.29354	5589	DownNoFDR
RPUSD2	-0.52604	3.37566	-2.91748	0.0232448	0.126916	4.40984	2.86614	5.02092	3.53153	5.61117	4.11611	1	8884	701	0.178801	0.101602	0.178568	2.32374	1.80043	2489	DownNoFDR
OGDH	-0.525863	4.95555	-2.25654	0.0598462	0.203932	5.64647	3.63457	8.08747	5.84587	7.9074	5.78539	0.777778	8480	1090	0.141228	0.0160951	0.00874548	2.83544	2.31874	5210	Other
RAB39A	-0.525783	2.16905	-1.68022	0.138205	0.318356	2.42373	1.64182	2.69254	1.48507	3.54723	3.14659	0.777778	9026	2331	0.418967	0.155482	0.291113	1.51933	0.992407	1885	Other
MRPL21	-0.52566	4.42456	-2.41162	0.0477913	0.181424	7.0015	5.08763	10.4238	6.69863	10.2884	7.48214	0.888889	8036	835	0.160212	0.00829358	0.0859194	3.18678	2.66854	2825	DownNoFDR
C12orf43	-0.525626	3.98188	-3.23703	0.0149642	0.103118	2.60432	1.8624	3.32207	2.3252	3.37242	2.27452	1	9441	814	0.289862	0.0184081	0.0391337	1.62996	1.11105	6140	DownNoFDR
ITFG1	-0.52543	5.22983	-3.47071	0.01094	0.0897013	5.74371	3.26744	5.65088	4.84278	5.96837	4.12215	1	9808	973	0.100432	0.0137575	0.167561	2.53668	2.01506	7770	DownNoFDR
SF3B5	-0.525244	4.91067	-3.0442	0.0194888	0.115633	41.968	31.4879	58.1073	37.4863	57.4251	40.2268	1	9301	906	0.0713554	0.00432138	0.0288502	5.69895	5.17902	693	DownNoFDR
PWP1	-0.525171	5.66169	-2.23634	0.0616304	0.207218	16.5122	11.4674	23.9408	15.8936	25.5194	18.7685	0.888889	8455	1115	0.105758	0.0297878	0.0890035	4.43457	3.91496	2804	Other
TIMM8A	-0.524571	4.01006	-2.68449	0.0322977	0.149191	5.18836	3.48903	6.91346	4.59596	6.80605	5.16117	1	8678	796	0.176208	0.0120603	0.112108	2.64764	2.12911	3082	DownNoFDR
POLHP1	-0.524376	0.278169	-1.29157	0.238801	0.432729	2.01526	1.22766	3.97315	2.73979	3.44193	2.75342	0.777778	8072	2162	0.387998	0.170743	0.00720926	1.60297	1.08248	470	Other
MDH2	-0.524375	6.59714	-3.29632	0.0138107	0.0990718	26.2131	18.988	34.3363	23.6342	35.9441	24.3022	1	8798	702	0.0803659	0.0191741	0.0130544	4.9946	4.47202	3641	DownNoFDR
ACYP1	-0.524134	2.80222	-1.99042	0.0881771	0.249413	3.83184	2.24016	5.2582	3.47785	4.87495	4.2766	0.888889	9420	1630	0.177808	0.0704523	0.243962	2.21115	1.69368	1803	Other
MLH3	-0.523924	6.57008	-4.43496	0.00327324	0.0562521	12.5583	8.5804	15.2467	9.49297	13.1794	10.4451	1	9372	668	0.099549	0.0277086	0.0628129	3.76881	3.24672	8363	DownNoFDR
ALKBH8	-0.523877	4.47981	-2.2662	0.0590119	0.202	4.8223	2.99175	6.48196	4.85818	6.62975	4.8584	0.777778	8982	1203	0.138009	0.0178139	4.22001e-05	2.56906	2.05315	4506	Other
DDX18	-0.523785	7.33986	-3.31122	0.0135361	0.0981127	21.7284	13.987	26.7739	19.1165	26.4576	19.3641	1	8754	624	0.0796675	0.00537461	0.00645826	4.63758	4.11407	7808	DownNoFDR
MVK	-0.52372	4.01414	-1.03501	0.336174	0.527433	1.55521	1.27846	4.1441	1.92434	4.05075	3.67291	0.777778	11070	5473	0.647782	0.0239815	0.904863	1.57765	1.07089	6488	Other
AGL	-0.523693	5.66572	-2.37235	0.0505864	0.186274	6.53676	3.87124	8.65237	6.96664	7.27839	5.21561	0.888889	9382	1428	0.125426	0.0799907	0.258652	2.89829	2.38336	8157	Other
FANCB	-0.523649	4.5567	-1.41056	0.202579	0.394687	6.5439	2.94902	8.56883	6.38873	8.53952	8.6892	0.666667	9431	3500	0.105408	0.00236218	0.244986	2.97084	2.45646	3593	Other
PDK1	-0.523218	7.30968	-1.42793	0.197721	0.389726	9.76603	4.96513	15.1781	11.1264	14.0713	12.718	0.777778	10545	3795	0.109126	0.0423865	0.082108	3.67734	3.15509	14883	Other
LETMD1	-0.523075	5.76139	-5.03579	0.00165449	0.0457402	11.3058	6.94815	10.8114	7.35109	10.2358	8.25085	1	9949	826	0.123252	0.0277863	0.0417553	3.43187	2.90953	6032	Down
FPGT	-0.523028	3.28452	-3.51	0.0103868	0.0876443	2.76755	1.67667	2.62581	2.15068	2.98218	2.0192	1	9362	688	0.266008	0.0756684	0.130558	1.4877	0.966925	4180	DownNoFDR
ISCA1P1	-0.522468	-0.929362	-1.24561	0.254236	0.448422	1.72763	0.542167	1.73215	1.30203	1.25404	1.67197	0.777778	10100	3791	0.583269	0.00689184	1.32661	0.651273	0.104701	387	Other
SAMHD1	-0.522381	6.99632	-1.53513	0.170015	0.35742	18.0482	9.83441	8.77077	6.55463	15.8606	13.1067	0.777778	9589	2428	0.180397	0.069217	0.185895	3.76645	3.24346	11261	Other
UCN	-0.520973	0.433856	-1.59644	0.155817	0.339657	3.08366	1.45157	1.38525	1.4789	1.89919	1.22085	0.777778	11022	3090	0.444445	0.712509	0.0712483	1.01905	0.480436	795	Other
C2orf15	-0.520685	5.55517	-2.64685	0.0340784	0.153284	24.7084	13.6655	29.124	22.0292	26.695	21.8339	1	10301	1459	0.0472656	0.0348779	0.00427815	4.74407	4.22873	2098	DownNoFDR
DUS3L	-0.520519	4.80143	-4.02756	0.00535751	0.0663975	8.22923	5.82508	10.1595	6.81904	9.2572	6.65655	1	10080	923	0.121023	0.0618089	0.0187925	3.20127	2.68589	3629	DownNoFDR
RRP1B	-0.519912	7.09774	-4.0612	0.00513903	0.0652867	25.1934	17.5791	31.8016	20.389	28.9499	21.9529	1	9474	738	0.0822246	0.0413582	0.0363028	4.83466	4.31514	5750	DownNoFDR
RBM3	-0.519881	7.01213	-3.64329	0.0087249	0.0813861	22.4031	16.2576	28.2835	18.8994	29.428	20.5986	1	9602	879	0.0973421	0.0175824	0.0433812	4.72978	4.21054	5827	DownNoFDR
PODXL	-0.519852	5.92561	-3.47711	0.0108477	0.0893388	10.1765	6.7271	12.1076	8.79647	9.50487	6.76653	1	9360	913	0.129572	0.0435283	0.00451578	3.40014	2.885	6893	DownNoFDR
TXNDC5	-0.51969	7.08482	-5.57183	0.000938686	0.0384132	35.28	23.8596	37.0061	26.2388	38.9316	27.5567	1	9648	674	0.0740506	0.0195998	0.0222199	5.21175	4.6924	4387	Down
CTPS1	-0.51964	6.99012	-4.08548	0.00498745	0.0644155	12.7862	8.12849	14.8011	10.7671	13.3746	9.82886	1	9523	754	0.0925472	0.0256789	0.0590134	3.77026	3.25202	11164	DownNoFDR
EXOSC2	-0.519319	6.09999	-3.17144	0.0163619	0.106598	17.569	10.8497	20.6658	13.7591	19.9415	16.5451	1	9055	834	0.0911258	0.0176551	0.104115	4.27517	3.75852	4240	DownNoFDR
RPL13AP20	-0.519214	1.50183	-0.99701	0.353011	0.54267	7.22755	7.06285	5.18913	4.96437	4.51576	1.59373	0.666667	11112	8754	0.203115	0.12449	0.324656	2.47233	1.94237	609	Other
EEF1A1P13	-0.519205	5.77567	-2.04577	0.081347	0.23951	58.9252	44.1842	49.3638	32.246	36.2208	25.0001	0.888889	9451	1464	0.0855238	0.0672938	0.108559	5.56216	5.04086	1389	Other
SSX2IP	-0.519147	4.32535	-3.2458	0.0147871	0.102441	2.84417	1.7244	2.61605	1.73684	2.8775	2.41549	1	10274	1257	0.20527	0.0163404	0.0187976	1.48189	0.963927	8639	DownNoFDR
PLD4	-0.519096	3.82403	-1.55556	0.165156	0.351129	4.00882	2.1051	1.88726	1.65305	1.909	1.37566	0.777778	10233	2431	0.273528	0.0257018	0.525712	1.29431	0.767198	6977	Other
SIL1	-0.519004	2.88652	-3.62138	0.00897693	0.0820169	2.43809	1.46403	2.09489	1.6768	2.1423	1.50496	1	10016	911	0.407234	0.0427845	0.0963652	1.16122	0.643682	3977	DownNoFDR
RPLP0P6	-0.518963	5.36994	-3.30027	0.0137374	0.0989652	57.1178	45.1418	49.0861	31.9842	49.9669	32.6692	1	9356	838	0.0486904	0.0067386	0.00900419	5.69913	5.17584	954	DownNoFDR
HLA-DPA1	-0.518962	5.9624	-3.09753	0.0181068	0.111835	15.7223	7.79336	10.9125	10.1007	12.7773	9.41836	1	10467	1467	0.0959552	0.0916369	0.0461236	3.70122	3.18066	5748	DownNoFDR
WDR19	-0.518936	4.90803	-4.6732	0.00248196	0.0524643	4.15347	2.92976	4.21344	3.076	3.91534	2.58757	1	10580	1128	0.206178	0.0148278	0.0664776	2.03858	1.52274	8773	DownNoFDR
PINX1	-0.518853	4.6165	-3.2488	0.0147273	0.102154	14.9064	9.58277	17.7541	13.382	17.6259	12.468	1	9361	824	0.096775	0.0037409	0.0414953	4.06394	3.54964	1753	DownNoFDR
GOLM1	-0.518786	6.55585	-3.82559	0.00690362	0.0745606	23.2315	16.8157	27.3512	17.8159	29.5923	21.3621	1	9205	731	0.102289	0.0352627	0.0297044	4.73379	4.21588	4233	DownNoFDR
QTRT1	-0.518733	4.34424	-3.59949	0.00923667	0.0831599	6.46502	4.38906	7.73363	4.81522	7.07452	5.72223	1	9241	720	0.157288	0.0672743	0.0869106	2.82549	2.31083	3430	DownNoFDR
HMGA1	-0.518541	7.98062	-4.88842	0.00194664	0.0474148	113.779	93.1424	137.924	88.3956	139.803	90.4863	1	10848	1270	0.044999	0.00407006	0.00769115	7.02187	6.50256	2327	Down
POLRMT	-0.518493	5.02561	-4.99232	0.00173525	0.0457402	7.92799	5.05886	7.95817	5.48806	7.22533	5.59458	1	9033	536	0.14684	0.0027126	0.01666	2.94722	2.43077	5060	Down
MRPL45	-0.518361	5.01728	-3.54054	0.00997761	0.0858013	22.1688	13.0521	23.7441	16.461	22.2466	18.6382	1	9393	801	0.0603899	0.00167414	0.0656663	4.50619	3.99063	1704	DownNoFDR
HNRNPA1P7	-0.518343	5.57113	-1.97045	0.0907784	0.252341	45.6525	28.5466	64.8016	47.1949	69.1537	52.3432	0.777778	8872	1578	0.0664497	0.023096	0.03981	5.88118	5.36917	963	Other
ADSL	-0.518188	6.4523	-2.41609	0.0474833	0.180987	11.792	7.738	16.6518	11.5974	16.2279	12.1703	0.888889	8110	894	0.100114	0.0137015	0.0291152	3.88087	3.36667	7111	DownNoFDR
TBCK	-0.518014	5.45016	-3.19902	0.0157578	0.104914	4.68303	2.83629	4.93733	4.22453	4.48761	2.97177	1	10242	1412	0.0994346	0.0406929	0.0628453	2.23739	1.72531	11112	DownNoFDR
COLGALT1	-0.517578	6.73209	-4.38226	0.00348378	0.057384	24.9659	15.9475	27.6715	18.5584	26.1549	20.8339	1	9210	648	0.0782407	0.0211148	0.0586403	4.71464	4.198	4845	DownNoFDR
CHAF1A	-0.517436	6.21872	-1.59704	0.155684	0.339657	15.906	8.92432	22.9546	15.5558	23.7957	21.5385	0.888889	8005	1875	0.0987193	0.0170108	0.175569	4.36278	3.85041	4326	Other
TAF5	-0.517433	4.21099	-1.84375	0.109133	0.278698	5.36817	3.17078	7.66927	5.2912	7.54499	6.40302	0.888889	8951	1769	0.148106	0.0119471	0.168934	2.76321	2.25425	3259	Other
AC010468.1	-0.516901	2.52913	-2.04484	0.0814577	0.239674	8.45631	7.76868	8.55655	6.57866	8.25023	3.95993	1	11059	2946	0.0430872	0.00816051	0.130385	3.07663	2.55784	817	Other
IQCJ-SCHIP1	-0.516873	2.77821	-1.48314	0.182976	0.372281	1.32005	0.798895	2.28406	1.7059	2.092	1.60968	0.777778	9053	2530	0.656388	0.173289	0.175317	0.898801	0.397006	4409	Other
CCT2	-0.516753	7.79577	-2.55136	0.0390722	0.1645	49.7099	34.3621	71.6751	49.1707	69.7182	50.0331	0.888889	8393	896	0.0661833	0.00966688	0.00661508	5.97449	5.45631	4230	DownNoFDR
CBX2	-0.516713	5.46377	-2.63712	0.0345553	0.154201	7.43734	5.39253	10.0812	6.43689	10.6972	7.94886	0.888889	9326	1161	0.162539	0.0379696	0.140373	3.21842	2.70636	5671	DownNoFDR
CASK	-0.515751	4.58124	-4.26131	0.0040259	0.0599342	1.41952	0.918133	1.45525	1.14282	1.42523	0.96273	1	9929	920	0.705963	0.0160934	-3.27223	0.535672	0.0283042	19939	DownNoFDR
POLDIP2	-0.515109	4.87376	-3.58206	0.00944934	0.0840537	11.175	8.37561	14.6209	9.36145	13.8381	9.9677	1	9882	965	0.11019	0.031	0.0414932	3.71606	3.20596	2664	DownNoFDR
DDX49	-0.515045	4.92192	-4.83896	0.00205721	0.0483143	10.1118	7.33032	11.4707	7.8409	11.3034	7.84514	1	9433	628	0.108931	0.00896489	0.000387459	3.45434	2.94198	3306	Down
CHML	-0.514976	7.51385	-1.62355	0.149901	0.331956	21.8254	12.5642	36.6064	26.8864	29.0558	23.4871	0.777778	8804	2211	0.0657367	0.101585	0.0634342	4.83508	4.3192	7661	Other
RPL5P30	-0.514811	-0.0722012	-2.37493	0.0503976	0.185914	1.18811	0.765331	1.34348	0.81687	1.2104	1.0288	1	9467	810	1.81306	0.133035	-0.518901	0.335573	-0.184928	891	Other
MTND2P32	-0.514801	0.595241	-2.43357	0.0462984	0.178376	1.71765	1.01069	1.9374	1.2945	1.50653	1.29868	1	10069	1076	0.597214	0.321391	0.0174254	0.789066	0.274715	1038	DownNoFDR
MT-TN	-0.514544	-1.60037	-0.718035	0.496731	0.661359	9.15882	2.15567	8.52684	3.06779	1.47736	5.90916	0.666667	7201	2729	0.698794	0.0493242	0.461536	2.29048	1.77029	73	Other
TRUB2	-0.514513	4.54391	-3.32893	0.0132174	0.0971224	4.00274	2.97845	5.30966	3.5615	5.09796	3.5376	1	9878	1003	0.167333	0.0368462	0.00783614	2.25816	1.75033	5832	DownNoFDR
EIF4B	-0.51425	9.84048	-5.25335	0.00130851	0.0422245	189.696	132.628	177.977	120.581	167.733	121.644	1	9539	707	0.0563577	0.0169596	0.00270908	7.47784	6.96406	6146	Down
WDR54	-0.514191	4.04633	-2.29224	0.0568205	0.197249	5.49369	3.85156	7.76819	4.69822	7.63603	6.24051	0.888889	9114	1271	0.202841	0.0124752	0.189254	2.7862	2.27805	2860	Other
ACAT1	-0.514017	5.90744	-3.13895	0.0171057	0.108136	11.0355	7.47741	13.9854	9.05379	13.674	10.7668	1	9145	895	0.127682	0.0127444	0.116322	3.68295	3.17251	5584	DownNoFDR
VN1R108P	-0.513959	0.225892	-1.96915	0.0909504	0.252441	1.6782	0.821578	1.78835	1.41654	1.49427	1.2993	1	9896	1402	0.485883	0.177025	0.461298	0.735946	0.219891	830	Other
PFKFB4	-0.513834	5.05655	-1.94455	0.0942659	0.257402	5.01345	3.72774	7.73067	3.87069	7.06383	6.59555	0.888889	9737	2108	0.211693	0.0681782	0.0409183	2.70265	2.19612	6107	Other
OLA1	-0.513598	6.95169	-2.96878	0.0216389	0.122631	21.9671	13.3387	25.756	19.387	26.4181	19.9025	1	9590	1029	0.0691957	0.0115752	0.0131111	4.62348	4.11121	6001	DownNoFDR
ZDHHC11	-0.51317	3.9631	-1.81783	0.113312	0.28489	2.4172	1.22495	2.52271	2.00597	3.1349	2.68233	0.777778	10401	2820	0.234878	0.0675346	0.607381	1.42777	0.920051	6953	Other
NIPSNAP1	-0.513096	5.61756	-3.44358	0.0113405	0.0906756	16.386	11.5787	20.3422	13.618	20.8872	15.2779	1	9242	823	0.107584	0.0129975	0.0651962	4.25636	3.74651	3067	DownNoFDR
RUVBL2	-0.512933	5.81431	-2.41436	0.0476023	0.181011	14.4695	10.7405	22.3745	14.5557	21.151	15.2555	0.777778	7940	904	0.0977595	0.0272944	0.0259572	4.24839	3.74171	3531	DownNoFDR
ORC6	-0.512794	5.66693	-2.35812	0.0516403	0.188124	14.1327	7.03615	13.8344	10.1996	14.2411	13.402	1	8669	1240	0.0232565	0.00427163	0.173961	3.81606	3.30568	4309	Other
CUL9	-0.512597	5.42725	-4.26778	0.00399468	0.0598561	4.8243	3.02237	3.86862	2.80804	3.97088	2.98671	1	9549	781	0.170246	0.0278518	0.0159168	2.07617	1.56262	12242	DownNoFDR
ALDOA	-0.512591	9.42797	-2.08451	0.0768822	0.232171	155.173	120.8	240.708	149.465	266.238	188.717	0.888889	8822	1391	0.068686	0.0272526	0.063037	7.74859	7.23357	3829	Other
RPUSD4	-0.512283	5.30813	-4.10353	0.00487797	0.0641978	10.6113	7.28966	12.5388	9.13011	11.6471	8.0838	1	9378	736	0.118101	0.0444635	0.0731309	3.53463	3.02675	4081	DownNoFDR
ADK	-0.512257	5.93588	-4.45324	0.00320353	0.0560063	24.6192	14.0931	22.2996	17.0506	22.0236	17.3409	1	8921	595	0.0668546	0.00594191	0.00881587	4.52158	4.00973	3184	DownNoFDR
SLC25A32	-0.511678	6.22201	-2.91381	0.0233645	0.127154	21.4146	13.2787	26.7759	19.6701	25.1975	19.2184	1	9278	985	0.0663884	0.0278929	0.0116391	4.60717	4.0992	3654	DownNoFDR
SCML2	-0.511605	5.32033	-1.43656	0.195349	0.387028	7.72584	4.59448	13.2125	10.2995	12.9481	9.86953	0.777778	8355	2359	0.165266	0.0116813	0.0275469	3.45829	2.95906	4327	Other
TIGD5	-0.511408	3.01599	-2.52945	0.0403223	0.166705	2.10874	1.46951	1.78556	1.00756	1.52066	1.32052	1	10514	1545	0.535907	0.400337	0.539559	0.852408	0.341434	5390	DownNoFDR
GTF3C6	-0.511391	5.01404	-2.15095	0.0697885	0.220951	29.8847	24.2624	49.2332	31.2458	49.4153	33.6641	0.777778	7738	1050	0.0792139	0.0014038	0.03209	5.38384	4.8806	921	Other
CNPY2	-0.511357	5.44709	-4.80993	0.00212537	0.0486254	16.2549	11.5096	17.7606	11.5151	17.7442	13.3595	1	9954	854	0.102467	0.000474132	0.000288533	4.10893	3.59863	3019	Down
OXCT1	-0.510899	5.69313	-2.00185	0.0867218	0.247608	11.3471	7.72746	16.4199	11.3745	18.2156	13.491	0.777778	8221	1268	0.108658	0.0549143	0.103859	3.91118	3.40618	4100	Other
UAP1	-0.509937	5.18247	-3.03983	0.019607	0.115963	10.31	7.84454	14.3073	8.69861	13.4927	10.1975	1	9312	987	0.137329	0.0333486	0.0706301	3.65481	3.15021	3437	DownNoFDR
OGFOD1	-0.509334	5.61764	-2.91668	0.0232707	0.12693	8.69426	5.69872	11.199	7.3573	10.4856	8.51629	1	8794	873	0.121697	0.0414358	0.108333	3.33426	2.83005	5806	DownNoFDR
PGAM5	-0.509178	6.04465	-2.77652	0.0283428	0.140414	16.3656	11.5526	22.0325	13.9224	21.8529	17.094	0.888889	9141	1063	0.118487	0.00392993	0.104862	4.31584	3.81001	3952	DownNoFDR
HNRNPDL	-0.508858	8.56308	-1.94212	0.0945996	0.257647	69.7571	38.2394	88.3132	70.8529	91.0083	71.4385	0.777778	10748	2599	0.0409886	0.00994394	0.0028633	6.36587	5.85455	5476	Other
NFKBIB	-0.507945	3.50129	-3.76258	0.00748127	0.0776697	6.28125	4.35617	5.50102	3.6859	5.66151	4.19953	1	9377	708	0.138661	0.0244796	0.0375898	2.54138	2.03091	2324	DownNoFDR
ANAPC15	-0.507772	3.82657	-1.63075	0.148363	0.330056	4.05667	2.82651	7.18721	5.03767	6.81741	4.95913	0.777778	7699	1583	0.237921	0.0406547	0.014473	2.54917	2.05321	2883	Other
RPL7AP11	-0.50769	0.101034	-1.31643	0.230793	0.423954	1.88277	0.590853	1.31839	1.4715	1.55224	1.48468	0.777778	10531	4047	0.297882	0.531668	0.0329171	0.663804	0.146505	799	Other
STXBP4	-0.507484	4.29627	-3.93609	0.0060048	0.0700602	1.29608	0.868675	1.29682	1.05431	1.29321	0.82726	1	9457	856	0.905156	0.003053	-0.581873	0.391479	-0.10766	18055	DownNoFDR
TMEM109	-0.507482	5.97415	-2.12753	0.072211	0.224278	28.4708	18.3603	35.7375	24.758	42.2405	33.0793	0.888889	8528	1310	0.0794133	0.0692703	0.133762	5.13113	4.62638	2137	Other
NSDHL	-0.507394	3.80308	-2.03932	0.0821152	0.240463	5.91775	5.01945	9.7874	5.63798	9.88778	7.13184	0.888889	8863	1458	0.157684	0.00661608	0.099142	3.0568	2.55639	1996	Other
DDX51	-0.507327	5.04085	-4.7413	0.00229669	0.050568	6.16923	3.98222	6.39526	4.69131	5.96225	4.39929	1	9670	769	0.149739	0.0276915	0.0639276	2.62981	2.12571	6349	DownNoFDR
PKMYT1	-0.507163	4.52253	-1.66593	0.141071	0.321956	4.59843	2.50546	5.88835	3.88038	6.12012	5.99701	0.777778	7202	1572	0.136021	0.0321446	0.472906	2.46185	1.96164	4974	Other
RPS25	-0.507079	8.90321	-5.48605	0.00102522	0.0392453	417.815	269.554	384.252	276.486	359.32	269.751	1	9624	747	0.0402125	0.0167114	0.000194271	8.59398	8.08708	1477	Down
DHX57	-0.506917	5.11046	-5.41855	0.00109961	0.0396845	5.10127	3.47551	5.12759	3.69554	5.23431	3.7145	1	8816	498	0.164016	0.00464451	0.00575934	2.37029	1.86523	7984	Down
AMOT	-0.50617	5.4654	-1.92899	0.0964242	0.260355	4.80357	3.10335	6.4653	4.64254	7.59826	5.77137	0.888889	8901	1686	0.147078	0.12779	0.209038	2.63138	2.13147	8502	Other
SNHG1	-0.50586	7.3627	-4.91366	0.00189275	0.0471613	45.836	31.8559	49.2926	35.2564	53.3395	37.4731	1	9260	652	0.0666711	0.0276428	0.025361	5.62676	5.12104	3970	Down
CCDC85B	-0.505637	4.30442	-3.51844	0.010272	0.0872527	17.0731	11.5648	15.6777	11.6456	13.7286	9.51756	1	10455	1233	0.0887472	0.0458674	0.00420915	3.94934	3.44351	1524	DownNoFDR
NADK2-AS1	-0.505452	-0.0521174	-1.53742	0.169462	0.356673	2.01197	0.728536	1.26354	1.1664	1.49788	1.49781	0.888889	9288	2299	0.553597	0.600765	2.18178	0.658312	0.138607	720	Other
DNAJC6	-0.505347	3.36632	-2.02133	0.0842962	0.243724	1.42533	0.897111	1.91994	1.62538	1.98396	1.31742	0.888889	8235	1245	0.641444	0.0729886	1.06936	0.827107	0.3334	6958	Other
SURF6	-0.50507	3.75503	-3.65958	0.0085426	0.0806412	3.21561	2.39568	3.81877	2.62062	3.94533	2.70769	1	10085	981	0.221588	0.0358086	0.0496728	1.8726	1.37164	4401	DownNoFDR
SNORA3	-0.504358	-2.12782	-1.16336	0.283997	0.477725	3.32154	1.63013	1.71269	1.37814	1.17387	0.89177	0.777778	9813	2786	0.666064	1.01106	0.740554	0.926727	0.353381	130	Other
GALK2	-0.503172	4.31816	-4.49213	0.00306061	0.055606	3.11079	2.20141	3.42545	2.22881	3.15816	2.41422	1	9567	744	0.25319	0.0192964	0.0225104	1.69819	1.19908	7343	DownNoFDR
HSD17B10	-0.502801	4.49483	-2.31505	0.054969	0.194217	19.0384	13.5488	24.7352	17.7251	29.404	20.4078	0.888889	9099	1269	0.082777	0.0798385	0.072594	4.58676	4.0877	1115	Other
RPS20P22	-0.502574	1.16348	-1.63438	0.147595	0.329281	1.81775	1.27356	1.67113	1.06197	2.65936	2.04556	0.777778	9219	2244	0.615526	0.203648	1.04337	1.01663	0.506698	1318	Other
WDR46	-0.50129	5.01565	-3.4698	0.0109531	0.0897013	11.5363	9.04773	14.052	9.16332	15.3687	10.632	1	10132	1139	0.120465	0.0501695	0.00847455	3.76266	3.26373	2835	DownNoFDR
FKBP11	-0.500878	5.15136	-4.82303	0.00209429	0.0486028	8.5648	6.02112	9.02185	5.70375	8.0064	6.36349	1	9698	800	0.132452	0.0357912	0.0445262	3.09377	2.59451	4957	Down
INVS	-0.500681	4.38258	-4.27608	0.00395498	0.0597151	3.46126	2.20676	3.55872	2.58305	3.40283	2.60116	1	9070	615	0.196898	0.0201565	0.0107704	1.80325	1.30633	7131	DownNoFDR
NOM1	-0.500372	5.98635	-3.65567	0.0085859	0.0807779	8.98694	5.72134	9.94127	7.06215	10.1094	7.92244	1	8853	705	0.118513	0.0107989	0.086892	3.2754	2.77762	7793	DownNoFDR
BAG1	-0.500103	5.92366	-5.56363	0.000946598	0.0384132	10.0278	6.94896	10.7163	7.13988	9.87289	7.57014	1	9172	623	0.116404	0.00998896	0.0203719	3.3527	2.85428	7073	Down
FARSA	-0.500071	5.63896	-3.82503	0.00690854	0.0745606	21.0824	16.0769	25.7702	16.5615	26.4744	19.1626	1	9534	892	0.10288	0.0122901	0.0156645	4.60502	4.10701	2434	DownNoFDR
GAR1	-0.50002	4.82155	-1.76196	0.122851	0.297519	11.8014	8.9472	20.3082	13.5977	20.6743	14.6883	0.777778	7467	1333	0.151701	0.00878924	0.0437555	4.09298	3.6031	1964	Other
SSRP1	-0.499974	7.76821	-2.00106	0.0868211	0.247633	30.3679	21.5287	46.3984	30.9749	48.6544	36.2307	0.777778	8205	1275	0.0894309	0.0183353	0.0676388	5.35558	4.85429	6337	Other
ACRV1	-0.499798	1.75964	-0.939253	0.379855	0.567156	1.18384	0.545414	2.33779	1.94892	2.09648	1.97451	0.777778	10689	5909	0.260842	0.214344	0.0283852	0.859231	0.378741	2212	Other
PIN4P1	-0.499749	-0.188028	-1.2264	0.260939	0.454207	2.11046	0.927228	2.66008	2.40349	2.99575	2.58712	0.777778	11035	5386	0.185156	0.177932	0.122716	1.3666	0.857202	396	Other
NUS1	-0.499598	6.52329	-3.22868	0.0151347	0.103686	19.4821	13.409	24.9591	17.4172	24.3196	17.9887	1	8510	704	0.0843771	0.0120485	0.0167306	4.51091	4.01367	4796	DownNoFDR
TMEM186	-0.499488	3.32392	-3.26219	0.0144625	0.101329	5.39644	3.75189	6.43438	4.31686	6.2764	4.77879	1	8659	601	0.169865	0.019985	0.102421	2.59318	2.09697	1972	DownNoFDR
NDUFS5	-0.499474	5.59357	-2.87065	0.0248213	0.131548	85.6077	62.6967	108.52	78.4637	123.198	82.8495	1	9171	1030	0.0542129	0.0401212	0.0184793	6.709	6.21255	548	DownNoFDR
ANP32B	-0.498274	7.56309	-1.69752	0.13481	0.313295	85.4215	60.0002	135.502	89.5195	150.092	114.532	0.777778	8931	1961	0.0740556	0.0308803	0.0812629	6.90967	6.4105	1870	Other
EIF4BP6	-0.498228	4.40731	-3.86484	0.00656854	0.0728938	14.4472	10.9615	14.354	9.31077	12.6254	9.08517	1	9454	813	0.121396	0.00359668	0.0162571	3.7865	3.28802	1828	DownNoFDR
PRR7	-0.497878	2.28728	-1.85866	0.106798	0.275146	2.70158	1.76544	4.01516	3.25766	3.26064	2.21467	0.888889	9409	1984	0.260764	0.233647	0.415397	1.72207	1.23404	1753	Other
HIST2H3A	-0.497725	5.18348	-1.29556	0.2375	0.431245	16.1833	11.5299	33.28	21.9756	32.3997	25.1371	0.777778	7743	2032	0.156913	0.011419	0.0644325	4.69794	4.21365	1656	Other
TYW1	-0.497202	5.10693	-3.51426	0.0103286	0.0874216	11.4167	6.33452	10.353	8.68989	9.87016	7.55034	1	9127	871	0.104858	0.0302267	0.102772	3.39829	2.90289	3885	DownNoFDR
RIF1	-0.496767	8.38271	-1.88438	0.102884	0.269231	18.1294	10.6896	22.9046	15.9924	25.0768	21.5999	0.888889	8416	1564	0.0891064	0.0428608	0.160556	4.44979	3.95172	18166	Other
HIST1H2AD	-0.496696	4.48363	-0.819237	0.4405	0.618691	29.3169	25.5586	91.45	54.3816	112.741	80.3218	0.777778	7742	2595	0.151865	0.0687036	0.144656	6.06891	5.59005	393	Other
SRPRB	-0.496584	5.6939	-3.97025	0.00575351	0.0688509	15.6462	11.9215	13.5967	9.20224	14.9973	10.273	1	9768	950	0.107608	0.0231582	0.0698881	3.88146	3.3817	4180	DownNoFDR
TACO1	-0.496163	3.62742	-3.44511	0.0113175	0.0906756	5.55953	4.34657	6.4396	4.78501	7.15861	4.3979	1	10072	1055	0.148547	0.0839442	0.0116798	2.67094	2.17697	2305	DownNoFDR
NSUN6	-0.496028	4.67915	-3.67962	0.00832391	0.0801987	10.1522	5.77122	8.144	6.24847	8.20329	6.66002	1	9758	995	0.100713	0.00509481	0.051407	3.13792	2.63977	3463	DownNoFDR
MRPL17	-0.495918	4.84121	-2.39532	0.0489314	0.183202	11.5545	8.73475	17.5033	11.0941	16.3713	12.3668	0.888889	8000	954	0.115792	0.0354094	0.0667744	3.89929	3.41121	2276	DownNoFDR
IFT172	-0.49571	4.12976	-3.62821	0.00889754	0.0816269	2.3428	1.6808	2.79475	1.92737	2.29954	1.66998	1	9981	1047	0.324574	0.0319694	0.0179231	1.31367	0.825287	8395	DownNoFDR
HNRNPA1P48	-0.495592	5.59059	-1.76016	0.12317	0.297993	23.3695	13.768	32.004	25.8402	34.8653	26.5121	0.777778	9001	2140	0.0713375	0.0366081	0.0116939	4.89096	4.4023	1924	Other
NKIRAS2	-0.495557	5.16573	-4.64915	0.00255133	0.0525208	7.83141	5.72403	7.72935	4.89849	7.49775	5.75677	1	9826	884	0.117826	0.00948093	0.00482392	2.9451	2.44922	5545	DownNoFDR
RFC4	-0.494004	5.34119	-1.39858	0.205992	0.398227	11.3775	7.45601	17.3824	11.0031	20.7454	18.1176	0.777778	8325	2339	0.13962	0.091721	0.24	4.00232	3.51473	2997	Other
FAM210A	-0.493763	4.93944	-2.35555	0.0518326	0.188189	6.65356	4.10134	8.19335	5.96829	8.57063	6.89996	0.888889	9000	1249	0.122323	0.0316404	0.119892	2.95905	2.47104	4681	Other
AEN	-0.49358	5.23931	-4.99974	0.00172115	0.0457402	7.87821	5.02076	7.19505	5.45256	7.43524	5.50399	1	9867	891	0.124491	0.0241866	0.00816759	2.90957	2.41621	5976	Down
KBTBD6	-0.49297	4.06526	-2.96196	0.0218454	0.123145	4.44395	3.02895	3.43068	2.28144	3.70737	2.89495	1	9985	1172	0.155203	0.0870706	0.0624351	1.94642	1.44951	5178	DownNoFDR
TIMM13	-0.49293	5.0664	-4.85668	0.0020168	0.0482115	23.3398	15.9205	24.6967	18.1544	23.553	16.9077	1	9715	829	0.0775765	0.0042621	0.0315007	4.57726	4.08628	1664	Down
SNORD95	-0.492463	-2.51618	-0.889498	0.404198	0.58918	3.26923	1.53507	3.51366	4.1167	1.57806	0.78503	0.666667	6656	2755	0.736012	0.0894351	2.23001	1.40296	0.787134	68	Other
RPL5P34	-0.492367	1.67764	-1.57618	0.160383	0.345535	5.87802	3.59117	4.62156	3.01614	2.78393	2.48122	0.777778	8773	1836	0.277236	0.23166	0.232048	2.08613	1.59069	891	Other
KCNIP4	-0.491895	2.34909	-2.74616	0.0295878	0.142975	1.38009	0.816703	1.5023	1.09623	1.37385	1.14482	1	9156	898	0.70349	0.0198861	0.593932	0.519961	0.0353494	4239	DownNoFDR
ARMCX2	-0.490996	2.82607	-0.807999	0.446516	0.623337	3.21923	2.60203	1.13361	0.77322	3.70838	2.27964	0.777778	9073	3035	0.574842	0.177763	0.234371	1.26426	0.748992	3548	Other
DTD2	-0.490941	4.3368	-3.88491	0.00640411	0.0721105	7.18301	5.36568	8.50958	5.90629	8.55761	5.97202	1	10071	1015	0.118946	0.00388651	0.00919979	3.01323	2.52552	2967	DownNoFDR
KIAA0391	-0.490685	4.65897	-1.8929	0.101618	0.267809	4.06157	1.95597	4.34623	3.93746	4.43429	3.69809	1	9701	2155	0.0857658	0.0201128	0.0705581	2.10235	1.61877	6982	Other
POLR3DP1	-0.490509	1.22003	-1.62097	0.150455	0.332322	3.12693	1.15971	1.87292	2.09476	2.15511	1.83405	0.888889	9957	2644	0.171466	0.266171	0.317544	1.2296	0.733282	1176	Other
HSPA4L	-0.490403	6.45604	-2.38271	0.0498327	0.184813	7.65818	4.79144	9.77149	7.38996	10.0211	7.68272	0.888889	9331	1403	0.101338	0.0163661	0.0287045	3.18613	2.69961	11439	DownNoFDR
C16orf91	-0.490352	2.87424	-3.41496	0.0117805	0.0916636	8.70392	6.52421	7.86114	6.07223	9.38967	5.7945	1	10088	1037	0.135108	0.0518239	0.0383189	3.1119	2.61809	1005	DownNoFDR
BYSL	-0.48993	5.05767	-2.7823	0.0281119	0.139981	16.7695	12.132	21.1845	15.7238	23.6629	16.0343	1	9249	1111	0.0789024	0.0536695	0.0105097	4.34693	3.86121	1937	DownNoFDR
REXO2	-0.489813	3.85216	-3.37581	0.0124123	0.093847	4.2175	3.0205	5.13791	3.16337	4.53284	3.73103	1	9077	806	0.192101	0.070304	0.0589192	2.21112	1.72579	3699	DownNoFDR
INTS10	-0.489515	6.78707	-4.99799	0.00172447	0.0457402	18.8246	12.9274	21.2566	14.5678	19.2945	14.8287	1	9106	682	0.0738786	0.0123352	0.00980862	4.30603	3.81748	6618	Down
TOMM5	-0.489198	5.97746	-2.29757	0.0563825	0.196526	17.0787	10.8846	22.8875	16.9352	22.5606	17.4606	0.888889	8855	1283	0.0745414	0.00683928	0.0159887	4.36994	3.8857	3606	Other
COX10	-0.489174	4.51168	-3.12651	0.0174	0.108875	3.75235	2.29819	4.04682	3.23194	4.19033	3.11267	1	9522	1019	0.154626	0.0367049	0.0486182	2.00312	1.51871	6756	DownNoFDR
RAN	-0.488904	8.8072	-2.31933	0.0546286	0.193691	89.3345	62.7724	126.142	89.8289	130.782	94.0586	0.777778	8352	1099	0.0565621	0.0110709	0.0151628	6.83057	6.33918	4667	Other
RAD51AP1	-0.488884	4.82844	-0.956594	0.371637	0.559827	8.95205	4.14223	15.817	11.7971	15.8103	17.0532	0.555556	8323	4631	0.104438	0.000228364	0.220991	3.71134	3.23727	2558	Other
C1orf35	-0.488802	3.68777	-2.03567	0.0825522	0.240918	2.9617	1.81424	3.65669	2.72918	4.06805	3.24177	0.888889	9221	1672	0.189886	0.12097	0.25128	1.82716	1.34449	4308	Other
RPL35	-0.488692	8.86157	-4.13868	0.00467224	0.0632763	371.356	296.309	367.144	237.298	339.033	238.166	1	8806	673	0.0393125	0.00286406	0.000989205	8.48745	7.9992	1535	DownNoFDR
MEX3A	-0.488416	2.96058	-3.00236	0.020652	0.119314	1.49625	0.962981	1.29311	0.86644	1.4072	1.16988	1	10307	1369	1.09933	0.254711	-7.37371	0.498516	0.0121572	6591	DownNoFDR
TRIQK	-0.487998	5.09874	-2.6871	0.0321781	0.149029	5.36115	3.29987	6.28071	5.0042	6.48414	4.83557	1	9384	1190	0.117279	0.0256173	0.0320709	2.59406	2.11199	6724	DownNoFDR
WDR27	-0.48794	5.38848	-3.39054	0.0121703	0.0930685	4.01192	2.35027	4.192	3.26776	3.6006	2.87779	1	9403	1020	0.198089	0.0465372	0.176359	1.9794	1.49716	12610	DownNoFDR
RAI14	-0.486761	3.85754	-1.14345	0.291624	0.484545	1.44049	0.89258	2.62114	2.31895	3.01591	2.04845	0.777778	9706	3607	0.476824	0.213225	0.251737	1.18081	0.710633	7581	Other
MSH2	-0.486587	7.04741	-1.29076	0.239066	0.432973	7.57872	4.81256	13.8741	9.69219	13.9339	11.448	0.777778	8320	2468	0.174445	0.00242332	0.10843	3.50777	3.02335	13777	Other
MRPL15	-0.486458	6.01806	-2.13322	0.0716146	0.223864	47.623	36.8636	73.8525	47.7136	75.5201	55.4151	0.777778	7932	1169	0.0770165	0.00769308	0.0573729	6.00669	5.52474	1191	Other
C12orf73	-0.486338	3.39678	-2.74455	0.0296555	0.143075	2.52513	1.60853	2.96898	2.3228	2.93023	2.15198	1	8586	821	0.25508	0.0179233	0.145261	1.49421	1.01431	4435	DownNoFDR
AUNIP	-0.486098	3.6496	-1.62547	0.149489	0.331704	5.37448	3.11504	6.82033	3.83633	6.3387	7.1208	0.666667	6796	1694	0.148373	0.058568	0.227858	2.62391	2.14268	2408	Other
HIRIP3	-0.485586	4.73575	-1.24107	0.255806	0.449522	5.95047	3.16502	8.51916	6.4873	10.0654	9.19484	0.666667	9494	3898	0.160272	0.115116	0.275601	3.00137	2.52477	3931	Other
SCO1	-0.485514	4.99639	-3.96927	0.00576058	0.0688509	3.47854	2.27665	3.72861	2.84312	3.78549	2.77485	1	9163	767	0.189315	0.0169239	0.0349015	1.87897	1.39797	10299	DownNoFDR
PPIA	-0.484834	8.42369	-1.50834	0.176583	0.365085	62.1778	43.6017	111.558	78.5487	111.473	81.6481	0.777778	6955	1390	0.0987097	0.000239906	0.013145	6.52044	6.03144	4432	Other
TATDN1	-0.484742	4.68877	-2.80767	0.0271222	0.137641	5.54759	3.78073	6.98922	4.53638	6.66528	5.54468	1	9349	1170	0.165722	0.0369551	0.177528	2.67494	2.19566	4778	DownNoFDR
FBXO41	-0.484508	6.64355	-4.00105	0.00553682	0.0677271	13.75	9.036	15.6118	11.3707	14.9567	11.4358	1	8792	697	0.0802096	0.0234614	0.00347018	3.88448	3.40172	8011	DownNoFDR
LRRC59	-0.484352	6.61124	-4.10398	0.00487525	0.0641978	23.5238	17.1892	26.0524	16.715	26.9399	20.9854	1	9092	827	0.0840429	0.0152221	0.0145626	4.67128	4.18724	4540	DownNoFDR
SCLY	-0.484286	5.34921	-4.26673	0.00399973	0.0598561	4.09307	2.69086	4.2582	2.82455	3.97034	3.33039	1	9501	922	0.157367	0.0318074	0.068442	2.04331	1.56198	11733	DownNoFDR
DROSHA	-0.484179	6.56075	-2.7623	0.0289189	0.141391	12.3535	8.03675	15.2138	11.7227	15.678	11.4773	1	8959	1059	0.0838304	0.0163476	0.0128307	3.84326	3.36185	7780	DownNoFDR
TIMM21	-0.483722	5.03358	-2.35976	0.0515178	0.188082	5.93934	4.28963	8.06164	5.42957	8.58087	6.51576	0.888889	8451	1136	0.159666	0.0442094	0.159085	2.89738	2.41969	5197	Other
MRPL47	-0.483325	4.86033	-1.98716	0.0885971	0.249995	18.2956	13.9368	28.919	20.0826	29.4415	20.7183	0.777778	7724	1232	0.112442	0.00788382	0.0153844	4.64335	4.16852	1370	Other
HIST1H4L	-0.483124	6.26938	-0.854599	0.421947	0.602495	133.04	113.82	420.498	249.609	441.24	324.909	0.777778	8339	2655	0.108543	0.0118154	0.070809	8.18579	7.7128	312	Other
HNRNPA1	-0.482963	10.8367	-1.76003	0.123193	0.297993	344.066	201.229	471.98	361.25	472.998	383.884	0.777778	9881	2399	0.0395807	0.000518784	0.0152971	8.73166	8.24477	5093	Other
ERLIN1	-0.482606	5.0437	-4.22283	0.00421741	0.0608215	10.6772	7.09212	11.4115	8.59613	11.384	8.37159	1	8643	593	0.100586	0.00146423	0.0184158	3.48139	3.00143	3491	DownNoFDR
E2F8	-0.482401	5.30387	-1.03246	0.337283	0.528502	8.67954	3.67969	13.0186	10.2792	12.5743	14.0998	0.555556	10309	6385	0.106756	0.0202965	0.200677	3.49298	3.02307	4134	Other
RNASEH2A	-0.482312	4.67011	-1.41104	0.202442	0.394489	5.76269	3.7704	9.33985	6.48191	10.3261	8.49127	0.777778	8067	2222	0.178023	0.0664487	0.213436	3.04242	2.56993	3645	Other
CCT7	-0.481667	7.98926	-2.76794	0.0286889	0.14096	65.3668	52.2501	92.8029	62.2547	96.5098	65.8735	0.888889	8630	1032	0.049678	0.0128144	0.0202709	6.38668	5.90343	3591	DownNoFDR
PSMG3	-0.481209	3.17109	-3.39381	0.0121173	0.0927545	5.11679	4.22848	5.64318	3.42778	5.5024	4.01657	1	9760	982	0.150915	0.0218627	0.0544479	2.44163	1.96056	1960	DownNoFDR
SNHG7	-0.480855	5.57116	-4.65896	0.00252278	0.0525208	11.5826	9.14583	11.6922	7.83842	11.1739	7.74981	1	9003	706	0.0900114	0.00568645	0.00816061	3.52319	3.04216	4891	DownNoFDR
PIGN	-0.480652	5.24798	-2.29838	0.0563163	0.196495	2.14327	1.20903	2.46425	2.07709	2.47725	1.93801	1	9984	1816	0.2343	0.008533	0.152099	1.24658	0.775281	19003	Other
GUF1	-0.480632	6.57005	-3.2643	0.0144213	0.101231	23.5698	14.527	27.0359	20.1845	24.8896	19.9833	1	9333	1004	0.0527495	0.0251078	0.00495326	4.65199	4.17351	4463	DownNoFDR
RPS4X	-0.480297	10.6345	-2.54752	0.0392881	0.164927	749.886	590.052	614.354	407.636	569.86	403.856	0.888889	9374	1160	0.0366856	0.0173599	0.00229795	9.32268	8.84456	2930	DownNoFDR
SNORA74A	-0.480257	3.03639	-1.32456	0.228226	0.42082	54.5906	56.4284	50.5416	38.4558	42.2129	19.6077	0.666667	10520	3810	0.0677315	0.0291147	0.155708	5.61035	5.12635	198	Other
FAM117B	-0.480197	5.81779	-2.76212	0.0289261	0.141391	10.7841	6.30639	11.7138	9.86203	9.74187	7.35169	0.888889	9464	1361	0.08869	0.0514502	0.113579	3.42393	2.9487	6205	DownNoFDR
APOOL	-0.480047	3.31434	-2.44923	0.0452633	0.176714	1.56077	1.06572	2.09302	1.5856	1.78445	1.2864	0.888889	9294	1291	0.517871	0.334272	1.04035	0.860929	0.39175	6497	DownNoFDR
WDR75	-0.480041	6.28532	-4.37689	0.00350606	0.0574639	16.3611	12.1457	19.8841	13.6968	18.7128	13.5338	1	9905	1018	0.0847634	0.0306962	0.00680555	4.19186	3.71402	5040	DownNoFDR
VAMP8	-0.479887	5.62682	-3.76886	0.0074214	0.0774096	59.8248	42.0809	68.7461	44.7271	67.1785	54.2825	1	8770	774	0.0645492	0.00812589	0.0237793	6.02563	5.54737	895	DownNoFDR
F2RL2	-0.479777	2.01629	-2.87419	0.0246982	0.131397	1.58582	1.0928	1.32068	0.96926	1.29746	0.93349	1	9540	947	1.20062	0.0894217	-3.78572	0.49762	0.0181285	3408	DownNoFDR
KLF16	-0.479617	4.41285	-3.83887	0.00678816	0.0738528	8.35442	5.411	8.95865	6.22314	8.10308	6.66723	1	9296	837	0.10908	0.0212727	0.0556759	3.08422	2.60744	2966	DownNoFDR
NTAN1P2	-0.479596	1.29383	-2.16779	0.0680974	0.218326	2.84508	2.67853	3.05627	2.32287	3.26983	1.66352	1	11027	2467	0.195661	0.0887502	0.246924	1.61755	1.13488	940	Other
MAML3	-0.479517	5.94764	-1.90964	0.0991753	0.26419	14.7225	9.09473	8.9642	7.59187	8.53979	5.95961	0.777778	9439	1716	0.0615551	0.0326982	0.131702	3.38177	2.89812	7012	Other
RHBDD1	-0.479004	4.71156	-2.97555	0.021436	0.122167	3.99811	2.96127	4.36229	3.87205	5.08404	2.86499	1	9513	1224	0.193237	0.087179	0.0446591	2.16211	1.6867	6926	DownNoFDR
XPO4	-0.478803	7.31875	-2.99713	0.0208026	0.119787	16.0569	10.2411	19.1663	14.2367	18.7808	14.646	1	8949	959	0.07511	0.0102591	0.0157968	4.16692	3.68862	10500	DownNoFDR
PIGK	-0.478799	4.8776	-3.31792	0.0134146	0.0976161	7.06304	3.9574	5.67041	4.4879	6.22947	5.1535	1	9424	1066	0.143344	0.0758911	0.123443	2.65804	2.17731	5514	DownNoFDR
KCNN4	-0.478426	3.04256	-1.66295	0.141674	0.322676	2.68433	2.01867	2.85545	1.34869	3.02567	3.12058	0.666667	10850	4223	0.150055	0.080928	0.833239	1.52011	1.04113	3404	Other
SIVA1	-0.478226	4.6757	-1.98086	0.0894137	0.250824	4.86589	3.42746	6.94581	5.10265	7.60562	5.50727	0.777778	8346	1472	0.157436	0.0691802	0.0690684	2.67242	2.20183	4729	Other
CCDC74A	-0.478031	3.16525	-2.07217	0.0782771	0.234599	3.60335	3.2049	3.1589	1.74675	3.57504	2.64611	0.888889	10464	2000	0.152888	0.00910545	0.288444	1.7891	1.30618	3077	Other
SNRPE	-0.477421	6.06472	-1.55207	0.165976	0.352328	28.0724	17.426	44.0602	33.2962	43.9166	35.1524	0.777778	8562	2317	0.0938511	0.00127927	0.0229303	5.2437	4.77291	2080	Other
COA4	-0.477416	4.91584	-3.71291	0.0079739	0.0789001	15.4323	10.2042	17.1433	12.577	16.8839	12.962	1	8567	656	0.0822741	0.00798829	0.0176261	4.04311	3.56868	2159	DownNoFDR
BNIP3L	-0.47726	7.67114	-1.42332	0.199001	0.39088	44.0868	25.2728	65.4	46.9325	67.5961	60.744	0.777778	8492	2531	0.0734667	0.0117098	0.0993308	5.85787	5.37951	4149	Other
CYP2U1	-0.477195	3.36821	-3.35629	0.012741	0.0950785	2.00465	1.64807	1.92497	1.39022	2.24985	1.39357	1	9707	1001	0.440982	0.0847648	0.0102583	1.05081	0.574287	5920	DownNoFDR
GPRIN1	-0.477179	4.92956	-1.8231	0.11245	0.283394	6.97215	4.36052	8.57129	6.04248	10.1868	8.62151	0.777778	8453	1819	0.12841	0.118844	0.267615	3.08606	2.61321	4234	Other
IGFBP2	-0.477108	6.16362	-2.14373	0.0705265	0.221772	13.5237	10.8515	20.3562	11.7948	20.5255	16.4651	0.888889	9166	1658	0.149453	0.00407085	0.0499804	4.15607	3.68229	4742	Other
PPIP5K2	-0.477016	7.86004	-3.92297	0.00610447	0.0707513	14.2831	9.99034	17.2877	12.2161	16.2061	12.1337	1	8983	779	0.0829851	0.034343	0.00401043	3.99028	3.51281	17269	DownNoFDR
CBS	-0.476811	4.71706	-2.35772	0.05167	0.188124	5.15617	3.76443	4.57224	2.42561	4.06055	3.85377	1	10994	2526	0.104071	0.115054	0.0260383	2.1988	1.71971	6786	Other
SPC24	-0.476636	4.45635	-0.94519	0.377026	0.5646	5.65208	3.12252	11.4855	7.98689	11.4723	11.4148	0.777778	7587	3434	0.120703	0.000697692	0.254123	3.18296	2.72191	2839	Other
ORC3	-0.476461	4.86493	-2.53922	0.0397594	0.165885	7.94435	5.36064	9.68273	6.79919	10.4514	8.24383	0.888889	8628	1092	0.124965	0.0497697	0.148506	3.21955	2.74727	3689	DownNoFDR
POP7	-0.476444	3.84284	-1.65847	0.142587	0.323924	14.4948	8.98235	20.0776	14.4423	21.7825	18.3485	0.888889	8675	2076	0.0873644	0.0402401	0.132728	4.21132	3.74082	911	Other
ZNF248	-0.476408	5.11523	-2.66836	0.0330485	0.150848	5.34306	3.09445	5.68876	4.20921	5.77779	5.03036	1	8672	1078	0.0901971	0.0131828	0.182692	2.48965	2.01726	7289	DownNoFDR
CUTA	-0.475999	5.39516	-4.05864	0.0051553	0.0652867	23.9675	18.0627	27.1312	18.0854	28.399	21.0396	1	9322	877	0.0965311	0.0204982	0.000641164	4.72511	4.25015	1876	DownNoFDR
SPNS1	-0.475726	3.74017	-3.22147	0.0152838	0.104232	3.63551	3.34177	4.4601	2.87377	4.39551	2.76402	1	10727	1633	0.250034	0.0145183	0.0540795	2.05746	1.5847	3792	DownNoFDR
DUS4L	-0.475606	3.48946	-2.04933	0.080926	0.238931	2.02202	1.3334	2.70794	1.66291	2.52366	2.337	0.888889	8570	1507	0.346427	0.1114	0.62474	1.27272	0.805096	5498	Other
SPECC1	-0.475368	6.13855	-2.16931	0.0679467	0.218034	7.79358	5.28151	5.17818	3.35284	5.57925	4.6761	0.888889	10239	1925	0.0787271	0.0640352	0.116375	2.60887	2.12939	13676	Other
NCL	-0.475323	10.1902	-1.8843	0.102896	0.269231	150.341	106.686	232.793	166.754	236.444	171.758	0.777778	7703	1280	0.0631599	0.00423321	0.0085662	7.66024	7.18118	6819	Other
PSMG4	-0.475259	4.67321	-2.9889	0.0210417	0.120599	2.77565	1.67162	3.09773	2.41645	2.77951	2.22066	1	9614	1193	0.172573	0.00199408	0.1545	1.53447	1.06651	10418	DownNoFDR
LCLAT1	-0.475215	5.36412	-2.95884	0.0219406	0.123173	5.68502	3.85193	6.79654	4.68483	6.94399	5.56641	1	8700	968	0.158955	0.0165446	0.164628	2.69291	2.2219	7517	DownNoFDR
SNORD33	-0.475186	0.963793	-1.46418	0.187924	0.377768	37.3298	25.6193	19.5716	15.8927	23.8857	15.3062	0.777778	9982	2058	0.115036	0.0929789	0.0201265	4.69795	4.20315	88	Other
BZW2	-0.475183	5.63514	-2.08906	0.076374	0.231264	12.689	8.53712	18.9068	13.5916	16.9192	13.2224	0.777778	7996	1258	0.0820365	0.0581477	0.0157865	3.99715	3.52987	3662	Other
MSTO2P	-0.47517	3.12968	-3.20964	0.0155317	0.104579	6.312	3.77188	5.66705	4.46914	6.1127	4.80494	1	9447	970	0.13981	0.0261671	0.0713149	2.59475	2.11874	1709	DownNoFDR
CYC1	-0.475136	6.37378	-3.42808	0.0115765	0.0911577	41.4394	32.734	53.638	37.0776	55.4344	37.9343	1	9402	1046	0.0520751	0.0122597	0.0093685	5.63742	5.1642	1963	DownNoFDR
HMBS	-0.474918	4.45753	-1.74099	0.126628	0.30266	4.53547	2.86631	6.41722	4.65825	6.71771	5.52912	0.777778	8580	1919	0.157591	0.0363558	0.164241	2.54118	2.07452	4447	Other
MT-ND5	-0.474831	11.7694	-3.85193	0.00667675	0.0732911	2131.54	1480.68	2217.27	1659.07	2479.56	1776.18	1	9330	850	0.0283875	0.00758798	0.0136401	11.1494	10.6743	1812	DownNoFDR
ING5	-0.474718	5.58214	-2.98066	0.0212841	0.12155	5.56483	3.17749	5.99263	4.54866	4.97417	4.30995	1	9558	1225	0.120794	0.0636839	0.0543627	2.4623	1.99302	10259	DownNoFDR
SLCO4A1	-0.47448	3.76056	-2.37269	0.0505616	0.186274	3.2352	2.35264	4.49601	2.98537	4.36144	3.40063	0.888889	8613	1129	0.232348	0.0304008	0.174768	2.00174	1.53427	3991	Other
RPS26P6	-0.474164	2.99102	-1.49258	0.180557	0.36971	18.8923	13.1137	32.0586	25.7412	31.6103	21.5374	0.777778	8639	2308	0.120682	0.00604098	0.0860315	4.74247	4.2772	348	Other
EIF3K	-0.474163	6.75925	-3.0288	0.0199085	0.117247	38.2128	27.7083	51.0645	36.2776	48.5851	35.2857	1	8751	966	0.0655134	0.0189942	0.0115267	5.51141	5.03881	2798	DownNoFDR
HIST1H2BF	-0.474156	7.49186	-0.695648	0.509788	0.672481	73.5733	55.9662	255.675	166.415	297.911	223.535	0.777778	8815	3017	0.10095	0.040883	0.0855308	7.47284	6.99672	1195	Other
TBC1D19	-0.474023	2.68216	-2.38249	0.0498488	0.184813	2.00621	1.03946	1.87453	1.58301	1.60285	1.36822	1	9691	1466	0.485569	0.156678	0.657039	0.876855	0.408447	4138	DownNoFDR
RN7SL3	-0.473773	3.65494	-1.27635	0.24382	0.437263	63.4076	57.7531	59.9728	29.9729	32.6809	26.6882	0.888889	10966	3747	0.136262	0.0201624	0.0505724	5.64156	5.16587	297	Other
AGK	-0.473512	4.50972	-2.67286	0.0328374	0.150509	2.4897	1.51033	2.28284	1.70102	2.77759	2.28347	0.888889	9306	1319	0.249952	0.139025	0.32266	1.33629	0.864054	10697	DownNoFDR
PUS1	-0.473396	5.3798	-4.61704	0.00264728	0.0525713	8.59265	5.60968	8.74598	6.60281	8.31619	6.32152	1	9174	789	0.11323	0.0121573	0.0348662	3.09864	2.62759	5732	DownNoFDR
FASTKD3	-0.472881	4.35098	-2.64138	0.0343457	0.15374	6.88408	5.12245	9.61988	6.50603	8.90861	6.70003	1	8786	1069	0.121206	0.0519366	0.0231729	3.071	2.60484	2857	DownNoFDR
YBX1P10	-0.472876	1.55659	-1.65513	0.143273	0.324848	2.57152	1.93679	4.12518	3.33051	4.09266	2.54397	0.888889	9912	2540	0.324865	0.0082699	0.422465	1.82025	1.35499	975	Other
SLC25A19	-0.472291	4.24193	-2.75355	0.0292796	0.142313	6.19447	3.96099	7.36416	4.8467	6.60368	5.91652	1	8985	1108	0.115976	0.0500498	0.186387	2.74845	2.2808	3316	DownNoFDR
FASTKD2	-0.472112	5.83496	-3.01457	0.0203051	0.118205	5.98325	4.07393	7.3645	5.59355	7.38182	5.38713	1	8676	941	0.131487	0.0017382	0.0329455	2.78528	2.31803	9759	DownNoFDR
GAPDHP60	-0.471997	0.971479	-2.71154	0.0310782	0.146361	2.23985	1.58155	2.21362	1.57552	2.43875	1.78834	1	9538	880	0.34017	0.0213054	0.0119589	1.20891	0.732896	995	DownNoFDR
BCKDK	-0.471731	4.41539	-3.10208	0.0179937	0.111523	5.63923	5.22785	7.54137	4.39455	6.37671	4.45513	1	10493	1540	0.156357	0.0979516	0.0135047	2.69805	2.23086	3873	DownNoFDR
NOP2	-0.471555	6.23089	-4.93634	0.00184576	0.0468563	18.2234	12.445	19.5326	14.5253	18.8335	13.9433	1	9167	771	0.0797898	0.016614	0.0229733	4.23817	3.76824	4687	Down
LINC00680	-0.471372	2.94807	-2.86694	0.0249509	0.131665	2.72106	2.29677	3.64474	2.2063	2.85146	2.10672	1	9990	1215	0.204722	0.0654862	0.0740595	1.61502	1.14943	2969	DownNoFDR
SPC25	-0.471335	3.39663	-0.883295	0.407312	0.591781	4.14292	2.23699	8.29876	5.81605	8.87424	9.02124	0.555556	7235	3646	0.192847	0.0468412	0.368216	2.75479	2.29737	1829	Other
DUSP2	-0.470762	2.32291	-1.07319	0.319902	0.511723	4.91019	3.88855	2.38291	1.82851	2.43201	1.45355	0.777778	10164	3016	0.627864	0.0335451	0.550047	1.61833	1.13485	1929	Other
PARP3	-0.470715	2.24551	-2.05643	0.0800934	0.237863	2.26442	1.73774	1.97871	1.20464	1.52857	1.21543	0.888889	10755	2109	0.71711	0.287293	0.062586	0.937842	0.466526	2928	Other
SLC17A9	-0.470277	6.02203	-3.02462	0.0200242	0.117543	14.7223	8.03004	14.0725	11.9643	13.2217	10.7625	1	8829	1014	0.0783667	0.0252706	0.0659158	3.80821	3.34037	5461	DownNoFDR
KCTD3	-0.470021	6.21411	-4.45407	0.00320038	0.0560063	16.3362	11.3545	17.3984	12.9004	18.5513	13.5636	1	8963	740	0.0819915	0.0326577	0.0290141	4.1228	3.65395	5017	DownNoFDR
NFXL1	-0.469705	4.86573	-3.74007	0.0077003	0.0782612	8.0083	4.83227	7.06396	5.80552	7.85935	5.94571	1	9090	870	0.119694	0.0134597	0.0200268	2.93522	2.46496	4494	DownNoFDR
RN7SL381P	-0.468753	-1.53041	-1.77011	0.121412	0.295337	1.12938	0.886058	1.29409	0.75658	1.45739	1.09299	1	10056	1292	2.30601	0.643954	-2.23643	0.381957	-0.123314	296	Other
MTND2P28	-0.468745	9.24574	-4.21966	0.00423365	0.0608556	651.143	434.76	701.299	524.96	701.522	528.623	1	8897	728	0.0336785	7.20735e-05	0.00164593	9.41839	8.94879	1044	DownNoFDR
RPL23AP53	-0.468428	0.851312	-2.19366	0.0655799	0.21396	1.96069	1.84591	2.24664	1.36821	1.95031	1.26501	1	9535	1205	0.228594	0.0114418	0.352925	1.04579	0.574736	1023	Other
PLA2G12AP1	-0.468272	-0.701989	-0.733319	0.487944	0.654881	1.1771	0.277049	1.09588	1.08426	1.42404	2.08849	0.666667	11093	10299	1.40827	0.590829	10.026	0.311705	-0.185643	568	Other
LY75	-0.468182	6.55249	-4.04908	0.00521657	0.0656143	14.2153	8.30874	12.1019	9.54839	11.45	9.37498	1	9473	1048	0.0804588	0.0328643	0.0121116	3.64983	3.18218	8805	DownNoFDR
EEF1E1	-0.467904	5.03802	-2.28961	0.0570379	0.197763	14.5961	10.7773	21.1889	14.0075	20.2988	15.9336	0.888889	8225	1178	0.100794	0.0211132	0.0722526	4.20666	3.7458	2088	Other
UQCRH	-0.467826	6.29409	-3.12748	0.0173767	0.108874	58.4583	42.793	73.4112	50.8936	75.7181	56.6151	1	8665	935	0.066993	0.0106752	0.0401792	6.10362	5.63775	1341	DownNoFDR
SNORD13	-0.467092	1.17977	-1.9659	0.0913821	0.253133	29.4438	24.1997	24.3919	16.6723	22.8034	15.0253	0.888889	9455	1282	0.0618238	0.0312282	0.0547302	4.6674	4.18986	104	Other
GPATCH4	-0.466915	5.7926	-4.63352	0.00259755	0.0525312	14.0138	9.65865	14.7627	11.1419	15.2765	11.1439	1	8914	722	0.0824471	0.0188151	0.000111644	3.87691	3.41154	4437	DownNoFDR
CA5BP1	-0.466866	3.11328	-2.0074	0.0860233	0.246709	3.2611	2.54761	5.14791	3.81149	4.40969	2.9322	0.888889	9672	2015	0.23809	0.153747	0.191623	2.07572	1.61831	2409	Other
KATNB1	-0.466853	4.77427	-3.60925	0.0091199	0.0825095	6.39226	4.65397	7.77447	5.61584	6.94077	5.04332	1	9236	952	0.131661	0.062768	0.0732219	2.81343	2.35209	4576	DownNoFDR
SNRPC	-0.466556	5.23615	-1.65271	0.14377	0.325377	25.1419	18.8093	40.898	27.971	43.7993	32.9783	0.777778	8143	1855	0.10559	0.0273674	0.0732425	5.15362	4.69516	1241	Other
PSPC1P1	-0.46595	-0.0628831	-1.9872	0.0885925	0.249995	1.67567	1.10431	1.94406	1.09448	1.3785	1.37843	1	10062	1563	0.917796	0.41503	0.114565	0.736686	0.265365	665	Other
CHAC2	-0.465919	2.91327	-0.972818	0.364071	0.553101	4.46921	2.32419	7.82784	6.80057	8.65084	7.41466	0.777778	10507	5289	0.111144	0.0718136	0.0666243	2.75083	2.29651	1309	Other
BOD1	-0.465563	3.95866	-2.38587	0.0496054	0.184593	7.39937	5.32864	9.4197	7.18566	10.5549	7.34801	1	9036	1289	0.100135	0.0750373	0.01674	3.17695	2.71572	2018	DownNoFDR
PSME2	-0.465378	6.39309	-3.12365	0.0174684	0.109029	23.114	17.3677	29.1674	20.8193	30.9962	22.0381	1	9087	1070	0.0801251	0.0267123	0.0277546	4.78453	4.32123	3582	DownNoFDR
NOL9	-0.464854	6.76426	-3.57097	0.00958745	0.0847399	15.77	10.9656	18.6297	14.4299	18.4071	13.0297	1	9481	1086	0.0942428	0.00611149	0.0588459	4.13496	3.67175	7271	DownNoFDR
GTF2F2	-0.464619	5.24315	-2.27215	0.0585038	0.201207	10.1148	6.81852	13.2311	10.4277	13.8994	10.0728	0.888889	8750	1381	0.086616	0.0282381	0.0221757	3.62234	3.16409	3608	Other
NCLN	-0.464375	5.54191	-4.4572	0.00318863	0.0560063	11.9439	8.99581	13.877	9.81618	13.5358	9.71225	1	8967	766	0.0913215	0.0141457	0.00692514	3.71232	3.25056	4175	DownNoFDR
DTYMK	-0.464209	4.64382	-1.41782	0.200536	0.392563	8.61638	5.94733	14.1309	9.1017	14.8801	12.9689	0.777778	8579	2451	0.153401	0.0288744	0.237161	3.60972	3.15458	2399	Other
PMPCA	-0.464078	5.63864	-4.06071	0.00514217	0.0652867	8.73476	5.66468	9.26928	6.86205	8.9004	7.08856	1	8591	709	0.093173	0.0127061	0.0249105	3.167	2.70568	6519	DownNoFDR
MAT2A	-0.463914	8.74813	-5.56755	0.000942808	0.0384132	113.114	78.0257	114.391	84.8077	110.338	82.1581	1	9227	791	0.0518331	0.00352166	0.0106714	6.81529	6.35107	4485	Down
RPL10	-0.463527	9.28319	-2.10404	0.0747254	0.228147	172.407	145.609	146.629	113.284	137.895	80.8015	0.888889	11024	2828	0.0344657	0.0182516	0.0786714	7.24453	6.78224	4823	Other
CHM	-0.463422	4.85826	-2.47403	0.0436719	0.173362	3.68089	2.14844	4.08846	3.51741	4.03662	3.09439	1	9680	1589	0.139412	0.0134638	0.166568	1.98092	1.52424	8643	DownNoFDR
RSL1D1	-0.463334	8.40015	-5.15781	0.00144936	0.0440831	69.27	47.7812	63.8032	47.0012	60.3293	45.328	1	9482	938	0.0562473	0.0199666	0.00633535	6.00853	5.54561	6162	Down
GLRX2	-0.463324	2.93163	-2.27967	0.0578674	0.19976	1.24711	0.84468	1.57292	1.01877	1.5109	1.31981	0.888889	8763	1264	1.02795	0.139355	7.90588	0.538911	0.0840305	6210	Other
NDUFB10	-0.463308	5.34928	-2.88637	0.0242798	0.130265	40.2335	28.2448	50.4137	32.7848	47.8053	40.2334	1	8994	1141	0.0756357	0.0203594	0.063278	5.52224	5.06244	1040	DownNoFDR
HIST1H3B	-0.462954	8.23885	-0.787313	0.457739	0.632877	354.888	232.106	980.057	656.355	996.733	856.876	0.777778	8236	2954	0.061822	0.00363176	0.0609306	9.45637	8.98669	506	Other
NUP107	-0.462776	6.13558	-2.01723	0.0848011	0.244592	8.08617	5.48951	11.3337	7.82092	11.4728	9.42936	0.888889	8103	1392	0.126575	0.00743631	0.13442	3.3484	2.89033	8103	Other
PTMA	-0.462761	10.7619	-1.47528	0.185013	0.374302	412.709	298.097	731.688	509.585	731.815	549.458	0.777778	7477	1708	0.0676838	3.88285e-05	0.0179172	9.23984	8.77162	3378	Other
GLS2	-0.46209	2.09015	-3.01235	0.0203678	0.118508	1.2782	0.912034	1.23722	0.87881	1.09384	0.82034	1	9593	1017	15.6461	0.211034	-0.487899	0.28312	-0.174712	4141	DownNoFDR
KCTD6	-0.462059	2.91952	-2.48787	0.0428093	0.171412	2.43736	1.98872	3.04108	1.81423	3.1802	2.49861	0.888889	8885	1166	0.343705	0.0590283	0.19403	1.52794	1.06884	3086	DownNoFDR
MND1	-0.462058	3.41995	-0.912755	0.392678	0.579224	4.49859	3.1938	11.0276	7.29944	11.3129	9.49239	0.777778	8835	3214	0.205156	0.0157399	0.195323	3.0473	2.60097	1511	Other
SNHG16	-0.461255	6.51104	-5.43086	0.0010856	0.0396845	19.1128	15.2134	20.6936	14.0698	20.0607	14.2032	1	9631	957	0.0901286	0.0153405	0.00526395	4.31914	3.85828	5364	Down
ISOC2	-0.460927	3.68029	-2.79894	0.0274585	0.138298	2.86923	2.18958	3.59546	2.54025	3.81673	2.72786	1	9328	1144	0.243173	0.068645	0.111846	1.77337	1.31734	4408	DownNoFDR
HLCS	-0.460537	4.37975	-2.11791	0.0732303	0.226117	2.72613	1.61573	3.32603	2.75358	3.23992	2.56311	0.888889	9609	1887	0.170364	0.032777	0.111463	1.6332	1.18122	7889	Other
DCUN1D5	-0.459685	4.82492	-3.18675	0.0160236	0.105549	2.36609	1.54927	2.76979	2.02631	2.49214	2.01755	1	9335	1104	0.196497	0.0831106	0.00897636	1.35252	0.900494	13069	DownNoFDR
SIPA1L1	-0.459626	5.26472	-1.61898	0.150882	0.332869	3.03449	1.70735	3.79596	3.77999	4.11856	2.87156	0.888889	8757	2499	0.168084	0.0899924	0.382346	1.86258	1.41339	12412	Other
LIAS	-0.459247	3.72085	-3.38734	0.0122225	0.0932968	1.25818	0.885046	1.45256	0.94942	1.24068	1.04304	1	9504	1067	1.43567	0.0845207	-2.93772	0.411597	-0.0389013	11735	DownNoFDR
CTAGE7P	-0.459142	1.85344	-1.6595	0.142379	0.323545	1.25796	1.01205	2.26042	1.56286	1.79302	1.2617	0.777778	9386	2374	0.740098	0.574481	1.27858	0.797413	0.351205	2436	Other
ZNF232	-0.458764	5.06544	-3.66557	0.00847653	0.0805968	13.3842	9.57888	14.2551	9.35289	14.5011	11.8958	1	9126	989	0.0762074	0.00952996	0.0156267	3.813	3.35487	2794	DownNoFDR
RPL17	-0.458749	9.81997	-3.81711	0.00697845	0.0748971	470.543	348.006	434.881	301.672	387.493	291.235	1	9755	1106	0.0459032	0.0192336	0.00914311	8.74695	8.28869	2466	DownNoFDR
ZW10	-0.458574	4.71981	-1.70745	0.132898	0.310636	7.62371	5.8103	11.8883	7.98719	12.9816	9.91141	0.777778	8387	1876	0.150293	0.0525921	0.15358	3.40242	2.95159	2916	Other
ORC5	-0.458365	4.58871	-2.1641	0.0684648	0.219005	6.44835	4.08481	8.57598	6.32937	7.77576	6.50122	0.888889	9061	1622	0.0813779	0.0705935	0.0214405	2.91922	2.46872	3724	Other
ACLY	-0.45828	8.1461	-2.12231	0.0727621	0.225485	48.8907	37.387	70.4892	46.5162	75.3356	57.3274	0.888889	8919	1610	0.0776017	0.0231598	0.0806563	5.99574	5.53561	5208	Other
SASS6	-0.458073	4.61629	-1.36086	0.217069	0.409917	6.21406	3.06381	7.4619	5.82142	8.10482	8.21305	0.666667	9796	4009	0.127411	0.0607746	0.288532	2.85458	2.40308	3972	Other
C5orf30	-0.458018	4.59493	-2.62884	0.0349669	0.155023	7.08566	4.68158	8.86088	6.60926	8.3184	6.58061	1	8846	1133	0.0900124	0.0440882	0.00340462	3.0125	2.56063	3507	DownNoFDR
ZC2HC1A	-0.457908	3.42064	-2.75832	0.0290822	0.141842	2.79994	1.92633	3.15817	2.05606	3.12676	2.6967	1	9711	1383	0.19457	0.0128728	0.131514	1.60418	1.14977	4139	DownNoFDR
WDR36	-0.457805	7.01023	-2.05034	0.0808067	0.23877	16.105	10.4279	22.4523	16.8049	21.2144	16.9313	0.777778	8481	1533	0.0722072	0.027497	0.00393267	4.30294	3.84662	7656	Other
AC017006.2	-0.457584	-0.517454	-1.27881	0.243003	0.43634	2.28148	0.791341	1.4447	1.80993	1.51079	1.2783	0.777778	9594	3067	0.635537	0.154909	1.97505	0.786052	0.311137	464	Other
PPIAP22	-0.457399	4.21864	-1.61219	0.152353	0.334606	31.9976	22.2247	49.4199	37.0999	52.5159	39.5204	0.777778	7806	1806	0.0883527	0.0230879	0.0259173	5.44775	4.99809	498	Other
ANO5	-0.457349	3.04173	-2.2061	0.0644029	0.212051	1.55772	1.13291	1.23082	0.77894	1.08604	0.90023	0.888889	9767	1470	1.92956	0.82819	-2.41659	0.371287	-0.0851073	7547	Other
GLO1	-0.457303	6.43562	-1.38055	0.211221	0.40395	29.277	21.2178	49.3041	32.4849	54.9993	44.8579	0.777778	9158	2808	0.106024	0.0415599	0.137383	5.42613	4.97285	2356	Other
PRPF18	-0.457296	4.45797	-3.66001	0.00853776	0.0806412	13.2643	9.20487	14.3593	9.9283	14.2345	11.4834	1	9265	974	0.0865964	0.00486535	0.0487479	3.80326	3.34747	1844	DownNoFDR
IRAK1BP1	-0.457057	4.07196	-3.0916	0.0182552	0.112255	2.56042	1.63661	2.7465	2.26694	2.59791	1.91379	1	9365	1137	0.171576	0.0222849	0.349502	1.40605	0.954972	7463	DownNoFDR
IGBP1P1	-0.45692	0.571848	-1.58992	0.157274	0.341282	1.54614	0.987748	2.1829	1.10975	1.44295	1.71008	0.777778	8563	2043	0.768566	0.226969	1.43133	0.775393	0.321699	1009	Other
ADM5	-0.456776	1.67787	-2.29725	0.0564086	0.196555	2.44918	1.38861	1.7943	1.75033	2.32361	1.59754	1	9995	1551	0.438765	0.0911589	0.280162	1.12831	0.667389	1718	Other
PLCE1	-0.456774	4.7864	-3.67166	0.00840997	0.0804737	2.71471	1.62678	2.45888	1.98315	2.33543	1.86826	1	9476	1088	0.261077	0.0836852	0.138434	1.33027	0.876799	12930	DownNoFDR
UTP18	-0.456462	5.99356	-2.49874	0.0421438	0.170358	23.7458	15.5831	29.0867	22.1629	30.3432	23.6391	1	8532	1174	0.0636174	0.0185904	0.0308262	4.78593	4.33289	2703	DownNoFDR
LRSAM1	-0.456449	3.26835	-3.58518	0.00941088	0.084047	2.43798	1.81458	2.56684	1.85982	2.7425	1.96413	1	9458	943	0.299846	0.079942	0.0575127	1.37619	0.922088	4365	DownNoFDR
MTBP	-0.456323	5.24088	-1.38645	0.209496	0.40252	4.36255	2.31816	5.83094	4.2224	5.86068	5.98357	0.666667	8105	2861	0.146314	0.00425891	0.356699	2.41115	1.96391	8327	Other
HNRNPA1P10	-0.456269	4.08357	-1.90966	0.0991731	0.26419	16.3905	10.9599	22.4973	17.4014	23.5986	17.8803	0.777778	7791	1362	0.0817	0.0227353	0.0140722	4.36353	3.91347	962	Other
EMG1	-0.456183	4.72828	-2.80304	0.0273001	0.137977	4.43622	3.0544	5.12158	4.41142	5.38164	3.54068	1	9355	1311	0.169722	0.0447285	0.171755	2.31609	1.86529	6241	DownNoFDR
RAB28	-0.455838	4.01249	-2.16268	0.0686063	0.219142	7.62617	4.51096	8.79588	7.43638	9.1046	7.1134	1	10113	2050	0.0777053	0.0234594	0.0334394	3.08758	2.63676	2221	Other
EME1	-0.45573	3.64325	-1.28501	0.240954	0.434767	3.18296	1.99468	4.93903	3.52817	5.49778	4.83047	0.777778	8132	2689	0.228113	0.0989695	0.366626	2.14997	1.70353	3294	Other
MT-CO3	-0.455513	11.4223	-1.79532	0.117067	0.289259	3177.53	2165.02	4337.67	3326.95	5013.31	3696.69	0.777778	8150	1625	0.0282655	0.0256256	0.0192653	12.0027	11.5441	784	Other
AC004057.1	-0.455511	3.68999	-1.57802	0.159962	0.345011	21.4809	15.9049	34.4208	27.6563	37.2484	24.6867	0.777778	8736	2325	0.107029	0.0330567	0.0524793	4.91724	4.46996	498	Other
VEGFB	-0.455508	4.48794	-1.77967	0.119746	0.293078	13.1627	9.47239	17.0762	12.3208	21.7439	16.3334	0.888889	8594	1899	0.0899652	0.126104	0.154896	4.08637	3.63412	1545	Other
ZBTB9	-0.455485	3.09663	-2.06022	0.0796524	0.236985	2.4989	2.59659	3.97687	2.65985	3.65462	2.06011	0.777778	9834	2165	0.22247	0.0959267	0.0369266	1.73481	1.28667	3010	Other
NOMO3	-0.455327	4.58081	-4.63058	0.00260635	0.0525312	3.3477	2.47915	3.42366	2.47219	3.42321	2.48221	1	8908	729	0.210793	0.000158135	0.00199214	1.77162	1.31858	8238	DownNoFDR
RARS	-0.455204	6.03567	-3.25853	0.0145343	0.101704	19.3547	14.2151	24.0739	17.368	24.2869	17.879	1	8138	761	0.082704	0.00410217	0.0150426	4.48976	4.03741	3417	DownNoFDR
RBM8A	-0.455183	5.67407	-3.25552	0.0145938	0.101757	10.7639	8.04442	10.3223	9.1707	11.0255	6.4461	1	9578	1318	0.0734922	0.0149546	0.092909	3.42174	2.96754	5584	DownNoFDR
ESCO2	-0.454993	5.67955	-0.955367	0.372213	0.560336	5.4647	2.53951	8.90609	6.74823	8.65022	9.74542	0.555556	9042	5347	0.144164	0.0199765	0.284447	2.90912	2.46632	7973	Other
WDR7	-0.454942	5.6421	-2.4521	0.045076	0.176429	4.28035	2.75275	3.38899	3.40646	3.56279	2.13506	0.888889	10865	2640	0.154911	0.0578766	0.308505	1.90355	1.44997	15694	DownNoFDR
HIST1H2AE	-0.454418	8.11413	-0.834933	0.432195	0.612198	305.399	249.804	890.653	563.501	956.745	709.766	0.777778	8395	2702	0.0869355	0.0156254	0.0540126	9.31846	8.8581	509	Other
CLUAP1	-0.454131	4.37965	-3.56561	0.00965492	0.0850107	3.47417	2.39723	3.20817	2.2551	2.78459	2.22757	1	9774	1148	0.219101	0.100375	0.022035	1.65949	1.20695	7746	DownNoFDR
PELP1	-0.453816	5.78103	-2.7951	0.027608	0.138714	8.33582	5.88589	10.2504	7.73792	10.9126	8.01806	1	8281	972	0.0989294	0.0397885	0.0256894	3.29072	2.84082	6577	DownNoFDR
NDUFS6	-0.45348	4.62757	-1.3968	0.206502	0.398698	12.4795	10.8452	24.1223	16.5916	25.9398	17.28	0.777778	7280	1883	0.172456	0.0338055	0.0214287	4.31155	3.86912	1451	Other
UQCRQ	-0.453408	5.38481	-2.16971	0.0679072	0.218034	17.1067	12.8653	26.0348	18.1239	23.8248	17.9899	0.777778	7955	1250	0.08477	0.0414412	0.00380201	4.45884	4.01293	2218	Other
DCAF13	-0.453307	7.06932	-3.62393	0.00894725	0.0818802	15.4604	10.743	18.3408	13.6163	17.5654	13.2745	1	8777	887	0.0775087	0.0223181	0.0145492	4.09544	3.64296	9199	DownNoFDR
AC007690.1	-0.453008	3.19631	-3.03549	0.019725	0.116537	20.715	14.907	22.8153	17.4661	25.2334	17.8585	1	8871	874	0.0669117	0.045738	0.0115022	4.51497	4.0624	468	DownNoFDR
TCP1	-0.452999	8.06279	-1.76896	0.121615	0.295699	45.5144	35.8014	73.3358	50.2905	78.9613	56.7807	0.777778	7434	1432	0.0888491	0.0255056	0.0459153	6.00297	5.54768	4883	Other
MYRIP	-0.452941	3.60389	-2.73047	0.030254	0.144624	2.56363	1.54646	2.38265	2.19445	2.31574	1.62645	1	10541	1960	0.165165	0.0479313	0.149079	1.28381	0.834972	5868	DownNoFDR
MICU3	-0.452858	2.99013	-1.9965	0.0874001	0.248543	2.28722	1.10515	1.9864	1.93353	1.79198	1.4874	0.888889	9125	1787	0.316245	0.217976	0.944144	1.02018	0.572474	4604	Other
CCT5	-0.452658	8.21934	-1.76983	0.121462	0.295393	44.6924	33.7443	70.9906	49.8775	74.7402	54.6414	0.777778	7784	1581	0.0866975	0.0178978	0.0345799	5.95217	5.49681	5638	Other
CNTF	-0.452652	1.73134	-2.37028	0.0507381	0.186447	1.90407	1.51683	2.11464	1.20687	2.07331	1.7625	1	8148	918	0.31989	0.0394029	0.515612	1.03208	0.579402	1902	Other
STK3	-0.452534	4.5523	-1.6225	0.150125	0.332187	1.82567	1.02795	2.39711	2.17659	2.33167	1.80963	0.888889	8601	2412	0.267026	0.0477517	0.450894	1.12796	0.688041	12604	Other
ZNF420	-0.452408	4.28336	-4.32319	0.00373772	0.0584525	5.62765	3.94986	5.63726	4.09226	5.47568	4.19254	1	8495	638	0.149891	0.00145857	0.0252987	2.48441	2.03329	4077	DownNoFDR
HIST1H3D	-0.452305	7.23466	-0.733178	0.488025	0.654881	199.441	142.497	613.769	417.829	642.927	516.065	0.777778	7927	2666	0.0729539	0.0107188	0.0518727	8.74336	8.29108	411	Other
SYNGAP1	-0.45211	3.72876	-2.81299	0.0269196	0.137177	1.25406	0.916842	1.47249	1.05706	1.12035	0.84022	1	9748	1373	2.29826	0.688848	-1.83742	0.368131	-0.0736085	12129	DownNoFDR
GTF2H3	-0.451884	5.05284	-2.26583	0.0590432	0.202	8.63503	5.38467	11.1971	7.70979	9.41029	8.68083	0.888889	9471	1795	0.0682602	0.0567131	0.0858469	3.27895	2.83451	3994	Other
SSB	-0.45151	7.35672	-1.99625	0.0874318	0.248569	28.4065	21.5931	44.5138	30.1143	43.1327	32.7715	0.777778	7787	1334	0.0897581	0.0124072	0.0367938	5.24565	4.79395	5054	Other
TPCN1	-0.45107	4.72536	-1.15742	0.286253	0.479957	5.26648	4.41128	3.32998	1.81535	2.55778	2.14374	0.777778	9764	2775	0.49414	0.322021	0.317456	1.836	1.37695	8728	Other
UBE2L6	-0.450972	5.01742	-3.84076	0.00677191	0.0738205	18.1307	14.1185	19.3662	11.8654	17.5997	14.4347	1	9977	1212	0.0668737	0.0151916	0.0123859	4.19906	3.74832	2062	DownNoFDR
MT-ND4L	-0.450902	8.09843	-4.36482	0.0035567	0.0576959	982.818	726.594	1103.69	818.882	1158.18	825.7	1	9194	933	0.0325218	0.0101959	0.00183259	10.0755	9.62403	297	DownNoFDR
POLQ	-0.450664	6.74101	-1.26573	0.247378	0.441337	11.1052	5.59657	14.1317	10.4491	15.0413	15.8855	0.666667	8230	3305	0.10663	0.0348662	0.264154	3.73675	3.28915	9382	Other
TCTN3	-0.44982	4.98059	-4.67135	0.00248724	0.0524643	11.1329	8.17009	11.2907	8.37288	11.9124	8.58253	1	8842	737	0.0969807	0.00859351	0.017056	3.51813	3.06864	3223	DownNoFDR
GINS3	-0.449793	5.31399	-1.16488	0.283419	0.476952	6.78853	3.64768	10.0922	7.84148	10.9009	10.4357	0.666667	9521	4340	0.122761	0.0493258	0.205169	3.18421	2.74443	5105	Other
RPL21	-0.449772	10.9154	-3.02717	0.0199537	0.117389	1123.42	878.185	968.053	669.443	927.893	676.123	1	9434	1138	0.0314409	0.00913672	0.00225883	9.97017	9.52215	2249	DownNoFDR
PXMP2	-0.449649	3.49031	-1.35574	0.218613	0.410877	7.0251	4.2307	11.5745	7.61401	9.54078	9.64356	0.666667	9960	3769	0.109281	0.126713	0.17207	3.20246	2.76341	1421	Other
BCAT2	-0.449538	4.05686	-3.66564	0.00847582	0.0805968	4.05053	3.00695	4.50105	2.95122	4.25182	3.43446	1	9530	1060	0.178281	0.0493559	0.0249337	2.09768	1.65079	4553	DownNoFDR
MRRF	-0.449227	4.90948	-1.95647	0.0926445	0.254664	2.43096	1.81107	3.75762	2.48099	3.48903	2.83409	0.777778	8089	1532	0.271413	0.0872685	0.214231	1.67229	1.23381	11035	Other
PRELID2	-0.448402	4.35891	-2.82304	0.0265406	0.136335	4.21888	2.67396	4.44519	3.3436	4.70514	3.89235	1	8599	1027	0.127294	0.0516064	0.185062	2.15975	1.71431	5375	DownNoFDR
METAP1D	-0.448104	4.87686	-3.01874	0.0201881	0.117938	8.16509	4.76648	7.93404	6.53391	6.85754	5.6443	1	9346	1247	0.132278	0.0204856	0.124836	2.93484	2.49013	4490	DownNoFDR
ITGB3BP	-0.447847	4.83045	-1.50607	0.17715	0.365578	4.63366	3.046	6.96426	4.48184	6.91454	6.54125	0.888889	7445	1897	0.187548	0.00547452	0.371664	2.60455	2.16572	5459	Other
SLC39A11	-0.447479	3.96743	-2.52147	0.0407872	0.167615	4.12158	2.30188	2.85591	2.61734	2.97483	2.26965	1	10852	2292	0.186735	0.054893	0.0246857	1.71728	1.26766	5583	DownNoFDR
POGLUT1	-0.447279	4.87459	-3.84774	0.00671228	0.0734188	5.37308	3.5751	4.71232	3.71295	4.48346	3.36244	1	9550	1098	0.144612	0.0473399	0.0436728	2.28048	1.83333	7072	DownNoFDR
PAQR4	-0.446875	4.0569	-1.12948	0.297075	0.489382	4.88098	2.58426	7.53892	5.67519	7.4838	7.55802	0.555556	8898	4121	0.115764	0.00538837	0.243653	2.70547	2.2696	2972	Other
MCMDC2	-0.445978	3.16716	-2.95924	0.0219285	0.123173	1.4463	1.2705	1.84525	1.11974	1.66582	1.23949	1	10320	1527	0.649438	0.28891	0.158757	0.731837	0.292213	6354	DownNoFDR
EIF3CL	-0.445763	7.67201	-4.54727	0.00286992	0.0544702	79.2752	59.4802	81.713	57.5992	70.4792	52.6999	1	9816	1151	0.056759	0.0102663	0.01175	6.26711	5.8211	3091	DownNoFDR
DNAJC11	-0.444705	5.83271	-2.77628	0.0283525	0.140414	10.8607	8.16354	14.5262	10.638	14.1054	10.2523	1	8657	1146	0.0993945	0.016441	0.0234697	3.70842	3.26855	5083	DownNoFDR
FAR1-IT1	-0.444669	0.537726	-1.73551	0.127631	0.304192	6.0561	3.84857	3.77327	2.89064	4.10288	3.22354	0.888889	10351	1957	0.13263	0.0873422	0.136741	2.18891	1.72864	368	Other
RPS2	-0.44463	10.7674	-3.54542	0.00991395	0.0855184	913.204	719.735	832.573	594.781	811.066	572.764	1	9392	1064	0.0295064	0.00577004	0.00875362	9.73333	9.28982	2388	DownNoFDR
ECHS1	-0.444557	5.68463	-3.71336	0.00796928	0.0789001	42.5834	30.6019	48.6689	36.1264	49.8698	37.2423	1	8361	773	0.0599299	0.00929785	0.0125666	5.55292	5.11049	1277	DownNoFDR
RP11-640M9.2	-0.444473	3.32332	-2.84437	0.0257554	0.133811	1.67963	1.11302	1.38149	1.25317	1.47908	0.96973	1	10388	1713	0.725651	0.248606	1.4253	0.608644	0.16655	7729	DownNoFDR
MEN1	-0.444438	5.12928	-4.31086	0.00379328	0.058894	9.47411	7.26409	9.56277	6.44788	9.80428	7.50526	1	10304	1332	0.0953163	0.00610122	0.0243388	3.2674	2.82252	4246	DownNoFDR
KCNK12	-0.444312	3.74611	-2.60161	0.0363557	0.158647	1.99195	1.78903	2.7719	1.87601	2.29891	1.5164	1	10381	1933	0.276225	0.251183	0.118083	1.23218	0.796219	6685	DownNoFDR
RPL9P7	-0.44396	6.37126	-2.4997	0.0420856	0.170349	193.085	149.134	174.768	114.967	136.761	106.634	0.888889	10409	1898	0.0625661	0.0286171	0.0235079	7.37944	6.93421	580	DownNoFDR
RPLP0	-0.443819	10.8855	-3.21424	0.0154347	0.104478	594.478	481.443	542.533	362.737	524.186	385.83	1	8693	897	0.0292367	0.00810058	0.0153644	9.11104	8.66867	3988	DownNoFDR
RPS2P46	-0.443798	5.02706	-2.90205	0.0237522	0.128454	47.1347	38.3756	43.7061	28.9763	38.7785	28.3956	1	9168	1105	0.0659673	0.0296276	0.00890993	5.42911	4.98293	883	DownNoFDR
BTN3A1	-0.443085	4.62701	-2.7486	0.0294857	0.142855	4.78803	3.18194	5.29904	3.7601	5.51989	4.6727	1	8603	1127	0.127166	0.0361274	0.185403	2.38115	1.94122	5539	DownNoFDR
DOCK2	-0.442919	7.91304	-3.46538	0.0110175	0.0897013	22.2713	13.7928	19.1069	15.5748	22.7036	17.9355	1	9244	1197	0.0907355	0.00917604	0.0655169	4.41377	3.97209	13189	DownNoFDR
RPL5	-0.442876	10.3369	-2.7222	0.030611	0.145704	479.99	361.423	393.08	279.209	361.935	270.382	1	9699	1353	0.0430418	0.0204858	0.0084567	8.6751	8.23395	3687	DownNoFDR
KLHL14	-0.442391	3.98912	-2.39966	0.0486249	0.182934	3.51574	2.22764	3.27075	3.06179	4.41801	2.95961	1	10578	2147	0.109752	0.0844564	0.0458963	1.89536	1.45384	4992	DownNoFDR
IQCH-AS1	-0.442343	4.27227	-3.43639	0.0114493	0.0908197	2.14778	1.58054	1.88965	1.3706	1.82362	1.35339	1	9069	963	0.437277	0.0810424	0.0565901	0.974684	0.533714	11554	DownNoFDR
CYP51A1	-0.442301	7.51567	-1.29414	0.23796	0.43184	38.0933	33.0208	74.3527	41.7405	78.0356	63.7598	0.777778	9961	3324	0.125674	0.0166302	0.0930546	5.91836	5.47497	3529	Other
GPAM	-0.442293	4.50447	-3.20948	0.0155349	0.104579	2.40268	1.78075	2.94836	2.20889	2.74868	1.98995	1	9190	1118	0.28252	0.101644	0.220531	1.43655	1.0014	9809	DownNoFDR
CCDC59	-0.442158	4.87008	-3.34461	0.012942	0.0958712	8.87863	6.72099	10.7286	6.66753	9.49548	8.09552	1	9198	1126	0.119497	0.0441306	0.00619183	3.2761	2.83764	3518	DownNoFDR
ELP6	-0.44165	4.22161	-2.15839	0.0690359	0.219946	5.18925	4.06588	7.83356	5.5747	7.1865	5.2203	0.777778	8614	1523	0.140701	0.0645942	0.0586389	2.73377	2.30038	3264	Other
NAA10	-0.441254	5.46983	-4.92786	0.00186318	0.0468982	11.0606	8.19751	11.6813	8.2661	10.8098	8.24609	1	9178	907	0.0918564	0.014115	0.00169851	3.4847	3.0449	4616	Down
EIF3B	-0.441221	7.28398	-4.61183	0.00266324	0.0526913	18.7488	13.6752	20.3299	15.1785	21.2782	15.6089	1	8972	888	0.07619	0.0224171	0.0152176	4.3297	3.88885	9037	DownNoFDR
FANCG	-0.441009	4.18396	-1.39236	0.207781	0.400089	4.54794	2.9464	6.38597	4.01236	6.86354	6.80354	0.777778	7301	2120	0.208017	0.0574479	0.326988	2.55046	2.11567	3614	Other
KIAA1109	-0.440824	7.46008	-4.38814	0.00345955	0.0573275	9.96739	6.5754	9.71431	7.77583	10.3896	7.86821	1	8776	867	0.0846604	0.0165444	0.00850995	3.32715	2.88724	20470	DownNoFDR
MAK16	-0.440773	6.92024	-2.35674	0.0517439	0.188124	27.205	18.2407	32.7959	25.83	36.5054	27.6979	0.888889	8187	1207	0.0533955	0.045489	0.0318101	4.99784	4.55828	4416	Other
FBRSL1	-0.440647	6.09901	-4.18666	0.00440662	0.0617872	9.3692	5.92897	8.50614	6.47153	7.73951	6.42821	1	10005	1316	0.103122	0.0652214	0.00533117	3.09234	2.65253	9378	DownNoFDR
RPSAP54	-0.440607	1.4921	-1.50565	0.177257	0.365663	3.01848	2.84178	4.10722	3.79145	3.95602	1.82577	0.888889	10830	4181	0.199434	0.0401526	0.405009	1.87851	1.44181	886	Other
IMPA2	-0.440487	3.51807	-3.16826	0.0164332	0.106836	3.15127	2.48607	3.66101	2.40426	3.67115	2.83795	1	9263	1084	0.259198	0.00313454	0.0537188	1.80824	1.37062	3819	DownNoFDR
ZNF101P2	-0.440377	1.40429	-2.11435	0.073611	0.226789	2.85608	1.96331	2.72718	1.68554	1.97442	1.8427	1	9926	1669	0.237438	0.0674437	0.150293	1.32389	0.882333	1229	Other
IFT122	-0.440196	4.70519	-3.67984	0.00832151	0.0801987	3.42299	2.16656	3.17024	2.31827	2.88197	2.49013	1	9390	1124	0.232592	0.0976453	0.117494	1.66313	1.22504	9636	DownNoFDR
MBLAC2	-0.440116	4.90342	-3.06144	0.0190301	0.1145	6.01377	3.88347	6.21658	5.49617	6.1734	4.35227	1	9749	1468	0.0630277	0.00565334	0.114144	2.62066	2.18444	5673	DownNoFDR
NUP93	-0.440001	5.83711	-2.4881	0.042795	0.171412	5.24452	3.43787	6.53458	4.82205	6.22474	5.19674	1	9209	1542	0.113975	0.0392288	0.0701427	2.58294	2.14835	11123	DownNoFDR
ALG8	-0.439899	5.36139	-2.53837	0.039808	0.165893	12.2572	8.09457	14.1655	11.1942	15.4358	11.925	1	8493	1189	0.0698896	0.047961	0.0387417	3.79773	3.36152	3441	DownNoFDR
TARS2	-0.439774	4.74407	-3.13901	0.0171042	0.108136	6.80565	5.04347	8.00961	5.5067	8.18707	6.46735	1	8426	934	0.146227	0.0155679	0.0759985	2.93703	2.50046	4077	DownNoFDR
ATAD5	-0.439552	6.73659	-1.31895	0.229997	0.42305	14.7029	7.73496	18.8838	13.7026	19.3876	20.4503	0.666667	7781	2875	0.0913266	0.0132687	0.226469	4.13275	3.69592	7079	Other
GAS5-AS1	-0.439537	2.6905	-2.46199	0.044437	0.174963	10.4724	7.28178	9.76453	7.01558	7.61819	6.09427	1	10126	1621	0.0958124	0.0454304	0.0282439	3.20443	2.76426	814	DownNoFDR
ABHD14A	-0.439392	3.00109	-2.9402	0.0225184	0.1249	3.81555	2.77339	4.43981	3.04986	3.51342	2.83437	1	8783	951	0.184128	0.0906398	0.0306029	1.97115	1.53598	2378	DownNoFDR
RBBP9	-0.439385	3.94326	-1.74374	0.126125	0.301782	3.8275	2.56609	4.9713	3.26336	5.27589	4.84069	0.888889	7897	1770	0.175417	0.0546883	0.298354	2.2216	1.78747	3843	Other
TIMM10	-0.439362	3.80007	-1.288	0.239969	0.433926	13.7854	10.207	25.6067	18.47	25.433	19.5255	0.777778	6770	1743	0.148671	0.00311629	0.028223	4.37857	3.95023	776	Other
STOX2	-0.439357	4.57192	-1.16856	0.282031	0.475568	2.2159	1.14463	1.84111	1.75375	3.55378	2.86567	0.777778	9817	3893	0.508137	0.339344	1.09502	1.29595	0.855435	11365	Other
GCDH	-0.438926	3.82364	-3.42895	0.0115632	0.0911577	3.86588	2.73807	4.28684	3.2371	4.18655	3.15281	1	8837	900	0.165035	0.0243509	0.0337393	2.04457	1.60928	4002	DownNoFDR
HAUS7	-0.438898	2.78762	-2.05897	0.079797	0.237299	1.72709	1.22941	2.17204	1.38275	2.18793	1.94309	0.888889	9291	1878	0.416404	0.0136884	0.512462	1.02405	0.590669	3968	Other
EEF1A1P19	-0.43867	2.75607	-2.41627	0.0474707	0.180987	6.2086	5.16196	5.47415	3.97014	5.38455	3.55052	1	10042	1513	0.0892577	0.0143245	0.11924	2.5094	2.06743	1382	DownNoFDR
MYH10	-0.438536	5.79462	-1.45211	0.191135	0.38155	5.6081	3.31807	8.48062	6.56735	7.67772	6.8456	0.777778	9272	3252	0.121907	0.072123	0.032565	2.84081	2.41166	9011	Other
PAM16	-0.438382	3.32937	-2.12664	0.0723046	0.224443	4.49362	2.77103	5.48778	4.17922	5.06618	4.37198	1	9229	1707	0.0952455	0.0726713	0.0464406	2.3264	1.89382	2331	Other
TMEM143	-0.438004	2.62002	-1.992	0.0879743	0.249181	1.54987	1.29536	2.13381	1.54151	2.4949	1.66829	0.888889	9651	2023	0.390528	0.300645	0.261648	1.02672	0.594503	3523	Other
CLNS1A	-0.437894	6.45317	-2.75447	0.0292415	0.14223	19.0736	13.6734	23.0232	16.8132	24.8833	19.1753	0.888889	8292	1068	0.0788745	0.0366923	0.0689746	4.47294	4.03679	4592	DownNoFDR
ALDH5A1	-0.43781	6.38576	-1.70344	0.133666	0.31171	14.9047	9.62697	21.8305	18.6251	16.6793	12.3262	0.777778	8730	2347	0.110789	0.0591825	0.145595	4.13668	3.70518	5525	Other
FAM21B	-0.437795	3.42601	-3.56436	0.00967081	0.0850107	2.82268	2.16666	2.90654	1.95482	2.818	2.19031	1	9364	1009	0.212493	0.002343	0.0204683	1.51861	1.08242	4382	DownNoFDR
MRPS15	-0.437693	4.77903	-1.33239	0.225777	0.418567	7.08372	5.97283	13.3794	9.01504	14.465	10.4716	0.777778	7094	1870	0.206815	0.0445213	0.100729	3.47589	3.04932	2863	Other
POLD3	-0.437635	5.88955	-1.61462	0.151827	0.334004	10.0447	6.25684	13.3265	9.97156	14.5969	12.7167	0.888889	8950	2586	0.0884771	0.0520437	0.156432	3.64597	3.2133	5508	Other
ENTPD6	-0.437581	4.70275	-4.00922	0.00548088	0.0674882	5.77766	3.82258	5.70291	4.42064	5.56889	4.37472	1	8953	930	0.122051	0.0110408	0.0104236	2.51067	2.07496	5327	DownNoFDR
SFXN2	-0.43697	5.57036	-3.49969	0.0105289	0.088289	7.67016	4.62259	6.59161	4.94783	6.44344	5.725	1	9411	1248	0.117361	0.0178053	0.0627017	2.78601	2.34892	8034	DownNoFDR
AC022431.1	-0.436567	2.71763	-1.85562	0.107271	0.275653	15.0725	13.0158	16.6156	11.0721	11.4688	8.04792	0.888889	10300	2338	0.0911889	0.0531928	0.099532	3.831	3.39551	536	Other
BCAS2	-0.436376	4.71119	-3.59377	0.00930596	0.0834459	21.0502	16.4404	25.4823	18.1556	24.4727	17.8621	1	9727	1210	0.0656191	0.018729	0.00837188	4.5611	4.12814	1289	DownNoFDR
ABCE1	-0.436187	7.69962	-2.87972	0.0245074	0.13082	33.7716	23.5659	42.6505	31.5894	40.1504	31.3051	1	8238	986	0.0528833	0.0242402	0.0038896	5.2738	4.83694	6254	DownNoFDR
ID3	-0.435911	5.80433	-1.36634	0.215429	0.408376	59.4777	35.9398	26.9173	25.2241	51.8329	36.0074	0.777778	8014	2128	0.133366	0.0516448	0.000777546	5.44742	4.99891	1496	Other
DUSP14	-0.43587	4.0847	-3.48673	0.0107106	0.0889723	7.58416	5.93582	8.36307	5.46328	8.31293	6.56603	1	9653	1194	0.126162	0.00419705	0.0687535	3.01705	2.58204	2439	DownNoFDR
SNRPA	-0.435682	5.96584	-1.59137	0.156948	0.340926	22.4238	16.1845	34.9191	26.1971	37.3775	28.2324	0.777778	7306	1722	0.0993252	0.0283728	0.0339411	4.94645	4.51678	2353	Other
MRPL13	-0.435497	5.38404	-1.7963	0.116899	0.289038	8.4984	6.60512	13.0369	9.0452	13.7467	10.4409	0.777778	7777	1620	0.139172	0.0305598	0.0963628	3.52635	3.09778	4209	Other
HNRNPA3P9	-0.43545	1.71131	-2.20225	0.0647651	0.212722	3.35777	2.73257	4.30396	3.43128	3.96578	2.4785	0.888889	9644	1712	0.223919	0.0874548	0.142188	1.95307	1.52115	979	Other
LSM2	-0.434794	2.55459	-1.41116	0.202409	0.394489	4.10374	3.96258	7.23422	5.39253	8.85996	5.04078	0.777778	7448	2138	0.229391	0.151401	0.0615086	2.68358	2.25535	1059	Other
MPHOSPH6	-0.434668	4.69802	-1.97133	0.0906622	0.252144	11.5099	7.43187	14.9466	11.8985	15.1075	12.0509	0.777778	9493	2201	0.0778694	0.0058612	0.00760352	3.78298	3.35487	2188	Other
ARMC10	-0.434337	5.02008	-3.43987	0.0113965	0.0907159	7.53843	5.37732	8.85416	6.5716	8.34489	6.43517	1	8595	940	0.0983829	0.0412782	0.0166421	3.04338	2.61358	4575	DownNoFDR
SNORA50	-0.433762	-1.7235	-1.42253	0.19922	0.391124	3.27742	1.54278	2.11242	2.05835	1.98248	1.58591	0.888889	10318	2281	0.29615	0.123584	0.0858157	1.26965	0.791267	136	Other
RTEL1	-0.433618	3.24021	-2.11276	0.0737812	0.226827	1.56403	1.03769	1.58373	1.18486	1.98864	1.61931	0.777778	8192	1379	0.415431	0.039074	1.05687	0.780687	0.350115	6440	Other
ZMYND19	-0.43358	4.45041	-3.44851	0.0112666	0.0905155	9.96928	7.65329	10.4491	7.23245	11.4745	8.74639	1	9880	1313	0.103049	0.029631	0.0410687	3.40994	2.9761	2392	DownNoFDR
UGT8	-0.433565	4.20564	-1.52768	0.171818	0.359371	3.72288	2.45227	5.17579	4.51983	6.00107	4.29155	0.777778	8534	2510	0.163727	0.132776	0.0524164	2.28941	1.86406	4385	Other
SNRPB	-0.433295	6.87069	-1.90817	0.0993886	0.264505	80.3917	60.7045	118.355	86.6968	126.37	93.0328	0.777778	7783	1529	0.0637346	0.0203477	0.0234296	6.73271	6.30074	1278	Other
RAB26	-0.433264	1.63483	-1.77912	0.119841	0.293168	1.52279	1.45473	1.23168	0.90011	1.60383	0.91024	0.888889	9819	1866	0.747165	0.176428	-0.213788	0.545995	0.107035	2488	Other
AC006449.1	-0.43314	2.23689	-1.97022	0.0908095	0.252365	16.9919	9.69121	12.0685	9.9553	16.2036	13.7499	0.888889	10205	2319	0.141035	0.0252532	0.0173044	3.901	3.46	366	Other
EXT1	-0.433072	3.70243	-3.17194	0.0163509	0.106598	1.90071	1.32318	1.67945	1.49971	1.87194	1.21768	1	9536	1239	0.537258	0.0352634	0.416051	0.87266	0.441829	8325	DownNoFDR
TUBB8P1	-0.433033	1.13197	-1.70544	0.133282	0.311206	2.75899	1.94811	3.88585	2.7724	3.85698	3.11511	0.777778	8010	1478	0.228052	0.00812921	0.167551	1.79685	1.36687	727	Other
PEX5	-0.433027	5.36138	-3.38996	0.0121798	0.0930773	8.32494	5.77307	9.35295	7.49827	8.42064	6.19974	1	9281	1222	0.0831198	0.00793087	0.0577006	3.12165	2.69305	5488	DownNoFDR
TKT	-0.432862	7.83771	-3.27584	0.0141979	0.100424	23.6832	20.5192	30.154	19.008	30.6618	22.7839	1	9923	1538	0.0764239	0.00726479	0.0374984	4.807	4.37361	9502	DownNoFDR
CCDC61	-0.432833	2.8097	-2.61858	0.0354835	0.156391	3.25083	2.41194	3.10823	1.92537	3.06289	2.68772	1	9688	1441	0.142551	0.0190204	0.179761	1.6581	1.22415	2588	DownNoFDR
C1orf198	-0.432712	4.34019	-2.76568	0.0287807	0.141112	3.82165	2.99828	4.89855	3.50394	5.02562	3.66717	1	8407	1039	0.160527	0.0237663	0.0533958	2.19051	1.76293	5161	DownNoFDR
NAF1	-0.432208	4.8758	-3.16379	0.0165338	0.107222	6.53152	4.77659	8.11891	5.84835	6.80676	5.31648	1	8875	1087	0.100151	0.0317904	0.0842051	2.83522	2.40929	4777	DownNoFDR
SHMT2	-0.432204	6.73106	-4.24701	0.00409594	0.0601622	24.8369	18.2883	28.7372	20.2636	27.1497	21.3124	1	8912	955	0.0690911	0.0255019	0.0248396	4.74826	4.31695	4592	DownNoFDR
MRPL39	-0.432033	4.66269	-1.49793	0.179199	0.368031	17.0541	13.1683	28.3935	20.3122	30.1324	22.6208	0.777778	7830	2060	0.123168	0.0263184	0.0529446	4.61192	4.18895	1199	Other
PAAF1	-0.431635	4.63671	-3.38383	0.0122799	0.0934226	4.0434	2.80877	3.67995	2.7722	3.23392	2.51364	1	9662	1256	0.176222	0.106365	0.0188375	1.86935	1.439	7937	DownNoFDR
CCR1	-0.431237	3.33522	-0.748203	0.479487	0.649098	8.2753	6.34372	2.89533	1.56578	3.68865	3.44394	0.666667	10050	5102	0.454074	0.272763	0.726976	2.161	1.70728	2646	Other
HIST1H4D	-0.431173	6.91685	-0.719762	0.495733	0.660473	211.436	158.204	668.193	423.672	640.86	555.11	0.777778	8662	3250	0.0718326	0.00958075	0.0662254	8.81075	8.38311	312	Other
ZNF169	-0.431053	3.14769	-3.01899	0.020181	0.117938	2.13969	1.32972	1.93845	1.5146	1.76481	1.47911	1	9884	1404	0.395865	0.205754	0.0864073	0.969419	0.541273	5286	DownNoFDR
GAPDH	-0.430886	10.8351	-1.50427	0.177602	0.365933	609.173	481.752	1050.27	716.5	1089.68	816.335	0.777778	7603	1824	0.0608134	0.00785056	0.0294165	9.79234	9.3567	2396	Other
HIST1H2BK	-0.430827	7.36486	-0.995817	0.353551	0.542899	291.303	218.905	671.472	442.754	648.073	533.125	0.777778	8529	2891	0.0733028	0.00812247	0.0451945	8.97258	8.54102	381	Other
BMS1	-0.430557	6.9214	-2.75018	0.0294196	0.142631	16.0707	11.0128	18.1183	14.2584	20.4602	15.5182	1	8696	1209	0.0642702	0.0612976	0.0471678	4.18147	3.75202	7759	DownNoFDR
ADPRHL2	-0.430502	3.94662	-1.96487	0.0915192	0.253242	9.8541	5.81417	12.2676	9.73246	10.4189	9.21002	1	10412	2735	0.0399729	0.0351775	0.0367505	3.43507	3.01154	1651	Other
HMGN3	-0.430445	5.53359	-2.22441	0.0627096	0.209327	46.0994	30.0554	57.3728	41.4067	56.0507	49.0809	0.888889	8433	1491	0.0580972	0.00858189	0.0676697	5.72633	5.30009	1014	Other
TUBA1B	-0.430444	9.73235	-0.873991	0.412015	0.59571	175.93	98.883	332.718	259.601	362.348	333.72	0.666667	9669	4721	0.043885	0.0217788	0.0669778	8.11284	7.6769	3574	Other
ERGIC1	-0.430337	7.59854	-1.69195	0.135894	0.31499	13.8061	8.37511	20.0338	15.8659	14.5157	12.3103	0.777778	9871	2925	0.0708584	0.0277323	0.149591	3.99188	3.56066	14161	Other
ANKRD36B	-0.429942	6.22879	-3.22247	0.0152629	0.104228	14.7375	8.909	12.6934	9.02938	11.3565	10.7826	1	10007	1688	0.104809	0.0648134	0.00901932	3.68614	3.25599	6771	DownNoFDR
TRMT10C	-0.429482	5.17635	-3.76639	0.00744488	0.0775217	21.049	14.7163	22.7959	17.641	23.0078	17.4771	1	8635	914	0.0664982	0.00438304	0.00483201	4.47787	4.05063	1882	DownNoFDR
RPL8	-0.429416	10.1144	-4.14117	0.00465798	0.0632763	580.465	490.848	605.405	421.239	601.851	418.931	1	8849	919	0.0290306	0.00136406	0.00134778	9.21873	8.78945	2159	DownNoFDR
SPRYD4	-0.429346	3.53065	-3.725	0.0078508	0.078501	1.2624	0.935211	1.24495	0.92541	1.22178	0.90628	1	8992	939	2.64132	0.0877478	-0.255955	0.33262	-0.0914343	10769	DownNoFDR
NPM1P37	-0.428892	0.847423	-1.8269	0.111833	0.282607	2.1037	1.4404	2.57486	2.3061	2.4062	1.60406	0.888889	9606	2084	0.225895	0.112776	0.327022	1.24476	0.818269	874	Other
SLC10A5	-0.428717	2.10491	-1.97322	0.0904135	0.251578	2.12624	1.57282	1.82725	1.06829	1.86885	1.74278	1	11000	2990	0.215249	0.0521657	0.325192	0.965546	0.533468	2568	Other
CSE1L	-0.428467	7.62834	-1.46636	0.187348	0.376967	44.5436	30.2856	69.6046	49.6517	71.1507	60.0226	0.777778	7901	2167	0.0826938	0.00767469	0.0719903	5.91742	5.48781	3800	Other
CHCHD2P6	-0.428183	-0.827375	-1.07418	0.319486	0.511441	1.37109	0.586741	1.28541	1.00201	1.56825	1.80943	0.666667	7525	3046	1.10877	0.288591	42.6579	0.505686	0.0550949	447	Other
HILPDA	-0.428163	4.05995	-1.81245	0.114199	0.285934	8.94419	4.88563	9.19163	7.15445	9.86827	9.55445	0.777778	9085	2466	0.0459587	0.0181911	0.217269	3.22389	2.79805	2070	Other
DCBLD2	-0.428121	5.49835	-3.34305	0.0129692	0.0959418	4.34665	2.9343	4.77542	3.73744	4.8187	3.76205	1	8280	912	0.129155	0.00850826	0.00732366	2.21981	1.79572	11280	DownNoFDR
HSPBP1	-0.428116	3.61023	-1.98564	0.0887928	0.250263	4.75657	4.55075	7.71142	5.21892	7.51495	4.82727	0.777778	9348	2204	0.0693555	0.0189096	0.0552415	2.70595	2.28521	2167	Other
RPS4XP14	-0.42806	1.06574	-1.92637	0.0967923	0.260934	2.7109	1.81341	3.43324	2.36565	3.10699	2.76164	0.888889	9226	1637	0.198379	0.129336	0.262691	1.62566	1.1993	781	Other
SNORA63	-0.427838	2.03389	-1.64085	0.146236	0.32769	40.2296	37.6759	35.4758	25.6099	32.2111	19.2972	0.777778	9918	2269	0.0594401	0.0400807	0.129267	5.16347	4.7291	132	Other
IVNS1ABP	-0.427346	7.4185	-2.04016	0.0820151	0.240454	20.9404	13.9115	27.5016	20.9072	27.7802	22.6012	0.888889	8412	1639	0.0659257	0.00450595	0.0379582	4.65616	4.22878	7873	Other
KAT2A	-0.426816	6.13086	-3.54249	0.0099521	0.0857153	23.0244	17.119	21.7401	17.2633	19.8981	13.8695	1	10843	2074	0.0606061	0.0276093	0.00437742	4.42841	4.00182	3775	DownNoFDR
MRPS18AP1	-0.42673	0.104363	-1.46009	0.189006	0.379137	2.24851	2.05989	2.42822	1.51517	1.6232	1.1425	0.888889	9035	1880	0.473524	0.138471	0.969771	1.06078	0.627229	589	Other
ZNF37A	-0.426374	6.89365	-4.42191	0.00332401	0.0564662	10.8138	7.50033	10.4512	7.27535	10.0938	8.60938	1	9470	1188	0.0870377	0.0214993	0.0223353	3.38752	2.96167	13190	DownNoFDR
DHCR24	-0.426051	8.21235	-1.62505	0.149578	0.331704	40.8141	32.8365	60.0941	37.6598	69.1521	56.3418	0.888889	10059	2904	0.0894703	0.0508035	0.055966	5.79105	5.36336	6214	Other
SNX7	-0.426011	3.26354	-1.49183	0.180748	0.369818	5.47188	3.80658	4.37814	2.84405	6.52196	5.8434	0.777778	9635	3141	0.198935	0.152449	0.320677	2.43366	2.00058	2067	Other
RPL4P4	-0.425762	5.38352	-2.73714	0.0299688	0.143817	43.5662	32.1509	38.2232	27.6011	32.1273	24.7768	0.888889	9864	1554	0.0695083	0.0532143	0.0481984	5.23638	4.80897	1284	DownNoFDR
ZDHHC9	-0.425723	5.08871	-3.82445	0.00691357	0.0745606	8.34201	5.86275	7.22378	5.48872	7.0657	5.43016	1	9290	1089	0.108927	0.0165329	0.00929652	2.91447	2.48723	5243	DownNoFDR
TMSB4XP6	-0.425535	-1.72177	-0.608478	0.562696	0.713737	0.726374	3.02294	3.35525	1.48884	5.10077	1.14632	0.666667	8259	4641	1.03808	0.508924	0.936102	1.22657	0.803724	135	Other
SLC11A2	-0.425478	5.09448	-3.46291	0.0110535	0.0897013	4.28239	2.68427	4.14508	3.08586	3.60472	3.19556	1	8805	1080	0.177493	0.0337545	0.0455111	2.00581	1.58335	9888	DownNoFDR
DDX31	-0.425309	5.21645	-2.76215	0.028925	0.141391	7.24491	5.05441	8.62005	7.07935	7.4508	5.42808	1	9259	1548	0.0844181	0.0206185	0.0622073	2.95707	2.53798	5546	DownNoFDR
RPL4	-0.42495	10.8895	-2.97961	0.0213152	0.121566	450.03	331.86	386.936	278.089	345.134	269.807	1	9893	1476	0.0420394	0.0284469	0.00796401	8.61367	8.18995	5609	DownNoFDR
MRPL46	-0.424891	4.54911	-1.83218	0.110979	0.281345	3.25377	2.40888	4.70439	3.46942	4.91899	3.77329	0.777778	7821	1643	0.210897	0.042469	0.099241	2.08384	1.66723	6402	Other
MSH6	-0.423966	9.04388	-2.21117	0.0639299	0.21118	47.0663	31.8196	61.7967	46.9346	59.278	47.5648	0.888889	8404	1425	0.0448587	0.0151073	0.0051359	5.79893	5.37266	10993	Other
MASTL	-0.423623	5.73545	-1.33841	0.223913	0.416405	15.452	7.76678	16.9512	12.9427	18.6496	20.2577	0.666667	8593	3491	0.0971269	0.0484407	0.259011	4.0861	3.66594	3631	Other
URI1	-0.423539	5.74681	-2.98564	0.0211373	0.12096	10.5951	7.10564	12.4626	9.7628	11.2044	8.90766	1	9181	1331	0.0731422	0.0342366	0.0619844	3.51236	3.09323	5448	DownNoFDR
SCRIB	-0.423389	6.33116	-3.69267	0.00818473	0.0801109	12.4951	9.74863	15.2674	10.6942	14.8359	11.2902	1	9201	1165	0.0904155	0.0157359	0.0338598	3.82391	3.40255	6586	DownNoFDR
RBMXP2	-0.42324	0.622834	-1.67336	0.139574	0.320137	1.38336	1.03293	1.4758	1.53389	1.66203	0.87714	0.777778	10459	3084	0.44236	0.236893	4.95214	0.603214	0.179827	1168	Other
PSMA6	-0.423174	6.84029	-1.73135	0.1284	0.30532	15.3395	11.2415	24.7205	17.3481	22.313	18.0624	0.777778	7855	1839	0.0965524	0.048876	0.0209385	4.35006	3.92905	6506	Other
ANXA2P2	-0.422769	2.72189	-2.05404	0.0803721	0.238354	6.00861	5.19404	7.18223	5.54382	9.62165	5.97361	1	10290	2306	0.0908375	0.133677	0.0561494	2.90247	2.47969	1020	Other
CTDSPL	-0.422705	3.8355	-1.18245	0.276839	0.470603	2.12397	1.2587	3.05575	2.22957	3.38628	3.29436	0.666667	7943	3160	0.334829	0.134986	0.71103	1.49458	1.08168	5876	Other
AFMID	-0.422277	4.86556	-3.54092	0.00997269	0.0858013	9.11168	6.194	8.6111	6.09939	7.36653	6.35384	1	8980	1073	0.0822809	0.0388038	0.0124633	3.06114	2.63952	4048	DownNoFDR
GTPBP3	-0.422191	4.83589	-3.96641	0.00578122	0.0688509	6.87839	5.17827	7.61367	5.79902	7.39543	5.38258	1	8537	872	0.127271	0.021479	0.0339187	2.869	2.44986	4528	DownNoFDR
CINP	-0.422107	3.4212	-2.58343	0.0373151	0.16063	2.09561	1.61957	2.77756	1.86484	2.119	1.7153	1	9505	1489	0.225208	0.0215243	0.153548	1.21846	0.804649	5344	DownNoFDR
MYL6B	-0.421848	4.975	-2.09197	0.0760507	0.230474	9.3131	6.47402	11.5118	8.83888	12.9132	10.1423	0.888889	8185	1522	0.0859253	0.0695693	0.0933415	3.4805	3.06316	3259	Other
IARS2	-0.421818	6.52717	-1.74656	0.125614	0.301338	18.864	14.7533	30.2227	21.4606	30.0459	22.6638	0.777778	7615	1705	0.111438	0.00255402	0.0263504	4.68901	4.27088	4135	Other
COG6	-0.421738	4.63688	-2.21144	0.0639044	0.21118	3.21959	2.03378	3.63559	3.27003	3.88662	2.86793	0.888889	9496	1947	0.147991	0.0760942	0.182668	1.84248	1.42682	8047	Other
CDCA7	-0.421535	7.49372	-1.40533	0.204062	0.396557	41.6526	24.9606	61.4159	47.562	58.2824	52.194	0.777778	10261	3910	0.0636883	0.0190922	0.0356618	5.72907	5.30701	3934	Other
MMP11	-0.42109	4.78696	-1.17888	0.278167	0.47159	9.65213	6.12259	4.01725	3.39565	6.26608	4.67424	0.777778	8988	2837	0.195504	0.347797	0.258131	2.64556	2.20613	5149	Other
ZNF891	-0.420791	4.12057	-3.45825	0.0111219	0.0898129	1.41836	0.982158	1.21584	0.91188	1.24479	0.99233	1	9232	1122	1.59193	0.14836	-10.1797	0.385591	-0.032354	15595	DownNoFDR
RPS27L	-0.420437	3.8001	-1.99905	0.0870761	0.248065	1.54048	1.46813	1.7959	1.05947	2.1936	1.61916	0.888889	10382	2700	0.316462	0.378801	0.363577	0.88015	0.461733	8825	Other
ZNF630	-0.420209	2.09235	-1.98069	0.0894357	0.250824	1.33379	0.970325	1.32391	0.77675	1.34956	1.30549	1	11066	3828	0.104067	0.0362964	-24.1679	0.435178	0.0162828	3676	Other
RPSA	-0.420188	10.1142	-4.8939	0.0019348	0.0473855	323.336	244.654	332.483	240.663	328.204	250.031	1	8465	784	0.0385427	0.00331464	0.0044335	8.35756	7.93724	3909	Down
TMTC4	-0.420039	4.92027	-1.66311	0.141643	0.322676	4.22846	3.01915	6.28292	4.86495	6.48252	4.97772	0.777778	6947	1549	0.183248	0.0251287	0.0213591	2.48036	2.06981	6272	Other
ZNF132	-0.419707	2.2339	-2.6768	0.0326534	0.15012	1.77235	1.15285	1.49543	1.23049	1.45023	1.12271	1	9910	1463	0.631213	0.108896	0.247699	0.662554	0.243898	3458	DownNoFDR
RPL18AP3	-0.419568	6.68446	-2.49498	0.0423728	0.170753	262.647	209.62	212.474	156.934	205.073	144.913	0.888889	9989	1723	0.0362634	0.00980836	0.0233658	7.81614	7.39504	528	DownNoFDR
IQCB1	-0.419533	5.48668	-2.81021	0.0270253	0.137487	16.472	10.3156	17.1846	13.1022	17.2852	15.1813	1	8071	1075	0.0461568	0.00303928	0.0847358	4.08688	3.66945	3051	DownNoFDR
GGCT	-0.419514	4.47283	-2.56397	0.0383713	0.163121	14.5757	9.90517	16.1608	12.3635	17.6588	14.2414	1	8838	1343	0.0743066	0.0471692	0.0832182	4.00888	3.59139	1594	DownNoFDR
CHD1L	-0.418694	5.4362	-2.51787	0.0409991	0.168093	11.3791	6.84509	12.7194	10.1451	10.8374	9.54499	1	9396	1724	0.05532	0.0296769	0.0399764	3.54044	3.12692	4299	DownNoFDR
TOP1MT	-0.418437	6.15203	-4.59994	0.00270004	0.0531359	13.6241	10.0251	12.303	9.33553	12.4072	9.28403	1	9446	1125	0.0873992	0.00495337	0.00366206	3.6759	3.25682	6441	DownNoFDR
CYCS	-0.417769	6.75466	-2.04141	0.081865	0.240237	22.3265	16.2177	32.2934	23.7289	30.3675	23.9663	0.777778	7810	1461	0.0718333	0.02669	0.00465602	4.80696	4.39148	4457	Other
HIST1H2BB	-0.41758	6.15165	-0.534637	0.609981	0.749494	77.2129	62.7803	339.443	234.823	375.625	289.985	0.777778	8727	3283	0.0835576	0.0257674	0.0573022	7.7438	7.34269	381	Other
PLEKHA5	-0.417217	4.41788	-2.36546	0.0510942	0.187035	2.22723	1.29904	1.58614	1.48461	2.15986	1.64022	0.888889	8526	1355	0.449584	0.0581255	0.360114	0.989324	0.569875	12558	Other
GRPEL1	-0.417194	5.42509	-3.25952	0.014515	0.101632	10.7585	8.58936	13.6973	10.0515	12.3805	8.94917	1	9060	1229	0.102515	0.0594535	0.0276861	3.61301	3.20046	4055	DownNoFDR
NDUFB6	-0.417025	4.1548	-1.48942	0.181363	0.370421	11.0943	8.10243	17.421	11.763	17.4876	15.1184	0.777778	8677	2539	0.128918	0.00197798	0.15067	3.9092	3.49975	1366	Other
RMDN3	-0.416841	4.52463	-2.66657	0.0331333	0.151111	4.52135	3.30277	5.59897	4.06164	5.51467	4.40731	1	7836	991	0.150646	0.0131126	0.0858209	2.37963	1.96797	5114	DownNoFDR
YRDC	-0.416812	4.19149	-3.75593	0.00754529	0.0777451	11.9524	8.98597	11.1861	8.1869	11.1244	8.46105	1	8929	971	0.089677	0.00339064	0.0228025	3.51491	3.09671	1848	DownNoFDR
KNTC1	-0.416729	7.30423	-1.29259	0.238468	0.432478	12.7303	7.56829	17.8366	12.6689	18.4524	18.3701	0.777778	7360	2548	0.101394	0.0174443	0.216619	4.01239	3.59624	11325	Other
SLC36A4	-0.416617	5.37496	-1.93586	0.0954656	0.259024	4.10884	2.73916	5.05495	4.26722	5.75947	4.34301	0.777778	8790	2033	0.104585	0.118785	0.0178727	2.30562	1.89509	9709	Other
HLA-A	-0.416417	2.36901	-1.03772	0.334995	0.526343	2.01483	1.56783	3.9754	1.81803	1.29337	1.57187	0.666667	10474	5145	0.344599	0.918064	0.00815568	1.13621	0.735496	2710	Other
RPS2P5	-0.416399	5.99789	-2.96003	0.0219041	0.123173	92.987	74.3555	81.9814	54.2037	77.8487	61.589	1	9240	1234	0.0471052	0.0173993	0.0459445	6.39321	5.97414	879	DownNoFDR
FDPS	-0.416351	6.52012	-1.21524	0.264902	0.458577	17.9949	15.7752	34.0588	20.3184	37.6728	30.5192	0.777778	9586	3410	0.14698	0.0423541	0.124451	4.83252	4.41979	3718	Other
MAD2L1	-0.416196	6.14092	-0.871592	0.413235	0.596103	9.0487	5.5906	18.1823	13.6999	19.4015	17.8662	0.777778	8860	4145	0.0983834	0.0331368	0.150174	3.8818	3.47517	5517	Other
RCC1	-0.415663	6.73234	-2.58997	0.0369672	0.160133	26.0523	20.7833	35.3326	23.08	34.1684	27.6814	0.888889	8905	1511	0.0883205	0.0140585	0.0494599	4.98104	4.56659	3888	DownNoFDR
ANKLE1	-0.4156	5.4541	-4.21584	0.0042533	0.0610057	14.253	9.93537	14.7844	10.7927	13.5073	11.2103	1	8771	988	0.0819793	0.0203941	0.0236079	3.82662	3.41266	3569	DownNoFDR
EMC1	-0.415405	6.70682	-4.54522	0.00287678	0.0544702	13.3724	8.83556	12.4524	9.65827	11.9001	9.78884	1	9109	1116	0.079013	0.0266236	0.00875787	3.65269	3.23792	9602	DownNoFDR
TMEM161A	-0.415292	3.72236	-2.87124	0.0248006	0.131529	4.58499	3.88494	5.18072	3.29336	4.19095	3.28687	1	10107	1599	0.174579	0.086961	0.00243215	2.21755	1.80485	3281	DownNoFDR
NUDT11	-0.415064	5.08022	-2.1307	0.0718775	0.224278	14.4614	9.27484	18.119	13.5676	16.7138	14.856	0.888889	9398	2099	0.0574923	0.0424422	0.0514946	4.03363	3.62476	2381	Other
DDX54	-0.414865	6.09926	-2.79829	0.0274838	0.138337	13.2331	10.0671	17.197	12.7197	16.7126	12.6133	1	8154	1109	0.0812622	0.0150224	0.0049044	3.96587	3.5545	5064	DownNoFDR
GMNN	-0.414803	5.4591	-1.00731	0.348383	0.538608	13.299	8.64357	24.4049	18.5192	26.2431	22.9752	0.777778	8969	3822	0.100066	0.0336716	0.109399	4.35328	3.94987	2476	Other
AC083899.3	-0.414749	3.32059	-3.19076	0.0159362	0.105411	17.7279	14.2175	20.2328	14.2324	20.244	15.1596	1	9394	1167	0.075108	0.000274025	0.000584477	4.27655	3.86258	594	DownNoFDR
MAP3K4	-0.414643	5.98348	-3.17864	0.0162019	0.106283	9.54597	6.03186	9.66797	8.01765	9.89807	7.99676	1	8340	1045	0.0646885	0.00827825	0.00185462	3.28085	2.86833	7522	DownNoFDR
UBA2	-0.413572	7.32978	-1.78123	0.119477	0.292677	30.2013	21.4721	43.506	30.976	43.6204	36.4513	0.777778	8248	1934	0.0769436	0.00103094	0.0702426	5.26949	4.85596	4815	Other
NME2	-0.413539	2.28927	-1.62439	0.14972	0.331886	1.5739	1.4142	2.15558	1.90063	2.84861	1.52708	0.888889	9804	2867	0.429044	0.529361	0.259431	1.10226	0.693864	2632	Other
SLC5A6	-0.413382	5.47565	-3.48977	0.0106677	0.0888498	8.26719	6.90677	9.26655	6.36969	10.1136	7.45255	1	10049	1590	0.105419	0.0581006	0.0581435	3.20179	2.78908	5588	DownNoFDR
SAMD1	-0.413172	4.96028	-2.32709	0.0540173	0.192198	13.7875	10.477	16.6728	10.663	17.3232	15.1541	0.888889	9773	2190	0.0897317	0.0201362	0.0110002	3.98795	3.57712	2263	Other
SYCE2	-0.413168	1.85123	-1.54509	0.167628	0.354143	2.649	1.47866	3.33988	2.32742	2.56266	2.8107	0.777778	9790	3101	0.144181	0.0497998	0.326316	1.50934	1.10277	1458	Other
RPS6	-0.413129	10.6808	-2.61906	0.035459	0.156391	800.736	622.862	692.319	498.91	612.389	463.908	0.888889	9874	1647	0.0377939	0.0278101	0.0173587	9.44629	9.03441	2714	DownNoFDR
RABGGTB	-0.413082	7.6981	-3.93201	0.00603563	0.0702299	37.4305	27.326	41.6952	31.5211	42.4937	32.5894	1	8054	831	0.0583245	0.00753551	0.0143114	5.33963	4.92637	5920	DownNoFDR
KIAA1614	-0.412972	4.97022	-1.95021	0.0934927	0.256145	3.76255	2.81484	4.01422	3.0606	2.72564	2.04087	0.777778	8748	1781	0.219685	0.0719043	0.118583	1.79473	1.38788	10452	Other
RPS27A	-0.412914	9.42191	-3.32935	0.0132101	0.0971224	273.436	217.058	254.154	184.4	232.491	171.238	1	9753	1389	0.0438066	0.0195759	0.0210415	7.98198	7.56962	3130	DownNoFDR
TSTA3	-0.412788	5.09723	-3.06874	0.0188393	0.113722	9.4353	7.99613	12.5278	8.73635	11.0149	7.98056	1	9844	1626	0.0857873	0.07937	0.00138624	3.45101	3.04381	3608	DownNoFDR
ERMN	-0.412777	2.68438	-1.38091	0.211117	0.40395	1.88976	1.26569	1.16625	0.96859	2.18493	1.62021	0.777778	9618	2763	0.95498	0.3309	1.45676	0.770325	0.349094	4393	Other
HIST2H3C	-0.412763	8.0802	-0.813498	0.443565	0.621382	103.021	73.6138	250.8	171.68	260.728	223.629	0.777778	9177	3716	0.0747873	0.010418	0.0761603	7.56133	7.14367	1656	Other
NUP210	-0.412595	7.79054	-2.12079	0.072923	0.225795	27.8003	18.1527	31.8373	23.1942	34.2229	30.4708	0.888889	7676	1396	0.0553163	0.030936	0.115458	4.96295	4.55008	8195	Other
TOP3A	-0.412573	5.58891	-3.09573	0.0181517	0.11194	6.53771	4.47114	6.7246	4.78586	6.9896	6.09103	1	9027	1380	0.0664547	0.021846	0.0640463	2.75798	2.34673	8224	DownNoFDR
SDHD	-0.4123	6.11273	-2.72857	0.0303355	0.144783	24.5145	18.1863	31.6855	22.6284	30.0325	24.1968	1	7740	1010	0.0656696	0.0233323	0.0318234	4.83742	4.4283	2790	DownNoFDR
PAQR7	-0.412279	3.34309	-2.97397	0.0214831	0.122313	3.87766	2.87283	3.24293	2.50303	3.54911	2.60708	1	9909	1398	0.202842	0.102796	0.0622096	1.83331	1.41841	3297	DownNoFDR
RPL9	-0.411783	10.1347	-2.81067	0.0270076	0.137487	289.72	230.886	252.355	182.967	235.107	173.262	1	9548	1430	0.0404937	0.0189758	0.0155089	8.01176	7.60122	5022	DownNoFDR
USP28	-0.410304	5.10399	-2.39656	0.0488437	0.183202	6.40069	4.64103	7.16674	4.52283	7.24135	6.75074	0.888889	10006	2408	0.0718548	0.00777003	0.0247735	2.79534	2.38683	5719	DownNoFDR
THOC1	-0.4101	5.93126	-2.15161	0.0697211	0.220817	7.55765	4.9334	9.37891	7.27335	9.1847	7.79333	0.888889	9620	2221	0.0846137	0.0139537	0.0514248	3.11827	2.71283	8102	Other
PGP	-0.409762	3.99876	-2.32895	0.0538719	0.191865	6.395	3.94323	6.93553	5.68699	6.90111	5.85282	1	8735	1477	0.078873	0.00380567	0.0244057	2.75609	2.35011	2727	Other
TICRR	-0.409695	6.64848	-1.4749	0.18511	0.374403	11.8463	7.23801	14.4605	9.62083	15.1841	15.9713	0.666667	6195	1692	0.100029	0.0270553	0.185862	3.78336	3.37545	8402	Other
TPI1	-0.409571	8.78967	-1.49446	0.18008	0.369156	136.236	107.474	207.008	139.968	239.56	190.701	0.777778	8940	2616	0.0608504	0.0406006	0.0792468	7.56271	7.15082	2700	Other
HIST1H2AC	-0.409539	6.93759	-1.14489	0.291067	0.484256	49.6034	46.5739	109.628	67.97	111.468	81.9807	0.777778	6964	2075	0.134946	0.00525239	0.0658414	6.40341	5.99554	1668	Other
ZNF573	-0.409396	3.49461	-3.32944	0.0132084	0.0971224	2.97177	2.0663	2.61413	2.06564	2.7255	2.1044	1	8758	1000	0.217327	0.0609509	0.000646352	1.47658	1.067	4689	DownNoFDR
MAGOH	-0.409315	4.71966	-1.50014	0.178641	0.367168	16.351	12.1227	24.9771	17.9093	26.7837	21.8374	0.777778	8600	2568	0.105118	0.0321486	0.101781	4.47347	4.07178	1363	Other
NARS	-0.409145	7.35646	-3.06314	0.0189856	0.114373	40.3871	30.6595	50.083	34.5863	48.6881	39.6397	1	8023	1036	0.0686815	0.0107735	0.0503927	5.5297	5.12044	4089	DownNoFDR
GRWD1	-0.409038	5.97737	-4.49742	0.00304173	0.055606	11.9785	8.97454	12.6537	9.74407	13.1651	9.75875	1	8505	926	0.0811917	0.0231011	0.000977918	3.65605	3.24818	5763	DownNoFDR
POLR3E	-0.408848	5.91607	-3.20741	0.0155787	0.104654	7.25379	4.66153	7.65216	6.2562	7.08293	5.78659	1	8703	1196	0.0877644	0.0177734	0.0656133	2.8762	2.47057	9486	DownNoFDR
CCT6A	-0.408726	8.2874	-1.8512	0.10796	0.276593	70.8404	55.2778	105.748	75.9596	109.712	83.2369	0.777778	7435	1494	0.0678514	0.0117037	0.0313167	6.54978	6.13865	3846	Other
SHMT1	-0.408287	5.35517	-1.04522	0.331756	0.523358	4.26997	3.1771	7.41141	4.50604	8.50216	8.1611	0.666667	9410	4067	0.272514	0.101306	0.341838	2.69443	2.29462	7281	Other
GNL3L	-0.408116	6.05242	-4.63505	0.00259298	0.0525312	8.68608	6.17639	8.43784	6.86568	8.9148	6.59396	1	8551	944	0.100323	0.0177776	0.0316234	3.11998	2.71271	8807	DownNoFDR
AIF1	-0.408063	1.88496	-0.669033	0.525597	0.68475	6.63394	5.064	2.15717	1.17109	2.81982	2.73293	0.666667	10033	5534	0.612896	0.378454	0.900164	1.78581	1.35062	1243	Other
JMJD8	-0.408019	4.97154	-3.9426	0.00595603	0.0697054	13.7715	9.6047	13.2727	10.9028	14.1988	10.5996	1	8560	960	0.077872	0.0172467	0.0176755	3.78229	3.37438	2628	DownNoFDR
TRIM45	-0.407153	2.86827	-2.00336	0.0865315	0.247608	1.65822	1.40503	1.91833	1.19203	2.22212	1.80231	0.888889	9744	2326	0.41044	0.324364	0.684483	0.952813	0.547767	4368	Other
PPT1	-0.40704	6.52664	-3.41827	0.0117287	0.0915165	18.7801	14.7529	21.127	14.8881	22.8709	17.7299	1	8701	1164	0.0892301	0.038509	0.00500144	4.38366	3.97721	5088	DownNoFDR
IFITM2	-0.407031	7.54995	-3.08993	0.018297	0.112338	128.978	89.0097	143.324	109.538	147.933	120.251	1	8085	1038	0.0413005	0.0094499	0.0294523	7.12781	6.72058	1543	DownNoFDR
NT5DC3	-0.407006	4.96455	-3.06874	0.0188394	0.113722	3.65759	2.80868	4.24751	3.4964	4.42642	3.02263	1	8171	1049	0.196305	0.0420224	0.0973754	2.04032	1.63816	8759	DownNoFDR
LINC00888	-0.406943	2.1784	-1.42443	0.198691	0.390811	2.87601	1.30632	2.00177	2.65354	2.50513	1.77122	0.777778	9752	3185	0.365565	0.219983	0.768786	1.29319	0.886093	2131	Other
AASDHPPT	-0.406837	6.46965	-2.67349	0.0328078	0.150509	14.5846	10.6909	18.557	13.9304	18.0934	14.1722	1	7651	1031	0.07261	0.0129378	0.00967061	4.08728	3.68301	6003	DownNoFDR
NEK3	-0.406778	2.5943	-2.33658	0.0532787	0.191255	1.48716	1.16675	1.91705	1.14045	1.48981	1.37612	1	9339	1606	0.484412	0.00638385	0.198177	0.710132	0.31014	4271	Other
MT-ND1	-0.406733	11.2964	-4.10297	0.00488132	0.0641978	2926.56	2327.26	3153.82	2354.21	3013.74	2175.91	1	9358	1159	0.0243392	0.00543283	0.00220178	11.5651	11.1576	956	DownNoFDR
OMD	-0.406471	2.72743	-1.03399	0.336613	0.52795	2.29781	1.28513	3.9885	3.10912	3.21471	3.23658	0.666667	9639	4932	0.163277	0.2714	0.0520021	1.63476	1.242	2449	Other
TTC4	-0.406176	4.46203	-1.8533	0.107632	0.276095	5.62417	4.31337	8.41496	6.28812	8.03906	6.12177	0.777778	7701	1659	0.144524	0.0324098	0.0218482	2.86052	2.46282	3488	Other
TMEM107	-0.406046	3.82524	-1.99789	0.087223	0.248208	5.17915	3.27729	4.84492	3.37109	5.45373	5.29562	0.777778	8558	2078	0.0643532	0.0463359	0.0341201	2.37006	1.96305	3163	Other
KRTCAP2	-0.405542	5.00649	-2.46457	0.0442721	0.174561	8.44757	6.36955	9.97427	6.81913	10.6832	8.94926	0.888889	8242	1349	0.117343	0.0441612	0.0524771	3.2738	2.87078	3826	DownNoFDR
ZNF391	-0.405466	4.25863	-3.28831	0.0139607	0.0997354	4.74867	3.43982	4.44741	3.09238	4.47318	3.8037	1	9955	1573	0.118551	0.00568163	0.119668	2.19244	1.78637	4834	DownNoFDR
RN7SKP97	-0.405461	-0.924688	-1.45018	0.191655	0.382175	2.1751	1.41769	1.86925	1.34504	1.29546	1.13348	0.777778	9914	2182	0.571695	0.351379	0.24986	0.812838	0.388879	333	Other
MXI1	-0.40534	4.69151	-2.23795	0.0614861	0.207045	6.22414	4.44004	4.47445	3.26994	4.60089	3.74262	1	9611	1696	0.101756	0.026909	0.150464	2.33856	1.92756	5907	Other
DONSON	-0.405311	4.84961	-1.31186	0.232249	0.425502	7.36402	4.86329	10.1379	6.76262	11.2131	11.0745	0.777778	7022	2277	0.16908	0.0643748	0.254677	3.23897	2.83972	3511	Other
FAM210B	-0.4053	2.89216	-0.928836	0.384858	0.572243	3.24668	2.75841	1.57881	0.9867	2.82033	2.19179	0.777778	9506	3799	0.337436	0.199103	0.4275	1.29472	0.873211	3518	Other
RPS17	-0.405277	9.84164	-2.67873	0.0325638	0.149866	372.589	302.881	318.289	223.439	305.882	231.499	1	9274	1374	0.0320047	0.0102278	0.00964834	8.37089	7.96716	3188	DownNoFDR
PANK1	-0.405039	4.04862	-2.2374	0.0615357	0.207095	2.07896	1.55894	2.82418	2.02251	2.61216	2.11787	0.888889	8336	1448	0.251442	0.119004	0.0951277	1.32253	0.925712	7638	Other
ZNF620	-0.404976	3.32768	-2.94304	0.0224295	0.124821	3.16653	2.37107	2.74657	2.14595	3.26421	2.38034	1	10138	1617	0.195279	0.0387068	0.006604	1.61683	1.2097	3783	DownNoFDR
DPM3	-0.404685	2.10634	-1.67959	0.138329	0.31851	5.912	4.89127	9.08363	6.66085	9.18954	6.58842	0.777778	7311	1501	0.162867	0.00776881	0.00856449	2.98535	2.58593	622	Other
SYNE2	-0.404633	7.15509	-0.603284	0.56595	0.715376	3.0172	1.36595	7.19276	7.58058	6.55869	5.95514	0.555556	11081	9919	0.134439	0.0724773	0.199739	2.38928	1.9902	31374	Other
NDUFV1	-0.404627	6.19899	-4.07738	0.00503744	0.064903	15.3255	11.8352	17.4123	13.2855	17.4556	12.8058	1	8571	1011	0.0821924	0.00128574	0.0213403	4.06325	3.66038	5057	DownNoFDR
FANCD2	-0.404398	6.08788	-1.19174	0.273411	0.467773	7.34192	4.23243	9.98402	7.65162	11.0512	10.8898	0.666667	8881	3873	0.134434	0.065284	0.256389	3.22321	2.82432	8378	Other
DXO	-0.404353	2.36792	-2.45244	0.0450538	0.176429	2.49274	1.54679	2.41299	2.06098	2.2454	1.82562	1	8713	1238	0.249438	0.0539535	0.291856	1.26173	0.860157	2481	DownNoFDR
DCAF17	-0.404303	5.18617	-3.42807	0.0115766	0.0911577	5.16631	3.76095	5.94689	4.54799	5.29587	4.13369	1	8332	1021	0.115704	0.02192	0.0980414	2.45304	2.05364	7657	DownNoFDR
TRAM2	-0.403734	6.17066	-2.82267	0.0265546	0.136335	13.5357	9.05879	9.85896	8.05604	12.2126	9.57219	1	9696	1737	0.0836067	0.0608329	0.0369923	3.55883	3.15208	7047	DownNoFDR
POLR2E	-0.403578	5.90728	-2.81233	0.0269446	0.137241	12.1157	9.2738	15.3575	11.3009	15.2359	11.7585	1	7647	996	0.089162	0.00432049	0.024224	3.8247	3.4246	4870	DownNoFDR
RPL41P1	-0.403522	4.98857	-2.3815	0.0499203	0.18496	532.399	384.667	449.259	355.276	382.791	288.245	0.888889	10143	2022	0.0292402	0.0388646	0.0200643	8.81611	8.41054	81	DownNoFDR
ZNF775	-0.403405	3.70259	-3.20962	0.015532	0.104579	6.13952	4.54524	6.0111	4.09823	5.51756	4.71093	1	9825	1449	0.126562	0.0174005	0.0348539	2.56061	2.1571	2541	DownNoFDR
DPYSL3	-0.403298	4.66361	-1.54184	0.168404	0.35531	3.8805	4.06982	5.42911	2.89333	3.14723	2.46359	0.777778	10034	2886	0.200422	0.227226	0.221836	2.02298	1.62731	7179	Other
ARMCX6	-0.403241	2.02318	-2.23539	0.0617153	0.207315	1.54456	1.39092	2.00067	1.34963	2.10148	1.4948	1	10151	1982	0.353499	0.103051	0.129231	0.912415	0.512845	2489	Other
ZBTB2	-0.403227	4.77326	-3.4725	0.010914	0.0897013	9.73192	6.89703	10.1534	7.7404	10.4962	8.4105	1	8401	999	0.0886085	0.0211926	0.0599675	3.3418	2.93995	3103	DownNoFDR
HIST2H2AB	-0.402928	5.74624	-0.739456	0.484445	0.65311	57.293	47.1102	160.358	99.8261	169.198	147.113	0.777778	10751	5170	0.0948395	0.0156669	0.124866	6.85624	6.467	530	Other
KCNAB3	-0.402477	2.47807	-1.86806	0.105352	0.273143	1.26517	0.813161	1.60999	1.11241	1.31865	1.29505	0.888889	9165	2184	0.479232	0.209791	1.83559	0.492128	0.0987487	4580	Other
SGMS1	-0.402434	4.27635	-2.41106	0.0478297	0.181441	3.42642	2.17234	3.6528	3.26875	3.30778	2.54368	1	8544	1485	0.0903167	0.0420545	0.247172	1.79734	1.40073	6423	DownNoFDR
USP37	-0.4023	6.38115	-1.6798	0.138289	0.318484	9.09777	5.32573	10.3056	9.02376	11.6987	9.9414	0.888889	10642	3815	0.0436074	0.0790406	0.0651042	3.36868	2.96986	9280	Other
RRP8	-0.402265	5.76182	-4.19944	0.00433871	0.0614057	9.54766	6.46493	8.68246	6.7466	8.82753	7.25336	1	8904	1112	0.0959103	0.0112502	0.0329967	3.17437	2.77195	6921	DownNoFDR
STC2	-0.402217	7.02205	-1.70463	0.133438	0.311374	34.3316	22.2042	22.464	16.9935	18.7958	16.6215	0.888889	10535	2977	0.0684983	0.0848499	0.0115665	4.60878	4.20617	6128	Other
SMC2	-0.402153	7.52994	-0.926153	0.386154	0.572957	22.3209	12.9961	39.0231	29.9232	40.6718	39.3949	0.666667	8911	4429	0.066374	0.0167359	0.119888	5.03826	4.63545	6470	Other
SCARNA15	-0.402105	3.34566	-1.71305	0.13183	0.30971	64.6571	70.219	112.469	64.6364	105.652	74.22	0.777778	9297	2669	0.0382335	0.0198885	0.0193186	6.51736	6.12094	127	Other
RPL9P9	-0.402102	7.086	-2.7238	0.0305415	0.145435	265.831	206.779	230.514	169.292	203.916	154.552	0.888889	9576	1571	0.0429709	0.0334095	0.0263153	7.85841	7.45589	673	DownNoFDR
MLST8	-0.402008	4.19976	-3.09981	0.01805	0.111685	4.24555	3.54562	5.02657	3.68911	5.29762	3.75716	1	9537	1434	0.105466	0.0479722	0.0205976	2.27852	1.87942	4360	DownNoFDR
PCYT2	-0.401614	5.466	-3.57857	0.00949259	0.0843036	6.8883	5.09936	7.54143	5.47118	7.67087	6.20893	1	8203	978	0.118788	0.0124486	0.0611004	2.88267	2.48308	6897	DownNoFDR
RPL21P28	-0.401118	4.79033	-2.30218	0.056006	0.196259	75.7878	61.903	62.4541	46.9457	60.3988	42.3107	0.888889	10075	1877	0.042489	0.0119958	0.0400228	6.04205	5.63642	483	Other
TMEM106C	-0.400967	5.62734	-1.19485	0.272273	0.466256	13.1795	7.47195	16.1488	13.5497	20.3901	18.7909	0.666667	10506	5038	0.0974592	0.108128	0.185738	4.02926	3.63326	3475	Other
POLR3A	-0.400883	6.19015	-4.50976	0.00299818	0.0554688	9.61099	6.71693	9.66035	7.45907	9.04692	7.29302	1	8764	1062	0.0968678	0.00334811	0.016742	3.24056	2.84107	8887	DownNoFDR
ELAC2	-0.400852	6.32374	-3.4963	0.0105761	0.0884841	11.7209	9.05707	13.7928	10.1308	14.0161	10.758	1	8699	1171	0.094391	0.00906048	0.0383773	3.71709	3.31806	7002	DownNoFDR
NUBP1	-0.400485	4.04591	-2.0745	0.0780122	0.233995	8.28903	5.8674	9.84228	7.65062	11.1287	8.83643	0.888889	8374	1644	0.086737	0.0794599	0.104674	3.27792	2.88051	1955	Other
EEF1B2	-0.400237	9.55932	-2.0275	0.0835411	0.242152	543.574	445.303	430.884	302.096	395.007	300.409	0.777778	9762	1945	0.0433482	0.0212471	0.00145393	8.82113	8.42283	1915	Other
NUP205	-0.400172	7.48109	-1.42138	0.199541	0.391425	20.2365	13.7865	30.3461	23.5159	31.8121	26.1858	0.777778	8168	2577	0.0934467	0.0204825	0.0504478	4.75217	4.35169	7621	Other
POLR3K	-0.399887	4.55559	-2.49512	0.0423643	0.170753	12.1794	9.19136	15.5373	11.6479	15.3292	11.9032	1	7480	1026	0.0816732	0.00731086	0.0130642	3.83575	3.44071	1889	DownNoFDR
NAA25	-0.399856	6.94285	-2.69593	0.031776	0.148328	12.8965	8.78835	15.1691	12.2355	14.8341	11.7731	1	8224	1226	0.0675811	0.0122561	0.023119	3.83593	3.43755	9902	DownNoFDR
HIST1H1B	-0.399824	9.3703	-0.604718	0.565051	0.714678	466.101	385.977	1632.4	1107.82	1844.25	1403.69	0.777778	8973	3385	0.0686981	0.0244538	0.0500616	10.1287	9.72033	681	Other
MTCH2	-0.399735	6.23193	-1.92251	0.097338	0.261995	22.8782	18.3163	34.2367	24.5053	34.1772	26.1838	0.777778	7130	1372	0.0919865	0.000730282	0.0306799	4.90358	4.50795	2881	Other
OAS2	-0.399535	4.97575	-1.14219	0.292111	0.4848	7.21357	5.20862	7.25408	5.47	3.64139	2.94397	0.777778	8039	2443	0.267884	0.00418743	0.0437714	2.529	2.13568	6264	Other
HIST1H2BI	-0.39946	7.05352	-0.585814	0.576976	0.724004	160.714	137.814	592.047	385.738	672.983	526.898	0.777778	9515	3905	0.0816516	0.0297585	0.0776346	8.64419	8.24657	381	Other
TFAM	-0.399383	6.51637	-1.63414	0.147647	0.329281	15.3689	10.8345	22.6988	17.5529	22.5005	18.12	0.777778	7117	1757	0.0979609	0.00417588	0.0164318	4.314	3.91851	5282	Other
ZBTB21	-0.399234	4.68178	-1.50421	0.177618	0.365933	5.57714	3.04818	2.92801	2.50004	3.01656	2.75558	0.777778	11052	4347	0.0679546	0.0395963	0.140641	1.88081	1.47265	8062	Other
TFDP1	-0.399038	7.69372	-1.29383	0.238063	0.431956	45.4926	31.7053	74.2777	55.6731	75.8588	63.1383	0.777778	8296	2780	0.0856551	0.00724695	0.046397	5.9896	5.58918	3744	Other
AC006111.1	-0.398884	1.01857	-2.22381	0.0627643	0.209372	7.64107	5.37142	7.1342	5.52043	6.26595	4.96598	1	9657	1450	0.108243	0.0516155	0.0240175	2.80874	2.40519	329	Other
MRPL50	-0.398574	4.97179	-2.84224	0.0258327	0.133971	9.31943	7.64177	11.712	7.78718	11.4765	9.24546	1	8313	1200	0.122807	0.0123158	0.0135728	3.43246	3.03747	3336	DownNoFDR
RPS29	-0.398217	8.54342	-2.30869	0.0554789	0.19515	50.7047	40.3609	43.768	31.5658	37.0623	28.2583	0.888889	9885	1912	0.0662457	0.0576928	0.0475049	5.44313	5.04598	9845	Other
TTYH2	-0.398057	3.07388	-1.34812	0.220929	0.413128	2.33321	1.93238	1.88384	1.3224	1.35863	1.01231	0.777778	9280	2497	0.579559	0.490238	1.33891	0.872662	0.47475	5318	Other
PHF5A	-0.398034	4.51972	-1.91439	0.0984939	0.263448	17.5214	13.0482	23.3831	18.6313	25.4365	18.9307	0.777778	8048	1758	0.0728634	0.0395564	0.00807071	4.45018	4.05747	1202	Other
TMEM14C	-0.397998	4.68564	-3.53337	0.0100722	0.0862817	22.0587	16.2804	21.6391	16.0205	23.39	18.654	1	9081	1213	0.060582	0.00919461	0.00853853	4.48328	4.08417	1321	DownNoFDR
NDUFS3	-0.397784	5.46028	-2.2193	0.0631772	0.210131	10.7886	9.28537	15.1494	11.4768	16.1165	10.9123	0.777778	8126	1582	0.0683867	0.0337087	0.0312275	3.78943	3.39675	3651	Other
SLC39A14	-0.397348	7.02918	-4.15693	0.00456915	0.0632763	22.4808	17.7092	21.2247	14.8987	21.1434	16.7197	1	9048	1156	0.0596263	0.00185933	0.0302276	4.43457	4.03711	6937	DownNoFDR
HIST1H2BG	-0.397313	7.09816	-0.693013	0.511339	0.673568	159.761	143.337	496.461	321.077	555.109	419.857	0.777778	8487	3194	0.0897528	0.0266678	0.0688991	8.46406	8.06803	445	Other
IL1RAP	-0.397263	3.99018	-2.83249	0.0261898	0.135004	1.44135	1.37059	1.60737	1.10443	1.6889	1.12899	1	9518	1487	0.662276	0.14984	0.236768	0.671011	0.27742	11558	DownNoFDR
HIST1H1E	-0.397227	8.59245	-0.911682	0.393204	0.579769	330.676	270.482	739.306	516.21	833.884	632.106	0.777778	8279	2936	0.0742978	0.0270183	0.0480719	9.20105	8.79847	754	Other
ICAM5	-0.397166	2.26615	-2.15884	0.0689912	0.219946	1.57166	0.946449	1.375	0.98173	1.26073	1.27437	0.888889	9253	1861	0.869067	0.384677	-28.0313	0.498869	0.103596	3935	Other
FANCI	-0.396962	7.17448	-1.00753	0.348287	0.538534	15.9855	8.86426	23.3041	18.5735	26.0711	25.8729	0.666667	9690	5048	0.108251	0.0527844	0.16802	4.41633	4.02046	7766	Other
RPS11P5	-0.396693	1.08135	-1.04414	0.332223	0.523747	6.56161	6.28588	5.24322	3.12325	3.56519	2.67377	0.777778	9045	2772	0.351886	0.199765	0.200221	2.31773	1.91138	484	Other
HADH	-0.396584	6.2904	-2.86792	0.0249165	0.131637	6.87808	5.02585	7.12716	5.36894	8.36114	6.65648	1	7634	1035	0.101838	0.0267607	0.0579671	2.8962	2.50046	12086	DownNoFDR
URM1	-0.396559	5.09503	-3.25779	0.0145489	0.101742	7.80784	6.57764	9.51116	7.22373	9.41522	6.49254	1	8867	1252	0.101926	0.00668636	0.0102113	3.15252	2.75986	4410	DownNoFDR
SLC25A39	-0.396377	5.41136	-4.32871	0.00371315	0.0583143	13.1627	10.6218	13.9598	10.4003	14.4214	10.5212	1	8839	1058	0.0734012	0.0182677	0.00598513	3.79228	3.39649	3526	DownNoFDR
RPL7	-0.396343	10.8938	-2.88925	0.0241821	0.130027	900.868	701.163	813.862	590.228	720.039	560.459	1	9477	1479	0.0362714	0.022469	0.0120251	9.65861	9.26311	2700	DownNoFDR
KCTD9P1	-0.39624	2.23752	-1.93195	0.0960097	0.259713	5.72917	3.59586	4.43119	3.02244	3.88139	3.92741	0.888889	10109	2376	0.112872	0.131093	0.101372	2.2127	1.81199	1167	Other
SDHB	-0.396235	5.23993	-1.86215	0.106259	0.274446	13.9177	10.3759	18.8259	14.9178	20.6758	15.528	0.777778	8060	1889	0.0821305	0.0472911	0.0219629	4.13582	3.74543	2462	Other
EIF2B2	-0.396137	4.07078	-2.81744	0.0267512	0.136757	3.09032	2.49623	3.63559	2.71191	3.94487	2.88075	1	9152	1421	0.183723	0.093049	0.0886957	1.83	1.43726	5436	DownNoFDR
EHMT2	-0.395999	6.03751	-4.03006	0.00534093	0.0663975	9.96761	7.4123	9.84694	8.00364	11.2449	8.15954	1	8497	1025	0.0739748	0.00783444	0.0137101	3.37166	2.97603	7289	DownNoFDR
TYMP	-0.39598	2.0551	-1.39218	0.207835	0.400089	1.09405	0.740193	1.44483	0.90201	1.43796	1.49781	0.666667	7397	2271	0.973936	0.0186376	-3.37524	0.412867	0.0244086	3600	Other
MPV17	-0.395899	4.87571	-3.5574	0.00975937	0.0850476	6.17197	4.6075	6.27466	4.80828	5.52275	4.24734	1	9904	1575	0.131509	0.0133867	0.0411564	2.58417	2.19054	5624	DownNoFDR
RN7SKP78	-0.395823	-0.413645	-0.992996	0.354829	0.544013	2.97854	2.63923	2.5597	2.81696	2.37399	1.01738	0.444444	10977	6278	0.131078	0.11723	0.0983434	1.40164	0.986471	318	Other
INTS2	-0.395779	5.9791	-2.00501	0.0863241	0.247253	7.18814	4.77302	8.98021	7.60599	9.08831	7.15656	0.888889	8827	2093	0.0838423	0.00806041	0.0457295	3.06829	2.67755	8627	Other
MT-ND2	-0.395607	10.6347	-4.13736	0.00467973	0.0632763	1694.48	1258.61	1759.94	1342.29	1797.74	1392.89	1	8157	882	0.02737	0.00421595	0.00761699	10.7733	10.3773	1042	DownNoFDR
TRAF3IP2-AS1	-0.395587	3.9921	-2.09747	0.0754441	0.229386	3.42228	2.20965	4.07375	3.17171	3.86047	3.40154	1	9600	2251	0.117689	0.0585964	0.0890116	1.92296	1.53342	4819	Other
CYCSP10	-0.395586	-0.825372	-1.02128	0.342182	0.53305	1.89511	0.892085	2.44293	1.71389	2.01755	2.56767	0.666667	11016	6194	0.383913	0.129655	1.08458	1.08573	0.674033	294	Other
PNPO	-0.395273	5.58847	-3.88276	0.00642148	0.0721399	11.0287	8.72557	10.0505	7.88694	10.6258	7.49075	1	9607	1356	0.0958378	0.0232983	0.0368836	3.40287	3.00622	5226	DownNoFDR
TAF9	-0.395152	4.45262	-3.26857	0.0143382	0.100957	9.18034	7.48231	11.0781	7.74971	10.4552	8.10463	1	8986	1227	0.0855217	0.0364725	0.025343	3.35377	2.96183	2455	DownNoFDR
ZDHHC21	-0.395139	5.95206	-2.77353	0.028463	0.14047	8.37575	4.7858	6.87795	6.12378	7.41406	6.39547	1	9101	1662	0.0746359	0.055358	0.0353718	2.91596	2.5209	9426	DownNoFDR
ESYT1	-0.394886	7.66723	-3.13648	0.0171637	0.108136	39.5539	31.7231	40.1806	28.995	48.0411	36.5321	1	9212	1530	0.0481314	0.00630727	0.0385376	5.40735	5.01283	5493	DownNoFDR
TMEM141	-0.39487	3.45479	-1.97468	0.0902222	0.25134	6.7669	5.22675	9.61425	6.43149	8.69045	7.47879	0.888889	8088	1615	0.113348	0.069085	0.119729	3.05059	2.66173	1514	Other
ADAMTS17	-0.394814	3.52763	-1.435	0.195775	0.387472	1.12992	0.877306	1.85388	1.41402	1.83728	1.3885	0.777778	7277	2039	1.02105	0.0214207	0.0785206	0.663523	0.281551	8394	Other
GAB2	-0.394541	7.26523	-2.84256	0.0258209	0.133971	26.5875	17.2268	28.6653	23.1303	23.1374	19.4832	1	9251	1660	0.0732957	0.033981	0.0613811	4.70293	4.30869	6775	DownNoFDR
HIST1H2AG	-0.394533	7.883	-0.848854	0.424922	0.605189	63.9374	54.9491	156.839	103.539	174.137	134.132	0.777778	8653	3249	0.105099	0.0306811	0.0827039	6.91215	6.51413	2250	Other
MTPAP	-0.394489	5.91125	-2.93595	0.0226523	0.125189	7.5046	5.37563	9.06561	6.47238	8.1638	7.06982	1	8548	1302	0.0863801	0.0592683	0.0698285	3.04202	2.65126	8382	DownNoFDR
EIF2B5	-0.394425	6.48543	-3.42354	0.0116467	0.0914767	13.4901	9.3942	14.9169	11.8923	14.3811	11.4385	1	8405	1121	0.0667229	0.02031	0.0236239	3.83459	3.44204	7203	DownNoFDR
SF3A3	-0.393892	6.8778	-1.9591	0.0922918	0.254036	28.6736	21.2297	36.2616	25.3193	39.8541	34.0226	0.888889	8527	2010	0.0773163	0.0389831	0.0807489	5.11358	4.72045	3894	Other
PPT2	-0.393791	2.01819	-2.03094	0.0831233	0.241753	1.75151	1.41795	1.44948	0.97282	1.53677	1.2258	1	9571	1676	0.445741	0.194768	0.983391	0.669647	0.272512	2938	Other
TIMELESS	-0.393611	6.3421	-0.956664	0.371603	0.559827	11.3984	6.48174	17.5863	14.0374	19.8884	19.5465	0.666667	9703	5269	0.122044	0.0635363	0.185537	3.98853	3.60099	5851	Other
NUP43	-0.393484	6.41191	-1.62478	0.149636	0.331766	17.4964	12.1999	24.3416	17.6575	25.1684	22.093	0.777778	7630	2001	0.0819613	0.0155003	0.115588	4.46371	4.07362	4420	Other
PMPCB	-0.393448	6.02714	-3.46843	0.0109731	0.0897013	10.8323	8.1535	12.7566	9.42284	12.2003	9.72341	1	7957	979	0.0820571	0.0263762	0.020702	3.57508	3.18429	6273	DownNoFDR
SMS	-0.393388	6.28878	-1.33672	0.224435	0.417097	31.4607	24.1043	47.7633	34.764	57.3037	45.6705	0.777778	8813	3003	0.0839458	0.0698049	0.113944	5.46517	5.07537	2026	Other
SLITRK4	-0.393349	4.52875	-1.85846	0.106829	0.275152	3.78964	2.47133	2.5774	1.81914	2.41789	2.28345	0.888889	10596	2860	0.0990149	0.0987304	0.139789	1.52894	1.13084	9233	Other
SLC25A17	-0.393335	4.5132	-2.23212	0.0620103	0.207992	6.20155	4.06329	6.87794	4.8001	6.58329	6.38023	0.888889	8101	1618	0.0541458	0.0343169	0.156581	2.71474	2.32458	3989	Other
SMIM13	-0.393333	4.81929	-2.51838	0.040969	0.168032	6.78353	4.1002	6.26075	5.16681	6.81906	6.02433	1	8552	1503	0.0830306	0.00403059	0.137952	2.72955	2.33666	4887	DownNoFDR
IFT46	-0.393253	2.96933	-2.79272	0.0277011	0.13893	2.1036	1.84293	2.42295	1.80556	2.53076	1.71066	1	9650	1510	0.243534	0.0719044	0.0501706	1.2398	0.849504	3814	DownNoFDR
RPS3AP6	-0.393074	7.58449	-2.51077	0.0414203	0.168736	320.14	253.564	273.617	197.187	241.605	186.994	0.888889	9782	1775	0.0440559	0.032871	0.0148905	8.11178	7.71894	795	DownNoFDR
ECI1	-0.39274	3.78513	-2.65531	0.0336694	0.152435	4.33	3.89644	5.32017	3.32008	5.16683	4.07269	1	10045	1920	0.14486	0.0262694	0.0478806	2.30319	1.91276	3204	DownNoFDR
NKAPP1	-0.392685	2.63908	-2.21257	0.0637992	0.21115	1.94022	1.26774	1.54296	1.48407	2.11602	1.47134	1	8392	1297	0.353563	0.190055	0.0317934	0.900578	0.506413	3848	Other
MRPL38	-0.392419	4.89832	-2.97946	0.0213197	0.121566	8.30084	6.63494	10.6441	7.55665	9.11239	7.17505	1	9293	1514	0.0853652	0.0624183	0.038855	3.22024	2.83359	3663	DownNoFDR
IFT74	-0.392369	4.03334	-2.77725	0.0283134	0.140414	4.39259	3.28753	4.19683	3.80762	5.28247	3.42881	1	8666	1230	0.13157	0.0453839	0.0501898	2.20701	1.81461	4073	DownNoFDR
CCDC25	-0.39229	5.68087	-2.64436	0.0342001	0.153443	12.2045	8.34992	13.941	10.5373	13.8538	11.9091	1	8356	1365	0.0813266	0.00353279	0.0768877	3.73605	3.34674	4410	DownNoFDR
RABL3	-0.392229	5.06189	-1.37016	0.21429	0.407437	6.37572	4.06512	8.69922	7.92473	9.72788	7.52869	0.777778	9468	3687	0.112311	0.0763951	0.0375325	3.02815	2.64466	4684	Other
RPS21	-0.392144	8.11526	-2.49747	0.0422209	0.170525	341.127	281.412	316.268	227.461	267.067	199.237	0.888889	9646	1753	0.0435227	0.0194866	0.0361898	8.26015	7.86822	1036	DownNoFDR
SETP14	-0.391928	2.17741	-1.14512	0.290977	0.484251	3.76547	3.42487	6.85589	4.36097	7.90631	6.11476	0.777778	8589	3020	0.269173	0.109407	0.241612	2.56195	2.17638	873	Other
LPGAT1	-0.391885	6.25456	-2.03741	0.082344	0.240602	8.53173	6.33752	10.0557	6.95539	11.4595	9.88859	0.888889	8499	1994	0.103967	0.0837567	0.0708529	3.31614	2.92577	8790	Other
EXOSC4	-0.391862	3.54732	-2.5415	0.0396295	0.165717	10.4462	8.61187	9.75007	6.96244	8.81763	6.59619	1	9154	1327	0.100276	0.0447911	0.0411366	3.27269	2.87908	1386	DownNoFDR
DCLRE1B	-0.391783	4.13361	-1.143	0.291796	0.484685	3.80276	2.5495	5.8057	3.96599	6.28736	6.16161	0.666667	7088	2678	0.226842	0.0668957	0.471123	2.37699	1.9934	3868	Other
PFN1P3	-0.391749	-0.426802	-1.11172	0.304127	0.49518	1.80177	2.34871	2.38217	1.67126	2.01207	0.93892	0.777778	11047	5117	0.383398	0.229446	0.95613	1.04833	0.643632	402	Other
ANKRD16	-0.3916	2.89926	-2.85217	0.0254743	0.133043	2.99975	1.9943	2.75178	2.22503	2.61388	2.14645	1	9429	1416	0.206213	0.0744071	0.0685935	1.4856	1.095	3060	DownNoFDR
JAZF1	-0.391565	3.20758	-2.0041	0.0864377	0.247515	2.48799	1.48063	2.2028	2.03581	2.78179	2.22966	0.888889	9573	2214	0.183797	0.179144	0.186144	1.31964	0.928867	4258	Other
PPIH	-0.391547	4.46362	-2.41367	0.0476499	0.181011	15.6051	10.9915	17.9804	13.7838	18.9068	15.5871	1	7922	1243	0.071622	0.0257487	0.0693732	4.12574	3.73696	1446	DownNoFDR
ENOPH1	-0.39154	5.45152	-1.60991	0.152851	0.335284	18.6969	13.271	26.0211	21.1262	28.3985	22.1069	0.777778	7926	2253	0.0796543	0.039744	0.0220302	4.58569	4.20052	2083	Other
CNPPD1	-0.39153	5.55045	-2.67243	0.0328576	0.150509	21.0242	17.1505	17.4867	12.6429	21.0022	15.6072	1	9805	1739	0.0770823	0.000508779	0.0508095	4.30608	3.90978	2719	DownNoFDR
GNL2	-0.391248	6.11158	-2.80377	0.027272	0.13796	11.7404	9.23683	14.9885	11.5053	14.8062	10.9306	1	8317	1288	0.0877808	0.00672065	0.0316995	3.78417	3.39623	5747	DownNoFDR
SRPK1	-0.390906	7.66859	-2.71786	0.0308005	0.145941	30.7222	22.2768	37.6641	27.7175	36.4782	30.2802	1	7859	1153	0.0595311	0.0131808	0.0394371	5.12244	4.73106	6692	DownNoFDR
APRT	-0.390788	5.36846	-3.16496	0.0165074	0.107211	23.4237	19.3468	28.15	22.3265	27.2459	18.5718	1	8251	1155	0.0810166	0.0146329	0.0204366	4.71188	4.32443	1803	DownNoFDR
FKBP1C	-0.390694	1.84188	-2.19415	0.065533	0.213935	2.32886	1.79389	2.54721	1.87924	2.90279	2.25382	1	8623	1320	0.267632	0.1402	0.106802	1.37781	0.987222	1579	Other
ANGPTL2	-0.390673	3.71414	-2.93577	0.0226583	0.125189	4.59562	3.08216	4.05507	3.01172	3.80812	3.37657	1	9756	1623	0.157953	0.0660752	0.0301468	2.0554	1.66418	3625	DownNoFDR
ATP1B1	-0.390628	2.36326	-1.32521	0.228024	0.420604	1.6649	0.97312	2.27623	2.03402	2.02932	1.74725	0.666667	10556	4498	0.229341	0.23604	0.393707	0.993041	0.613062	2962	Other
ALDH3A2	-0.390581	5.09651	-1.88275	0.103128	0.269363	4.98745	3.76126	6.26605	4.42209	7.10685	5.96246	0.888889	8799	2212	0.151578	0.101331	0.160375	2.60229	2.2158	6457	Other
GTPBP4	-0.390249	6.81131	-2.86538	0.0250058	0.131772	18.8512	13.5262	22.7635	17.955	21.5571	16.9577	1	8050	1184	0.0610161	0.026265	0.0298934	4.3929	4.00411	6121	DownNoFDR
PRPF19	-0.390199	6.82254	-3.00519	0.0205709	0.119312	38.6138	29.7405	47.7667	36.7877	47.347	35.5225	1	7847	1071	0.0586581	0.00338999	0.0145249	5.47193	5.08276	2919	DownNoFDR
GAS5	-0.390173	8.08726	-2.75001	0.0294266	0.142631	72.4701	55.6288	65.2462	50.1132	56.1954	42.3618	1	10513	2249	0.0485979	0.0372498	0.0395337	6.00688	5.61701	4842	DownNoFDR
TMEM126A	-0.390117	3.76612	-2.27352	0.0583875	0.200932	13.1974	10.9663	18.7384	13.0886	16.4936	12.7722	1	9107	1790	0.0602282	0.0674067	0.0142178	3.99947	3.61533	971	Other
RBBP8	-0.389731	6.29945	-1.23057	0.25947	0.453342	13.9236	8.20184	19.9899	16.7917	19.9744	18.1471	0.777778	10478	4913	0.0699789	0.000383266	0.0407463	4.14827	3.76429	5078	Other
RPL29P12	-0.389508	0.331261	-0.926533	0.385971	0.572883	4.05642	2.80806	3.48602	1.31875	1.96296	3.23295	0.777778	10432	4507	0.294961	0.178468	0.200105	1.60645	1.20502	467	Other
ABCB7	-0.389194	5.5652	-2.21297	0.0637625	0.21115	8.99519	6.05321	11.0956	9.32075	10.2539	8.16255	0.888889	8159	1600	0.0761603	0.050136	0.0934318	3.33541	2.95216	5364	Other
TNS1	-0.389006	5.01087	-1.64327	0.145729	0.327213	2.07294	1.70142	2.29967	1.23546	2.44022	2.45412	0.666667	11062	5243	0.212982	0.104003	0.86712	1.19045	0.803126	16281	Other
THADA	-0.38877	6.79296	-2.64521	0.0341586	0.153443	8.69047	5.8246	9.53926	8.42563	8.55116	6.45384	1	8549	1526	0.0484967	0.0110494	0.0812375	3.15913	2.77253	14220	DownNoFDR
TMEM203	-0.388547	4.19022	-3.51102	0.0103728	0.0876443	12.8713	10.0424	13.5364	10.7901	13.5239	9.70373	1	8926	1179	0.082847	0.000524293	0.0219945	3.73587	3.34839	1567	DownNoFDR
TTC37	-0.388457	7.49904	-3.2836	0.0140499	0.100014	19.352	13.0008	20.9957	16.8272	19.0956	15.8039	1	8634	1254	0.0519543	0.00666688	0.033652	4.30839	3.92006	10454	DownNoFDR
BRICD5	-0.3881	1.82827	-1.84958	0.108215	0.276989	1.9732	1.54342	2.07548	1.14796	1.77743	1.81721	0.888889	9605	2361	0.293079	0.108036	0.539353	0.966751	0.578506	2083	Other
FKBP7	-0.387977	3.72727	-2.67207	0.0328741	0.150509	4.26916	3.44021	5.16125	3.83548	5.35734	4.00907	1	8661	1300	0.134859	0.0335156	0.048461	2.29923	1.91468	3080	DownNoFDR
FN1	-0.387894	4.28461	-2.65472	0.0336978	0.152435	1.41426	0.837884	1.26824	1.05366	1.20589	1.09308	1	8832	1552	0.889708	0.294526	0.792419	0.389174	0.00674107	17216	DownNoFDR
FH	-0.387767	6.22835	-1.79337	0.117396	0.289687	31.0054	23.9254	44.8861	32.254	45.8929	37.2312	0.777778	8136	2014	0.077311	0.0086411	0.0612121	5.32155	4.93756	2142	Other
IL7R	-0.387528	7.37878	-0.946922	0.376204	0.563673	20.6576	14.0634	43.9444	37.2751	34.8353	26.9068	0.666667	8271	3630	0.120871	0.0969429	0.146675	4.98368	4.5957	6020	Other
TAF1D	-0.387384	8.43271	-2.18394	0.0665149	0.215873	38.5879	29.0728	52.2094	39.0006	51.4267	40.6415	0.777778	7321	1228	0.0577638	0.00568161	0.0166693	5.5541	5.16463	8420	Other
PARG	-0.387293	4.25224	-1.8713	0.104857	0.272144	6.19258	3.77429	6.87582	6.59983	6.91793	5.33267	0.888889	8704	2186	0.0603958	0.00467831	0.187968	2.73769	2.35591	3266	Other
DFFA	-0.387234	5.88883	-4.39891	0.00341568	0.0569399	9.92992	8.19606	10.584	7.51131	10.1676	7.75983	1	8565	1034	0.090833	0.0150845	0.0234782	3.35614	2.96969	6625	DownNoFDR
RPS12P27	-0.387148	-0.836672	-1.18243	0.276846	0.470603	1.81863	1.08956	2.55747	1.4952	1.28008	1.60003	0.777778	10200	3696	0.576562	0.826377	0.240612	0.871422	0.478031	337	Other
MLH1	-0.387091	5.11465	-1.08097	0.316663	0.508445	7.55607	5.28704	13.2856	10.2241	13.8626	11.7857	0.777778	8788	3585	0.131005	0.0243238	0.0904479	3.48305	3.10803	3532	Other
DARS	-0.386893	7.28064	-1.92987	0.096301	0.260085	31.2345	21.5909	40.4655	31.9994	41.4179	33.8934	0.777778	8198	1890	0.0548946	0.00931525	0.0245845	5.22593	4.83926	4752	Other
BICD1	-0.386766	5.83082	-3.00466	0.0205861	0.119312	5.89722	3.58312	4.60657	4.17249	4.76462	3.85929	1	9569	1778	0.105028	0.0318534	0.0809007	2.34338	1.95626	12868	DownNoFDR
FAM174A	-0.386404	1.14986	-1.98808	0.0884788	0.249894	1.98543	1.6745	1.6707	1.33006	1.96158	1.28098	0.888889	9780	1682	0.463742	0.0260508	0.185091	0.913274	0.520819	1347	Other
SDAD1	-0.38616	6.00451	-3.41985	0.011704	0.091478	20.2299	13.9887	21.6161	17.5685	21.1873	16.9463	1	8429	1173	0.0563157	0.00971924	0.0188661	4.39365	4.00948	3491	DownNoFDR
FIGNL1	-0.385632	4.96755	-1.28819	0.239908	0.433887	5.6336	3.59492	7.61881	5.54977	8.28027	8.08709	0.777778	7392	2698	0.147924	0.0605977	0.32437	2.82781	2.44924	5034	Other
MYO19	-0.385568	5.68029	-1.60289	0.15439	0.337792	3.87156	2.56063	4.52773	3.22075	5.13018	4.90877	0.777778	7429	2166	0.186362	0.12193	0.287838	2.16887	1.78685	13067	Other
SCARB1	-0.385405	6.85152	-4.28122	0.0039306	0.0597151	17.2525	13.9522	17.8388	12.5195	16.0983	12.7193	1	8932	1180	0.0833473	0.0173756	0.00921096	4.09289	3.70764	7741	DownNoFDR
MRPL48	-0.38533	4.88594	-1.75276	0.124494	0.299748	6.33889	4.41308	8.144	7.42921	8.77825	6.28218	0.888889	8219	2180	0.0995486	0.052862	0.13478	2.9444	2.56618	4386	Other
DHX32	-0.385281	2.28654	-2.02683	0.0836234	0.242327	1.54476	1.01415	1.1347	1.0416	1.59326	1.16774	0.888889	8667	1585	1.06889	0.101845	0.691744	0.51076	0.122824	3948	Other
VAC14	-0.38523	4.95485	-3.74917	0.00761089	0.0778524	4.00618	3.16312	4.32235	3.36937	4.52241	3.30368	1	8316	1024	0.144648	0.0455388	0.0242079	2.10256	1.71982	8275	DownNoFDR
DDX56	-0.385211	4.77393	-3.36528	0.0125884	0.0947169	7.03985	5.98302	7.6036	6.00058	8.45703	5.65985	1	9577	1521	0.0872301	0.0561155	0.00241859	2.94387	2.55959	4068	DownNoFDR
TMEM147	-0.384869	4.54379	-2.93755	0.0226018	0.125154	12.2882	10.3167	13.8153	10.0817	15.5306	11.3886	1	9417	1577	0.0874478	0.0659796	0.0146025	3.78986	3.4056	1927	DownNoFDR
RPS5	-0.384776	8.92693	-2.5716	0.0379535	0.16231	173.788	141.426	151.733	109.885	137.679	105.189	0.888889	9545	1689	0.0455162	0.0286906	0.0137766	7.26407	6.8804	3617	DownNoFDR
BNIP1	-0.38469	2.80643	-1.42317	0.199043	0.39088	2.67164	1.71982	3.27714	3.0747	3.95587	2.96124	0.777778	9445	3358	0.135696	0.233067	0.0508153	1.71204	1.33273	2440	Other
PCID2	-0.384336	5.66594	-2.29533	0.0565664	0.196845	7.89281	5.80143	10.354	7.90976	9.75167	7.88562	0.888889	7597	1307	0.0759543	0.038925	0.00218771	3.21533	2.83644	6243	Other
PPP5C	-0.384233	6.61918	-2.51011	0.0414594	0.168736	14.1678	9.90113	17.446	13.5375	16.248	13.528	1	8257	1460	0.0515947	0.0377799	0.00040093	3.99201	3.61008	7059	DownNoFDR
NUBP2	-0.384209	4.21531	-3.42148	0.0116786	0.0914767	4.14464	3.13858	4.55876	3.33863	4.15299	3.37892	1	8222	998	0.121665	0.00208233	0.0146225	2.10352	1.72249	4947	DownNoFDR
FOSL2	-0.384079	6.68672	-1.88641	0.10258	0.26888	21.37	14.2892	13.498	10.2875	15.4121	13.5292	0.777778	9754	2500	0.0372881	0.0717727	0.0310545	4.04086	3.65445	7162	Other
SET	-0.383937	9.70044	-1.77303	0.120902	0.294701	169.336	129.818	243.542	183.491	252.704	195.812	0.777778	7332	1648	0.0513595	0.009963	0.0184842	7.77113	7.38456	4355	Other
EIF1AXP1	-0.383565	1.85027	-1.56208	0.163632	0.349953	7.68499	8.80273	11.8878	7.46495	9.04924	5.702	0.888889	11008	3876	0.0675095	0.109685	0.1212	3.23297	2.85318	435	Other
ZNF282	-0.383496	5.17834	-3.90585	0.00623733	0.0713453	11.5878	8.69128	10.888	8.02581	10.5409	8.5614	1	8501	1054	0.0786995	0.0200711	0.0103671	3.46119	3.07682	3760	DownNoFDR
GPR174	-0.383449	2.52724	-2.50543	0.0417398	0.169258	1.30301	0.836839	1.11978	0.8932	1.15355	1.00687	1	8833	1406	2.47793	0.276695	-1.00041	0.270137	-0.110884	5516	DownNoFDR
RPL23A	-0.383446	9.61844	-3.12965	0.0173252	0.108652	431.475	349.625	410.158	301.162	367.513	278.48	1	9416	1488	0.0389285	0.0124849	0.0203385	8.65167	8.26857	2232	DownNoFDR
TTC3	-0.38334	8.51989	-2.79666	0.0275472	0.138471	26.59	17.2558	28.7536	23.3847	24.0845	20.495	1	9151	1671	0.0608887	0.0353266	0.0646845	4.72373	4.33908	15883	DownNoFDR
DUS2	-0.38315	3.37858	-2.24806	0.0605891	0.204956	2.4738	1.87203	3.2345	2.23948	2.84316	2.46681	1	8448	1544	0.192968	0.180997	0.174973	1.51095	1.13434	4175	Other
TTC26	-0.383033	3.60966	-2.51738	0.0410279	0.168149	2.61918	2.49734	2.79684	2.10554	2.94481	1.84447	1	10003	1902	0.179606	0.0734806	0.258731	1.4855	1.10371	4999	DownNoFDR
PRKACB	-0.382969	5.32383	-2.5337	0.0400764	0.166194	7.61647	5.36237	6.91543	5.94811	5.94521	4.43066	0.888889	10440	2452	0.105311	0.0737742	0.0910884	2.76705	2.3855	6730	DownNoFDR
PSMD3	-0.382833	6.42295	-2.40314	0.0483807	0.1824	15.9848	13.3652	21.8091	15.633	22.1334	16.7326	0.888889	7689	1301	0.0654171	0.00709101	0.0366055	4.30576	3.9254	4953	DownNoFDR
PABPC4	-0.382724	8.14532	-4.73396	0.00231588	0.0507244	46.3336	36.5215	48.1141	37.9902	48.588	35.2052	1	9110	1231	0.0546635	0.00374975	0.0151184	5.57546	5.19263	6782	DownNoFDR
AHSA1	-0.382632	6.8671	-2.45087	0.045156	0.176433	36.4502	31.9289	47.9791	34.4214	53.0077	38.0964	0.888889	9634	2170	0.0478906	0.0381611	0.0314732	5.50063	5.11855	2944	DownNoFDR
TRIM37	-0.382556	5.28119	-3.85596	0.00664272	0.0732016	7.84895	5.80417	8.1768	6.19555	8.25595	6.6582	1	7953	945	0.09562	0.00677641	0.0528256	3.01941	2.63829	5482	DownNoFDR
SNHG3	-0.382506	8.30336	-2.78755	0.0279041	0.139445	96.9446	80.2284	88.8757	63.1666	79.6505	61.2022	0.888889	9405	1576	0.0505534	0.0287061	0.0112938	6.46307	6.08123	4088	DownNoFDR
RPA3	-0.382402	3.11539	-0.780744	0.461344	0.635029	1.62046	1.34707	4.20741	2.6677	4.10433	3.62032	0.777778	10603	4936	0.376339	0.0258695	0.4561	1.61077	1.24477	3232	Other
AP004289.2	-0.382378	1.04811	-1.01412	0.345348	0.535376	1.52961	0.756038	1.44598	2.1903	1.8505	1.11025	0.666667	7330	3055	0.917957	0.189276	4.69415	0.692474	0.313765	1457	Other
PHPT1	-0.38233	4.04061	-3.01834	0.0201993	0.117938	11.0257	8.29772	12.0595	8.57867	11.8418	10.0015	1	8181	1095	0.0813241	0.0109073	0.0229045	3.54227	3.16119	1612	DownNoFDR
UCHL5	-0.382148	6.29029	-2.39381	0.0490388	0.183202	12.885	8.17673	14.5839	10.8973	12.8005	12.2512	1	9122	1993	0.049047	0.00380665	0.0725448	3.74578	3.36642	6661	DownNoFDR
CUTC	-0.382083	4.79801	-2.64442	0.0341972	0.153443	16.6029	11.4159	18.864	14.028	17.6636	15.7069	1	8688	1531	0.061323	0.0319324	0.0633614	4.14588	3.76726	1792	DownNoFDR
SNORD3C	-0.382031	8.39393	-1.57707	0.160179	0.345294	780.314	708.002	709.569	427.371	520.859	431.368	0.888889	10858	3349	0.0470087	0.0214634	0.00227478	9.36786	8.98663	581	Other
RPL18AP7	-0.381959	0.00172024	-1.29646	0.237205	0.430962	2.87087	2.00209	1.73616	1.70953	1.95524	1.23483	0.777778	10127	2814	0.187232	0.257253	0.425382	1.10617	0.70797	524	Other
CBR1	-0.381774	3.72091	-2.88801	0.0242241	0.13012	5.76651	4.5111	5.96076	4.47897	6.71293	5.14891	1	9400	1534	0.121239	0.0273965	0.00699169	2.62057	2.23866	2450	DownNoFDR
MT-ATP8	-0.381745	8.07012	-2.33437	0.0534495	0.191341	1204.76	977.886	1596.51	1179.52	1694.03	1273.53	0.888889	7963	1444	0.0296992	0.011918	0.0160745	10.5338	10.1507	207	Other
CHCHD3P2	-0.381737	1.71421	-1.11531	0.302693	0.493909	6.71384	3.44772	3.82153	4.11799	7.76364	6.16	0.777778	9595	3391	0.257017	0.112716	0.184766	2.55025	2.15563	639	Other
DDX11	-0.381493	6.23985	-2.1653	0.068345	0.21881	9.32931	6.10623	10.3065	8.59847	11.3622	9.44762	0.888889	9507	2349	0.0598267	0.0618385	0.064721	3.36677	2.98781	8367	Other
HLTF	-0.381393	6.98346	-2.07726	0.0776988	0.233344	19.7652	14.6201	27.0883	20.1401	25.6996	21.1782	0.777778	7356	1399	0.064217	0.0240144	0.024788	4.58372	4.20343	6024	Other
PSMA5	-0.380608	6.36219	-2.6582	0.0335309	0.152188	13.7201	11.0874	17.9284	13.2303	17.7739	13.5696	1	7502	1130	0.0674986	0.0044546	0.0145128	4.03282	3.65486	5734	DownNoFDR
RPS3AP26	-0.380508	6.2785	-1.91577	0.0982963	0.263173	137.087	111.533	110.115	79.6245	95.673	73.3161	0.777778	9897	2206	0.0539305	0.0443262	0.0279495	6.82083	6.43779	784	Other
RPL27	-0.380434	8.88593	-2.68103	0.0324573	0.149583	292.634	241.457	273.014	196.121	236.508	181.085	0.888889	9413	1632	0.044774	0.0183403	0.0223999	8.05727	7.67736	2026	DownNoFDR
ZNF331	-0.380381	4.68077	-3.13714	0.0171481	0.108136	3.70384	2.53167	3.24842	2.41538	3.06907	2.72521	1	9562	1645	0.172109	0.0707998	0.0740487	1.74262	1.36213	8785	DownNoFDR
VDAC2	-0.379767	6.89021	-3.21976	0.0153193	0.104232	43.418	32.5267	48.4066	38.1235	52.1115	40.1308	1	8120	1162	0.0474176	0.0281717	0.0208846	5.58079	5.20158	2827	DownNoFDR
MT-ND3	-0.379753	8.48865	-4.0154	0.00543896	0.0670627	1287.59	891.274	1086.33	910.519	1185.69	929.749	1	9465	1519	0.0234638	0.0172688	0.00454732	10.2091	9.83035	346	DownNoFDR
CPQ	-0.379586	4.00937	-1.37452	0.212999	0.406232	7.04141	4.81571	4.38195	4.99362	4.9349	2.83548	0.666667	9295	3060	0.060805	0.109756	0.0340307	2.42132	2.03645	3442	Other
GUSB	-0.379574	5.02027	-2.72137	0.0306473	0.145814	8.37245	6.54841	9.87641	7.1476	10.347	8.33816	1	8424	1377	0.112595	0.0300639	0.0657665	3.24942	2.87269	3893	DownNoFDR
RPL41	-0.379568	8.92185	-3.21038	0.0155159	0.104579	543.333	431.709	506.213	361.844	452.169	361.972	1	9373	1483	0.0408173	0.0168481	8.85751e-05	8.96339	8.58435	1108	DownNoFDR
PTCD3	-0.379129	6.96128	-3.9516	0.00588922	0.0694913	13.8864	9.71055	14.4311	11.4762	13.7912	11.2817	1	7698	928	0.0607019	0.00387089	0.0104346	3.81248	3.4342	10123	DownNoFDR
MPHOSPH10	-0.379016	5.80594	-2.41378	0.0476419	0.181011	12.0644	9.94891	16.4589	11.326	15.7499	12.7157	0.888889	7826	1378	0.0907056	0.0236487	0.0705613	3.87188	3.49698	4355	DownNoFDR
GTF2H2	-0.378763	5.36782	-2.07	0.0785253	0.2349	4.56595	3.33736	6.10384	4.41392	5.69317	4.95333	0.888889	8152	1788	0.120329	0.0591106	0.114441	2.44101	2.06877	8676	Other
RPS7P1	-0.378465	3.84658	-2.06222	0.0794201	0.236558	30.6677	27.0791	28.0741	20.8636	25.533	17.605	0.888889	9888	2049	0.0496906	0.039255	0.082784	4.80888	4.42776	585	Other
STARD13-AS	-0.378237	2.91505	-1.88193	0.103251	0.269493	1.8883	1.22445	1.23873	1.00256	1.3903	1.18561	1	10793	2980	0.526296	0.495371	0.256299	0.583204	0.201251	5800	Other
EIF3C	-0.378198	6.65218	-4.59379	0.00271929	0.0531385	16.6143	12.9672	16.8909	12.8381	15.7708	12.1095	1	8851	1186	0.0717391	0.00869874	0.00580132	4.03868	3.66094	6982	DownNoFDR
COA6	-0.377771	3.63138	-1.97576	0.0900804	0.251154	4.92045	4.10072	7.13174	5.16577	6.7286	5.14098	0.777778	7267	1352	0.123536	0.0450894	0.00433396	2.63165	2.2606	2276	Other
C6orf203	-0.377569	3.50078	-2.6887	0.0321045	0.149004	5.12472	4.00155	5.57296	4.73474	6.18217	4.25445	1	8218	1176	0.124826	0.0720198	0.0623363	2.49222	2.11641	2294	DownNoFDR
RPL3P4	-0.37726	4.18851	-1.70621	0.133136	0.311061	58.4822	50.2225	48.3343	35.3394	41.9405	30.2111	0.777778	9987	2407	0.0684006	0.0542191	0.0651637	5.61888	5.23746	423	Other
AMD1	-0.37702	6.82521	-1.77131	0.121203	0.295021	14.9538	10.585	21.2731	16.5005	19.499	16.2753	0.777778	8180	2218	0.0702584	0.0434164	0.00729468	4.20088	3.82604	7027	Other
RPL22	-0.376882	9.70975	-3.24713	0.0147606	0.102321	226.46	171.509	204.613	154.46	184.588	147.615	1	9641	1651	0.0402248	0.0282635	0.0133308	7.67613	7.29979	4665	DownNoFDR
VTI1A	-0.376797	5.66653	-3.46554	0.0110151	0.0897013	7.05067	4.86615	7.01594	5.95962	6.57369	5.13687	1	9338	1595	0.0938984	0.00374419	0.0487951	2.78513	2.41076	8408	DownNoFDR
HIST1H1C	-0.376639	9.2626	-0.728802	0.49053	0.656737	538.156	478.465	1465.68	952.914	1653.07	1289.57	0.777778	8946	3632	0.071781	0.0244679	0.0653888	10.0934	9.71041	642	Other
MYBL2	-0.376366	6.68971	-1.01523	0.344855	0.535014	31.8923	18.6501	47.4503	36.3835	50.058	51.3571	0.555556	8428	4251	0.079163	0.0205416	0.142114	5.40357	5.0304	2776	Other
CCP110	-0.376201	5.6344	-1.64641	0.145074	0.326633	4.77394	3.20665	5.7031	4.20649	6.35364	5.89612	0.777778	7320	2035	0.142504	0.0915848	0.278087	2.48243	2.11013	10142	Other
PSMB5	-0.375898	5.16518	-2.76884	0.0286525	0.140881	20.0136	17.3858	23.5474	16.7486	26.2744	19.491	1	9895	2031	0.0725745	0.0513825	0.0193625	4.53302	4.15817	1765	DownNoFDR
COPS6	-0.375814	5.61043	-2.27903	0.0579216	0.199831	16.4803	13.5903	21.6234	15.0091	22.4309	18.0448	0.888889	8706	1858	0.0949328	0.0176688	0.0542717	4.32273	3.95013	2779	Other
FAM189B	-0.375422	4.56802	-2.0583	0.0798756	0.237321	5.11272	4.27338	5.97983	4.17272	7.20509	5.66002	0.888889	8658	1979	0.14728	0.129293	0.0241763	2.59835	2.22417	4468	Other
NTN3	-0.375199	1.17529	-1.17848	0.278314	0.47159	1.15023	0.660305	1.66356	1.38135	1.08607	1.05887	0.777778	10497	4804	1.54552	0.544257	5.36065	0.37047	0.00808849	1986	Other
PTCD1	-0.375172	4.33956	-2.91602	0.0232924	0.12693	4.39443	3.29728	3.98031	2.9148	3.57539	2.97044	1	8944	1323	0.174353	0.105504	0.025479	1.99484	1.6195	5805	DownNoFDR
RBBP4P1	-0.375128	1.46177	-1.93891	0.0950435	0.25851	2.27056	1.56213	2.55168	1.88671	2.49333	2.23967	1	7944	1368	0.201034	0.0370319	0.392001	1.29387	0.920226	1276	Other
ATRNL1	-0.374911	7.13611	-2.94116	0.0224883	0.1249	17.171	11.2971	13.6983	12.9296	17.6965	13.0754	1	8278	1326	0.0581756	0.0156981	0.00648231	4.00922	3.635	9955	DownNoFDR
UFSP2	-0.374879	3.36764	-2.832	0.0262077	0.135034	4.14141	3.51963	4.44757	2.96159	4.08347	3.30378	1	9387	1480	0.124738	0.0145988	0.0778196	2.08323	1.70923	2778	DownNoFDR
ARMC6	-0.374654	5.23226	-2.10915	0.0741708	0.227341	8.73569	6.71502	11.9849	9.41667	11.1575	8.59117	0.888889	8597	2004	0.0876544	0.0438832	0.0630739	3.39893	3.03141	4052	Other
PMM2	-0.374459	5.89419	-2.04729	0.081167	0.239199	8.50031	5.14461	9.70029	7.75841	8.41701	8.0431	1	9787	2721	0.0320276	0.00680254	0.0259975	3.14895	2.77904	7635	Other
NSUN2	-0.374134	6.93065	-2.71595	0.030884	0.145941	22.1306	16.7577	28.3584	21.4553	25.5319	20.5068	1	8253	1410	0.0526745	0.0480078	0.0221672	4.65691	4.2839	5506	DownNoFDR
XRCC6	-0.37402	8.10657	-1.34867	0.220762	0.412895	66.9001	53.5394	110.762	82.2098	117.589	90.426	0.777778	7596	2333	0.0838399	0.0188327	0.0320225	6.57788	6.20114	3288	Other
RPL7AP6	-0.374017	6.62929	-2.01386	0.0852176	0.245475	167.009	134.706	134.857	108.549	123.735	87.3104	0.888889	10763	2896	0.0330916	0.0260183	0.0682753	7.1369	6.76154	801	Other
NDUFA9	-0.373785	5.89654	-1.79477	0.11716	0.289291	5.19392	3.87985	7.3154	5.91574	7.26543	5.588	0.777778	7680	1946	0.141638	0.00510648	0.0488889	2.70661	2.33906	10391	Other
CLSPN	-0.373723	6.82676	-0.896042	0.400931	0.586496	10.1078	5.68792	13.9334	10.8227	17.3165	18.2829	0.555556	8857	4810	0.158842	0.122157	0.325808	3.75245	3.38131	9591	Other
SFMBT2	-0.373546	5.05627	-2.35768	0.0516734	0.188124	4.36078	2.53498	3.55515	2.82382	3.55409	3.52142	1	7275	1285	0.124629	0.000347255	0.152325	1.93421	1.56003	9953	Other
STARD13	-0.373491	5.11001	-1.50732	0.176839	0.36541	6.25481	4.36357	3.68247	2.75155	4.51695	3.88668	0.777778	9124	2521	0.106247	0.199552	0.125507	2.23879	1.85477	8386	Other
MRPL16	-0.373424	4.99869	-1.93233	0.0959566	0.25966	13.5699	10.5054	19.8404	14.3061	17.2794	14.4733	0.777778	8555	2168	0.0670817	0.0718219	0.0064641	4.06266	3.69749	2172	Other
IDH3B	-0.373293	5.30526	-2.53685	0.0398955	0.165893	15.0848	11.6679	18.2424	14.7002	19.473	14.4728	1	7903	1308	0.0634452	0.0332923	0.00863569	4.13057	3.76092	2567	DownNoFDR
EIF4A1	-0.372881	9.29177	-2.95207	0.0221486	0.123754	116.363	94.5405	138.037	107.58	150.404	109.165	1	8775	1504	0.0348728	0.025813	0.00463374	7.06821	6.69439	5317	DownNoFDR
PHKB	-0.372564	7.05944	-3.56247	0.00969468	0.0850246	13.5167	8.77202	12.4098	10.5136	12.6028	10.568	1	8312	1219	0.0549984	0.00901367	0.00324811	3.68376	3.31196	11822	DownNoFDR
MRPS36	-0.37242	3.62547	-1.75873	0.123425	0.298209	7.82671	5.31612	9.88957	7.11061	9.33891	8.88885	0.888889	7969	2038	0.0949881	0.0379244	0.16816	3.1685	2.80092	1559	Other
TRMT61B	-0.37238	3.99622	-2.71068	0.0311163	0.146478	8.54503	5.99263	9.41716	6.82316	8.39943	7.65136	1	8028	1211	0.0798395	0.011844	0.0881374	3.13625	2.76661	2064	DownNoFDR
RPL23AP2	-0.372363	0.0549773	-1.39567	0.206826	0.399184	3.10863	2.36383	2.36325	1.9223	2.08288	1.50424	0.777778	10569	2846	0.18912	0.214384	0.45952	1.32149	0.936932	466	Other
GEMIN8	-0.37143	3.28886	-2.73551	0.0300382	0.143963	4.34421	3.35415	4.62223	3.94959	4.76058	3.3367	1	8821	1386	0.128925	0.0283976	0.00633484	2.1981	1.82871	2424	DownNoFDR
MT-ND4	-0.371259	11.8888	-3.13671	0.0171582	0.108136	2893.52	2222.74	3152.57	2481.11	3363.69	2567	1	8080	1100	0.0224453	0.0119291	0.00645545	11.6123	11.2403	1378	DownNoFDR
COX5B	-0.371212	5.5044	-1.8614	0.106374	0.274616	27.8774	22.5326	39.7739	31.0047	41.163	30.5341	0.777778	7612	1815	0.0768373	0.0138114	0.00662802	5.16002	4.79443	1441	Other
RUFY3	-0.371124	4.77895	-2.69251	0.031931	0.148656	3.04499	2.20861	3.59939	2.85144	3.31396	2.68889	1	8066	1303	0.141868	0.101335	0.0869321	1.73471	1.36984	9405	DownNoFDR
THOC3	-0.370529	6.07555	-2.02127	0.0843028	0.243724	19.1852	13.7631	23.0464	17.041	24.6896	21.6278	0.888889	7666	1706	0.0741672	0.0325158	0.111539	4.47248	4.10422	3453	Other
RWDD4P1	-0.370416	0.773429	-1.5161	0.174657	0.36306	2.95838	2.13532	4.15256	3.27004	3.14952	2.57676	0.777778	8464	2209	0.156638	0.080114	0.290356	1.76502	1.39889	565	Other
TUBB2A	-0.370094	1.87542	-1.12339	0.299481	0.491198	1.75308	2.13059	3.58837	1.34523	2.09771	2.15931	0.444444	9406	4231	0.202562	0.352421	0.025782	1.25108	0.889686	1748	Other
IDH3A	-0.369973	5.88077	-3.46244	0.0110604	0.0897013	9.01625	7.13331	9.91357	7.44777	10.5654	8.24574	1	8026	1113	0.0981328	0.041062	0.0317476	3.29681	2.92812	6823	DownNoFDR
BCL2L2-PABPN1	-0.369971	2.91027	-1.47755	0.184422	0.373694	5.40353	5.01436	4.8429	2.94222	6.4123	5.18276	0.777778	11080	5014	0.0495961	0.0957853	0.0302159	2.46784	2.09131	1548	Other
RPL37A	-0.369888	10.1078	-2.39895	0.0486752	0.182952	206.69	170.759	182.497	132.868	163.245	126.042	0.888889	9601	1845	0.0438046	0.0317412	0.0159911	7.51811	7.14931	6841	DownNoFDR
RNMT	-0.36976	6.66195	-2.4794	0.0433347	0.172653	14.3081	10.6382	18.0842	13.7201	17.2768	14.241	1	7482	1253	0.0641784	0.0237327	0.0210588	4.0435	3.67566	6982	DownNoFDR
CWF19L2	-0.369756	5.44034	-2.45136	0.0451238	0.176433	12.696	8.77417	13.8925	12.6014	14.7721	10.992	1	8887	1831	0.0682855	0.0345379	0.084339	3.78416	3.41796	3581	DownNoFDR
ACAD9	-0.369655	5.28501	-1.82093	0.112805	0.284094	8.33231	6.13308	11.4102	8.65206	11.208	9.42615	0.777778	7300	1719	0.0996231	0.0109459	0.0587193	3.35481	2.9918	4327	Other
DHFR	-0.369515	7.49665	-0.901995	0.397977	0.584018	31.7717	19.6475	55.5862	43.8955	57.0901	54.1201	0.777778	9497	4795	0.055205	0.00984724	0.0820537	5.54103	5.17085	4411	Other
LMAN1	-0.369507	7.67153	-3.51775	0.0102812	0.0872581	35.293	26.6335	40.8294	30.9359	38.6171	31.2867	1	8035	1123	0.0468976	0.0225937	0.00486752	5.25529	4.88542	6070	DownNoFDR
DDT	-0.369144	4.37018	-1.88658	0.102556	0.26888	12.7762	9.83062	16.0363	13.9707	18.517	12.9202	0.777778	8900	2336	0.0647479	0.0767477	0.0452134	3.96467	3.5997	1503	Other
RUSC2	-0.368945	3.97953	-2.064	0.0792143	0.236135	3.52993	2.93665	2.90751	1.95532	3.03781	2.48881	0.888889	9999	2181	0.136278	0.0578956	0.265516	1.66166	1.28885	5698	Other
MCAT	-0.368875	3.77192	-2.7523	0.0293314	0.142453	5.76294	4.94233	7.23837	5.11105	6.52592	5.03534	1	9279	1629	0.0735049	0.0815916	0.0136163	2.69987	2.33499	2388	DownNoFDR
PFDN2	-0.368796	4.68282	-2.07079	0.0784344	0.234852	39.3871	29.5638	51.3512	40.8408	50.8844	40.0284	0.777778	7536	1508	0.0512941	0.00344418	0.00807046	5.55088	5.18754	621	Other
TPM3P9	-0.368793	4.34935	-2.04771	0.0811168	0.239177	6.9836	4.95804	8.19889	6.21227	8.66101	7.51571	0.888889	7471	1505	0.103513	0.0385266	0.154013	2.98764	2.62216	2920	Other
GTF2H2C	-0.368725	4.20862	-2.11351	0.0737012	0.226811	2.559	2.10899	3.1446	2.10683	3.35624	2.83145	0.888889	8030	1697	0.278294	0.0834864	0.00200513	1.593	1.22793	6989	Other
RWDD3	-0.368715	3.9058	-2.48429	0.0430304	0.171838	7.76499	6.20636	9.01971	6.71148	9.7941	7.66703	1	8326	1411	0.106904	0.0553811	0.0607016	3.14335	2.77648	1927	DownNoFDR
RPL12P9	-0.368664	-0.290781	-1.00628	0.348842	0.538793	2.39762	1.18238	2.15859	1.14728	1.21549	2.09939	0.888889	10383	4248	0.922022	0.198956	0.243066	0.897748	0.520449	488	Other
SNHG6	-0.368314	6.87814	-3.79209	0.00720441	0.0760882	115.322	88.4662	106.519	83.4607	100.181	77.4414	1	9516	1602	0.0397821	0.0194807	0.0195128	6.74387	6.37532	1247	DownNoFDR
SKP2	-0.368159	6.40931	-0.867246	0.415451	0.598009	16.9748	10.212	30.6357	28.0154	30.3838	26.0822	0.777778	9491	4901	0.054385	0.0035827	0.0324796	4.65021	4.2898	3837	Other
CDC23	-0.368055	5.8516	-2.0057	0.0862366	0.247128	12.1064	8.72728	14.9889	11.3769	15.7472	13.4686	0.888889	7692	1733	0.080106	0.026986	0.102708	3.82852	3.46388	4616	Other
EEF1A1P6	-0.367931	9.30931	-2.02891	0.0833701	0.242028	601.726	502.45	510.505	398.463	459.129	328.513	0.888889	10081	2377	0.029748	0.0252193	0.0477958	9.02388	8.65704	1384	Other
GPS1	-0.367908	5.34567	-3.56858	0.00961753	0.0849383	6.96348	5.45554	7.67084	6.0769	7.88642	5.93035	1	8233	1145	0.10149	0.0201044	0.0202446	2.90934	2.54378	6155	DownNoFDR
RFC1	-0.367681	7.11291	-2.03017	0.0832169	0.241753	20.424	14.1773	24.6926	18.8235	25.3848	22.3501	0.888889	7754	1740	0.0656432	0.0127717	0.0866481	4.54904	4.18205	6719	Other
EIF4A1P10	-0.367478	1.89052	-1.91936	0.0977842	0.262746	2.88661	2.67449	3.38636	2.48627	4.16843	2.83795	1	9532	2111	0.14539	0.192307	0.0883259	1.78979	1.42155	1216	Other
MT-CYB	-0.367476	10.6929	-2.49117	0.0426059	0.170963	1479.73	1110.97	1594.48	1292.95	1897.11	1450.06	1	9303	1972	0.021317	0.0150169	0.0237291	10.6865	10.3187	1141	DownNoFDR
NOL7	-0.367434	5.17139	-1.58857	0.157576	0.341662	12.7381	10.6598	20.316	15.0398	19.8402	15.1743	0.777778	6862	1791	0.120806	0.0117485	0.00486311	4.11006	3.75124	2364	Other
RGS19	-0.367102	3.78518	-1.90364	0.100045	0.265426	6.31889	5.40583	9.68019	6.73612	7.41847	5.9026	0.888889	9935	2812	0.0900031	0.118277	0.0730908	2.94506	2.58655	2028	Other
STK39	-0.367055	5.83885	-1.45418	0.190582	0.380992	15.1296	9.51014	19.2251	19.4692	18.4747	13.7097	0.666667	6234	1746	0.0767506	0.0202141	0.198322	4.13192	3.77171	3701	Other
SLC25A11	-0.367045	5.43887	-3.23591	0.0149869	0.103118	18.061	14.1129	20.9828	16.3115	20.8161	16.0552	1	7571	1022	0.067635	0.00389142	0.008446	4.31638	3.9521	2471	DownNoFDR
MYCBP	-0.367026	4.82241	-2.21349	0.0637137	0.211094	9.79122	7.88597	11.7414	8.80994	13.4684	10.429	0.888889	8482	1792	0.0918447	0.0824452	0.0752814	3.53423	3.16963	2773	Other
RRM2	-0.367023	7.74268	-0.615333	0.558419	0.711233	15.2695	8.55431	33.9799	25.9968	36.2357	39.1789	0.555556	8354	5338	0.103619	0.0270113	0.18652	4.73381	4.3644	9155	Other
BRI3BP	-0.366864	7.13327	-2.13735	0.0711843	0.22306	22.7503	14.1016	23.8872	19.9709	24.7294	22.2747	1	9716	2625	0.0364604	0.016174	0.0540003	4.57237	4.20629	6703	Other
DHX34	-0.366784	4.38313	-3.37561	0.0124156	0.093847	3.95583	3.30736	4.43974	3.17412	4.15236	3.24745	1	9234	1445	0.136363	0.050152	0.0227984	2.06844	1.70438	5662	DownNoFDR
HNRNPUP1	-0.366692	1.05666	-1.66289	0.141686	0.322676	6.358	5.82829	8.77109	4.70762	6.15344	5.8293	1	10694	3036	0.0358752	0.0261079	0.000145475	2.81098	2.44483	333	Other
SMN1	-0.366596	5.03552	-2.08418	0.0769194	0.23222	11.244	7.43545	11.1162	9.90666	13.877	10.9862	1	9112	2242	0.0389858	0.00698925	0.0667167	3.58874	3.22271	3097	Other
POLR3F	-0.366475	3.73148	-2.24219	0.0611082	0.206105	5.13532	3.6162	6.04574	4.6149	5.75804	5.03048	1	8314	1619	0.100387	0.0411112	0.083117	2.49818	2.13593	2669	Other
MBOAT1	-0.366396	4.12044	-1.59156	0.156907	0.340926	11.5532	6.95886	8.86102	7.8332	13.045	11.3012	0.888889	10740	3890	0.12476	0.0734438	0.0849739	3.46321	3.09178	1794	Other
NAA50	-0.366147	7.78965	-1.72039	0.130444	0.308126	31.1986	23.3593	42.8018	31.3851	44.5259	37.7816	0.777778	7997	2136	0.0661943	0.0155779	0.0797461	5.28714	4.91998	6438	Other
IFI16	-0.365989	7.54102	-3.21913	0.0153324	0.104232	40.5295	27.4758	39.4973	30.2462	39.7755	35.7912	1	9245	1786	0.0268305	0.00282388	0.0417445	5.32005	4.9542	5294	DownNoFDR
TMEM205	-0.365658	3.45594	-3.06264	0.0189987	0.114373	7.73643	6.19624	7.50839	5.77755	7.99116	6.03405	1	8682	1192	0.0956035	0.0216119	0.0217869	2.95591	2.58892	1606	DownNoFDR
TIMM17A	-0.365581	5.45296	-2.19744	0.0652202	0.213352	12.4503	8.99692	16.1518	12.8144	14.0964	11.6336	0.888889	8879	2090	0.056026	0.0694661	0.0582931	3.82467	3.46528	3504	Other
SUCLA2	-0.365383	5.37378	-1.99118	0.0880797	0.249221	4.36229	3.30454	5.75592	4.66807	5.88695	4.53055	0.777778	7848	1821	0.13394	0.0189832	0.0291709	2.40705	2.04811	8879	Other
NOA1	-0.365231	5.24791	-3.69624	0.00814711	0.0799315	18.8289	14.5806	20.3669	14.6404	19.1093	16.0961	1	8227	1131	0.0648172	0.00741904	0.00225827	4.28096	3.91707	2218	DownNoFDR
TMTC3	-0.365191	3.96743	-2.27321	0.0584136	0.20096	2.08356	1.64659	2.61398	1.86445	2.59057	2.16361	0.888889	8068	1520	0.318179	0.0138323	0.288938	1.28265	0.923143	7327	Other
TNPO2	-0.365125	6.49599	-4.57244	0.00278731	0.0540874	14.0222	11.3954	14.9387	11.1194	14.7601	11.4225	1	8252	1072	0.0683138	0.00661368	0.00144264	3.86637	3.50181	7029	DownNoFDR
CORO6	-0.365114	2.5459	-1.4889	0.181498	0.370561	1.43126	1.08041	1.31865	0.95882	1.89687	1.59729	0.777778	8840	2810	0.868858	0.324561	1.8859	0.628858	0.262452	4321	Other
NUP85	-0.365009	5.39526	-1.84175	0.10945	0.279016	7.58547	5.59597	10.041	7.43907	10.1451	8.77398	0.888889	7679	1882	0.105624	0.00661072	0.121556	3.20052	2.84094	5193	Other
FAHD1	-0.364914	3.39652	-2.23414	0.0618282	0.207529	3.83065	2.62359	4.4431	3.41855	3.53103	3.16252	1	9084	1907	0.113123	0.0892275	0.0993014	1.97579	1.61644	3039	Other
UBL4A	-0.364907	4.86249	-2.34888	0.0523365	0.189246	10.9918	8.51496	14.2994	10.5669	13.2976	10.9936	0.888889	8093	1570	0.0709384	0.0415445	0.0248407	3.6783	3.31907	2575	Other
GOLGA8A	-0.364877	7.4382	-2.44141	0.045777	0.177623	35.5345	21.5491	28.885	24.2362	24.1338	22.2155	0.888889	10245	2676	0.0465736	0.0791557	0.0145466	4.86628	4.50176	6750	DownNoFDR
CHCHD2	-0.364807	7.06815	-1.39886	0.20591	0.398177	106.771	84.8561	167.213	129.511	181.808	138.527	0.777778	7233	2205	0.0678892	0.0242339	0.0205109	7.21023	6.84618	1028	Other
AC074286.1	-0.364552	3.08348	-2.44749	0.0453768	0.176892	1.58811	1.03276	1.33408	1.04521	1.3025	1.18984	1	9359	1850	0.768611	0.116753	0.292527	0.504947	0.141961	6843	DownNoFDR
TCOF1	-0.364545	7.18742	-1.91735	0.0980697	0.263048	11.8602	9.00611	15.3954	11.4774	16.5415	13.6936	0.888889	8523	2192	0.085395	0.0388796	0.107055	3.85515	3.49115	11439	Other
GGH	-0.364445	5.19101	-0.889547	0.404173	0.58918	9.9342	6.69674	17.4902	12.5946	19.1316	18.8772	0.666667	7115	3535	0.13567	0.0464187	0.236473	3.90124	3.5478	2765	Other
NUDC	-0.364394	6.24872	-2.20661	0.0643551	0.211983	24.5519	20.2967	33.1035	24.2781	34.0809	26.4872	0.888889	7369	1413	0.0634396	0.0123196	0.0404454	4.91998	4.55834	2848	Other
SMARCAD1	-0.36422	6.89011	-2.17279	0.0676029	0.217435	19.0192	13.0368	22.4807	19.7059	22.6098	17.689	0.888889	7829	1646	0.0599035	0.00272419	0.0556552	4.41407	4.0514	6313	Other
EXOSC9	-0.364166	5.49376	-1.34003	0.223412	0.415904	8.2854	5.86198	12.324	9.08058	12.4046	11.3143	0.777778	7389	2571	0.126786	0.00384163	0.147439	3.43781	3.08098	4711	Other
RTN4IP1	-0.363796	2.93456	-1.35384	0.21919	0.411176	3.13298	2.6307	4.82696	3.77218	5.51801	3.98808	0.777778	8163	2692	0.234657	0.125345	0.0616903	2.13316	1.77588	1974	Other
PCCB	-0.363785	5.86294	-1.92507	0.0969758	0.261326	7.98886	5.2619	9.29884	8.83137	9.13622	6.91488	0.888889	6869	1475	0.0645303	0.011793	0.186946	3.13824	2.7795	7498	Other
TTLL5	-0.363542	6.08552	-2.99646	0.0208218	0.119833	5.91817	4.21621	6.17108	5.14824	6.76517	5.35386	1	8476	1451	0.0773898	0.0339504	0.0352555	2.65336	2.29173	12267	DownNoFDR
ILF2	-0.363264	7.53583	-1.49318	0.180405	0.369629	69.5405	53.6842	106.14	82.4826	109.326	85.4724	0.777778	6844	1895	0.070735	0.00939794	0.0119607	6.54096	6.17694	2261	Other
TPI1P1	-0.363172	2.03624	-1.2443	0.254691	0.448871	4.82873	3.21722	6.63957	5.74801	7.2617	5.96726	0.777778	8616	3329	0.132963	0.0698915	0.0315958	2.62491	2.26711	750	Other
DNPEP	-0.36273	4.96209	-2.80195	0.0273422	0.138002	7.9829	6.54441	7.59576	5.65407	6.77306	5.20719	1	9344	1650	0.114999	0.0362344	0.0701359	2.89715	2.53412	4753	DownNoFDR
SF3B3	-0.362376	8.42389	-1.50757	0.176775	0.365398	23.9764	18.158	34.4534	26.2755	37.4286	30.348	0.777778	8090	2515	0.080387	0.0346722	0.0653073	4.97283	4.60823	12416	Other
FASTKD1	-0.361749	6.05486	-4.35231	0.00361009	0.0578388	12.8817	10.4504	13.7369	10.3574	13.0925	10.0984	1	8831	1272	0.0707269	0.00934011	0.00565391	3.72775	3.367	5692	DownNoFDR
RPL12	-0.361344	9.5172	-2.41065	0.0478582	0.181441	400.893	301.855	326.894	254.281	295.755	238.787	0.888889	10044	2215	0.0326679	0.0256332	0.0168285	8.40274	8.04261	2453	DownNoFDR
MVD	-0.361058	4.30973	-1.09152	0.312317	0.503964	3.22462	4.03668	5.54236	2.49254	6.0131	5.06403	0.777778	8512	3486	0.23878	0.0702587	0.23934	2.25441	1.897	4717	Other
SLC22A23	-0.360904	4.04188	-2.0281	0.083468	0.242066	1.76578	1.38535	2.43228	1.6759	2.12712	1.87827	0.888889	8547	2027	0.287988	0.25882	0.318341	1.07519	0.722691	8898	Other
HCG11	-0.36085	4.50068	-2.66028	0.0334318	0.151974	4.92994	4.01514	4.30396	3.15517	4.30745	3.37953	1	8977	1442	0.106525	0.000817504	0.0828895	2.1766	1.81343	5696	DownNoFDR
G6PC3	-0.360737	4.9278	-2.92701	0.022937	0.125882	6.6355	5.56704	8.04864	6.13877	8.10453	6.01887	1	8979	1634	0.0777891	0.00490453	0.0162247	2.92236	2.56545	4551	DownNoFDR
TIMM23	-0.360732	4.386	-1.91031	0.0990787	0.26419	16.1062	12.9594	21.2047	15.9493	22.9288	18.0341	0.888889	7631	1704	0.0743612	0.0379099	0.0656806	4.31285	3.9562	1190	Other
[truncated: 9,120 more rows]
